# Supplementary material for: A Landscape Approach to Invasive Species Management
Source: PLoS One. 2016 Jul 29;11(7):e0160417. doi: 10.1371/journal.pone.0160417 (PMC4966913; doi:10.1371/journal.pone.0160417)
Supplement: S1 Appendix — The archive includes source code, readme file explaining how to run it, and the input files necessary to run the simulations. (ZIP) [file pone.0160417.s001.zip]

Archive with 43 entries (38 files):
- appendix/
- appendix/.DS_Store
- __MACOSX/
- __MACOSX/appendix/
- __MACOSX/appendix/._.DS_Store
- appendix/landscapes/
- appendix/landscapes/tbl_MetapopGrid1km_landsc50km_1.csv
- __MACOSX/appendix/landscapes/
- __MACOSX/appendix/landscapes/._tbl_MetapopGrid1km_landsc50km_1.csv
- appendix/landscapes/tbl_MetapopGrid1km_landsc50km_10.csv
- __MACOSX/appendix/landscapes/._tbl_MetapopGrid1km_landsc50km_10.csv
- appendix/landscapes/tbl_MetapopGrid1km_landsc50km_2.csv
- __MACOSX/appendix/landscapes/._tbl_MetapopGrid1km_landsc50km_2.csv
- appendix/landscapes/tbl_MetapopGrid1km_landsc50km_3.csv
- __MACOSX/appendix/landscapes/._tbl_MetapopGrid1km_landsc50km_3.csv
- appendix/landscapes/tbl_MetapopGrid1km_landsc50km_4.csv
- __MACOSX/appendix/landscapes/._tbl_MetapopGrid1km_landsc50km_4.csv
- appendix/landscapes/tbl_MetapopGrid1km_landsc50km_5.csv
- __MACOSX/appendix/landscapes/._tbl_MetapopGrid1km_landsc50km_5.csv
- appendix/landscapes/tbl_MetapopGrid1km_landsc50km_6.csv
- __MACOSX/appendix/landscapes/._tbl_MetapopGrid1km_landsc50km_6.csv
- appendix/landscapes/tbl_MetapopGrid1km_landsc50km_7.csv
- __MACOSX/appendix/landscapes/._tbl_MetapopGrid1km_landsc50km_7.csv
- appendix/landscapes/tbl_MetapopGrid1km_landsc50km_8.csv
- __MACOSX/appendix/landscapes/._tbl_MetapopGrid1km_landsc50km_8.csv
- appendix/landscapes/tbl_MetapopGrid1km_landsc50km_9.csv
- __MACOSX/appendix/landscapes/._tbl_MetapopGrid1km_landsc50km_9.csv
- appendix/model-landscapes-results-population.csv
- appendix/model-landscapes-results-resource.csv
- appendix/model-metapops.r
- appendix/neighbours-test.pdf
- appendix/README
- __MACOSX/appendix/._README
- appendix/real-world-metapops.r
- appendix/ring-hub-test.pdf
- __MACOSX/appendix/._ring-hub-test.pdf
- appendix/ring-random-test.pdf
- appendix/ring-test.pdf
- appendix/scale-free-test.pdf
- __MACOSX/appendix/._scale-free-test.pdf
- appendix/star-test.pdf
- appendix/test.pdf
- __MACOSX/appendix/._test.pdf
