# Supplementary material for: A Landscape Approach to Invasive Species Management
Source: PLoS One. 2016 Jul 29;11(7):e0160417. doi: 10.1371/journal.pone.0160417 (PMC4966913; doi:10.1371/journal.pone.0160417)
Supplement: S1 Appendix — The archive includes source code, readme file explaining how to run it, and the input files necessary to run the simulations. (ZIP) [file pone.0160417.s001.zip › appendix/landscapes/tbl_MetapopGrid1km_landsc50km_1.csv]

	CellNo	XCoordCell	YCoordCell	PopSize	LandscNo
1	1	114.505813330685	-27.9053975758778	0	1
2	2	114.516444341794	-27.9053975758778	0	1
3	3	114.527075352902	-27.9053975758778	0	1
4	4	114.53770636401	-27.9053975758778	0	1
5	5	114.548337375118	-27.9053975758778	0	1
6	6	114.558968386226	-27.9053975758778	59.3207604418184	1
7	7	114.569599397334	-27.9053975758778	2.54204098652078	1
8	8	114.580230408443	-27.9053975758778	12.170264216244	1
9	9	114.590861419551	-27.9053975758778	63.5083790570433	1
10	10	114.601492430659	-27.9053975758778	36.2210775529514	1
11	11	114.612123441767	-27.9053975758778	58.4290681834593	1
12	12	114.622754452875	-27.9053975758778	58.4671475544092	1
13	13	114.633385463984	-27.9053975758778	0	1
14	14	114.644016475092	-27.9053975758778	43.7034372317304	1
15	15	114.6546474862	-27.9053975758778	47.4228961033795	1
16	16	114.665278497308	-27.9053975758778	47.0120544362375	1
17	17	114.675909508416	-27.9053975758778	59.2699536145	1
18	18	114.686540519524	-27.9053975758778	62.2168551878974	1
19	19	114.697171530633	-27.9053975758778	46.9347524687637	1
20	20	114.707802541741	-27.9053975758778	18.4798894971118	1
21	21	114.718433552849	-27.9053975758778	7.36160437226342	1
22	22	114.729064563957	-27.9053975758778	0	1
23	23	114.739695575065	-27.9053975758778	0	1
24	24	114.750326586173	-27.9053975758778	0	1
25	25	114.760957597282	-27.9053975758778	4.97700307141162	1
26	26	114.77158860839	-27.9053975758778	0	1
27	27	114.782219619498	-27.9053975758778	12.102270536831	1
28	28	114.792850630606	-27.9053975758778	21.069782752058	1
29	29	114.803481641714	-27.9053975758778	0	1
30	30	114.814112652823	-27.9053975758778	2.60458166854494	1
31	31	114.824743663931	-27.9053975758778	21.725810436294	1
32	32	114.835374675039	-27.9053975758778	37.481469129452	1
33	33	114.846005686147	-27.9053975758778	17.2876602759412	1
34	34	114.856636697255	-27.9053975758778	2.62248677359347	1
35	35	114.867267708363	-27.9053975758778	12.591641116893	1
36	36	114.877898719472	-27.9053975758778	0	1
37	37	114.88852973058	-27.9053975758778	0	1
38	38	114.899160741688	-27.9053975758778	0	1
39	39	114.909791752796	-27.9053975758778	0	1
40	40	114.920422763904	-27.9053975758778	0	1
41	41	114.931053775013	-27.9053975758778	0	1
42	42	114.941684786121	-27.9053975758778	0	1
43	43	114.952315797229	-27.9053975758778	0	1
44	44	114.962946808337	-27.9053975758778	0	1
45	45	114.973577819445	-27.9053975758778	0	1
46	46	114.984208830553	-27.9053975758778	0	1
47	47	114.994839841662	-27.9053975758778	4.92164567864441	1
48	48	115.00547085277	-27.9053975758778	0	1
49	49	115.016101863878	-27.9053975758778	0	1
50	50	115.026732874986	-27.9053975758778	0	1
51	51	114.505813330685	-27.9160285869858	0	1
52	52	114.516444341794	-27.9160285869858	0	1
53	53	114.527075352902	-27.9160285869858	0	1
54	54	114.53770636401	-27.9160285869858	0	1
55	55	114.548337375118	-27.9160285869858	44.4661199596451	1
56	56	114.558968386226	-27.9160285869858	57.0819764703935	1
57	57	114.569599397334	-27.9160285869858	57.8265901368185	1
58	58	114.580230408443	-27.9160285869858	18.9360453032256	1
59	59	114.590861419551	-27.9160285869858	63.8777456613403	1
60	60	114.601492430659	-27.9160285869858	61.1970134633904	1
61	61	114.612123441767	-27.9160285869858	25.1832934644227	1
62	62	114.622754452875	-27.9160285869858	51.8675250055164	1
63	63	114.633385463984	-27.9160285869858	14.4616859311932	1
64	64	114.644016475092	-27.9160285869858	16.5696801312769	1
65	65	114.6546474862	-27.9160285869858	14.30277025844	1
66	66	114.665278497308	-27.9160285869858	60.773188479869	1
67	67	114.675909508416	-27.9160285869858	20.4454135394804	1
68	68	114.686540519524	-27.9160285869858	53.3588060371487	1
69	69	114.697171530633	-27.9160285869858	22.5935490063023	1
70	70	114.707802541741	-27.9160285869858	22.6910651982599	1
71	71	114.718433552849	-27.9160285869858	0	1
72	72	114.729064563957	-27.9160285869858	9.78901970739235	1
73	73	114.739695575065	-27.9160285869858	34.2390364712846	1
74	74	114.750326586173	-27.9160285869858	2.52013656007635	1
75	75	114.760957597282	-27.9160285869858	9.77559086258318	1
76	76	114.77158860839	-27.9160285869858	0	1
77	77	114.782219619498	-27.9160285869858	0	1
78	78	114.792850630606	-27.9160285869858	21.0696282190118	1
79	79	114.803481641714	-27.9160285869858	25.3691774609212	1
80	80	114.814112652823	-27.9160285869858	0	1
81	81	114.824743663931	-27.9160285869858	0	1
82	82	114.835374675039	-27.9160285869858	37.359312416143	1
83	83	114.846005686147	-27.9160285869858	2.62421990436974	1
84	84	114.856636697255	-27.9160285869858	5.17124756800376	1
85	85	114.867267708363	-27.9160285869858	52.1440062843755	1
86	86	114.877898719472	-27.9160285869858	0	1
87	87	114.88852973058	-27.9160285869858	0	1
88	88	114.899160741688	-27.9160285869858	0	1
89	89	114.909791752796	-27.9160285869858	0	1
90	90	114.920422763904	-27.9160285869858	0	1
91	91	114.931053775013	-27.9160285869858	0	1
92	92	114.941684786121	-27.9160285869858	32.6561362468072	1
93	93	114.952315797229	-27.9160285869858	0	1
94	94	114.962946808337	-27.9160285869858	9.40076396581541	1
95	95	114.973577819445	-27.9160285869858	44.1375139559803	1
96	96	114.984208830553	-27.9160285869858	0	1
97	97	114.994839841662	-27.9160285869858	45.5770189819377	1
98	98	115.00547085277	-27.9160285869858	0	1
99	99	115.016101863878	-27.9160285869858	0	1
100	100	115.026732874986	-27.9160285869858	0	1
101	101	114.505813330685	-27.9266595980937	43.5935693350306	1
102	102	114.516444341794	-27.9266595980937	19.3158157739295	1
103	103	114.527075352902	-27.9266595980937	0	1
104	104	114.53770636401	-27.9266595980937	0	1
105	105	114.548337375118	-27.9266595980937	52.6216305623343	1
106	106	114.558968386226	-27.9266595980937	9.96846473349182	1
107	107	114.569599397334	-27.9266595980937	0	1
108	108	114.580230408443	-27.9266595980937	64.4139404919928	1
109	109	114.590861419551	-27.9266595980937	61.8753580534518	1
110	110	114.601492430659	-27.9266595980937	58.4887375713517	1
111	111	114.612123441767	-27.9266595980937	64.1584950406136	1
112	112	114.622754452875	-27.9266595980937	25.0645895519068	1
113	113	114.633385463984	-27.9266595980937	39.3184353379719	1
114	114	114.644016475092	-27.9266595980937	50.0893331973637	1
115	115	114.6546474862	-27.9266595980937	60.1544556724281	1
116	116	114.665278497308	-27.9266595980937	62.8813653847654	1
117	117	114.675909508416	-27.9266595980937	28.394984515976	1
118	118	114.686540519524	-27.9266595980937	9.63849134749358	1
119	119	114.697171530633	-27.9266595980937	20.659494422181	1
120	120	114.707802541741	-27.9266595980937	40.4682680438834	1
121	121	114.718433552849	-27.9266595980937	7.38968595357574	1
122	122	114.729064563957	-27.9266595980937	0	1
123	123	114.739695575065	-27.9266595980937	0	1
124	124	114.750326586173	-27.9266595980937	12.1298744633879	1
125	125	114.760957597282	-27.9266595980937	0	1
126	126	114.77158860839	-27.9266595980937	0	1
127	127	114.782219619498	-27.9266595980937	9.82570072401377	1
128	128	114.792850630606	-27.9266595980937	0	1
129	129	114.803481641714	-27.9266595980937	5.07874285213274	1
130	130	114.814112652823	-27.9266595980937	2.57647206634422	1
131	131	114.824743663931	-27.9266595980937	5.14823944210551	1
132	132	114.835374675039	-27.9266595980937	10.1046832273858	1
133	133	114.846005686147	-27.9266595980937	61.3281458833028	1
134	134	114.856636697255	-27.9266595980937	40.4872233050603	1
135	135	114.867267708363	-27.9266595980937	65.6174823244871	1
136	136	114.877898719472	-27.9266595980937	0	1
137	137	114.88852973058	-27.9266595980937	0	1
138	138	114.899160741688	-27.9266595980937	0	1
139	139	114.909791752796	-27.9266595980937	0	1
140	140	114.920422763904	-27.9266595980937	0	1
141	141	114.931053775013	-27.9266595980937	0	1
142	142	114.941684786121	-27.9266595980937	37.4727724715423	1
143	143	114.952315797229	-27.9266595980937	0	1
144	144	114.962946808337	-27.9266595980937	23.2043076178248	1
145	145	114.973577819445	-27.9266595980937	12.2365211542707	1
146	146	114.984208830553	-27.9266595980937	0	1
147	147	114.994839841662	-27.9266595980937	60.0266971833954	1
148	148	115.00547085277	-27.9266595980937	0	1
149	149	115.016101863878	-27.9266595980937	0	1
150	150	115.026732874986	-27.9266595980937	0	1
151	151	114.505813330685	-27.9372906092017	0	1
152	152	114.516444341794	-27.9372906092017	2.61093398667698	1
153	153	114.527075352902	-27.9372906092017	23.7018473927513	1
154	154	114.53770636401	-27.9372906092017	65.7492278222725	1
155	155	114.548337375118	-27.9372906092017	47.8373057720428	1
156	156	114.558968386226	-27.9372906092017	21.3942298557216	1
157	157	114.569599397334	-27.9372906092017	12.3631261452158	1
158	158	114.580230408443	-27.9372906092017	34.7885890501228	1
159	159	114.590861419551	-27.9372906092017	63.2793047098278	1
160	160	114.601492430659	-27.9372906092017	53.9511748448985	1
161	161	114.612123441767	-27.9372906092017	62.8106876281493	1
162	162	114.622754452875	-27.9372906092017	9.79018736706782	1
163	163	114.633385463984	-27.9372906092017	9.78037499448221	1
164	164	114.644016475092	-27.9372906092017	16.488513100489	1
165	165	114.6546474862	-27.9372906092017	12.0134663411663	1
166	166	114.665278497308	-27.9372906092017	40.3497255513692	1
167	167	114.675909508416	-27.9372906092017	32.1011895953473	1
168	168	114.686540519524	-27.9372906092017	7.34460207987817	1
169	169	114.697171530633	-27.9372906092017	33.9989869713936	1
170	170	114.707802541741	-27.9372906092017	22.8580004813796	1
171	171	114.718433552849	-27.9372906092017	2.52793781331373	1
172	172	114.729064563957	-27.9372906092017	9.81815167434785	1
173	173	114.739695575065	-27.9372906092017	30.7892118524517	1
174	174	114.750326586173	-27.9372906092017	12.1459378111681	1
175	175	114.760957597282	-27.9372906092017	2.53000105934784	1
176	176	114.77158860839	-27.9372906092017	5.0140364607557	1
177	177	114.782219619498	-27.9372906092017	2.54000243925535	1
178	178	114.792850630606	-27.9372906092017	0	1
179	179	114.803481641714	-27.9372906092017	7.53680992152384	1
180	180	114.814112652823	-27.9372906092017	0	1
181	181	114.824743663931	-27.9372906092017	10.0816873891871	1
182	182	114.835374675039	-27.9372906092017	38.790608543652	1
183	183	114.846005686147	-27.9372906092017	19.3037545177869	1
184	184	114.856636697255	-27.9372906092017	7.62833764635771	1
185	185	114.867267708363	-27.9372906092017	63.8536387564118	1
186	186	114.877898719472	-27.9372906092017	0	1
187	187	114.88852973058	-27.9372906092017	0	1
188	188	114.899160741688	-27.9372906092017	0	1
189	189	114.909791752796	-27.9372906092017	0	1
190	190	114.920422763904	-27.9372906092017	0	1
191	191	114.931053775013	-27.9372906092017	0	1
192	192	114.941684786121	-27.9372906092017	48.3692497068591	1
193	193	114.952315797229	-27.9372906092017	0	1
194	194	114.962946808337	-27.9372906092017	2.45009651536058	1
195	195	114.973577819445	-27.9372906092017	31.3551941874724	1
196	196	114.984208830553	-27.9372906092017	57.699203528402	1
197	197	114.994839841662	-27.9372906092017	50.6691330566386	1
198	198	115.00547085277	-27.9372906092017	0	1
199	199	115.016101863878	-27.9372906092017	0	1
200	200	115.026732874986	-27.9372906092017	0	1
201	201	114.505813330685	-27.9479216203097	5.16958973678895	1
202	202	114.516444341794	-27.9479216203097	2.62178728715152	1
203	203	114.527075352902	-27.9479216203097	17.2645221647667	1
204	204	114.53770636401	-27.9479216203097	66.0441384234603	1
205	205	114.548337375118	-27.9479216203097	53.185941292903	1
206	206	114.558968386226	-27.9479216203097	17.0472774864272	1
207	207	114.569599397334	-27.9479216203097	2.58557907402952	1
208	208	114.580230408443	-27.9479216203097	52.4538625626707	1
209	209	114.590861419551	-27.9479216203097	60.2994731207812	1
210	210	114.601492430659	-27.9479216203097	23.1483077721695	1
211	211	114.612123441767	-27.9479216203097	9.81039037576312	1
212	212	114.622754452875	-27.9479216203097	28.6942571897908	1
213	213	114.633385463984	-27.9479216203097	28.5508950096784	1
214	214	114.644016475092	-27.9479216203097	38.8880533621568	1
215	215	114.6546474862	-27.9479216203097	12.0123015596293	1
216	216	114.665278497308	-27.9479216203097	34.0092078172021	1
217	217	114.675909508416	-27.9479216203097	0	1
218	218	114.686540519524	-27.9479216203097	0	1
219	219	114.697171530633	-27.9479216203097	50.1089132344094	1
220	220	114.707802541741	-27.9479216203097	32.4768225535458	1
221	221	114.718433552849	-27.9479216203097	14.4153567772048	1
222	222	114.729064563957	-27.9479216203097	14.4563452504342	1
223	223	114.739695575065	-27.9479216203097	48.0806790840997	1
224	224	114.750326586173	-27.9479216203097	27.0755003230151	1
225	225	114.760957597282	-27.9479216203097	7.46261712647172	1
226	226	114.77158860839	-27.9479216203097	14.4862857240878	1
227	227	114.782219619498	-27.9479216203097	34.5620857139186	1
228	228	114.792850630606	-27.9479216203097	14.5290891998987	1
229	229	114.803481641714	-27.9479216203097	7.5440022703895	1
230	230	114.814112652823	-27.9479216203097	2.56934734253738	1
231	231	114.824743663931	-27.9479216203097	0	1
232	232	114.835374675039	-27.9479216203097	0	1
233	233	114.846005686147	-27.9479216203097	0	1
234	234	114.856636697255	-27.9479216203097	14.6212347582348	1
235	235	114.867267708363	-27.9479216203097	62.978535943472	1
236	236	114.877898719472	-27.9479216203097	0	1
237	237	114.88852973058	-27.9479216203097	0	1
238	238	114.899160741688	-27.9479216203097	0	1
239	239	114.909791752796	-27.9479216203097	0	1
240	240	114.920422763904	-27.9479216203097	0	1
241	241	114.931053775013	-27.9479216203097	9.87599812881426	1
242	242	114.941684786121	-27.9479216203097	7.49562352771645	1
243	243	114.952315797229	-27.9479216203097	0	1
244	244	114.962946808337	-27.9479216203097	0	1
245	245	114.973577819445	-27.9479216203097	0	1
246	246	114.984208830553	-27.9479216203097	0	1
247	247	114.994839841662	-27.9479216203097	0	1
248	248	115.00547085277	-27.9479216203097	0	1
249	249	115.016101863878	-27.9479216203097	0	1
250	250	115.026732874986	-27.9479216203097	0	1
251	251	114.505813330685	-27.9585526314176	0	1
252	252	114.516444341794	-27.9585526314176	2.63137564001632	1
253	253	114.527075352902	-27.9585526314176	2.63450392988226	1
254	254	114.53770636401	-27.9585526314176	61.2338221953649	1
255	255	114.548337375118	-27.9585526314176	43.9611934393248	1
256	256	114.558968386226	-27.9585526314176	10.1092300588407	1
257	257	114.569599397334	-27.9585526314176	19.3039718020542	1
258	258	114.580230408443	-27.9585526314176	56.7932304202134	1
259	259	114.590861419551	-27.9585526314176	64.2222763616728	1
260	260	114.601492430659	-27.9585526314176	59.1612742361258	1
261	261	114.612123441767	-27.9585526314176	63.5130020807561	1
262	262	114.622754452875	-27.9585526314176	18.6576736539531	1
263	263	114.633385463984	-27.9585526314176	22.6723914394506	1
264	264	114.644016475092	-27.9585526314176	40.3420728717865	1
265	265	114.6546474862	-27.9585526314176	16.4723266454648	1
266	266	114.665278497308	-27.9585526314176	32.3553856098576	1
267	267	114.675909508416	-27.9585526314176	24.9349894531785	1
268	268	114.686540519524	-27.9585526314176	53.5161334339844	1
269	269	114.697171530633	-27.9585526314176	30.7403183967686	1
270	270	114.707802541741	-27.9585526314176	39.3530656597459	1
271	271	114.718433552849	-27.9585526314176	2.5304233572785	1
272	272	114.729064563957	-27.9585526314176	27.1118162236083	1
273	273	114.739695575065	-27.9585526314176	34.493303016067	1
274	274	114.750326586173	-27.9585526314176	23.1141040179869	1
275	275	114.760957597282	-27.9585526314176	28.929585758014	1
276	276	114.77158860839	-27.9585526314176	7.24944262320872	1
277	277	114.782219619498	-27.9585526314176	0	1
278	278	114.792850630606	-27.9585526314176	0	1
279	279	114.803481641714	-27.9585526314176	27.3501220425328	1
280	280	114.814112652823	-27.9585526314176	0	1
281	281	114.824743663931	-27.9585526314176	0	1
282	282	114.835374675039	-27.9585526314176	0	1
283	283	114.846005686147	-27.9585526314176	0	1
284	284	114.856636697255	-27.9585526314176	7.52510918250492	1
285	285	114.867267708363	-27.9585526314176	56.7730780185603	1
286	286	114.877898719472	-27.9585526314176	12.161046166312	1
287	287	114.88852973058	-27.9585526314176	0	1
288	288	114.899160741688	-27.9585526314176	7.44993243920407	1
289	289	114.909791752796	-27.9585526314176	30.8419398200298	1
290	290	114.920422763904	-27.9585526314176	46.7516142462264	1
291	291	114.931053775013	-27.9585526314176	64.024916027346	1
292	292	114.941684786121	-27.9585526314176	5.03339945864773	1
293	293	114.952315797229	-27.9585526314176	0	1
294	294	114.962946808337	-27.9585526314176	0	1
295	295	114.973577819445	-27.9585526314176	21.1624116298753	1
296	296	114.984208830553	-27.9585526314176	0	1
297	297	114.994839841662	-27.9585526314176	0	1
298	298	115.00547085277	-27.9585526314176	0	1
299	299	115.016101863878	-27.9585526314176	0	1
300	300	115.026732874986	-27.9585526314176	53.1645810369119	1
301	301	114.505813330685	-27.9691836425256	5.20019890147462	1
302	302	114.516444341794	-27.9691836425256	12.6631908606581	1
303	303	114.527075352902	-27.9691836425256	19.6546866447909	1
304	304	114.53770636401	-27.9691836425256	0	1
305	305	114.548337375118	-27.9691836425256	2.6282150831251	1
306	306	114.558968386226	-27.9691836425256	5.1776980291244	1
307	307	114.569599397334	-27.9691836425256	0	1
308	308	114.580230408443	-27.9691836425256	7.59376343542293	1
309	309	114.590861419551	-27.9691836425256	19.1391672558997	1
310	310	114.601492430659	-27.9691836425256	41.2853810782777	1
311	311	114.612123441767	-27.9691836425256	52.8083504488861	1
312	312	114.622754452875	-27.9691836425256	34.0178903759895	1
313	313	114.633385463984	-27.9691836425256	20.7080678612715	1
314	314	114.644016475092	-27.9691836425256	16.5194101638654	1
315	315	114.6546474862	-27.9691836425256	30.5573954920207	1
316	316	114.665278497308	-27.9691836425256	55.450150034647	1
317	317	114.675909508416	-27.9691836425256	24.9648788983956	1
318	318	114.686540519524	-27.9691836425256	0	1
319	319	114.697171530633	-27.9691836425256	0	1
320	320	114.707802541741	-27.9691836425256	5.02494432608457	1
321	321	114.718433552849	-27.9691836425256	0	1
322	322	114.729064563957	-27.9691836425256	37.9177084952	1
323	323	114.739695575065	-27.9691836425256	2.54414848839179	1
324	324	114.750326586173	-27.9691836425256	5.03612477503571	1
325	325	114.760957597282	-27.9691836425256	2.41530558134517	1
326	326	114.77158860839	-27.9691836425256	0	1
327	327	114.782219619498	-27.9691836425256	0	1
328	328	114.792850630606	-27.9691836425256	0	1
329	329	114.803481641714	-27.9691836425256	0	1
330	330	114.814112652823	-27.9691836425256	0	1
331	331	114.824743663931	-27.9691836425256	7.51143114811363	1
332	332	114.835374675039	-27.9691836425256	7.51529586722474	1
333	333	114.846005686147	-27.9691836425256	0	1
334	334	114.856636697255	-27.9691836425256	0	1
335	335	114.867267708363	-27.9691836425256	44.036434369832	1
336	336	114.877898719472	-27.9691836425256	58.2547673793444	1
337	337	114.88852973058	-27.9691836425256	25.0796803994138	1
338	338	114.899160741688	-27.9691836425256	46.745709406621	1
339	339	114.909791752796	-27.9691836425256	18.8870757623849	1
340	340	114.920422763904	-27.9691836425256	49.3885013638363	1
341	341	114.931053775013	-27.9691836425256	16.715384037086	1
342	342	114.941684786121	-27.9691836425256	9.86971552365024	1
343	343	114.952315797229	-27.9691836425256	0	1
344	344	114.962946808337	-27.9691836425256	0	1
345	345	114.973577819445	-27.9691836425256	2.55648155363884	1
346	346	114.984208830553	-27.9691836425256	0	1
347	347	114.994839841662	-27.9691836425256	0	1
348	348	115.00547085277	-27.9691836425256	0	1
349	349	115.016101863878	-27.9691836425256	0	1
350	350	115.026732874986	-27.9691836425256	62.4790388649752	1
351	351	114.505813330685	-27.9798146536335	0	1
352	352	114.516444341794	-27.9798146536335	26.12523087687	1
353	353	114.527075352902	-27.9798146536335	7.78373508207099	1
354	354	114.53770636401	-27.9798146536335	0	1
355	355	114.548337375118	-27.9798146536335	0	1
356	356	114.558968386226	-27.9798146536335	0	1
357	357	114.569599397334	-27.9798146536335	0	1
358	358	114.580230408443	-27.9798146536335	0	1
359	359	114.590861419551	-27.9798146536335	7.60419537332212	1
360	360	114.601492430659	-27.9798146536335	16.8559800890576	1
361	361	114.612123441767	-27.9798146536335	51.9545250666055	1
362	362	114.622754452875	-27.9798146536335	14.4452616650518	1
363	363	114.633385463984	-27.9798146536335	22.9895845078397	1
364	364	114.644016475092	-27.9798146536335	63.9024506867882	1
365	365	114.6546474862	-27.9798146536335	57.4349251049243	1
366	366	114.665278497308	-27.9798146536335	54.7286285926141	1
367	367	114.675909508416	-27.9798146536335	0	1
368	368	114.686540519524	-27.9798146536335	0	1
369	369	114.697171530633	-27.9798146536335	14.4913828334206	1
370	370	114.707802541741	-27.9798146536335	21.0490308745886	1
371	371	114.718433552849	-27.9798146536335	2.5479012413792	1
372	372	114.729064563957	-27.9798146536335	0	1
373	373	114.739695575065	-27.9798146536335	0	1
374	374	114.750326586173	-27.9798146536335	9.34975957370051	1
375	375	114.760957597282	-27.9798146536335	0	1
376	376	114.77158860839	-27.9798146536335	0	1
377	377	114.782219619498	-27.9798146536335	0	1
378	378	114.792850630606	-27.9798146536335	0	1
379	379	114.803481641714	-27.9798146536335	0	1
380	380	114.814112652823	-27.9798146536335	0	1
381	381	114.824743663931	-27.9798146536335	9.89520502172043	1
382	382	114.835374675039	-27.9798146536335	0	1
383	383	114.846005686147	-27.9798146536335	0	1
384	384	114.856636697255	-27.9798146536335	0	1
385	385	114.867267708363	-27.9798146536335	52.9128638361625	1
386	386	114.877898719472	-27.9798146536335	42.6195682439318	1
387	387	114.88852973058	-27.9798146536335	45.5353973594775	1
388	388	114.899160741688	-27.9798146536335	49.4866775084962	1
389	389	114.909791752796	-27.9798146536335	46.9097217081126	1
390	390	114.920422763904	-27.9798146536335	46.9300740787636	1
391	391	114.931053775013	-27.9798146536335	35.4721037748032	1
392	392	114.941684786121	-27.9798146536335	28.124074309792	1
393	393	114.952315797229	-27.9798146536335	0	1
394	394	114.962946808337	-27.9798146536335	0	1
395	395	114.973577819445	-27.9798146536335	2.46330608892835	1
396	396	114.984208830553	-27.9798146536335	0	1
397	397	114.994839841662	-27.9798146536335	0	1
398	398	115.00547085277	-27.9798146536335	0	1
399	399	115.016101863878	-27.9798146536335	0	1
400	400	115.026732874986	-27.9798146536335	47.5599735682659	1
401	401	114.505813330685	-27.9904456647415	19.6320701699469	1
402	402	114.516444341794	-27.9904456647415	0	1
403	403	114.527075352902	-27.9904456647415	0	1
404	404	114.53770636401	-27.9904456647415	0	1
405	405	114.548337375118	-27.9904456647415	0	1
406	406	114.558968386226	-27.9904456647415	15.0094928326319	1
407	407	114.569599397334	-27.9904456647415	0	1
408	408	114.580230408443	-27.9904456647415	7.64786307060852	1
409	409	114.590861419551	-27.9904456647415	33.4159939155786	1
410	410	114.601492430659	-27.9904456647415	36.7545702342164	1
411	411	114.612123441767	-27.9904456647415	48.5977003476487	1
412	412	114.622754452875	-27.9904456647415	59.4041424213769	1
413	413	114.633385463984	-27.9904456647415	49.3691302114534	1
414	414	114.644016475092	-27.9904456647415	52.8711070964802	1
415	415	114.6546474862	-27.9904456647415	49.6265336783175	1
416	416	114.665278497308	-27.9904456647415	27.2470516128302	1
417	417	114.675909508416	-27.9904456647415	5.05428564653948	1
418	418	114.686540519524	-27.9904456647415	0	1
419	419	114.697171530633	-27.9904456647415	2.55716533518141	1
420	420	114.707802541741	-27.9904456647415	5.0544920275112	1
421	421	114.718433552849	-27.9904456647415	31.0690537571051	1
422	422	114.729064563957	-27.9904456647415	2.54927202987453	1
423	423	114.739695575065	-27.9904456647415	2.54710219405091	1
424	424	114.750326586173	-27.9904456647415	5.02900036715848	1
425	425	114.760957597282	-27.9904456647415	7.45417710441204	1
426	426	114.77158860839	-27.9904456647415	0	1
427	427	114.782219619498	-27.9904456647415	0	1
428	428	114.792850630606	-27.9904456647415	4.99033216572624	1
429	429	114.803481641714	-27.9904456647415	43.7288472924432	1
430	430	114.814112652823	-27.9904456647415	0	1
431	431	114.824743663931	-27.9904456647415	7.45151156771107	1
432	432	114.835374675039	-27.9904456647415	7.44891714960804	1
433	433	114.846005686147	-27.9904456647415	25.0776493297473	1
434	434	114.856636697255	-27.9904456647415	0	1
435	435	114.867267708363	-27.9904456647415	59.9835520129175	1
436	436	114.877898719472	-27.9904456647415	31.0087948223224	1
437	437	114.88852973058	-27.9904456647415	63.8407202667404	1
438	438	114.899160741688	-27.9904456647415	0	1
439	439	114.909791752796	-27.9904456647415	17.5809290960977	1
440	440	114.920422763904	-27.9904456647415	0	1
441	441	114.931053775013	-27.9904456647415	0	1
442	442	114.941684786121	-27.9904456647415	0	1
443	443	114.952315797229	-27.9904456647415	0	1
444	444	114.962946808337	-27.9904456647415	0	1
445	445	114.973577819445	-27.9904456647415	0	1
446	446	114.984208830553	-27.9904456647415	7.42542440878126	1
447	447	114.994839841662	-27.9904456647415	4.99701705306184	1
448	448	115.00547085277	-27.9904456647415	0	1
449	449	115.016101863878	-27.9904456647415	0	1
450	450	115.026732874986	-27.9904456647415	0	1
451	451	114.505813330685	-28.0010766758494	0	1
452	452	114.516444341794	-28.0010766758494	0	1
453	453	114.527075352902	-28.0010766758494	0	1
454	454	114.53770636401	-28.0010766758494	0	1
455	455	114.548337375118	-28.0010766758494	50.1673269270678	1
456	456	114.558968386226	-28.0010766758494	58.0533399014188	1
457	457	114.569599397334	-28.0010766758494	5.18793856045666	1
458	458	114.580230408443	-28.0010766758494	19.4296975580516	1
459	459	114.590861419551	-28.0010766758494	27.7771647663152	1
460	460	114.601492430659	-28.0010766758494	57.9757991457484	1
461	461	114.612123441767	-28.0010766758494	56.6732959572824	1
462	462	114.622754452875	-28.0010766758494	27.3983185306863	1
463	463	114.633385463984	-28.0010766758494	14.6006743044986	1
464	464	114.644016475092	-28.0010766758494	31.1781497090273	1
465	465	114.6546474862	-28.0010766758494	52.2712821639005	1
466	466	114.665278497308	-28.0010766758494	14.6040624289731	1
467	467	114.675909508416	-28.0010766758494	5.08749887086917	1
468	468	114.686540519524	-28.0010766758494	5.08543988902761	1
469	469	114.697171530633	-28.0010766758494	2.56691595697385	1
470	470	114.707802541741	-28.0010766758494	0	1
471	471	114.718433552849	-28.0010766758494	0	1
472	472	114.729064563957	-28.0010766758494	2.55301172590551	1
473	473	114.739695575065	-28.0010766758494	0	1
474	474	114.750326586173	-28.0010766758494	0	1
475	475	114.760957597282	-28.0010766758494	0	1
476	476	114.77158860839	-28.0010766758494	0	1
477	477	114.782219619498	-28.0010766758494	0	1
478	478	114.792850630606	-28.0010766758494	61.4314303395534	1
479	479	114.803481641714	-28.0010766758494	63.3781346338689	1
480	480	114.814112652823	-28.0010766758494	7.36524283651203	1
481	481	114.824743663931	-28.0010766758494	16.5149596292569	1
482	482	114.835374675039	-28.0010766758494	0	1
483	483	114.846005686147	-28.0010766758494	16.6464655744504	1
484	484	114.856636697255	-28.0010766758494	5.03044745366129	1
485	485	114.867267708363	-28.0010766758494	2.54852398926727	1
486	486	114.877898719472	-28.0010766758494	5.05952833871272	1
487	487	114.88852973058	-28.0010766758494	27.3203706020166	1
488	488	114.899160741688	-28.0010766758494	9.95007892233355	1
489	489	114.909791752796	-28.0010766758494	50.3294877815323	1
490	490	114.920422763904	-28.0010766758494	47.5765611154607	1
491	491	114.931053775013	-28.0010766758494	0	1
492	492	114.941684786121	-28.0010766758494	0	1
493	493	114.952315797229	-28.0010766758494	0	1
494	494	114.962946808337	-28.0010766758494	0	1
495	495	114.973577819445	-28.0010766758494	0	1
496	496	114.984208830553	-28.0010766758494	30.6106848997218	1
497	497	114.994839841662	-28.0010766758494	7.40323257402702	1
498	498	115.00547085277	-28.0010766758494	0	1
499	499	115.016101863878	-28.0010766758494	0	1
500	500	115.026732874986	-28.0010766758494	0	1
501	501	114.505813330685	-28.0117076869574	0	1
502	502	114.516444341794	-28.0117076869574	2.65518526364957	1
503	503	114.527075352902	-28.0117076869574	0	1
504	504	114.53770636401	-28.0117076869574	0	1
505	505	114.548337375118	-28.0117076869574	37.7889949776101	1
506	506	114.558968386226	-28.0117076869574	32.1544708414935	1
507	507	114.569599397334	-28.0117076869574	0	1
508	508	114.580230408443	-28.0117076869574	45.4213657133437	1
509	509	114.590861419551	-28.0117076869574	61.5344035467624	1
510	510	114.601492430659	-28.0117076869574	38.8864806554833	1
511	511	114.612123441767	-28.0117076869574	43.543670572591	1
512	512	114.622754452875	-28.0117076869574	65.1306505968051	1
513	513	114.633385463984	-28.0117076869574	64.6591319310683	1
514	514	114.644016475092	-28.0117076869574	12.3691388466146	1
515	515	114.6546474862	-28.0117076869574	64.1413649946722	1
516	516	114.665278497308	-28.0117076869574	33.2019189752038	1
517	517	114.675909508416	-28.0117076869574	41.6629038587592	1
518	518	114.686540519524	-28.0117076869574	25.4667360272626	1
519	519	114.697171530633	-28.0117076869574	43.099294583902	1
520	520	114.707802541741	-28.0117076869574	0	1
521	521	114.718433552849	-28.0117076869574	0	1
522	522	114.729064563957	-28.0117076869574	7.52266616428998	1
523	523	114.739695575065	-28.0117076869574	9.89076363386806	1
524	524	114.750326586173	-28.0117076869574	2.5448632840145	1
525	525	114.760957597282	-28.0117076869574	2.40348364372547	1
526	526	114.77158860839	-28.0117076869574	0	1
527	527	114.782219619498	-28.0117076869574	0	1
528	528	114.792850630606	-28.0117076869574	16.3023753464362	1
529	529	114.803481641714	-28.0117076869574	43.4263280953086	1
530	530	114.814112652823	-28.0117076869574	63.2592546661841	1
531	531	114.824743663931	-28.0117076869574	38.9173152732651	1
532	532	114.835374675039	-28.0117076869574	16.4743572182149	1
533	533	114.846005686147	-28.0117076869574	0	1
534	534	114.856636697255	-28.0117076869574	0	1
535	535	114.867267708363	-28.0117076869574	9.93388956274326	1
536	536	114.877898719472	-28.0117076869574	12.324533207259	1
537	537	114.88852973058	-28.0117076869574	5.10477886434005	1
538	538	114.899160741688	-28.0117076869574	12.3718146593283	1
539	539	114.909791752796	-28.0117076869574	0	1
540	540	114.920422763904	-28.0117076869574	0	1
541	541	114.931053775013	-28.0117076869574	0	1
542	542	114.941684786121	-28.0117076869574	0	1
543	543	114.952315797229	-28.0117076869574	0	1
544	544	114.962946808337	-28.0117076869574	0	1
545	545	114.973577819445	-28.0117076869574	0	1
546	546	114.984208830553	-28.0117076869574	0	1
547	547	114.994839841662	-28.0117076869574	0	1
548	548	115.00547085277	-28.0117076869574	0	1
549	549	115.016101863878	-28.0117076869574	0	1
550	550	115.026732874986	-28.0117076869574	0	1
551	551	114.505813330685	-28.0223386980653	0	1
552	552	114.516444341794	-28.0223386980653	0	1
553	553	114.527075352902	-28.0223386980653	0	1
554	554	114.53770636401	-28.0223386980653	2.66278458760385	1
555	555	114.548337375118	-28.0223386980653	37.8312238698174	1
556	556	114.558968386226	-28.0223386980653	63.6555997153583	1
557	557	114.569599397334	-28.0223386980653	17.4077479084802	1
558	558	114.580230408443	-28.0223386980653	7.73783493461265	1
559	559	114.590861419551	-28.0223386980653	14.9379360269276	1
560	560	114.601492430659	-28.0223386980653	58.411273226709	1
561	561	114.612123441767	-28.0223386980653	29.7362998290966	1
562	562	114.622754452875	-28.0223386980653	49.0945935681405	1
563	563	114.633385463984	-28.0223386980653	40.1627561456873	1
564	564	114.644016475092	-28.0223386980653	29.5113533906069	1
565	565	114.6546474862	-28.0223386980653	0	1
566	566	114.665278497308	-28.0223386980653	29.4467499516949	1
567	567	114.675909508416	-28.0223386980653	63.3649237109432	1
568	568	114.686540519524	-28.0223386980653	29.3819379913021	1
569	569	114.697171530633	-28.0223386980653	53.4447205402816	1
570	570	114.707802541741	-28.0223386980653	53.4062078514255	1
571	571	114.718433552849	-28.0223386980653	9.94791304411401	1
572	572	114.729064563957	-28.0223386980653	2.55770342329597	1
573	573	114.739695575065	-28.0223386980653	7.49849466803839	1
574	574	114.750326586173	-28.0223386980653	2.51709476453615	1
575	575	114.760957597282	-28.0223386980653	0	1
576	576	114.77158860839	-28.0223386980653	0	1
577	577	114.782219619498	-28.0223386980653	11.5466992026091	1
578	578	114.792850630606	-28.0223386980653	4.56857805016482	1
579	579	114.803481641714	-28.0223386980653	4.97142037703425	1
580	580	114.814112652823	-28.0223386980653	63.4959612640108	1
581	581	114.824743663931	-28.0223386980653	9.74055115375648	1
582	582	114.835374675039	-28.0223386980653	0	1
583	583	114.846005686147	-28.0223386980653	0	1
584	584	114.856636697255	-28.0223386980653	0	1
585	585	114.867267708363	-28.0223386980653	5.09528013277087	1
586	586	114.877898719472	-28.0223386980653	27.5136051835935	1
587	587	114.88852973058	-28.0223386980653	5.10914230123893	1
588	588	114.899160741688	-28.0223386980653	0	1
589	589	114.909791752796	-28.0223386980653	0	1
590	590	114.920422763904	-28.0223386980653	7.59926119481382	1
591	591	114.931053775013	-28.0223386980653	0	1
592	592	114.941684786121	-28.0223386980653	0	1
593	593	114.952315797229	-28.0223386980653	0	1
594	594	114.962946808337	-28.0223386980653	0	1
595	595	114.973577819445	-28.0223386980653	0	1
596	596	114.984208830553	-28.0223386980653	0	1
597	597	114.994839841662	-28.0223386980653	0	1
598	598	115.00547085277	-28.0223386980653	4.99187736873882	1
599	599	115.016101863878	-28.0223386980653	7.41758102981994	1
600	600	115.026732874986	-28.0223386980653	0	1
601	601	114.505813330685	-28.0329697091733	0	1
602	602	114.516444341794	-28.0329697091733	0	1
603	603	114.527075352902	-28.0329697091733	0	1
604	604	114.53770636401	-28.0329697091733	0	1
605	605	114.548337375118	-28.0329697091733	61.8158327778944	1
606	606	114.558968386226	-28.0329697091733	63.7971879479831	1
607	607	114.569599397334	-28.0329697091733	19.7365928384927	1
608	608	114.580230408443	-28.0329697091733	15.1113013425745	1
609	609	114.590861419551	-28.0329697091733	2.64235818360463	1
610	610	114.601492430659	-28.0329697091733	7.71550994331194	1
611	611	114.612123441767	-28.0329697091733	23.7014862937149	1
612	612	114.622754452875	-28.0329697091733	19.3441658680952	1
613	613	114.633385463984	-28.0329697091733	7.59899042709724	1
614	614	114.644016475092	-28.0329697091733	12.3949801743198	1
615	615	114.6546474862	-28.0329697091733	25.5021607345932	1
616	616	114.665278497308	-28.0329697091733	44.6452371980615	1
617	617	114.675909508416	-28.0329697091733	57.4351856789054	1
618	618	114.686540519524	-28.0329697091733	36.628775505997	1
619	619	114.697171530633	-28.0329697091733	29.33918715033	1
620	620	114.707802541741	-28.0329697091733	19.0795832949215	1
621	621	114.718433552849	-28.0329697091733	25.3730369152232	1
622	622	114.729064563957	-28.0329697091733	2.56446351089065	1
623	623	114.739695575065	-28.0329697091733	16.7740504455833	1
624	624	114.750326586173	-28.0329697091733	2.46998130880789	1
625	625	114.760957597282	-28.0329697091733	0	1
626	626	114.77158860839	-28.0329697091733	0	1
627	627	114.782219619498	-28.0329697091733	0	1
628	628	114.792850630606	-28.0329697091733	7.3399334350552	1
629	629	114.803481641714	-28.0329697091733	7.4291385277947	1
630	630	114.814112652823	-28.0329697091733	0	1
631	631	114.824743663931	-28.0329697091733	2.53284133672398	1
632	632	114.835374675039	-28.0329697091733	2.56465180479468	1
633	633	114.846005686147	-28.0329697091733	14.6475887468531	1
634	634	114.856636697255	-28.0329697091733	46.1468122990656	1
635	635	114.867267708363	-28.0329697091733	0	1
636	636	114.877898719472	-28.0329697091733	0	1
637	637	114.88852973058	-28.0329697091733	0	1
638	638	114.899160741688	-28.0329697091733	0	1
639	639	114.909791752796	-28.0329697091733	0	1
640	640	114.920422763904	-28.0329697091733	0	1
641	641	114.931053775013	-28.0329697091733	0	1
642	642	114.941684786121	-28.0329697091733	5.09451423522077	1
643	643	114.952315797229	-28.0329697091733	0	1
644	644	114.962946808337	-28.0329697091733	2.00864853474953	1
645	645	114.973577819445	-28.0329697091733	0	1
646	646	114.984208830553	-28.0329697091733	0	1
647	647	114.994839841662	-28.0329697091733	2.52754042901609	1
648	648	115.00547085277	-28.0329697091733	46.4925609690059	1
649	649	115.016101863878	-28.0329697091733	22.931740263608	1
650	650	115.026732874986	-28.0329697091733	32.4695589507	1
651	651	114.505813330685	-28.0436007202812	0	1
652	652	114.516444341794	-28.0436007202812	0	1
653	653	114.527075352902	-28.0436007202812	19.4931859751004	1
654	654	114.53770636401	-28.0436007202812	34.1755482963158	1
655	655	114.548337375118	-28.0436007202812	44.5246278576236	1
656	656	114.558968386226	-28.0436007202812	65.9006799379387	1
657	657	114.569599397334	-28.0436007202812	44.7183815744628	1
658	658	114.580230408443	-28.0436007202812	47.7975026869919	1
659	659	114.590861419551	-28.0436007202812	0	1
660	660	114.601492430659	-28.0436007202812	0	1
661	661	114.612123441767	-28.0436007202812	37.412786281237	1
662	662	114.622754452875	-28.0436007202812	0	1
663	663	114.633385463984	-28.0436007202812	2.59425010351185	1
664	664	114.644016475092	-28.0436007202812	0	1
665	665	114.6546474862	-28.0436007202812	61.3759896107714	1
666	666	114.665278497308	-28.0436007202812	64.5995568576099	1
667	667	114.675909508416	-28.0436007202812	55.4958829088544	1
668	668	114.686540519524	-28.0436007202812	5.08024094150482	1
669	669	114.697171530633	-28.0436007202812	25.3723535908876	1
670	670	114.707802541741	-28.0436007202812	14.6206781409013	1
671	671	114.718433552849	-28.0436007202812	21.226960491038	1
672	672	114.729064563957	-28.0436007202812	2.56577133494249	1
673	673	114.739695575065	-28.0436007202812	23.2480607853183	1
674	674	114.750326586173	-28.0436007202812	16.7168156703593	1
675	675	114.760957597282	-28.0436007202812	9.84135769435928	1
676	676	114.77158860839	-28.0436007202812	30.6463613079468	1
677	677	114.782219619498	-28.0436007202812	20.8518586515901	1
678	678	114.792850630606	-28.0436007202812	14.400456587417	1
679	679	114.803481641714	-28.0436007202812	16.720640931774	1
680	680	114.814112652823	-28.0436007202812	0	1
681	681	114.824743663931	-28.0436007202812	16.9467072777877	1
682	682	114.835374675039	-28.0436007202812	2.58142005753629	1
683	683	114.846005686147	-28.0436007202812	19.2451795095913	1
684	684	114.856636697255	-28.0436007202812	12.4354274644028	1
685	685	114.867267708363	-28.0436007202812	0	1
686	686	114.877898719472	-28.0436007202812	0	1
687	687	114.88852973058	-28.0436007202812	0	1
688	688	114.899160741688	-28.0436007202812	0	1
689	689	114.909791752796	-28.0436007202812	0	1
690	690	114.920422763904	-28.0436007202812	4.67867862176076	1
691	691	114.931053775013	-28.0436007202812	0	1
692	692	114.941684786121	-28.0436007202812	0	1
693	693	114.952315797229	-28.0436007202812	19.0810384259785	1
694	694	114.962946808337	-28.0436007202812	59.9427703296465	1
695	695	114.973577819445	-28.0436007202812	2.52892321699297	1
696	696	114.984208830553	-28.0436007202812	0	1
697	697	114.994839841662	-28.0436007202812	0	1
698	698	115.00547085277	-28.0436007202812	0	1
699	699	115.016101863878	-28.0436007202812	26.8778433588109	1
700	700	115.026732874986	-28.0436007202812	55.3267217632172	1
701	701	114.505813330685	-28.0542317313892	0	1
702	702	114.516444341794	-28.0542317313892	0	1
703	703	114.527075352902	-28.0542317313892	34.4995939669564	1
704	704	114.53770636401	-28.0542317313892	47.9856112253296	1
705	705	114.548337375118	-28.0542317313892	61.0601479581879	1
706	706	114.558968386226	-28.0542317313892	44.7113087685269	1
707	707	114.569599397334	-28.0542317313892	59.7320716307622	1
708	708	114.580230408443	-28.0542317313892	59.8810889849325	1
709	709	114.590861419551	-28.0542317313892	0	1
710	710	114.601492430659	-28.0542317313892	0	1
711	711	114.612123441767	-28.0542317313892	14.9930086887002	1
712	712	114.622754452875	-28.0542317313892	5.16635203506557	1
713	713	114.633385463984	-28.0542317313892	2.6005762580323	1
714	714	114.644016475092	-28.0542317313892	0	1
715	715	114.6546474862	-28.0542317313892	43.228600020917	1
716	716	114.665278497308	-28.0542317313892	16.9190351179619	1
717	717	114.675909508416	-28.0542317313892	59.7281206940865	1
718	718	114.686540519524	-28.0542317313892	2.56033548893779	1
719	719	114.697171530633	-28.0542317313892	9.9471976392094	1
720	720	114.707802541741	-28.0542317313892	31.1926269217469	1
721	721	114.718433552849	-28.0542317313892	0	1
722	722	114.729064563957	-28.0542317313892	25.3650659197439	1
723	723	114.739695575065	-28.0542317313892	12.287413280371	1
724	724	114.750326586173	-28.0542317313892	5.03985723586353	1
725	725	114.760957597282	-28.0542317313892	0	1
726	726	114.77158860839	-28.0542317313892	9.77441811133349	1
727	727	114.782219619498	-28.0542317313892	61.0558289596672	1
728	728	114.792850630606	-28.0542317313892	14.4597977421296	1
729	729	114.803481641714	-28.0542317313892	12.2443957377591	1
730	730	114.814112652823	-28.0542317313892	27.4225184749411	1
731	731	114.824743663931	-28.0542317313892	23.4747134562507	1
732	732	114.835374675039	-28.0542317313892	27.6629725520795	1
733	733	114.846005686147	-28.0542317313892	37.1891632676598	1
734	734	114.856636697255	-28.0542317313892	2.62197923912148	1
735	735	114.867267708363	-28.0542317313892	0	1
736	736	114.877898719472	-28.0542317313892	0	1
737	737	114.88852973058	-28.0542317313892	17.298933849401	1
738	738	114.899160741688	-28.0542317313892	2.62590692225548	1
739	739	114.909791752796	-28.0542317313892	0	1
740	740	114.920422763904	-28.0542317313892	0	1
741	741	114.931053775013	-28.0542317313892	0	1
742	742	114.941684786121	-28.0542317313892	0	1
743	743	114.952315797229	-28.0542317313892	2.54388594944819	1
744	744	114.962946808337	-28.0542317313892	61.6206683523878	1
745	745	114.973577819445	-28.0542317313892	18.8353944283056	1
746	746	114.984208830553	-28.0542317313892	0	1
747	747	114.994839841662	-28.0542317313892	0	1
748	748	115.00547085277	-28.0542317313892	0	1
749	749	115.016101863878	-28.0542317313892	34.1946856432627	1
750	750	115.026732874986	-28.0542317313892	0	1
751	751	114.505813330685	-28.0648627424972	34.7307507928533	1
752	752	114.516444341794	-28.0648627424972	37.902301928373	1
753	753	114.527075352902	-28.0648627424972	48.5924256981943	1
754	754	114.53770636401	-28.0648627424972	56.1616378257049	1
755	755	114.548337375118	-28.0648627424972	17.4573991335994	1
756	756	114.558968386226	-28.0648627424972	44.7270785485511	1
757	757	114.569599397334	-28.0648627424972	54.4645468098512	1
758	758	114.580230408443	-28.0648627424972	59.0609031197371	1
759	759	114.590861419551	-28.0648627424972	5.29511234183493	1
760	760	114.601492430659	-28.0648627424972	0	1
761	761	114.612123441767	-28.0648627424972	0	1
762	762	114.622754452875	-28.0648627424972	0	1
763	763	114.633385463984	-28.0648627424972	0	1
764	764	114.644016475092	-28.0648627424972	0	1
765	765	114.6546474862	-28.0648627424972	0	1
766	766	114.665278497308	-28.0648627424972	55.6715864262625	1
767	767	114.675909508416	-28.0648627424972	5.08052315082556	1
768	768	114.686540519524	-28.0648627424972	0	1
769	769	114.697171530633	-28.0648627424972	41.4865885679388	1
770	770	114.707802541741	-28.0648627424972	29.3085571891935	1
771	771	114.718433552849	-28.0648627424972	16.9142587364558	1
772	772	114.729064563957	-28.0648627424972	2.56828197543119	1
773	773	114.739695575065	-28.0648627424972	0	1
774	774	114.750326586173	-28.0648627424972	0	1
775	775	114.760957597282	-28.0648627424972	30.9501261922086	1
776	776	114.77158860839	-28.0648627424972	27.0368529591018	1
777	777	114.782219619498	-28.0648627424972	23.0338135292924	1
778	778	114.792850630606	-28.0648627424972	50.7334647835321	1
779	779	114.803481641714	-28.0648627424972	25.3058157831929	1
780	780	114.814112652823	-28.0648627424972	0	1
781	781	114.824743663931	-28.0648627424972	0	1
782	782	114.835374675039	-28.0648627424972	0	1
783	783	114.846005686147	-28.0648627424972	7.68111044169526	1
784	784	114.856636697255	-28.0648627424972	5.17606085697515	1
785	785	114.867267708363	-28.0648627424972	0	1
786	786	114.877898719472	-28.0648627424972	5.22274361020549	1
787	787	114.88852973058	-28.0648627424972	26.081992099081	1
788	788	114.899160741688	-28.0648627424972	10.2140642642456	1
789	789	114.909791752796	-28.0648627424972	0	1
790	790	114.920422763904	-28.0648627424972	0	1
791	791	114.931053775013	-28.0648627424972	0	1
792	792	114.941684786121	-28.0648627424972	0	1
793	793	114.952315797229	-28.0648627424972	0	1
794	794	114.962946808337	-28.0648627424972	0	1
795	795	114.973577819445	-28.0648627424972	0	1
796	796	114.984208830553	-28.0648627424972	46.9705773302413	1
797	797	114.994839841662	-28.0648627424972	34.5570006903189	1
798	798	115.00547085277	-28.0648627424972	0	1
799	799	115.016101863878	-28.0648627424972	34.2961855436369	1
800	800	115.026732874986	-28.0648627424972	0	1
801	801	114.505813330685	-28.0754937536051	10.1767519801051	1
802	802	114.516444341794	-28.0754937536051	0	1
803	803	114.527075352902	-28.0754937536051	0	1
804	804	114.53770636401	-28.0754937536051	12.6797080730472	1
805	805	114.548337375118	-28.0754937536051	37.793781252131	1
806	806	114.558968386226	-28.0754937536051	5.28249377938551	1
807	807	114.569599397334	-28.0754937536051	44.7944557464718	1
808	808	114.580230408443	-28.0754937536051	30.6071233864251	1
809	809	114.590861419551	-28.0754937536051	5.29080795078185	1
810	810	114.601492430659	-28.0754937536051	0	1
811	811	114.612123441767	-28.0754937536051	0	1
812	812	114.622754452875	-28.0754937536051	0	1
813	813	114.633385463984	-28.0754937536051	29.951004704115	1
814	814	114.644016475092	-28.0754937536051	2.61968244768541	1
815	815	114.6546474862	-28.0754937536051	19.3247225490192	1
816	816	114.665278497308	-28.0754937536051	40.2424093315805	1
817	817	114.675909508416	-28.0754937536051	0	1
818	818	114.686540519524	-28.0754937536051	14.6844557844969	1
819	819	114.697171530633	-28.0754937536051	0	1
820	820	114.707802541741	-28.0754937536051	5.11263257414464	1
821	821	114.718433552849	-28.0754937536051	54.7923457363273	1
822	822	114.729064563957	-28.0754937536051	63.5573497520288	1
823	823	114.739695575065	-28.0754937536051	0	1
824	824	114.750326586173	-28.0754937536051	0	1
825	825	114.760957597282	-28.0754937536051	56.2420668145002	1
826	826	114.77158860839	-28.0754937536051	48.2016736109896	1
827	827	114.782219619498	-28.0754937536051	12.1977790726861	1
828	828	114.792850630606	-28.0754937536051	64.5256779625787	1
829	829	114.803481641714	-28.0754937536051	33.0219519424932	1
830	830	114.814112652823	-28.0754937536051	0	1
831	831	114.824743663931	-28.0754937536051	2.59640745386315	1
832	832	114.835374675039	-28.0754937536051	0	1
833	833	114.846005686147	-28.0754937536051	7.6657017599026	1
834	834	114.856636697255	-28.0754937536051	5.17429872591272	1
835	835	114.867267708363	-28.0754937536051	0	1
836	836	114.877898719472	-28.0754937536051	0	1
837	837	114.88852973058	-28.0754937536051	0	1
838	838	114.899160741688	-28.0754937536051	0	1
839	839	114.909791752796	-28.0754937536051	0	1
840	840	114.920422763904	-28.0754937536051	0	1
841	841	114.931053775013	-28.0754937536051	60.3167197940697	1
842	842	114.941684786121	-28.0754937536051	38.6786153115234	1
843	843	114.952315797229	-28.0754937536051	0	1
844	844	114.962946808337	-28.0754937536051	0	1
845	845	114.973577819445	-28.0754937536051	0	1
846	846	114.984208830553	-28.0754937536051	51.9821557040385	1
847	847	114.994839841662	-28.0754937536051	60.7187033255096	1
848	848	115.00547085277	-28.0754937536051	0	1
849	849	115.016101863878	-28.0754937536051	39.5587232810485	1
850	850	115.026732874986	-28.0754937536051	0	1
851	851	114.505813330685	-28.0861247647131	13.6744234767563	1
852	852	114.516444341794	-28.0861247647131	12.6133459016116	1
853	853	114.527075352902	-28.0861247647131	23.9256016101242	1
854	854	114.53770636401	-28.0861247647131	26.0712419346773	1
855	855	114.548337375118	-28.0861247647131	0	1
856	856	114.558968386226	-28.0861247647131	0	1
857	857	114.569599397334	-28.0861247647131	0	1
858	858	114.580230408443	-28.0861247647131	0	1
859	859	114.590861419551	-28.0861247647131	5.27001181917173	1
860	860	114.601492430659	-28.0861247647131	0	1
861	861	114.612123441767	-28.0861247647131	0	1
862	862	114.622754452875	-28.0861247647131	2.64635556885699	1
863	863	114.633385463984	-28.0861247647131	5.1922524794402	1
864	864	114.644016475092	-28.0861247647131	17.2660534297788	1
865	865	114.6546474862	-28.0861247647131	2.60065505414849	1
866	866	114.665278497308	-28.0861247647131	37.0296756576972	1
867	867	114.675909508416	-28.0861247647131	10.0354627133805	1
868	868	114.686540519524	-28.0861247647131	16.976223388945	1
869	869	114.697171530633	-28.0861247647131	2.5831293771875	1
870	870	114.707802541741	-28.0861247647131	0	1
871	871	114.718433552849	-28.0861247647131	54.9277610026326	1
872	872	114.729064563957	-28.0861247647131	51.6019816874005	1
873	873	114.739695575065	-28.0861247647131	2.58559425971903	1
874	874	114.750326586173	-28.0861247647131	33.271663646901	1
875	875	114.760957597282	-28.0861247647131	31.3032925798037	1
876	876	114.77158860839	-28.0861247647131	39.9056206893327	1
877	877	114.782219619498	-28.0861247647131	9.92079773570058	1
878	878	114.792850630606	-28.0861247647131	9.94071825147492	1
879	879	114.803481641714	-28.0861247647131	5.08564887164344	1
880	880	114.814112652823	-28.0861247647131	5.09711624681007	1
881	881	114.824743663931	-28.0861247647131	0	1
882	882	114.835374675039	-28.0861247647131	0	1
883	883	114.846005686147	-28.0861247647131	0	1
884	884	114.856636697255	-28.0861247647131	0	1
885	885	114.867267708363	-28.0861247647131	14.851385971523	1
886	886	114.877898719472	-28.0861247647131	10.1127246640342	1
887	887	114.88852973058	-28.0861247647131	0	1
888	888	114.899160741688	-28.0861247647131	0	1
889	889	114.909791752796	-28.0861247647131	0	1
890	890	114.920422763904	-28.0861247647131	0	1
891	891	114.931053775013	-28.0861247647131	19.5396023265174	1
892	892	114.941684786121	-28.0861247647131	50.9752918269895	1
893	893	114.952315797229	-28.0861247647131	5.13893001099604	1
894	894	114.962946808337	-28.0861247647131	14.7602738690608	1
895	895	114.973577819445	-28.0861247647131	5.07381842439935	1
896	896	114.984208830553	-28.0861247647131	50.8550204968804	1
897	897	114.994839841662	-28.0861247647131	39.7151262362951	1
898	898	115.00547085277	-28.0861247647131	0	1
899	899	115.016101863878	-28.0861247647131	58.1740399892402	1
900	900	115.026732874986	-28.0861247647131	0	1
901	901	114.505813330685	-28.096755775821	13.1497424834444	1
902	902	114.516444341794	-28.096755775821	26.1123756274244	1
903	903	114.527075352902	-28.096755775821	17.2950128250471	1
904	904	114.53770636401	-28.096755775821	15.0125569971114	1
905	905	114.548337375118	-28.096755775821	7.7657233502584	1
906	906	114.558968386226	-28.096755775821	56.1861464873739	1
907	907	114.569599397334	-28.096755775821	24.1131703550307	1
908	908	114.580230408443	-28.096755775821	0	1
909	909	114.590861419551	-28.096755775821	0	1
910	910	114.601492430659	-28.096755775821	0	1
911	911	114.612123441767	-28.096755775821	0	1
912	912	114.622754452875	-28.096755775821	0	1
913	913	114.633385463984	-28.096755775821	17.3979347959217	1
914	914	114.644016475092	-28.096755775821	44.1658088603636	1
915	915	114.6546474862	-28.096755775821	21.697825203455	1
916	916	114.665278497308	-28.096755775821	23.7760013011817	1
917	917	114.675909508416	-28.096755775821	10.083428791927	1
918	918	114.686540519524	-28.096755775821	25.6986469340764	1
919	919	114.697171530633	-28.096755775821	10.0860224001303	1
920	920	114.707802541741	-28.096755775821	0	1
921	921	114.718433552849	-28.096755775821	45.0533839405229	1
922	922	114.729064563957	-28.096755775821	5.1398605026131	1
923	923	114.739695575065	-28.096755775821	5.14098318394023	1
924	924	114.750326586173	-28.096755775821	5.12444981823679	1
925	925	114.760957597282	-28.096755775821	12.3825176436497	1
926	926	114.77158860839	-28.096755775821	7.60961458536988	1
927	927	114.782219619498	-28.096755775821	61.392100691308	1
928	928	114.792850630606	-28.096755775821	36.758756044387	1
929	929	114.803481641714	-28.096755775821	12.3651730621278	1
930	930	114.814112652823	-28.096755775821	34.9575559895871	1
931	931	114.824743663931	-28.096755775821	0	1
932	932	114.835374675039	-28.096755775821	0	1
933	933	114.846005686147	-28.096755775821	0	1
934	934	114.856636697255	-28.096755775821	0	1
935	935	114.867267708363	-28.096755775821	0	1
936	936	114.877898719472	-28.096755775821	0	1
937	937	114.88852973058	-28.096755775821	0	1
938	938	114.899160741688	-28.096755775821	0	1
939	939	114.909791752796	-28.096755775821	2.63247615230004	1
940	940	114.920422763904	-28.096755775821	0	1
941	941	114.931053775013	-28.096755775821	0	1
942	942	114.941684786121	-28.096755775821	0	1
943	943	114.952315797229	-28.096755775821	7.63402992484476	1
944	944	114.962946808337	-28.096755775821	62.1325966970224	1
945	945	114.973577819445	-28.096755775821	39.9696303746776	1
946	946	114.984208830553	-28.096755775821	0	1
947	947	114.994839841662	-28.096755775821	21.2230496671953	1
948	948	115.00547085277	-28.096755775821	0	1
949	949	115.016101863878	-28.096755775821	56.7395594137898	1
950	950	115.026732874986	-28.096755775821	0	1
951	951	114.505813330685	-28.107386786929	19.5615282370127	1
952	952	114.516444341794	-28.107386786929	2.62516996498532	1
953	953	114.527075352902	-28.107386786929	0	1
954	954	114.53770636401	-28.107386786929	5.21531297768632	1
955	955	114.548337375118	-28.107386786929	12.6609922500094	1
956	956	114.558968386226	-28.107386786929	65.8511044964552	1
957	957	114.569599397334	-28.107386786929	59.1868873557491	1
958	958	114.580230408443	-28.107386786929	0	1
959	959	114.590861419551	-28.107386786929	0	1
960	960	114.601492430659	-28.107386786929	0	1
961	961	114.612123441767	-28.107386786929	0	1
962	962	114.622754452875	-28.107386786929	0	1
963	963	114.633385463984	-28.107386786929	0	1
964	964	114.644016475092	-28.107386786929	0	1
965	965	114.6546474862	-28.107386786929	45.6256466214304	1
966	966	114.665278497308	-28.107386786929	64.0707123815343	1
967	967	114.675909508416	-28.107386786929	50.7306974478643	1
968	968	114.686540519524	-28.107386786929	50.6173280555636	1
969	969	114.697171530633	-28.107386786929	57.2757489620422	1
970	970	114.707802541741	-28.107386786929	14.8447218317658	1
971	971	114.718433552849	-28.107386786929	0	1
972	972	114.729064563957	-28.107386786929	0	1
973	973	114.739695575065	-28.107386786929	2.60898497052323	1
974	974	114.750326586173	-28.107386786929	0	1
975	975	114.760957597282	-28.107386786929	2.60494437459023	1
976	976	114.77158860839	-28.107386786929	0	1
977	977	114.782219619498	-28.107386786929	10.0519517875126	1
978	978	114.792850630606	-28.107386786929	12.4296869833278	1
979	979	114.803481641714	-28.107386786929	29.4618731741071	1
980	980	114.814112652823	-28.107386786929	64.3365812817009	1
981	981	114.824743663931	-28.107386786929	63.1782023085165	1
982	982	114.835374675039	-28.107386786929	0	1
983	983	114.846005686147	-28.107386786929	5.07596706852003	1
984	984	114.856636697255	-28.107386786929	0	1
985	985	114.867267708363	-28.107386786929	0	1
986	986	114.877898719472	-28.107386786929	5.11650190393246	1
987	987	114.88852973058	-28.107386786929	7.62900911362126	1
988	988	114.899160741688	-28.107386786929	52.1040257884981	1
989	989	114.909791752796	-28.107386786929	33.9537991075234	1
990	990	114.920422763904	-28.107386786929	42.7989516468384	1
991	991	114.931053775013	-28.107386786929	0	1
992	992	114.941684786121	-28.107386786929	26.2040593401519	1
993	993	114.952315797229	-28.107386786929	0	1
994	994	114.962946808337	-28.107386786929	2.5878489241416	1
995	995	114.973577819445	-28.107386786929	7.56040722342674	1
996	996	114.984208830553	-28.107386786929	2.56056873564185	1
997	997	114.994839841662	-28.107386786929	47.2802833914746	1
998	998	115.00547085277	-28.107386786929	0	1
999	999	115.016101863878	-28.107386786929	55.1273123304393	1
1000	1000	115.026732874986	-28.107386786929	0	1
1001	1001	114.505813330685	-28.1180177980369	4.80781030441817	1
1002	1002	114.516444341794	-28.1180177980369	2.02821273070474	1
1003	1003	114.527075352902	-28.1180177980369	7.77542370041314	1
1004	1004	114.53770636401	-28.1180177980369	5.2385616422294	1
1005	1005	114.548337375118	-28.1180177980369	12.7135508119354	1
1006	1006	114.558968386226	-28.1180177980369	10.2763924209735	1
1007	1007	114.569599397334	-28.1180177980369	17.4553158663182	1
1008	1008	114.580230408443	-28.1180177980369	2.65647339388196	1
1009	1009	114.590861419551	-28.1180177980369	0	1
1010	1010	114.601492430659	-28.1180177980369	0	1
1011	1011	114.612123441767	-28.1180177980369	0	1
1012	1012	114.622754452875	-28.1180177980369	0	1
1013	1013	114.633385463984	-28.1180177980369	12.7298105767834	1
1014	1014	114.644016475092	-28.1180177980369	12.6963638508429	1
1015	1015	114.6546474862	-28.1180177980369	44.1165747501548	1
1016	1016	114.665278497308	-28.1180177980369	35.6125937146265	1
1017	1017	114.675909508416	-28.1180177980369	0	1
1018	1018	114.686540519524	-28.1180177980369	7.66154031441845	1
1019	1019	114.697171530633	-28.1180177980369	35.3743357769873	1
1020	1020	114.707802541741	-28.1180177980369	19.3813995157046	1
1021	1021	114.718433552849	-28.1180177980369	0	1
1022	1022	114.729064563957	-28.1180177980369	29.8089552484509	1
1023	1023	114.739695575065	-28.1180177980369	12.5150070856133	1
1024	1024	114.750326586173	-28.1180177980369	27.802404937688	1
1025	1025	114.760957597282	-28.1180177980369	10.0895584811004	1
1026	1026	114.77158860839	-28.1180177980369	12.4735485490122	1
1027	1027	114.782219619498	-28.1180177980369	0	1
1028	1028	114.792850630606	-28.1180177980369	0	1
1029	1029	114.803481641714	-28.1180177980369	14.6974399587113	1
1030	1030	114.814112652823	-28.1180177980369	62.9419822565346	1
1031	1031	114.824743663931	-28.1180177980369	48.6812145508239	1
1032	1032	114.835374675039	-28.1180177980369	5.09050199963556	1
1033	1033	114.846005686147	-28.1180177980369	9.96357698127378	1
1034	1034	114.856636697255	-28.1180177980369	2.5698956245667	1
1035	1035	114.867267708363	-28.1180177980369	25.4909640451916	1
1036	1036	114.877898719472	-28.1180177980369	0	1
1037	1037	114.88852973058	-28.1180177980369	10.0694283697752	1
1038	1038	114.899160741688	-28.1180177980369	0	1
1039	1039	114.909791752796	-28.1180177980369	0	1
1040	1040	114.920422763904	-28.1180177980369	10.2776130077898	1
1041	1041	114.931053775013	-28.1180177980369	5.27272175539553	1
1042	1042	114.941684786121	-28.1180177980369	27.8100044677554	1
1043	1043	114.952315797229	-28.1180177980369	2.5892308188124	1
1044	1044	114.962946808337	-28.1180177980369	0	1
1045	1045	114.973577819445	-28.1180177980369	56.936211516938	1
1046	1046	114.984208830553	-28.1180177980369	0	1
1047	1047	114.994839841662	-28.1180177980369	0	1
1048	1048	115.00547085277	-28.1180177980369	17.0856131079936	1
1049	1049	115.016101863878	-28.1180177980369	42.144757777396	1
1050	1050	115.026732874986	-28.1180177980369	0	1
1051	1051	114.505813330685	-28.1286488091449	0	1
1052	1052	114.516444341794	-28.1286488091449	2.90063129087087	1
1053	1053	114.527075352902	-28.1286488091449	6.59925315812779	1
1054	1054	114.53770636401	-28.1286488091449	0	1
1055	1055	114.548337375118	-28.1286488091449	2.65998994322801	1
1056	1056	114.558968386226	-28.1286488091449	2.66294473601445	1
1057	1057	114.569599397334	-28.1286488091449	0	1
1058	1058	114.580230408443	-28.1286488091449	0	1
1059	1059	114.590861419551	-28.1286488091449	7.83344482981864	1
1060	1060	114.601492430659	-28.1286488091449	2.66167696961447	1
1061	1061	114.612123441767	-28.1286488091449	17.4952712569534	1
1062	1062	114.622754452875	-28.1286488091449	15.1329895118292	1
1063	1063	114.633385463984	-28.1286488091449	32.235076833936	1
1064	1064	114.644016475092	-28.1286488091449	56.0256610794343	1
1065	1065	114.6546474862	-28.1286488091449	21.758011227113	1
1066	1066	114.665278497308	-28.1286488091449	5.18927246284626	1
1067	1067	114.675909508416	-28.1286488091449	0	1
1068	1068	114.686540519524	-28.1286488091449	10.0930439964439	1
1069	1069	114.697171530633	-28.1286488091449	27.7735480219231	1
1070	1070	114.707802541741	-28.1286488091449	10.1035690577018	1
1071	1071	114.718433552849	-28.1286488091449	5.15953773829755	1
1072	1072	114.729064563957	-28.1286488091449	7.66517481999266	1
1073	1073	114.739695575065	-28.1286488091449	5.15972743604834	1
1074	1074	114.750326586173	-28.1286488091449	0	1
1075	1075	114.760957597282	-28.1286488091449	0	1
1076	1076	114.77158860839	-28.1286488091449	0	1
1077	1077	114.782219619498	-28.1286488091449	0	1
1078	1078	114.792850630606	-28.1286488091449	10.0341717082632	1
1079	1079	114.803481641714	-28.1286488091449	0	1
1080	1080	114.814112652823	-28.1286488091449	2.58260021203994	1
1081	1081	114.824743663931	-28.1286488091449	38.4813140955672	1
1082	1082	114.835374675039	-28.1286488091449	2.58222735364125	1
1083	1083	114.846005686147	-28.1286488091449	10.0055496772752	1
1084	1084	114.856636697255	-28.1286488091449	16.9690321595598	1
1085	1085	114.867267708363	-28.1286488091449	56.7248113091596	1
1086	1086	114.877898719472	-28.1286488091449	19.2028461843927	1
1087	1087	114.88852973058	-28.1286488091449	5.15922807747461	1
1088	1088	114.899160741688	-28.1286488091449	2.62119888938721	1
1089	1089	114.909791752796	-28.1286488091449	0	1
1090	1090	114.920422763904	-28.1286488091449	15.1423618903564	1
1091	1091	114.931053775013	-28.1286488091449	0	1
1092	1092	114.941684786121	-28.1286488091449	10.3093557809288	1
1093	1093	114.952315797229	-28.1286488091449	5.23837348626362	1
1094	1094	114.962946808337	-28.1286488091449	0	1
1095	1095	114.973577819445	-28.1286488091449	2.60726523675328	1
1096	1096	114.984208830553	-28.1286488091449	7.70154289781012	1
1097	1097	114.994839841662	-28.1286488091449	19.4563410197932	1
1098	1098	115.00547085277	-28.1286488091449	2.61339526193284	1
1099	1099	115.016101863878	-28.1286488091449	42.2524562426786	1
1100	1100	115.026732874986	-28.1286488091449	0	1
1101	1101	114.505813330685	-28.1392798202528	0	1
1102	1102	114.516444341794	-28.1392798202528	7.28068337858323	1
1103	1103	114.527075352902	-28.1392798202528	34.0579088632191	1
1104	1104	114.53770636401	-28.1392798202528	5.30173290256541	1
1105	1105	114.548337375118	-28.1392798202528	5.29842491637154	1
1106	1106	114.558968386226	-28.1392798202528	0	1
1107	1107	114.569599397334	-28.1392798202528	7.87424907265031	1
1108	1108	114.580230408443	-28.1392798202528	0	1
1109	1109	114.590861419551	-28.1392798202528	5.29053212342968	1
1110	1110	114.601492430659	-28.1392798202528	15.166424089033	1
1111	1111	114.612123441767	-28.1392798202528	10.3146963667123	1
1112	1112	114.622754452875	-28.1392798202528	12.7388326433268	1
1113	1113	114.633385463984	-28.1392798202528	15.0493258360505	1
1114	1114	114.644016475092	-28.1392798202528	44.1125305803541	1
1115	1115	114.6546474862	-28.1392798202528	33.7706150388415	1
1116	1116	114.665278497308	-28.1392798202528	0	1
1117	1117	114.675909508416	-28.1392798202528	21.4980757368265	1
1118	1118	114.686540519524	-28.1392798202528	0	1
1119	1119	114.697171530633	-28.1392798202528	0	1
1120	1120	114.707802541741	-28.1392798202528	5.14908579008784	1
1121	1121	114.718433552849	-28.1392798202528	0	1
1122	1122	114.729064563957	-28.1392798202528	0	1
1123	1123	114.739695575065	-28.1392798202528	12.4784615777073	1
1124	1124	114.750326586173	-28.1392798202528	27.7199950713163	1
1125	1125	114.760957597282	-28.1392798202528	0	1
1126	1126	114.77158860839	-28.1392798202528	31.4841818426832	1
1127	1127	114.782219619498	-28.1392798202528	5.11805960270932	1
1128	1128	114.792850630606	-28.1392798202528	29.5500051076667	1
1129	1129	114.803481641714	-28.1392798202528	0	1
1130	1130	114.814112652823	-28.1392798202528	5.12435279669675	1
1131	1131	114.824743663931	-28.1392798202528	25.5662589647307	1
1132	1132	114.835374675039	-28.1392798202528	2.58997130858492	1
1133	1133	114.846005686147	-28.1392798202528	12.4187675407003	1
1134	1134	114.856636697255	-28.1392798202528	2.5908678903391	1
1135	1135	114.867267708363	-28.1392798202528	25.6089128620855	1
1136	1136	114.877898719472	-28.1392798202528	38.5765910066981	1
1137	1137	114.88852973058	-28.1392798202528	0	1
1138	1138	114.899160741688	-28.1392798202528	19.4952311154217	1
1139	1139	114.909791752796	-28.1392798202528	64.9314049195981	1
1140	1140	114.920422763904	-28.1392798202528	2.65174682326856	1
1141	1141	114.931053775013	-28.1392798202528	22.079433749448	1
1142	1142	114.941684786121	-28.1392798202528	28.480858038671	1
1143	1143	114.952315797229	-28.1392798202528	5.26243649666541	1
1144	1144	114.962946808337	-28.1392798202528	0	1
1145	1145	114.973577819445	-28.1392798202528	34.1135298802724	1
1146	1146	114.984208830553	-28.1392798202528	30.2568260882732	1
1147	1147	114.994839841662	-28.1392798202528	0	1
1148	1148	115.00547085277	-28.1392798202528	28.0322754040922	1
1149	1149	115.016101863878	-28.1392798202528	37.3597633680373	1
1150	1150	115.026732874986	-28.1392798202528	0	1
1151	1151	114.505813330685	-28.1499108313608	0	1
1152	1152	114.516444341794	-28.1499108313608	0	1
1153	1153	114.527075352902	-28.1499108313608	2.68861027913089	1
1154	1154	114.53770636401	-28.1499108313608	2.70150586475517	1
1155	1155	114.548337375118	-28.1499108313608	0	1
1156	1156	114.558968386226	-28.1499108313608	10.4485726920529	1
1157	1157	114.569599397334	-28.1499108313608	2.68531159816804	1
1158	1158	114.580230408443	-28.1499108313608	24.4097560872879	1
1159	1159	114.590861419551	-28.1499108313608	54.5052592700481	1
1160	1160	114.601492430659	-28.1499108313608	5.27141580500582	1
1161	1161	114.612123441767	-28.1499108313608	5.25337329909289	1
1162	1162	114.622754452875	-28.1499108313608	12.7196080637227	1
1163	1163	114.633385463984	-28.1499108313608	26.0915794674037	1
1164	1164	114.644016475092	-28.1499108313608	28.0180791470468	1
1165	1165	114.6546474862	-28.1499108313608	49.6108030801925	1
1166	1166	114.665278497308	-28.1499108313608	35.3738360645732	1
1167	1167	114.675909508416	-28.1499108313608	50.4774856821436	1
1168	1168	114.686540519524	-28.1499108313608	14.7696553445498	1
1169	1169	114.697171530633	-28.1499108313608	0	1
1170	1170	114.707802541741	-28.1499108313608	2.59932476483363	1
1171	1171	114.718433552849	-28.1499108313608	2.59982722035072	1
1172	1172	114.729064563957	-28.1499108313608	2.60288937519006	1
1173	1173	114.739695575065	-28.1499108313608	5.15107226171774	1
1174	1174	114.750326586173	-28.1499108313608	38.6878775232013	1
1175	1175	114.760957597282	-28.1499108313608	17.0069046008219	1
1176	1176	114.77158860839	-28.1499108313608	12.3905626529858	1
1177	1177	114.782219619498	-28.1499108313608	19.1986303732016	1
1178	1178	114.792850630606	-28.1499108313608	12.4049892538336	1
1179	1179	114.803481641714	-28.1499108313608	10.0358418614507	1
1180	1180	114.814112652823	-28.1499108313608	5.13269618398285	1
1181	1181	114.824743663931	-28.1499108313608	0	1
1182	1182	114.835374675039	-28.1499108313608	0	1
1183	1183	114.846005686147	-28.1499108313608	0	1
1184	1184	114.856636697255	-28.1499108313608	7.62237048467741	1
1185	1185	114.867267708363	-28.1499108313608	60.3425045967159	1
1186	1186	114.877898719472	-28.1499108313608	14.7787098142242	1
1187	1187	114.88852973058	-28.1499108313608	0	1
1188	1188	114.899160741688	-28.1499108313608	17.282025716055	1
1189	1189	114.909791752796	-28.1499108313608	65.0307149147879	1
1190	1190	114.920422763904	-28.1499108313608	54.121582929318	1
1191	1191	114.931053775013	-28.1499108313608	54.4119526541996	1
1192	1192	114.941684786121	-28.1499108313608	43.2110116845964	1
1193	1193	114.952315797229	-28.1499108313608	10.3840780273865	1
1194	1194	114.962946808337	-28.1499108313608	0	1
1195	1195	114.973577819445	-28.1499108313608	2.66983994147605	1
1196	1196	114.984208830553	-28.1499108313608	41.5155172011655	1
1197	1197	114.994839841662	-28.1499108313608	0	1
1198	1198	115.00547085277	-28.1499108313608	5.22809629061327	1
1199	1199	115.016101863878	-28.1499108313608	64.6228985652575	1
1200	1200	115.026732874986	-28.1499108313608	53.2500699957537	1
1201	1201	114.505813330685	-28.1605418424687	0	1
1202	1202	114.516444341794	-28.1605418424687	0	1
1203	1203	114.527075352902	-28.1605418424687	0	1
1204	1204	114.53770636401	-28.1605418424687	7.95124130381176	1
1205	1205	114.548337375118	-28.1605418424687	22.428032620321	1
1206	1206	114.558968386226	-28.1605418424687	17.7524115169099	1
1207	1207	114.569599397334	-28.1605418424687	5.34384530202122	1
1208	1208	114.580230408443	-28.1605418424687	17.6656424791333	1
1209	1209	114.590861419551	-28.1605418424687	46.4829670284855	1
1210	1210	114.601492430659	-28.1605418424687	10.3305094616941	1
1211	1211	114.612123441767	-28.1605418424687	7.81526824021857	1
1212	1212	114.622754452875	-28.1605418424687	19.648782889867	1
1213	1213	114.633385463984	-28.1605418424687	33.9112930472801	1
1214	1214	114.644016475092	-28.1605418424687	17.2743791534578	1
1215	1215	114.6546474862	-28.1605418424687	2.61570417815811	1
1216	1216	114.665278497308	-28.1605418424687	31.6876134426133	1
1217	1217	114.675909508416	-28.1605418424687	41.9521377402192	1
1218	1218	114.686540519524	-28.1605418424687	10.0533511859618	1
1219	1219	114.697171530633	-28.1605418424687	0	1
1220	1220	114.707802541741	-28.1605418424687	0	1
1221	1221	114.718433552849	-28.1605418424687	19.3490750356497	1
1222	1222	114.729064563957	-28.1605418424687	7.65951612174885	1
1223	1223	114.739695575065	-28.1605418424687	12.4742254967157	1
1224	1224	114.750326586173	-28.1605418424687	7.62605364615859	1
1225	1225	114.760957597282	-28.1605418424687	14.7260035810976	1
1226	1226	114.77158860839	-28.1605418424687	16.9628803836999	1
1227	1227	114.782219619498	-28.1605418424687	52.4384552786494	1
1228	1228	114.792850630606	-28.1605418424687	25.5188586054149	1
1229	1229	114.803481641714	-28.1605418424687	0	1
1230	1230	114.814112652823	-28.1605418424687	2.59467883879428	1
1231	1231	114.824743663931	-28.1605418424687	0	1
1232	1232	114.835374675039	-28.1605418424687	0	1
1233	1233	114.846005686147	-28.1605418424687	2.6025488644463	1
1234	1234	114.856636697255	-28.1605418424687	0	1
1235	1235	114.867267708363	-28.1605418424687	0	1
1236	1236	114.877898719472	-28.1605418424687	2.60008583975522	1
1237	1237	114.88852973058	-28.1605418424687	0	1
1238	1238	114.899160741688	-28.1605418424687	0	1
1239	1239	114.909791752796	-28.1605418424687	44.3635500879792	1
1240	1240	114.920422763904	-28.1605418424687	65.4111482271115	1
1241	1241	114.931053775013	-28.1605418424687	66.1678549355166	1
1242	1242	114.941684786121	-28.1605418424687	24.3416899290125	1
1243	1243	114.952315797229	-28.1605418424687	32.7055582099024	1
1244	1244	114.962946808337	-28.1605418424687	24.5099062428863	1
1245	1245	114.973577819445	-28.1605418424687	28.8173207567815	1
1246	1246	114.984208830553	-28.1605418424687	0	1
1247	1247	114.994839841662	-28.1605418424687	0	1
1248	1248	115.00547085277	-28.1605418424687	0	1
1249	1249	115.016101863878	-28.1605418424687	2.63413288078787	1
1250	1250	115.026732874986	-28.1605418424687	2.62292093775717	1
1251	1251	114.505813330685	-28.1711728535767	0	1
1252	1252	114.516444341794	-28.1711728535767	5.37930875328069	1
1253	1253	114.527075352902	-28.1711728535767	13.2456038379615	1
1254	1254	114.53770636401	-28.1711728535767	22.5673303592071	1
1255	1255	114.548337375118	-28.1711728535767	38.6975826827936	1
1256	1256	114.558968386226	-28.1711728535767	15.460119835776	1
1257	1257	114.569599397334	-28.1711728535767	32.892359982146	1
1258	1258	114.580230408443	-28.1711728535767	17.7372038951238	1
1259	1259	114.590861419551	-28.1711728535767	10.4152666554414	1
1260	1260	114.601492430659	-28.1711728535767	0	1
1261	1261	114.612123441767	-28.1711728535767	15.1092338383272	1
1262	1262	114.622754452875	-28.1711728535767	7.78357864597028	1
1263	1263	114.633385463984	-28.1711728535767	12.6372084421015	1
1264	1264	114.644016475092	-28.1711728535767	64.1413782095243	1
1265	1265	114.6546474862	-28.1711728535767	42.3533095875325	1
1266	1266	114.665278497308	-28.1711728535767	14.8846495578813	1
1267	1267	114.675909508416	-28.1711728535767	23.6552652077569	1
1268	1268	114.686540519524	-28.1711728535767	5.15831106328219	1
1269	1269	114.697171530633	-28.1711728535767	12.5384252267744	1
1270	1270	114.707802541741	-28.1711728535767	10.1539563166881	1
1271	1271	114.718433552849	-28.1711728535767	12.5342000614217	1
1272	1272	114.729064563957	-28.1711728535767	17.2215766045344	1
1273	1273	114.739695575065	-28.1711728535767	43.8149057512424	1
1274	1274	114.750326586173	-28.1711728535767	12.4685417577402	1
1275	1275	114.760957597282	-28.1711728535767	19.2735867463423	1
1276	1276	114.77158860839	-28.1711728535767	2.57979048341681	1
1277	1277	114.782219619498	-28.1711728535767	9.97833480273954	1
1278	1278	114.792850630606	-28.1711728535767	12.3604458708983	1
1279	1279	114.803481641714	-28.1711728535767	5.1191832878637	1
1280	1280	114.814112652823	-28.1711728535767	0	1
1281	1281	114.824743663931	-28.1711728535767	0	1
1282	1282	114.835374675039	-28.1711728535767	0	1
1283	1283	114.846005686147	-28.1711728535767	0	1
1284	1284	114.856636697255	-28.1711728535767	5.15183324331672	1
1285	1285	114.867267708363	-28.1711728535767	0	1
1286	1286	114.877898719472	-28.1711728535767	2.60383433859572	1
1287	1287	114.88852973058	-28.1711728535767	0	1
1288	1288	114.899160741688	-28.1711728535767	0	1
1289	1289	114.909791752796	-28.1711728535767	0	1
1290	1290	114.920422763904	-28.1711728535767	0	1
1291	1291	114.931053775013	-28.1711728535767	0	1
1292	1292	114.941684786121	-28.1711728535767	0	1
1293	1293	114.952315797229	-28.1711728535767	5.32212393343816	1
1294	1294	114.962946808337	-28.1711728535767	67.1954466769791	1
1295	1295	114.973577819445	-28.1711728535767	62.2604144291621	1
1296	1296	114.984208830553	-28.1711728535767	57.4402445873438	1
1297	1297	114.994839841662	-28.1711728535767	15.3620196900202	1
1298	1298	115.00547085277	-28.1711728535767	0	1
1299	1299	115.016101863878	-28.1711728535767	10.2109528913078	1
1300	1300	115.026732874986	-28.1711728535767	10.1965998488391	1
1301	1301	114.505813330685	-28.1818038646847	9.99523369257856	1
1302	1302	114.516444341794	-28.1818038646847	8.75151401695174	1
1303	1303	114.527075352902	-28.1818038646847	0	1
1304	1304	114.53770636401	-28.1818038646847	37.2996695357546	1
1305	1305	114.548337375118	-28.1818038646847	22.5021096661481	1
1306	1306	114.558968386226	-28.1818038646847	58.6786176667954	1
1307	1307	114.569599397334	-28.1818038646847	68.2331442492068	1
1308	1308	114.580230408443	-28.1818038646847	34.8069108430537	1
1309	1309	114.590861419551	-28.1818038646847	53.4140903626796	1
1310	1310	114.601492430659	-28.1818038646847	0	1
1311	1311	114.612123441767	-28.1818038646847	0	1
1312	1312	114.622754452875	-28.1818038646847	0	1
1313	1313	114.633385463984	-28.1818038646847	33.9098328115103	1
1314	1314	114.644016475092	-28.1818038646847	66.1859381736025	1
1315	1315	114.6546474862	-28.1818038646847	0	1
1316	1316	114.665278497308	-28.1818038646847	2.62805103427782	1
1317	1317	114.675909508416	-28.1818038646847	42.3714855308568	1
1318	1318	114.686540519524	-28.1818038646847	14.9129521742953	1
1319	1319	114.697171530633	-28.1818038646847	2.61722736288955	1
1320	1320	114.707802541741	-28.1818038646847	14.9578274116925	1
1321	1321	114.718433552849	-28.1818038646847	0	1
1322	1322	114.729064563957	-28.1818038646847	2.62785580541118	1
1323	1323	114.739695575065	-28.1818038646847	17.2053351077721	1
1324	1324	114.750326586173	-28.1818038646847	17.1888004914828	1
1325	1325	114.760957597282	-28.1818038646847	59.6442758710859	1
1326	1326	114.77158860839	-28.1818038646847	14.6883606910553	1
1327	1327	114.782219619498	-28.1818038646847	25.4277984083018	1
1328	1328	114.792850630606	-28.1818038646847	0	1
1329	1329	114.803481641714	-28.1818038646847	0	1
1330	1330	114.814112652823	-28.1818038646847	0	1
1331	1331	114.824743663931	-28.1818038646847	0	1
1332	1332	114.835374675039	-28.1818038646847	0	1
1333	1333	114.846005686147	-28.1818038646847	21.5068102947579	1
1334	1334	114.856636697255	-28.1818038646847	35.353826077464	1
1335	1335	114.867267708363	-28.1818038646847	12.5143083920026	1
1336	1336	114.877898719472	-28.1818038646847	2.60900722229313	1
1337	1337	114.88852973058	-28.1818038646847	2.61733564196237	1
1338	1338	114.899160741688	-28.1818038646847	7.72141598028272	1
1339	1339	114.909791752796	-28.1818038646847	0	1
1340	1340	114.920422763904	-28.1818038646847	0	1
1341	1341	114.931053775013	-28.1818038646847	0	1
1342	1342	114.941684786121	-28.1818038646847	0	1
1343	1343	114.952315797229	-28.1818038646847	0	1
1344	1344	114.962946808337	-28.1818038646847	5.35180062976338	1
1345	1345	114.973577819445	-28.1818038646847	66.7673493096651	1
1346	1346	114.984208830553	-28.1818038646847	20.1650703084119	1
1347	1347	114.994839841662	-28.1818038646847	54.9424216991704	1
1348	1348	115.00547085277	-28.1818038646847	0	1
1349	1349	115.016101863878	-28.1818038646847	0	1
1350	1350	115.026732874986	-28.1818038646847	0	1
1351	1351	114.505813330685	-28.1924348757926	58.6069141674845	1
1352	1352	114.516444341794	-28.1924348757926	14.588910944323	1
1353	1353	114.527075352902	-28.1924348757926	41.9062926028374	1
1354	1354	114.53770636401	-28.1924348757926	24.65359623016	1
1355	1355	114.548337375118	-28.1924348757926	17.989170965841	1
1356	1356	114.558968386226	-28.1924348757926	24.7720491894827	1
1357	1357	114.569599397334	-28.1924348757926	2.71113658206769	1
1358	1358	114.580230408443	-28.1924348757926	45.3581258231148	1
1359	1359	114.590861419551	-28.1924348757926	0	1
1360	1360	114.601492430659	-28.1924348757926	5.30437038834923	1
1361	1361	114.612123441767	-28.1924348757926	5.26600674965627	1
1362	1362	114.622754452875	-28.1924348757926	0	1
1363	1363	114.633385463984	-28.1924348757926	44.1490171612532	1
1364	1364	114.644016475092	-28.1924348757926	12.6402157234288	1
1365	1365	114.6546474862	-28.1924348757926	30.081560673184	1
1366	1366	114.665278497308	-28.1924348757926	21.7574580754295	1
1367	1367	114.675909508416	-28.1924348757926	37.468048654651	1
1368	1368	114.686540519524	-28.1924348757926	0	1
1369	1369	114.697171530633	-28.1924348757926	0	1
1370	1370	114.707802541741	-28.1924348757926	12.704316462501	1
1371	1371	114.718433552849	-28.1924348757926	0	1
1372	1372	114.729064563957	-28.1924348757926	0	1
1373	1373	114.739695575065	-28.1924348757926	12.6072391128989	1
1374	1374	114.750326586173	-28.1924348757926	12.5333002183356	1
1375	1375	114.760957597282	-28.1924348757926	55.1714648417806	1
1376	1376	114.77158860839	-28.1924348757926	47.5517153604591	1
1377	1377	114.782219619498	-28.1924348757926	9.9698285511495	1
1378	1378	114.792850630606	-28.1924348757926	39.9864513228819	1
1379	1379	114.803481641714	-28.1924348757926	38.3682164550711	1
1380	1380	114.814112652823	-28.1924348757926	19.1417912973944	1
1381	1381	114.824743663931	-28.1924348757926	0	1
1382	1382	114.835374675039	-28.1924348757926	0	1
1383	1383	114.846005686147	-28.1924348757926	0	1
1384	1384	114.856636697255	-28.1924348757926	14.835516175733	1
1385	1385	114.867267708363	-28.1924348757926	2.60718678678798	1
1386	1386	114.877898719472	-28.1924348757926	0	1
1387	1387	114.88852973058	-28.1924348757926	0	1
1388	1388	114.899160741688	-28.1924348757926	10.1904051344555	1
1389	1389	114.909791752796	-28.1924348757926	0	1
1390	1390	114.920422763904	-28.1924348757926	0	1
1391	1391	114.931053775013	-28.1924348757926	7.76565201982673	1
1392	1392	114.941684786121	-28.1924348757926	0	1
1393	1393	114.952315797229	-28.1924348757926	0	1
1394	1394	114.962946808337	-28.1924348757926	0	1
1395	1395	114.973577819445	-28.1924348757926	54.1178442526439	1
1396	1396	114.984208830553	-28.1924348757926	67.2062728087801	1
1397	1397	114.994839841662	-28.1924348757926	60.3091040805052	1
1398	1398	115.00547085277	-28.1924348757926	0	1
1399	1399	115.016101863878	-28.1924348757926	0	1
1400	1400	115.026732874986	-28.1924348757926	0	1
1401	1401	114.505813330685	-28.2030658869006	67.4931625530012	1
1402	1402	114.516444341794	-28.2030658869006	20.3243277365117	1
1403	1403	114.527075352902	-28.2030658869006	25.0862526221368	1
1404	1404	114.53770636401	-28.2030658869006	0	1
1405	1405	114.548337375118	-28.2030658869006	5.4153378533163	1
1406	1406	114.558968386226	-28.2030658869006	31.1998203314812	1
1407	1407	114.569599397334	-28.2030658869006	8.00101628668764	1
1408	1408	114.580230408443	-28.2030658869006	38.5584001299467	1
1409	1409	114.590861419551	-28.2030658869006	5.34661923462097	1
1410	1410	114.601492430659	-28.2030658869006	0	1
1411	1411	114.612123441767	-28.2030658869006	0	1
1412	1412	114.622754452875	-28.2030658869006	2.64213614107338	1
1413	1413	114.633385463984	-28.2030658869006	19.6042372525658	1
1414	1414	114.644016475092	-28.2030658869006	37.5976127018029	1
1415	1415	114.6546474862	-28.2030658869006	35.8525915872511	1
1416	1416	114.665278497308	-28.2030658869006	2.63921041380257	1
1417	1417	114.675909508416	-28.2030658869006	0	1
1418	1418	114.686540519524	-28.2030658869006	0	1
1419	1419	114.697171530633	-28.2030658869006	7.78851660410896	1
1420	1420	114.707802541741	-28.2030658869006	7.79021613805198	1
1421	1421	114.718433552849	-28.2030658869006	19.7984515791651	1
1422	1422	114.729064563957	-28.2030658869006	26.3850033639998	1
1423	1423	114.739695575065	-28.2030658869006	2.6490188586128	1
1424	1424	114.750326586173	-28.2030658869006	5.18042278813103	1
1425	1425	114.760957597282	-28.2030658869006	52.932996979569	1
1426	1426	114.77158860839	-28.2030658869006	41.7889674728295	1
1427	1427	114.782219619498	-28.2030658869006	29.3448796457799	1
1428	1428	114.792850630606	-28.2030658869006	14.6376109421165	1
1429	1429	114.803481641714	-28.2030658869006	38.3413157328294	1
1430	1430	114.814112652823	-28.2030658869006	5.09417885830571	1
1431	1431	114.824743663931	-28.2030658869006	0	1
1432	1432	114.835374675039	-28.2030658869006	16.9960679006845	1
1433	1433	114.846005686147	-28.2030658869006	21.4232027679954	1
1434	1434	114.856636697255	-28.2030658869006	47.962764229049	1
1435	1435	114.867267708363	-28.2030658869006	0	1
1436	1436	114.877898719472	-28.2030658869006	0	1
1437	1437	114.88852973058	-28.2030658869006	0	1
1438	1438	114.899160741688	-28.2030658869006	0	1
1439	1439	114.909791752796	-28.2030658869006	5.20045139556309	1
1440	1440	114.920422763904	-28.2030658869006	7.72827884307475	1
1441	1441	114.931053775013	-28.2030658869006	12.6317727531099	1
1442	1442	114.941684786121	-28.2030658869006	7.77537132008818	1
1443	1443	114.952315797229	-28.2030658869006	0	1
1444	1444	114.962946808337	-28.2030658869006	0	1
1445	1445	114.973577819445	-28.2030658869006	37.0029585705827	1
1446	1446	114.984208830553	-28.2030658869006	58.8242257861768	1
1447	1447	114.994839841662	-28.2030658869006	40.3047475757591	1
1448	1448	115.00547085277	-28.2030658869006	12.8810075839637	1
1449	1449	115.016101863878	-28.2030658869006	0	1
1450	1450	115.026732874986	-28.2030658869006	5.24387201335718	1
1451	1451	114.505813330685	-28.2136968980085	28.4817809594664	1
1452	1452	114.516444341794	-28.2136968980085	18.1000714558238	1
1453	1453	114.527075352902	-28.2136968980085	10.7150591531416	1
1454	1454	114.53770636401	-28.2136968980085	27.2053852143101	1
1455	1455	114.548337375118	-28.2136968980085	33.3606299430355	1
1456	1456	114.558968386226	-28.2136968980085	33.2777897510712	1
1457	1457	114.569599397334	-28.2136968980085	0	1
1458	1458	114.580230408443	-28.2136968980085	67.3845251211645	1
1459	1459	114.590861419551	-28.2136968980085	63.5184743059951	1
1460	1460	114.601492430659	-28.2136968980085	12.8685039505263	1
1461	1461	114.612123441767	-28.2136968980085	0	1
1462	1462	114.622754452875	-28.2136968980085	10.2637723562143	1
1463	1463	114.633385463984	-28.2136968980085	28.1742281266647	1
1464	1464	114.644016475092	-28.2136968980085	19.6475913737979	1
1465	1465	114.6546474862	-28.2136968980085	17.4035107396962	1
1466	1466	114.665278497308	-28.2136968980085	0	1
1467	1467	114.675909508416	-28.2136968980085	0	1
1468	1468	114.686540519524	-28.2136968980085	12.7530554718342	1
1469	1469	114.697171530633	-28.2136968980085	10.3349414406915	1
1470	1470	114.707802541741	-28.2136968980085	2.66559977774113	1
1471	1471	114.718433552849	-28.2136968980085	10.363247432252	1
1472	1472	114.729064563957	-28.2136968980085	5.29567915666841	1
1473	1473	114.739695575065	-28.2136968980085	2.64608745780654	1
1474	1474	114.750326586173	-28.2136968980085	2.64377863761387	1
1475	1475	114.760957597282	-28.2136968980085	2.60747283406859	1
1476	1476	114.77158860839	-28.2136968980085	49.0922164417599	1
1477	1477	114.782219619498	-28.2136968980085	39.9992427134983	1
1478	1478	114.792850630606	-28.2136968980085	55.6716845689581	1
1479	1479	114.803481641714	-28.2136968980085	9.9714825699408	1
1480	1480	114.814112652823	-28.2136968980085	0	1
1481	1481	114.824743663931	-28.2136968980085	0	1
1482	1482	114.835374675039	-28.2136968980085	0	1
1483	1483	114.846005686147	-28.2136968980085	5.14079972045009	1
1484	1484	114.856636697255	-28.2136968980085	55.2290484736654	1
1485	1485	114.867267708363	-28.2136968980085	0	1
1486	1486	114.877898719472	-28.2136968980085	0	1
1487	1487	114.88852973058	-28.2136968980085	2.63092321247878	1
1488	1488	114.899160741688	-28.2136968980085	0	1
1489	1489	114.909791752796	-28.2136968980085	0	1
1490	1490	114.920422763904	-28.2136968980085	2.62155145863707	1
1491	1491	114.931053775013	-28.2136968980085	7.71859117861638	1
1492	1492	114.941684786121	-28.2136968980085	0	1
1493	1493	114.952315797229	-28.2136968980085	5.30416046187531	1
1494	1494	114.962946808337	-28.2136968980085	0	1
1495	1495	114.973577819445	-28.2136968980085	0	1
1496	1496	114.984208830553	-28.2136968980085	24.8111748737907	1
1497	1497	114.994839841662	-28.2136968980085	0	1
1498	1498	115.00547085277	-28.2136968980085	0	1
1499	1499	115.016101863878	-28.2136968980085	0	1
1500	1500	115.026732874986	-28.2136968980085	24.0225230369934	1
1501	1501	114.505813330685	-28.2243279091165	48.8422432853778	1
1502	1502	114.516444341794	-28.2243279091165	12.6070155416752	1
1503	1503	114.527075352902	-28.2243279091165	7.90484055858371	1
1504	1504	114.53770636401	-28.2243279091165	5.43877238960755	1
1505	1505	114.548337375118	-28.2243279091165	18.0147587793494	1
1506	1506	114.558968386226	-28.2243279091165	0	1
1507	1507	114.569599397334	-28.2243279091165	30.9817960404176	1
1508	1508	114.580230408443	-28.2243279091165	58.4491963554059	1
1509	1509	114.590861419551	-28.2243279091165	68.0217280387056	1
1510	1510	114.601492430659	-28.2243279091165	7.87967709114599	1
1511	1511	114.612123441767	-28.2243279091165	0	1
1512	1512	114.622754452875	-28.2243279091165	2.64936037860289	1
1513	1513	114.633385463984	-28.2243279091165	2.65364213719836	1
1514	1514	114.644016475092	-28.2243279091165	19.694368996294	1
1515	1515	114.6546474862	-28.2243279091165	32.3033683106435	1
1516	1516	114.665278497308	-28.2243279091165	0	1
1517	1517	114.675909508416	-28.2243279091165	5.26712550352758	1
1518	1518	114.686540519524	-28.2243279091165	5.27015395385205	1
1519	1519	114.697171530633	-28.2243279091165	15.181305528122	1
1520	1520	114.707802541741	-28.2243279091165	2.6697128672935	1
1521	1521	114.718433552849	-28.2243279091165	5.28604112835131	1
1522	1522	114.729064563957	-28.2243279091165	5.29371866951042	1
1523	1523	114.739695575065	-28.2243279091165	0	1
1524	1524	114.750326586173	-28.2243279091165	2.64197559702877	1
1525	1525	114.760957597282	-28.2243279091165	2.61805932623057	1
1526	1526	114.77158860839	-28.2243279091165	19.359823061685	1
1527	1527	114.782219619498	-28.2243279091165	53.9126343018818	1
1528	1528	114.792850630606	-28.2243279091165	25.5776966106166	1
1529	1529	114.803481641714	-28.2243279091165	2.60062311940832	1
1530	1530	114.814112652823	-28.2243279091165	5.13689720031884	1
1531	1531	114.824743663931	-28.2243279091165	19.2740814603052	1
1532	1532	114.835374675039	-28.2243279091165	0	1
1533	1533	114.846005686147	-28.2243279091165	59.0280627710419	1
1534	1534	114.856636697255	-28.2243279091165	62.6605750801702	1
1535	1535	114.867267708363	-28.2243279091165	2.61621315293844	1
1536	1536	114.877898719472	-28.2243279091165	0	1
1537	1537	114.88852973058	-28.2243279091165	0	1
1538	1538	114.899160741688	-28.2243279091165	0	1
1539	1539	114.909791752796	-28.2243279091165	0	1
1540	1540	114.920422763904	-28.2243279091165	5.18015523432967	1
1541	1541	114.931053775013	-28.2243279091165	0	1
1542	1542	114.941684786121	-28.2243279091165	0	1
1543	1543	114.952315797229	-28.2243279091165	0	1
1544	1544	114.962946808337	-28.2243279091165	15.458185838417	1
1545	1545	114.973577819445	-28.2243279091165	0	1
1546	1546	114.984208830553	-28.2243279091165	0	1
1547	1547	114.994839841662	-28.2243279091165	0	1
1548	1548	115.00547085277	-28.2243279091165	0	1
1549	1549	115.016101863878	-28.2243279091165	2.66517458569884	1
1550	1550	115.026732874986	-28.2243279091165	26.2108032595454	1
1551	1551	114.505813330685	-28.2349589202244	10.4192801966631	1
1552	1552	114.516444341794	-28.2349589202244	0	1
1553	1553	114.527075352902	-28.2349589202244	26.8998545025814	1
1554	1554	114.53770636401	-28.2349589202244	33.2019906083265	1
1555	1555	114.548337375118	-28.2349589202244	22.5523800154949	1
1556	1556	114.558968386226	-28.2349589202244	0	1
1557	1557	114.569599397334	-28.2349589202244	20.1470776544582	1
1558	1558	114.580230408443	-28.2349589202244	34.8265835874862	1
1559	1559	114.590861419551	-28.2349589202244	64.0615865870913	1
1560	1560	114.601492430659	-28.2349589202244	61.716598723498	1
1561	1561	114.612123441767	-28.2349589202244	0	1
1562	1562	114.622754452875	-28.2349589202244	19.7986260136378	1
1563	1563	114.633385463984	-28.2349589202244	30.389310326615	1
1564	1564	114.644016475092	-28.2349589202244	15.1679383648986	1
1565	1565	114.6546474862	-28.2349589202244	44.6173462229751	1
1566	1566	114.665278497308	-28.2349589202244	0	1
1567	1567	114.675909508416	-28.2349589202244	2.66248759373959	1
1568	1568	114.686540519524	-28.2349589202244	22.0424430076898	1
1569	1569	114.697171530633	-28.2349589202244	41.4629598036666	1
1570	1570	114.707802541741	-28.2349589202244	2.66797964989477	1
1571	1571	114.718433552849	-28.2349589202244	0	1
1572	1572	114.729064563957	-28.2349589202244	53.1722748930784	1
1573	1573	114.739695575065	-28.2349589202244	63.343103725384	1
1574	1574	114.750326586173	-28.2349589202244	41.2775366287532	1
1575	1575	114.760957597282	-28.2349589202244	0	1
1576	1576	114.77158860839	-28.2349589202244	0	1
1577	1577	114.782219619498	-28.2349589202244	37.2595696392761	1
1578	1578	114.792850630606	-28.2349589202244	2.60541595900852	1
1579	1579	114.803481641714	-28.2349589202244	0	1
1580	1580	114.814112652823	-28.2349589202244	5.14860780137232	1
1581	1581	114.824743663931	-28.2349589202244	27.8136060557583	1
1582	1582	114.835374675039	-28.2349589202244	0	1
1583	1583	114.846005686147	-28.2349589202244	35.3959829271305	1
1584	1584	114.856636697255	-28.2349589202244	65.9624630503631	1
1585	1585	114.867267708363	-28.2349589202244	14.8939668674856	1
1586	1586	114.877898719472	-28.2349589202244	0	1
1587	1587	114.88852973058	-28.2349589202244	0	1
1588	1588	114.899160741688	-28.2349589202244	2.61159725983384	1
1589	1589	114.909791752796	-28.2349589202244	10.1297269091025	1
1590	1590	114.920422763904	-28.2349589202244	17.1614066648111	1
1591	1591	114.931053775013	-28.2349589202244	0	1
1592	1592	114.941684786121	-28.2349589202244	0	1
1593	1593	114.952315797229	-28.2349589202244	5.31320210811776	1
1594	1594	114.962946808337	-28.2349589202244	2.72391522579217	1
1595	1595	114.973577819445	-28.2349589202244	0	1
1596	1596	114.984208830553	-28.2349589202244	2.7778609135147	1
1597	1597	114.994839841662	-28.2349589202244	0	1
1598	1598	115.00547085277	-28.2349589202244	0	1
1599	1599	115.016101863878	-28.2349589202244	7.91023443656326	1
1600	1600	115.026732874986	-28.2349589202244	57.2124853072182	1
1601	1601	114.505813330685	-28.2455899313324	15.7213097492144	1
1602	1602	114.516444341794	-28.2455899313324	15.4255398430788	1
1603	1603	114.527075352902	-28.2455899313324	13.1224153140786	1
1604	1604	114.53770636401	-28.2455899313324	24.7240336788932	1
1605	1605	114.548337375118	-28.2455899313324	54.0290868783418	1
1606	1606	114.558968386226	-28.2455899313324	46.9887157071457	1
1607	1607	114.569599397334	-28.2455899313324	20.11027339516	1
1608	1608	114.580230408443	-28.2455899313324	63.5960548495663	1
1609	1609	114.590861419551	-28.2455899313324	40.1839914506816	1
1610	1610	114.601492430659	-28.2455899313324	26.5845913331662	1
1611	1611	114.612123441767	-28.2455899313324	0	1
1612	1612	114.622754452875	-28.2455899313324	10.3574564193366	1
1613	1613	114.633385463984	-28.2455899313324	67.2689216670318	1
1614	1614	114.644016475092	-28.2455899313324	49.168013606197	1
1615	1615	114.6546474862	-28.2455899313324	63.497917967069	1
1616	1616	114.665278497308	-28.2455899313324	26.3792065835674	1
1617	1617	114.675909508416	-28.2455899313324	10.3515797720592	1
1618	1618	114.686540519524	-28.2455899313324	19.8386322692336	1
1619	1619	114.697171530633	-28.2455899313324	28.458860399338	1
1620	1620	114.707802541741	-28.2455899313324	19.8454317068292	1
1621	1621	114.718433552849	-28.2455899313324	32.4727849963048	1
1622	1622	114.729064563957	-28.2455899313324	53.1672246804347	1
1623	1623	114.739695575065	-28.2455899313324	57.5565485209695	1
1624	1624	114.750326586173	-28.2455899313324	0	1
1625	1625	114.760957597282	-28.2455899313324	0	1
1626	1626	114.77158860839	-28.2455899313324	0	1
1627	1627	114.782219619498	-28.2455899313324	2.63454962048518	1
1628	1628	114.792850630606	-28.2455899313324	2.64025061911239	1
1629	1629	114.803481641714	-28.2455899313324	7.72226231064177	1
1630	1630	114.814112652823	-28.2455899313324	0	1
1631	1631	114.824743663931	-28.2455899313324	5.1996908956123	1
1632	1632	114.835374675039	-28.2455899313324	5.17331749295809	1
1633	1633	114.846005686147	-28.2455899313324	2.61573956962806	1
1634	1634	114.856636697255	-28.2455899313324	10.1415560463803	1
1635	1635	114.867267708363	-28.2455899313324	25.8505958230058	1
1636	1636	114.877898719472	-28.2455899313324	0	1
1637	1637	114.88852973058	-28.2455899313324	0	1
1638	1638	114.899160741688	-28.2455899313324	2.61063873240684	1
1639	1639	114.909791752796	-28.2455899313324	5.16492367861007	1
1640	1640	114.920422763904	-28.2455899313324	0	1
1641	1641	114.931053775013	-28.2455899313324	0	1
1642	1642	114.941684786121	-28.2455899313324	2.66107003468943	1
1643	1643	114.952315797229	-28.2455899313324	0	1
1644	1644	114.962946808337	-28.2455899313324	0	1
1645	1645	114.973577819445	-28.2455899313324	0	1
1646	1646	114.984208830553	-28.2455899313324	5.5028934818831	1
1647	1647	114.994839841662	-28.2455899313324	5.41712695590795	1
1648	1648	115.00547085277	-28.2455899313324	2.70327865685127	1
1649	1649	115.016101863878	-28.2455899313324	5.33616701662046	1
1650	1650	115.026732874986	-28.2455899313324	0	1
1651	1651	114.505813330685	-28.2562209424403	42.8896003514838	1
1652	1652	114.516444341794	-28.2562209424403	0	1
1653	1653	114.527075352902	-28.2562209424403	7.96885236183714	1
1654	1654	114.53770636401	-28.2562209424403	22.4330950403496	1
1655	1655	114.548337375118	-28.2562209424403	42.130401810093	1
1656	1656	114.558968386226	-28.2562209424403	67.3195296777431	1
1657	1657	114.569599397334	-28.2562209424403	10.478058706735	1
1658	1658	114.580230408443	-28.2562209424403	2.69773411966107	1
1659	1659	114.590861419551	-28.2562209424403	7.91476775886559	1
1660	1660	114.601492430659	-28.2562209424403	7.9024040920694	1
1661	1661	114.612123441767	-28.2562209424403	34.5865150668121	1
1662	1662	114.622754452875	-28.2562209424403	0	1
1663	1663	114.633385463984	-28.2562209424403	36.3549625859379	1
1664	1664	114.644016475092	-28.2562209424403	63.0246415225581	1
1665	1665	114.6546474862	-28.2562209424403	62.2629896093218	1
1666	1666	114.665278497308	-28.2562209424403	19.8687811226614	1
1667	1667	114.675909508416	-28.2562209424403	0	1
1668	1668	114.686540519524	-28.2562209424403	7.85308705087567	1
1669	1669	114.697171530633	-28.2562209424403	26.410695628587	1
1670	1670	114.707802541741	-28.2562209424403	19.8522062297171	1
1671	1671	114.718433552849	-28.2562209424403	30.4977566249742	1
1672	1672	114.729064563957	-28.2562209424403	2.66946784683823	1
1673	1673	114.739695575065	-28.2562209424403	53.0844760823553	1
1674	1674	114.750326586173	-28.2562209424403	43.100648059658	1
1675	1675	114.760957597282	-28.2562209424403	36.1483563535149	1
1676	1676	114.77158860839	-28.2562209424403	0	1
1677	1677	114.782219619498	-28.2562209424403	0	1
1678	1678	114.792850630606	-28.2562209424403	0	1
1679	1679	114.803481641714	-28.2562209424403	0	1
1680	1680	114.814112652823	-28.2562209424403	5.21561688280598	1
1681	1681	114.824743663931	-28.2562209424403	26.1283312885157	1
1682	1682	114.835374675039	-28.2562209424403	0	1
1683	1683	114.846005686147	-28.2562209424403	25.9468297022039	1
1684	1684	114.856636697255	-28.2562209424403	19.4714680711442	1
1685	1685	114.867267708363	-28.2562209424403	14.8808369221243	1
1686	1686	114.877898719472	-28.2562209424403	7.65442940786441	1
1687	1687	114.88852973058	-28.2562209424403	5.14816450690889	1
1688	1688	114.899160741688	-28.2562209424403	10.0900234617022	1
1689	1689	114.909791752796	-28.2562209424403	27.7411677720303	1
1690	1690	114.920422763904	-28.2562209424403	17.0985421016625	1
1691	1691	114.931053775013	-28.2562209424403	2.61830186712992	1
1692	1692	114.941684786121	-28.2562209424403	0	1
1693	1693	114.952315797229	-28.2562209424403	0	1
1694	1694	114.962946808337	-28.2562209424403	0	1
1695	1695	114.973577819445	-28.2562209424403	0	1
1696	1696	114.984208830553	-28.2562209424403	2.78489347722715	1
1697	1697	114.994839841662	-28.2562209424403	0	1
1698	1698	115.00547085277	-28.2562209424403	0	1
1699	1699	115.016101863878	-28.2562209424403	2.69244923721959	1
1700	1700	115.026732874986	-28.2562209424403	0	1
1701	1701	114.505813330685	-28.2668519535483	2.75219187773355	1
1702	1702	114.516444341794	-28.2668519535483	39.0023924101271	1
1703	1703	114.527075352902	-28.2668519535483	17.8836364212922	1
1704	1704	114.53770636401	-28.2668519535483	0	1
1705	1705	114.548337375118	-28.2668519535483	0	1
1706	1706	114.558968386226	-28.2668519535483	0	1
1707	1707	114.569599397334	-28.2668519535483	7.96132812888178	1
1708	1708	114.580230408443	-28.2668519535483	0	1
1709	1709	114.590861419551	-28.2668519535483	2.70064174178812	1
1710	1710	114.601492430659	-28.2668519535483	10.4511905723363	1
1711	1711	114.612123441767	-28.2668519535483	15.3026803420903	1
1712	1712	114.622754452875	-28.2668519535483	5.30902694135273	1
1713	1713	114.633385463984	-28.2668519535483	26.4683840555313	1
1714	1714	114.644016475092	-28.2668519535483	50.699586905956	1
1715	1715	114.6546474862	-28.2668519535483	46.4129372809465	1
1716	1716	114.665278497308	-28.2668519535483	2.67771415965322	1
1717	1717	114.675909508416	-28.2668519535483	5.30266390792662	1
1718	1718	114.686540519524	-28.2668519535483	32.5275164012317	1
1719	1719	114.697171530633	-28.2668519535483	17.5958202220128	1
1720	1720	114.707802541741	-28.2668519535483	47.8268659473736	1
1721	1721	114.718433552849	-28.2668519535483	5.2925456597786	1
1722	1722	114.729064563957	-28.2668519535483	0	1
1723	1723	114.739695575065	-28.2668519535483	12.804148304466	1
1724	1724	114.750326586173	-28.2668519535483	2.6686349925996	1
1725	1725	114.760957597282	-28.2668519535483	2.66792402514393	1
1726	1726	114.77158860839	-28.2668519535483	0	1
1727	1727	114.782219619498	-28.2668519535483	7.83336385455111	1
1728	1728	114.792850630606	-28.2668519535483	2.65416766635652	1
1729	1729	114.803481641714	-28.2668519535483	30.2518349280228	1
1730	1730	114.814112652823	-28.2668519535483	0	1
1731	1731	114.824743663931	-28.2668519535483	12.6351958726512	1
1732	1732	114.835374675039	-28.2668519535483	21.751994670928	1
1733	1733	114.846005686147	-28.2668519535483	0	1
1734	1734	114.856636697255	-28.2668519535483	7.69892728202708	1
1735	1735	114.867267708363	-28.2668519535483	10.104042123381	1
1736	1736	114.877898719472	-28.2668519535483	27.7603252070085	1
1737	1737	114.88852973058	-28.2668519535483	0	1
1738	1738	114.899160741688	-28.2668519535483	21.4864824218292	1
1739	1739	114.909791752796	-28.2668519535483	46.3486084800489	1
1740	1740	114.920422763904	-28.2668519535483	41.8393317360563	1
1741	1741	114.931053775013	-28.2668519535483	2.60859376517595	1
1742	1742	114.941684786121	-28.2668519535483	2.62282795432451	1
1743	1743	114.952315797229	-28.2668519535483	0	1
1744	1744	114.962946808337	-28.2668519535483	0	1
1745	1745	114.973577819445	-28.2668519535483	0	1
1746	1746	114.984208830553	-28.2668519535483	5.5374293207432	1
1747	1747	114.994839841662	-28.2668519535483	0	1
1748	1748	115.00547085277	-28.2668519535483	0	1
1749	1749	115.016101863878	-28.2668519535483	0	1
1750	1750	115.026732874986	-28.2668519535483	0	1
1751	1751	114.505813330685	-28.2774829646563	0	1
1752	1752	114.516444341794	-28.2774829646563	15.6186290556674	1
1753	1753	114.527075352902	-28.2774829646563	22.5643186260541	1
1754	1754	114.53770636401	-28.2774829646563	29.0386114415972	1
1755	1755	114.548337375118	-28.2774829646563	5.39218058523627	1
1756	1756	114.558968386226	-28.2774829646563	0	1
1757	1757	114.569599397334	-28.2774829646563	7.99613851585974	1
1758	1758	114.580230408443	-28.2774829646563	2.7146434311868	1
1759	1759	114.590861419551	-28.2774829646563	2.70437759978486	1
1760	1760	114.601492430659	-28.2774829646563	5.34548021001305	1
1761	1761	114.612123441767	-28.2774829646563	26.5767217695408	1
1762	1762	114.622754452875	-28.2774829646563	24.353084457606	1
1763	1763	114.633385463984	-28.2774829646563	30.5279127046706	1
1764	1764	114.644016475092	-28.2774829646563	64.8320187331322	1
1765	1765	114.6546474862	-28.2774829646563	15.2497720420653	1
1766	1766	114.665278497308	-28.2774829646563	24.3728489712951	1
1767	1767	114.675909508416	-28.2774829646563	10.4181546663396	1
1768	1768	114.686540519524	-28.2774829646563	17.6389614824781	1
1769	1769	114.697171530633	-28.2774829646563	2.67921180779903	1
1770	1770	114.707802541741	-28.2774829646563	61.5420617394973	1
1771	1771	114.718433552849	-28.2774829646563	22.135931811007	1
1772	1772	114.729064563957	-28.2774829646563	5.29107239185994	1
1773	1773	114.739695575065	-28.2774829646563	44.7299615669	1
1774	1774	114.750326586173	-28.2774829646563	43.1252588900424	1
1775	1775	114.760957597282	-28.2774829646563	7.83804263330248	1
1776	1776	114.77158860839	-28.2774829646563	53.0307495908808	1
1777	1777	114.782219619498	-28.2774829646563	5.27238444555959	1
1778	1778	114.792850630606	-28.2774829646563	19.6965938567543	1
1779	1779	114.803481641714	-28.2774829646563	52.6004098941336	1
1780	1780	114.814112652823	-28.2774829646563	19.5448494665364	1
1781	1781	114.824743663931	-28.2774829646563	0	1
1782	1782	114.835374675039	-28.2774829646563	25.866183125952	1
1783	1783	114.846005686147	-28.2774829646563	0	1
1784	1784	114.856636697255	-28.2774829646563	0	1
1785	1785	114.867267708363	-28.2774829646563	5.14358873431643	1
1786	1786	114.877898719472	-28.2774829646563	0	1
1787	1787	114.88852973058	-28.2774829646563	0	1
1788	1788	114.899160741688	-28.2774829646563	0	1
1789	1789	114.909791752796	-28.2774829646563	25.5186618003443	1
1790	1790	114.920422763904	-28.2774829646563	38.5177515946238	1
1791	1791	114.931053775013	-28.2774829646563	12.3517271328732	1
1792	1792	114.941684786121	-28.2774829646563	0	1
1793	1793	114.952315797229	-28.2774829646563	0	1
1794	1794	114.962946808337	-28.2774829646563	0	1
1795	1795	114.973577819445	-28.2774829646563	0	1
1796	1796	114.984208830553	-28.2774829646563	0	1
1797	1797	114.994839841662	-28.2774829646563	0	1
1798	1798	115.00547085277	-28.2774829646563	0	1
1799	1799	115.016101863878	-28.2774829646563	0	1
1800	1800	115.026732874986	-28.2774829646563	0	1
1801	1801	114.505813330685	-28.2881139757642	0	1
1802	1802	114.516444341794	-28.2881139757642	59.2729950077884	1
1803	1803	114.527075352902	-28.2881139757642	62.892440273901	1
1804	1804	114.53770636401	-28.2881139757642	26.9654050616389	1
1805	1805	114.548337375118	-28.2881139757642	0	1
1806	1806	114.558968386226	-28.2881139757642	0	1
1807	1807	114.569599397334	-28.2881139757642	13.1050741411354	1
1808	1808	114.580230408443	-28.2881139757642	0	1
1809	1809	114.590861419551	-28.2881139757642	0	1
1810	1810	114.601492430659	-28.2881139757642	0	1
1811	1811	114.612123441767	-28.2881139757642	24.3974982427516	1
1812	1812	114.622754452875	-28.2881139757642	12.8237608406788	1
1813	1813	114.633385463984	-28.2881139757642	2.66249927914762	1
1814	1814	114.644016475092	-28.2881139757642	43.1624892881122	1
1815	1815	114.6546474862	-28.2881139757642	15.2566546465243	1
1816	1816	114.665278497308	-28.2881139757642	50.8300403226314	1
1817	1817	114.675909508416	-28.2881139757642	24.4686872056345	1
1818	1818	114.686540519524	-28.2881139757642	20.0281057320525	1
1819	1819	114.697171530633	-28.2881139757642	2.68418783250992	1
1820	1820	114.707802541741	-28.2881139757642	17.6437222531954	1
1821	1821	114.718433552849	-28.2881139757642	0	1
1822	1822	114.729064563957	-28.2881139757642	5.29199154590224	1
1823	1823	114.739695575065	-28.2881139757642	19.8496754699256	1
1824	1824	114.750326586173	-28.2881139757642	24.2614299903919	1
1825	1825	114.760957597282	-28.2881139757642	54.2786737766342	1
1826	1826	114.77158860839	-28.2881139757642	15.1672192330749	1
1827	1827	114.782219619498	-28.2881139757642	52.9225363937121	1
1828	1828	114.792850630606	-28.2881139757642	2.65099314537498	1
1829	1829	114.803481641714	-28.2881139757642	21.7492327892098	1
1830	1830	114.814112652823	-28.2881139757642	50.7065870170985	1
1831	1831	114.824743663931	-28.2881139757642	50.6082602722641	1
1832	1832	114.835374675039	-28.2881139757642	0	1
1833	1833	114.846005686147	-28.2881139757642	5.12696080098394	1
1834	1834	114.856636697255	-28.2881139757642	0	1
1835	1835	114.867267708363	-28.2881139757642	0	1
1836	1836	114.877898719472	-28.2881139757642	2.575156736301	1
1837	1837	114.88852973058	-28.2881139757642	0	1
1838	1838	114.899160741688	-28.2881139757642	0	1
1839	1839	114.909791752796	-28.2881139757642	7.56643284636689	1
1840	1840	114.920422763904	-28.2881139757642	21.2761224903743	1
1841	1841	114.931053775013	-28.2881139757642	9.98228701706795	1
1842	1842	114.941684786121	-28.2881139757642	0	1
1843	1843	114.952315797229	-28.2881139757642	0	1
1844	1844	114.962946808337	-28.2881139757642	0	1
1845	1845	114.973577819445	-28.2881139757642	0	1
1846	1846	114.984208830553	-28.2881139757642	13.1153339571227	1
1847	1847	114.994839841662	-28.2881139757642	0	1
1848	1848	115.00547085277	-28.2881139757642	0	1
1849	1849	115.016101863878	-28.2881139757642	8.04841529330417	1
1850	1850	115.026732874986	-28.2881139757642	0	1
1851	1851	114.505813330685	-28.2987449868722	37.4575932647085	1
1852	1852	114.516444341794	-28.2987449868722	8.09234118799147	1
1853	1853	114.527075352902	-28.2987449868722	5.43206165227117	1
1854	1854	114.53770636401	-28.2987449868722	15.6083969534109	1
1855	1855	114.548337375118	-28.2987449868722	0	1
1856	1856	114.558968386226	-28.2987449868722	10.6494680165723	1
1857	1857	114.569599397334	-28.2987449868722	61.2661116805718	1
1858	1858	114.580230408443	-28.2987449868722	5.42787401870653	1
1859	1859	114.590861419551	-28.2987449868722	10.5652619955627	1
1860	1860	114.601492430659	-28.2987449868722	0	1
1861	1861	114.612123441767	-28.2987449868722	2.69279200405446	1
1862	1862	114.622754452875	-28.2987449868722	12.7759400823357	1
1863	1863	114.633385463984	-28.2987449868722	32.3161020122363	1
1864	1864	114.644016475092	-28.2987449868722	60.4850604883918	1
1865	1865	114.6546474862	-28.2987449868722	56.7949784438897	1
1866	1866	114.665278497308	-28.2987449868722	53.4566990837956	1
1867	1867	114.675909508416	-28.2987449868722	0	1
1868	1868	114.686540519524	-28.2987449868722	2.69468346489441	1
1869	1869	114.697171530633	-28.2987449868722	0	1
1870	1870	114.707802541741	-28.2987449868722	0	1
1871	1871	114.718433552849	-28.2987449868722	0	1
1872	1872	114.729064563957	-28.2987449868722	0	1
1873	1873	114.739695575065	-28.2987449868722	38.079539700215	1
1874	1874	114.750326586173	-28.2987449868722	60.5024401875713	1
1875	1875	114.760957597282	-28.2987449868722	0	1
1876	1876	114.77158860839	-28.2987449868722	0	1
1877	1877	114.782219619498	-28.2987449868722	66.2933496456529	1
1878	1878	114.792850630606	-28.2987449868722	12.6800736271145	1
1879	1879	114.803481641714	-28.2987449868722	0	1
1880	1880	114.814112652823	-28.2987449868722	27.7860928808307	1
1881	1881	114.824743663931	-28.2987449868722	17.0645156288303	1
1882	1882	114.835374675039	-28.2987449868722	14.650615640101	1
1883	1883	114.846005686147	-28.2987449868722	5.08747336169128	1
1884	1884	114.856636697255	-28.2987449868722	0	1
1885	1885	114.867267708363	-28.2987449868722	0	1
1886	1886	114.877898719472	-28.2987449868722	2.57419248645964	1
1887	1887	114.88852973058	-28.2987449868722	12.3039877012374	1
1888	1888	114.899160741688	-28.2987449868722	7.51963858277401	1
1889	1889	114.909791752796	-28.2987449868722	14.5706563414432	1
1890	1890	114.920422763904	-28.2987449868722	2.55392686443523	1
1891	1891	114.931053775013	-28.2987449868722	0	1
1892	1892	114.941684786121	-28.2987449868722	5.10661818505208	1
1893	1893	114.952315797229	-28.2987449868722	0	1
1894	1894	114.962946808337	-28.2987449868722	5.22547060508175	1
1895	1895	114.973577819445	-28.2987449868722	0	1
1896	1896	114.984208830553	-28.2987449868722	13.0401220102745	1
1897	1897	114.994839841662	-28.2987449868722	0	1
1898	1898	115.00547085277	-28.2987449868722	0	1
1899	1899	115.016101863878	-28.2987449868722	8.10879773887181	1
1900	1900	115.026732874986	-28.2987449868722	0	1
1901	1901	114.505813330685	-28.3093759979801	52.29997572359	1
1902	1902	114.516444341794	-28.3093759979801	2.7550695384375	1
1903	1903	114.527075352902	-28.3093759979801	0	1
1904	1904	114.53770636401	-28.3093759979801	13.1781614483347	1
1905	1905	114.548337375118	-28.3093759979801	5.43988284806808	1
1906	1906	114.558968386226	-28.3093759979801	8.08147603897693	1
1907	1907	114.569599397334	-28.3093759979801	69.2692369627922	1
1908	1908	114.580230408443	-28.3093759979801	22.7710966557963	1
1909	1909	114.590861419551	-28.3093759979801	56.7841777252319	1
1910	1910	114.601492430659	-28.3093759979801	36.8681128529591	1
1911	1911	114.612123441767	-28.3093759979801	5.30980532605376	1
1912	1912	114.622754452875	-28.3093759979801	15.1459215757548	1
1913	1913	114.633385463984	-28.3093759979801	7.78938674390654	1
1914	1914	114.644016475092	-28.3093759979801	7.84189095381714	1
1915	1915	114.6546474862	-28.3093759979801	38.1396045136247	1
1916	1916	114.665278497308	-28.3093759979801	24.4491544142436	1
1917	1917	114.675909508416	-28.3093759979801	2.69916176455387	1
1918	1918	114.686540519524	-28.3093759979801	0	1
1919	1919	114.697171530633	-28.3093759979801	34.743828485578	1
1920	1920	114.707802541741	-28.3093759979801	48.1932176558471	1
1921	1921	114.718433552849	-28.3093759979801	5.31121039113097	1
1922	1922	114.729064563957	-28.3093759979801	7.8791317578274	1
1923	1923	114.739695575065	-28.3093759979801	39.8329300224888	1
1924	1924	114.750326586173	-28.3093759979801	54.3227346474622	1
1925	1925	114.760957597282	-28.3093759979801	10.336343880835	1
1926	1926	114.77158860839	-28.3093759979801	0	1
1927	1927	114.782219619498	-28.3093759979801	39.4502542498777	1
1928	1928	114.792850630606	-28.3093759979801	33.9758613873784	1
1929	1929	114.803481641714	-28.3093759979801	0	1
1930	1930	114.814112652823	-28.3093759979801	0	1
1931	1931	114.824743663931	-28.3093759979801	0	1
1932	1932	114.835374675039	-28.3093759979801	5.08158751534633	1
1933	1933	114.846005686147	-28.3093759979801	5.08285750269918	1
1934	1934	114.856636697255	-28.3093759979801	0	1
1935	1935	114.867267708363	-28.3093759979801	0	1
1936	1936	114.877898719472	-28.3093759979801	19.0253544928665	1
1937	1937	114.88852973058	-28.3093759979801	7.51006888891976	1
1938	1938	114.899160741688	-28.3093759979801	23.2291632617453	1
1939	1939	114.909791752796	-28.3093759979801	21.1093182436541	1
1940	1940	114.920422763904	-28.3093759979801	16.7600583439965	1
1941	1941	114.931053775013	-28.3093759979801	2.55102490319713	1
1942	1942	114.941684786121	-28.3093759979801	2.57709536139418	1
1943	1943	114.952315797229	-28.3093759979801	2.62784267545636	1
1944	1944	114.962946808337	-28.3093759979801	5.19713477057009	1
1945	1945	114.973577819445	-28.3093759979801	7.84851492828508	1
1946	1946	114.984208830553	-28.3093759979801	28.6753743399946	1
1947	1947	114.994839841662	-28.3093759979801	31.1060949091636	1
1948	1948	115.00547085277	-28.3093759979801	0	1
1949	1949	115.016101863878	-28.3093759979801	37.4782226709909	1
1950	1950	115.026732874986	-28.3093759979801	5.52384672658018	1
1951	1951	114.505813330685	-28.3200070090881	33.4760307832793	1
1952	1952	114.516444341794	-28.3200070090881	0	1
1953	1953	114.527075352902	-28.3200070090881	0	1
1954	1954	114.53770636401	-28.3200070090881	18.0322150287146	1
1955	1955	114.548337375118	-28.3200070090881	0	1
1956	1956	114.558968386226	-28.3200070090881	18.0772423443003	1
1957	1957	114.569599397334	-28.3200070090881	13.2075387495165	1
1958	1958	114.580230408443	-28.3200070090881	54.7668479389277	1
1959	1959	114.590861419551	-28.3200070090881	18.018933348556	1
1960	1960	114.601492430659	-28.3200070090881	10.5211945514961	1
1961	1961	114.612123441767	-28.3200070090881	10.4778277956001	1
1962	1962	114.622754452875	-28.3200070090881	5.30642229148639	1
1963	1963	114.633385463984	-28.3200070090881	7.82923931448326	1
1964	1964	114.644016475092	-28.3200070090881	12.8083299938198	1
1965	1965	114.6546474862	-28.3200070090881	7.89487806996715	1
1966	1966	114.665278497308	-28.3200070090881	32.7894740925627	1
1967	1967	114.675909508416	-28.3200070090881	2.70633434337696	1
1968	1968	114.686540519524	-28.3200070090881	0	1
1969	1969	114.697171530633	-28.3200070090881	67.7023213398613	1
1970	1970	114.707802541741	-28.3200070090881	53.6186100577947	1
1971	1971	114.718433552849	-28.3200070090881	26.5682379877142	1
1972	1972	114.729064563957	-28.3200070090881	10.4003481534391	1
1973	1973	114.739695575065	-28.3200070090881	22.1118535875155	1
1974	1974	114.750326586173	-28.3200070090881	30.4838749926551	1
1975	1975	114.760957597282	-28.3200070090881	5.27941945086013	1
1976	1976	114.77158860839	-28.3200070090881	0	1
1977	1977	114.782219619498	-28.3200070090881	0	1
1978	1978	114.792850630606	-28.3200070090881	0	1
1979	1979	114.803481641714	-28.3200070090881	0	1
1980	1980	114.814112652823	-28.3200070090881	0	1
1981	1981	114.824743663931	-28.3200070090881	0	1
1982	1982	114.835374675039	-28.3200070090881	0	1
1983	1983	114.846005686147	-28.3200070090881	0	1
1984	1984	114.856636697255	-28.3200070090881	0	1
1985	1985	114.867267708363	-28.3200070090881	0	1
1986	1986	114.877898719472	-28.3200070090881	18.9799061358339	1
1987	1987	114.88852973058	-28.3200070090881	16.762685164092	1
1988	1988	114.899160741688	-28.3200070090881	0	1
1989	1989	114.909791752796	-28.3200070090881	27.2413762996177	1
1990	1990	114.920422763904	-28.3200070090881	21.1253824459863	1
1991	1991	114.931053775013	-28.3200070090881	31.0779830724969	1
1992	1992	114.941684786121	-28.3200070090881	0	1
1993	1993	114.952315797229	-28.3200070090881	0	1
1994	1994	114.962946808337	-28.3200070090881	12.6441983243421	1
1995	1995	114.973577819445	-28.3200070090881	24.1677988380049	1
1996	1996	114.984208830553	-28.3200070090881	2.6721497023018	1
1997	1997	114.994839841662	-28.3200070090881	22.4118763119879	1
1998	1998	115.00547085277	-28.3200070090881	7.99952999995942	1
1999	1999	115.016101863878	-28.3200070090881	0	1
[truncated: 501 more rows]
