# Supplementary material for: A Landscape Approach to Invasive Species Management
Source: PLoS One. 2016 Jul 29;11(7):e0160417. doi: 10.1371/journal.pone.0160417 (PMC4966913; doi:10.1371/journal.pone.0160417)
Supplement: S1 Appendix — The archive includes source code, readme file explaining how to run it, and the input files necessary to run the simulations. (ZIP) [file pone.0160417.s001.zip › appendix/landscapes/tbl_MetapopGrid1km_landsc50km_10.csv]

	CellNo	XCoordCell	YCoordCell	PopSize	LandscNo
1	1	118.005542187498	-33.5058142275483	0	10
2	2	118.016173198606	-33.5058142275483	0	10
3	3	118.026804209714	-33.5058142275483	0	10
4	4	118.037435220822	-33.5058142275483	0	10
5	5	118.04806623193	-33.5058142275483	0	10
6	6	118.058697243039	-33.5058142275483	0	10
7	7	118.069328254147	-33.5058142275483	0	10
8	8	118.079959265255	-33.5058142275483	0	10
9	9	118.090590276363	-33.5058142275483	0	10
10	10	118.101221287471	-33.5058142275483	0	10
11	11	118.111852298579	-33.5058142275483	0	10
12	12	118.122483309688	-33.5058142275483	0	10
13	13	118.133114320796	-33.5058142275483	0	10
14	14	118.143745331904	-33.5058142275483	73.8353671469626	10
15	15	118.154376343012	-33.5058142275483	62.1473811287417	10
16	16	118.16500735412	-33.5058142275483	0	10
17	17	118.175638365228	-33.5058142275483	0	10
18	18	118.186269376337	-33.5058142275483	0	10
19	19	118.196900387445	-33.5058142275483	0	10
20	20	118.207531398553	-33.5058142275483	0	10
21	21	118.218162409661	-33.5058142275483	0	10
22	22	118.228793420769	-33.5058142275483	7.74485781852619	10
23	23	118.239424431878	-33.5058142275483	0	10
24	24	118.250055442986	-33.5058142275483	32.3903292042454	10
25	25	118.260686454094	-33.5058142275483	7.75118422275515	10
26	26	118.271317465202	-33.5058142275483	0	10
27	27	118.28194847631	-33.5058142275483	0	10
28	28	118.292579487418	-33.5058142275483	0	10
29	29	118.303210498527	-33.5058142275483	0	10
30	30	118.313841509635	-33.5058142275483	71.7603981939649	10
31	31	118.324472520743	-33.5058142275483	61.6486025154236	10
32	32	118.335103531851	-33.5058142275483	0	10
33	33	118.345734542959	-33.5058142275483	0	10
34	34	118.356365554068	-33.5058142275483	3.8653208929531	10
35	35	118.366996565176	-33.5058142275483	0	10
36	36	118.377627576284	-33.5058142275483	68.6322407511381	10
37	37	118.388258587392	-33.5058142275483	23.7358969606273	10
38	38	118.3988895985	-33.5058142275483	0	10
39	39	118.409520609608	-33.5058142275483	0	10
40	40	118.420151620717	-33.5058142275483	0	10
41	41	118.430782631825	-33.5058142275483	0	10
42	42	118.441413642933	-33.5058142275483	0	10
43	43	118.452044654041	-33.5058142275483	0	10
44	44	118.462675665149	-33.5058142275483	0	10
45	45	118.473306676257	-33.5058142275483	0	10
46	46	118.483937687366	-33.5058142275483	0	10
47	47	118.494568698474	-33.5058142275483	0	10
48	48	118.505199709582	-33.5058142275483	0	10
49	49	118.51583072069	-33.5058142275483	0	10
50	50	118.526461731798	-33.5058142275483	0	10
51	51	118.005542187498	-33.5164452386563	0	10
52	52	118.016173198606	-33.5164452386563	0	10
53	53	118.026804209714	-33.5164452386563	0	10
54	54	118.037435220822	-33.5164452386563	0	10
55	55	118.04806623193	-33.5164452386563	0	10
56	56	118.058697243039	-33.5164452386563	0	10
57	57	118.069328254147	-33.5164452386563	0	10
58	58	118.079959265255	-33.5164452386563	0	10
59	59	118.090590276363	-33.5164452386563	0	10
60	60	118.101221287471	-33.5164452386563	0	10
61	61	118.111852298579	-33.5164452386563	0	10
62	62	118.122483309688	-33.5164452386563	0	10
63	63	118.133114320796	-33.5164452386563	0	10
64	64	118.143745331904	-33.5164452386563	0	10
65	65	118.154376343012	-33.5164452386563	0	10
66	66	118.16500735412	-33.5164452386563	0	10
67	67	118.175638365228	-33.5164452386563	0	10
68	68	118.186269376337	-33.5164452386563	0	10
69	69	118.196900387445	-33.5164452386563	0	10
70	70	118.207531398553	-33.5164452386563	3.81829080116491	10
71	71	118.218162409661	-33.5164452386563	0	10
72	72	118.228793420769	-33.5164452386563	9.63390860869718	10
73	73	118.239424431878	-33.5164452386563	22.3517451222332	10
74	74	118.250055442986	-33.5164452386563	15.2000143470622	10
75	75	118.260686454094	-33.5164452386563	11.5306179031194	10
76	76	118.271317465202	-33.5164452386563	22.3447056103904	10
77	77	118.28194847631	-33.5164452386563	7.52804962616913	10
78	78	118.292579487418	-33.5164452386563	11.5203679490232	10
79	79	118.303210498527	-33.5164452386563	0	10
80	80	118.313841509635	-33.5164452386563	97.6472632568231	10
81	81	118.324472520743	-33.5164452386563	0	10
82	82	118.335103531851	-33.5164452386563	36.8975488953678	10
83	83	118.345734542959	-33.5164452386563	11.4190311113795	10
84	84	118.356365554068	-33.5164452386563	18.5963852813849	10
85	85	118.366996565176	-33.5164452386563	0	10
86	86	118.377627576284	-33.5164452386563	25.2791103223498	10
87	87	118.388258587392	-33.5164452386563	72.9874986412242	10
88	88	118.3988895985	-33.5164452386563	0	10
89	89	118.409520609608	-33.5164452386563	0	10
90	90	118.420151620717	-33.5164452386563	0	10
91	91	118.430782631825	-33.5164452386563	0	10
92	92	118.441413642933	-33.5164452386563	0	10
93	93	118.452044654041	-33.5164452386563	0	10
94	94	118.462675665149	-33.5164452386563	0	10
95	95	118.473306676257	-33.5164452386563	0	10
96	96	118.483937687366	-33.5164452386563	0	10
97	97	118.494568698474	-33.5164452386563	0	10
98	98	118.505199709582	-33.5164452386563	0	10
99	99	118.51583072069	-33.5164452386563	0	10
100	100	118.526461731798	-33.5164452386563	0	10
101	101	118.005542187498	-33.5270762497642	0	10
102	102	118.016173198606	-33.5270762497642	0	10
103	103	118.026804209714	-33.5270762497642	0	10
104	104	118.037435220822	-33.5270762497642	0	10
105	105	118.04806623193	-33.5270762497642	0	10
106	106	118.058697243039	-33.5270762497642	0	10
107	107	118.069328254147	-33.5270762497642	0	10
108	108	118.079959265255	-33.5270762497642	0	10
109	109	118.090590276363	-33.5270762497642	0	10
110	110	118.101221287471	-33.5270762497642	0	10
111	111	118.111852298579	-33.5270762497642	0	10
112	112	118.122483309688	-33.5270762497642	0	10
113	113	118.133114320796	-33.5270762497642	0	10
114	114	118.143745331904	-33.5270762497642	0	10
115	115	118.154376343012	-33.5270762497642	0	10
116	116	118.16500735412	-33.5270762497642	0	10
117	117	118.175638365228	-33.5270762497642	3.75792729841791	10
118	118	118.186269376337	-33.5270762497642	11.4276271552913	10
119	119	118.196900387445	-33.5270762497642	80.2685495185577	10
120	120	118.207531398553	-33.5270762497642	67.6398418992073	10
121	121	118.218162409661	-33.5270762497642	3.87005869740229	10
122	122	118.228793420769	-33.5270762497642	7.77787704488913	10
123	123	118.239424431878	-33.5270762497642	38.8907547032727	10
124	124	118.250055442986	-33.5270762497642	15.2507753381271	10
125	125	118.260686454094	-33.5270762497642	0	10
126	126	118.271317465202	-33.5270762497642	0	10
127	127	118.28194847631	-33.5270762497642	0	10
128	128	118.292579487418	-33.5270762497642	3.92729548134496	10
129	129	118.303210498527	-33.5270762497642	0	10
130	130	118.313841509635	-33.5270762497642	0	10
131	131	118.324472520743	-33.5270762497642	41.7133751950982	10
132	132	118.335103531851	-33.5270762497642	11.4901483291605	10
133	133	118.345734542959	-33.5270762497642	32.3087461992305	10
134	134	118.356365554068	-33.5270762497642	93.7154728037653	10
135	135	118.366996565176	-33.5270762497642	28.948764319393	10
136	136	118.377627576284	-33.5270762497642	97.8353907214737	10
137	137	118.388258587392	-33.5270762497642	32.080434829366	10
138	138	118.3988895985	-33.5270762497642	77.3328373722842	10
139	139	118.409520609608	-33.5270762497642	0	10
140	140	118.420151620717	-33.5270762497642	0	10
141	141	118.430782631825	-33.5270762497642	0	10
142	142	118.441413642933	-33.5270762497642	0	10
143	143	118.452044654041	-33.5270762497642	0	10
144	144	118.462675665149	-33.5270762497642	0	10
145	145	118.473306676257	-33.5270762497642	0	10
146	146	118.483937687366	-33.5270762497642	0	10
147	147	118.494568698474	-33.5270762497642	0	10
148	148	118.505199709582	-33.5270762497642	0	10
149	149	118.51583072069	-33.5270762497642	0	10
150	150	118.526461731798	-33.5270762497642	0	10
151	151	118.005542187498	-33.5377072608722	0	10
152	152	118.016173198606	-33.5377072608722	0	10
153	153	118.026804209714	-33.5377072608722	0	10
154	154	118.037435220822	-33.5377072608722	0	10
155	155	118.04806623193	-33.5377072608722	0	10
156	156	118.058697243039	-33.5377072608722	0	10
157	157	118.069328254147	-33.5377072608722	0	10
158	158	118.079959265255	-33.5377072608722	0	10
159	159	118.090590276363	-33.5377072608722	0	10
160	160	118.101221287471	-33.5377072608722	0	10
161	161	118.111852298579	-33.5377072608722	0	10
162	162	118.122483309688	-33.5377072608722	0	10
163	163	118.133114320796	-33.5377072608722	0	10
164	164	118.143745331904	-33.5377072608722	0	10
165	165	118.154376343012	-33.5377072608722	0	10
166	166	118.16500735412	-33.5377072608722	0	10
167	167	118.175638365228	-33.5377072608722	7.68166693234242	10
168	168	118.186269376337	-33.5377072608722	18.6401193200506	10
169	169	118.196900387445	-33.5377072608722	95.909365218694	10
170	170	118.207531398553	-33.5377072608722	95.5587241812911	10
171	171	118.218162409661	-33.5377072608722	58.4718811554908	10
172	172	118.228793420769	-33.5377072608722	15.2816503100397	10
173	173	118.239424431878	-33.5377072608722	87.9326931098043	10
174	174	118.250055442986	-33.5377072608722	47.8935262130971	10
175	175	118.260686454094	-33.5377072608722	15.2708488947474	10
176	176	118.271317465202	-33.5377072608722	0	10
177	177	118.28194847631	-33.5377072608722	0	10
178	178	118.292579487418	-33.5377072608722	11.5829192209532	10
179	179	118.303210498527	-33.5377072608722	0	10
180	180	118.313841509635	-33.5377072608722	7.7861593870063	10
181	181	118.324472520743	-33.5377072608722	25.8751950270656	10
182	182	118.335103531851	-33.5377072608722	7.78939292562236	10
183	183	118.345734542959	-33.5377072608722	72.7419338312731	10
184	184	118.356365554068	-33.5377072608722	3.91616085125209	10
185	185	118.366996565176	-33.5377072608722	65.5514465816934	10
186	186	118.377627576284	-33.5377072608722	82.6238904789858	10
187	187	118.388258587392	-33.5377072608722	96.9124071700475	10
188	188	118.3988895985	-33.5377072608722	29.7034073084899	10
189	189	118.409520609608	-33.5377072608722	10.8888078594025	10
190	190	118.420151620717	-33.5377072608722	0	10
191	191	118.430782631825	-33.5377072608722	0	10
192	192	118.441413642933	-33.5377072608722	0	10
193	193	118.452044654041	-33.5377072608722	0	10
194	194	118.462675665149	-33.5377072608722	0	10
195	195	118.473306676257	-33.5377072608722	0	10
196	196	118.483937687366	-33.5377072608722	0	10
197	197	118.494568698474	-33.5377072608722	0	10
198	198	118.505199709582	-33.5377072608722	0	10
199	199	118.51583072069	-33.5377072608722	0	10
200	200	118.526461731798	-33.5377072608722	0	10
201	201	118.005542187498	-33.5483382719801	0	10
202	202	118.016173198606	-33.5483382719801	0	10
203	203	118.026804209714	-33.5483382719801	0	10
204	204	118.037435220822	-33.5483382719801	0	10
205	205	118.04806623193	-33.5483382719801	0	10
206	206	118.058697243039	-33.5483382719801	0	10
207	207	118.069328254147	-33.5483382719801	0	10
208	208	118.079959265255	-33.5483382719801	0	10
209	209	118.090590276363	-33.5483382719801	0	10
210	210	118.101221287471	-33.5483382719801	0	10
211	211	118.111852298579	-33.5483382719801	0	10
212	212	118.122483309688	-33.5483382719801	0	10
213	213	118.133114320796	-33.5483382719801	0	10
214	214	118.143745331904	-33.5483382719801	0	10
215	215	118.154376343012	-33.5483382719801	0	10
216	216	118.16500735412	-33.5483382719801	0	10
217	217	118.175638365228	-33.5483382719801	3.850119192093	10
218	218	118.186269376337	-33.5483382719801	18.6806407241517	10
219	219	118.196900387445	-33.5483382719801	11.503328708362	10
220	220	118.207531398553	-33.5483382719801	41.7823034572784	10
221	221	118.218162409661	-33.5483382719801	0	10
222	222	118.228793420769	-33.5483382719801	11.5928631825503	10
223	223	118.239424431878	-33.5483382719801	22.4736020066724	10
224	224	118.250055442986	-33.5483382719801	50.243643880649	10
225	225	118.260686454094	-33.5483382719801	0	10
226	226	118.271317465202	-33.5483382719801	0	10
227	227	118.28194847631	-33.5483382719801	3.9421542054083	10
228	228	118.292579487418	-33.5483382719801	11.5926818921729	10
229	229	118.303210498527	-33.5483382719801	0	10
230	230	118.313841509635	-33.5483382719801	18.962858071324	10
231	231	118.324472520743	-33.5483382719801	15.3387268309189	10
232	232	118.335103531851	-33.5483382719801	66.0401866095429	10
233	233	118.345734542959	-33.5483382719801	0	10
234	234	118.356365554068	-33.5483382719801	34.2019132606619	10
235	235	118.366996565176	-33.5483382719801	29.4767207094377	10
236	236	118.377627576284	-33.5483382719801	95.2623033781283	10
237	237	118.388258587392	-33.5483382719801	0	10
238	238	118.3988895985	-33.5483382719801	98.871108551966	10
239	239	118.409520609608	-33.5483382719801	32.0450480637398	10
240	240	118.420151620717	-33.5483382719801	0	10
241	241	118.430782631825	-33.5483382719801	2.60725315395816	10
242	242	118.441413642933	-33.5483382719801	0	10
243	243	118.452044654041	-33.5483382719801	0	10
244	244	118.462675665149	-33.5483382719801	0	10
245	245	118.473306676257	-33.5483382719801	0	10
246	246	118.483937687366	-33.5483382719801	0	10
247	247	118.494568698474	-33.5483382719801	0	10
248	248	118.505199709582	-33.5483382719801	0	10
249	249	118.51583072069	-33.5483382719801	0	10
250	250	118.526461731798	-33.5483382719801	0	10
251	251	118.005542187498	-33.5589692830881	0	10
252	252	118.016173198606	-33.5589692830881	0	10
253	253	118.026804209714	-33.5589692830881	0	10
254	254	118.037435220822	-33.5589692830881	0	10
255	255	118.04806623193	-33.5589692830881	0	10
256	256	118.058697243039	-33.5589692830881	0	10
257	257	118.069328254147	-33.5589692830881	0	10
258	258	118.079959265255	-33.5589692830881	0	10
259	259	118.090590276363	-33.5589692830881	0	10
260	260	118.101221287471	-33.5589692830881	0	10
261	261	118.111852298579	-33.5589692830881	0	10
262	262	118.122483309688	-33.5589692830881	0	10
263	263	118.133114320796	-33.5589692830881	0	10
264	264	118.143745331904	-33.5589692830881	0	10
265	265	118.154376343012	-33.5589692830881	0	10
266	266	118.16500735412	-33.5589692830881	0	10
267	267	118.175638365228	-33.5589692830881	0	10
268	268	118.186269376337	-33.5589692830881	38.5560956645115	10
269	269	118.196900387445	-33.5589692830881	25.7148041299809	10
270	270	118.207531398553	-33.5589692830881	7.77717042765358	10
271	271	118.218162409661	-33.5589692830881	3.90623209060489	10
272	272	118.228793420769	-33.5589692830881	11.2585371761485	10
273	273	118.239424431878	-33.5589692830881	7.82569738477807	10
274	274	118.250055442986	-33.5589692830881	11.3726367806102	10
275	275	118.260686454094	-33.5589692830881	15.340627773102	10
276	276	118.271317465202	-33.5589692830881	0	10
277	277	118.28194847631	-33.5589692830881	0	10
278	278	118.292579487418	-33.5589692830881	0	10
279	279	118.303210498527	-33.5589692830881	0	10
280	280	118.313841509635	-33.5589692830881	0	10
281	281	118.324472520743	-33.5589692830881	22.5774527471754	10
282	282	118.335103531851	-33.5589692830881	92.7732942065117	10
283	283	118.345734542959	-33.5589692830881	0	10
284	284	118.356365554068	-33.5589692830881	46.7662670725674	10
285	285	118.366996565176	-33.5589692830881	68.8800955259017	10
286	286	118.377627576284	-33.5589692830881	39.0290697807778	10
287	287	118.388258587392	-33.5589692830881	0	10
288	288	118.3988895985	-33.5589692830881	76.431583866066	10
289	289	118.409520609608	-33.5589692830881	0	10
290	290	118.420151620717	-33.5589692830881	0	10
291	291	118.430782631825	-33.5589692830881	4.74631376858667	10
292	292	118.441413642933	-33.5589692830881	0	10
293	293	118.452044654041	-33.5589692830881	0	10
294	294	118.462675665149	-33.5589692830881	0	10
295	295	118.473306676257	-33.5589692830881	0	10
296	296	118.483937687366	-33.5589692830881	0	10
297	297	118.494568698474	-33.5589692830881	0	10
298	298	118.505199709582	-33.5589692830881	0	10
299	299	118.51583072069	-33.5589692830881	0	10
300	300	118.526461731798	-33.5589692830881	0	10
301	301	118.005542187498	-33.569600294196	0	10
302	302	118.016173198606	-33.569600294196	0	10
303	303	118.026804209714	-33.569600294196	0	10
304	304	118.037435220822	-33.569600294196	0	10
305	305	118.04806623193	-33.569600294196	0	10
306	306	118.058697243039	-33.569600294196	0	10
307	307	118.069328254147	-33.569600294196	0	10
308	308	118.079959265255	-33.569600294196	0	10
309	309	118.090590276363	-33.569600294196	0	10
310	310	118.101221287471	-33.569600294196	0	10
311	311	118.111852298579	-33.569600294196	0	10
312	312	118.122483309688	-33.569600294196	0	10
313	313	118.133114320796	-33.569600294196	0	10
314	314	118.143745331904	-33.569600294196	0	10
315	315	118.154376343012	-33.569600294196	0	10
316	316	118.16500735412	-33.569600294196	17.8974548759394	10
317	317	118.175638365228	-33.569600294196	28.9319782847586	10
318	318	118.186269376337	-33.569600294196	18.7159949257322	10
319	319	118.196900387445	-33.569600294196	7.73043986415401	10
320	320	118.207531398553	-33.569600294196	3.92291823592406	10
321	321	118.218162409661	-33.569600294196	7.80194712878095	10
322	322	118.228793420769	-33.569600294196	0	10
323	323	118.239424431878	-33.569600294196	6.39050945432429	10
324	324	118.250055442986	-33.569600294196	3.83491364897184	10
325	325	118.260686454094	-33.569600294196	3.95504287892376	10
326	326	118.271317465202	-33.569600294196	0	10
327	327	118.28194847631	-33.569600294196	0	10
328	328	118.292579487418	-33.569600294196	0	10
329	329	118.303210498527	-33.569600294196	0	10
330	330	118.313841509635	-33.569600294196	0	10
331	331	118.324472520743	-33.569600294196	7.35986573403219	10
332	332	118.335103531851	-33.569600294196	7.19698329621413	10
333	333	118.345734542959	-33.569600294196	35.9611710880098	10
334	334	118.356365554068	-33.569600294196	27.1453530261147	10
335	335	118.366996565176	-33.569600294196	9.45042569741241	10
336	336	118.377627576284	-33.569600294196	0	10
337	337	118.388258587392	-33.569600294196	11.4349308734217	10
338	338	118.3988895985	-33.569600294196	11.5523554929445	10
339	339	118.409520609608	-33.569600294196	41.8672968479124	10
340	340	118.420151620717	-33.569600294196	76.115775779848	10
341	341	118.430782631825	-33.569600294196	74.3011492247235	10
342	342	118.441413642933	-33.569600294196	2.050500493372	10
343	343	118.452044654041	-33.569600294196	0	10
344	344	118.462675665149	-33.569600294196	0	10
345	345	118.473306676257	-33.569600294196	0	10
346	346	118.483937687366	-33.569600294196	0	10
347	347	118.494568698474	-33.569600294196	0	10
348	348	118.505199709582	-33.569600294196	0	10
349	349	118.51583072069	-33.569600294196	0	10
350	350	118.526461731798	-33.569600294196	0	10
351	351	118.005542187498	-33.580231305304	0	10
352	352	118.016173198606	-33.580231305304	0	10
353	353	118.026804209714	-33.580231305304	0	10
354	354	118.037435220822	-33.580231305304	0	10
355	355	118.04806623193	-33.580231305304	0	10
356	356	118.058697243039	-33.580231305304	0	10
357	357	118.069328254147	-33.580231305304	0	10
358	358	118.079959265255	-33.580231305304	0	10
359	359	118.090590276363	-33.580231305304	0	10
360	360	118.101221287471	-33.580231305304	0	10
361	361	118.111852298579	-33.580231305304	0	10
362	362	118.122483309688	-33.580231305304	0	10
363	363	118.133114320796	-33.580231305304	0	10
364	364	118.143745331904	-33.580231305304	0	10
365	365	118.154376343012	-33.580231305304	0	10
366	366	118.16500735412	-33.580231305304	11.4311357602994	10
367	367	118.175638365228	-33.580231305304	25.5318839312994	10
368	368	118.186269376337	-33.580231305304	0	10
369	369	118.196900387445	-33.580231305304	7.73905144591519	10
370	370	118.207531398553	-33.580231305304	11.4067282025357	10
371	371	118.218162409661	-33.580231305304	24.764978636331	10
372	372	118.228793420769	-33.580231305304	0	10
373	373	118.239424431878	-33.580231305304	0	10
374	374	118.250055442986	-33.580231305304	0	10
375	375	118.260686454094	-33.580231305304	0	10
376	376	118.271317465202	-33.580231305304	0	10
377	377	118.28194847631	-33.580231305304	0	10
378	378	118.292579487418	-33.580231305304	0	10
379	379	118.303210498527	-33.580231305304	0	10
380	380	118.313841509635	-33.580231305304	0	10
381	381	118.324472520743	-33.580231305304	0	10
382	382	118.335103531851	-33.580231305304	0	10
383	383	118.345734542959	-33.580231305304	0	10
384	384	118.356365554068	-33.580231305304	0	10
385	385	118.366996565176	-33.580231305304	0	10
386	386	118.377627576284	-33.580231305304	15.0326023570084	10
387	387	118.388258587392	-33.580231305304	3.89676110987796	10
388	388	118.3988895985	-33.580231305304	18.7371012067684	10
389	389	118.409520609608	-33.580231305304	0	10
390	390	118.420151620717	-33.580231305304	3.90765483014227	10
391	391	118.430782631825	-33.580231305304	15.1454333979473	10
392	392	118.441413642933	-33.580231305304	3.82358305901455	10
393	393	118.452044654041	-33.580231305304	0	10
394	394	118.462675665149	-33.580231305304	0	10
395	395	118.473306676257	-33.580231305304	0	10
396	396	118.483937687366	-33.580231305304	0	10
397	397	118.494568698474	-33.580231305304	0	10
398	398	118.505199709582	-33.580231305304	0	10
399	399	118.51583072069	-33.580231305304	0	10
400	400	118.526461731798	-33.580231305304	0	10
401	401	118.005542187498	-33.5908623164119	0	10
402	402	118.016173198606	-33.5908623164119	0	10
403	403	118.026804209714	-33.5908623164119	0	10
404	404	118.037435220822	-33.5908623164119	0	10
405	405	118.04806623193	-33.5908623164119	0	10
406	406	118.058697243039	-33.5908623164119	0	10
407	407	118.069328254147	-33.5908623164119	0	10
408	408	118.079959265255	-33.5908623164119	0	10
409	409	118.090590276363	-33.5908623164119	0	10
410	410	118.101221287471	-33.5908623164119	0	10
411	411	118.111852298579	-33.5908623164119	0	10
412	412	118.122483309688	-33.5908623164119	0	10
413	413	118.133114320796	-33.5908623164119	0	10
414	414	118.143745331904	-33.5908623164119	0	10
415	415	118.154376343012	-33.5908623164119	0	10
416	416	118.16500735412	-33.5908623164119	0	10
417	417	118.175638365228	-33.5908623164119	18.602577182503	10
418	418	118.186269376337	-33.5908623164119	25.2327545564336	10
419	419	118.196900387445	-33.5908623164119	0	10
420	420	118.207531398553	-33.5908623164119	3.16881257470408	10
421	421	118.218162409661	-33.5908623164119	0	10
422	422	118.228793420769	-33.5908623164119	3.70720617375102	10
423	423	118.239424431878	-33.5908623164119	0	10
424	424	118.250055442986	-33.5908623164119	0	10
425	425	118.260686454094	-33.5908623164119	0	10
426	426	118.271317465202	-33.5908623164119	0	10
427	427	118.28194847631	-33.5908623164119	0	10
428	428	118.292579487418	-33.5908623164119	0	10
429	429	118.303210498527	-33.5908623164119	0	10
430	430	118.313841509635	-33.5908623164119	0	10
431	431	118.324472520743	-33.5908623164119	0	10
432	432	118.335103531851	-33.5908623164119	0	10
433	433	118.345734542959	-33.5908623164119	0	10
434	434	118.356365554068	-33.5908623164119	0	10
435	435	118.366996565176	-33.5908623164119	0	10
436	436	118.377627576284	-33.5908623164119	3.83654271229546	10
437	437	118.388258587392	-33.5908623164119	0	10
438	438	118.3988895985	-33.5908623164119	0	10
439	439	118.409520609608	-33.5908623164119	0	10
440	440	118.420151620717	-33.5908623164119	3.88922281841893	10
441	441	118.430782631825	-33.5908623164119	0	10
442	442	118.441413642933	-33.5908623164119	0	10
443	443	118.452044654041	-33.5908623164119	0	10
444	444	118.462675665149	-33.5908623164119	0	10
445	445	118.473306676257	-33.5908623164119	0	10
446	446	118.483937687366	-33.5908623164119	0	10
447	447	118.494568698474	-33.5908623164119	0	10
448	448	118.505199709582	-33.5908623164119	0	10
449	449	118.51583072069	-33.5908623164119	0	10
450	450	118.526461731798	-33.5908623164119	0	10
451	451	118.005542187498	-33.6014933275199	0	10
452	452	118.016173198606	-33.6014933275199	0	10
453	453	118.026804209714	-33.6014933275199	0	10
454	454	118.037435220822	-33.6014933275199	0	10
455	455	118.04806623193	-33.6014933275199	0	10
456	456	118.058697243039	-33.6014933275199	0	10
457	457	118.069328254147	-33.6014933275199	0	10
458	458	118.079959265255	-33.6014933275199	0	10
459	459	118.090590276363	-33.6014933275199	0	10
460	460	118.101221287471	-33.6014933275199	0	10
461	461	118.111852298579	-33.6014933275199	0	10
462	462	118.122483309688	-33.6014933275199	0	10
463	463	118.133114320796	-33.6014933275199	0	10
464	464	118.143745331904	-33.6014933275199	0	10
465	465	118.154376343012	-33.6014933275199	0	10
466	466	118.16500735412	-33.6014933275199	0	10
467	467	118.175638365228	-33.6014933275199	7.65981685612046	10
468	468	118.186269376337	-33.6014933275199	3.88087874311197	10
469	469	118.196900387445	-33.6014933275199	0	10
470	470	118.207531398553	-33.6014933275199	22.3082050524598	10
471	471	118.218162409661	-33.6014933275199	0	10
472	472	118.228793420769	-33.6014933275199	7.2485497685465	10
473	473	118.239424431878	-33.6014933275199	7.80982479833362	10
474	474	118.250055442986	-33.6014933275199	0	10
475	475	118.260686454094	-33.6014933275199	0	10
476	476	118.271317465202	-33.6014933275199	0	10
477	477	118.28194847631	-33.6014933275199	3.96329097697139	10
478	478	118.292579487418	-33.6014933275199	0	10
479	479	118.303210498527	-33.6014933275199	0	10
480	480	118.313841509635	-33.6014933275199	7.59293512601714	10
481	481	118.324472520743	-33.6014933275199	0	10
482	482	118.335103531851	-33.6014933275199	0	10
483	483	118.345734542959	-33.6014933275199	0	10
484	484	118.356365554068	-33.6014933275199	0	10
485	485	118.366996565176	-33.6014933275199	0	10
486	486	118.377627576284	-33.6014933275199	22.045228893342	10
487	487	118.388258587392	-33.6014933275199	14.9474184775727	10
488	488	118.3988895985	-33.6014933275199	0	10
489	489	118.409520609608	-33.6014933275199	11.3911916295228	10
490	490	118.420151620717	-33.6014933275199	28.8820849943008	10
491	491	118.430782631825	-33.6014933275199	75.5254885539761	10
492	492	118.441413642933	-33.6014933275199	3.89533718408147	10
493	493	118.452044654041	-33.6014933275199	0	10
494	494	118.462675665149	-33.6014933275199	0	10
495	495	118.473306676257	-33.6014933275199	0	10
496	496	118.483937687366	-33.6014933275199	0	10
497	497	118.494568698474	-33.6014933275199	0	10
498	498	118.505199709582	-33.6014933275199	0	10
499	499	118.51583072069	-33.6014933275199	0	10
500	500	118.526461731798	-33.6014933275199	0	10
501	501	118.005542187498	-33.6121243386278	0	10
502	502	118.016173198606	-33.6121243386278	0	10
503	503	118.026804209714	-33.6121243386278	0	10
504	504	118.037435220822	-33.6121243386278	0	10
505	505	118.04806623193	-33.6121243386278	0	10
506	506	118.058697243039	-33.6121243386278	0	10
507	507	118.069328254147	-33.6121243386278	7.75607573551173	10
508	508	118.079959265255	-33.6121243386278	21.8130263739516	10
509	509	118.090590276363	-33.6121243386278	3.67056440477695	10
510	510	118.101221287471	-33.6121243386278	0	10
511	511	118.111852298579	-33.6121243386278	0	10
512	512	118.122483309688	-33.6121243386278	0	10
513	513	118.133114320796	-33.6121243386278	0	10
514	514	118.143745331904	-33.6121243386278	0	10
515	515	118.154376343012	-33.6121243386278	35.1484534086544	10
516	516	118.16500735412	-33.6121243386278	0	10
517	517	118.175638365228	-33.6121243386278	0	10
518	518	118.186269376337	-33.6121243386278	3.87689798611612	10
519	519	118.196900387445	-33.6121243386278	52.7335419571523	10
520	520	118.207531398553	-33.6121243386278	48.0627200548588	10
521	521	118.218162409661	-33.6121243386278	0	10
522	522	118.228793420769	-33.6121243386278	22.1899497502047	10
523	523	118.239424431878	-33.6121243386278	7.79543857043754	10
524	524	118.250055442986	-33.6121243386278	0	10
525	525	118.260686454094	-33.6121243386278	18.9290377601765	10
526	526	118.271317465202	-33.6121243386278	0	10
527	527	118.28194847631	-33.6121243386278	0	10
528	528	118.292579487418	-33.6121243386278	0	10
529	529	118.303210498527	-33.6121243386278	0	10
530	530	118.313841509635	-33.6121243386278	3.82773684380338	10
531	531	118.324472520743	-33.6121243386278	0	10
532	532	118.335103531851	-33.6121243386278	0	10
533	533	118.345734542959	-33.6121243386278	3.8722671827075	10
534	534	118.356365554068	-33.6121243386278	0	10
535	535	118.366996565176	-33.6121243386278	0	10
536	536	118.377627576284	-33.6121243386278	34.966228570529	10
537	537	118.388258587392	-33.6121243386278	0	10
538	538	118.3988895985	-33.6121243386278	7.62800372513764	10
539	539	118.409520609608	-33.6121243386278	0	10
540	540	118.420151620717	-33.6121243386278	0	10
541	541	118.430782631825	-33.6121243386278	7.6815027313426	10
542	542	118.441413642933	-33.6121243386278	0	10
543	543	118.452044654041	-33.6121243386278	0	10
544	544	118.462675665149	-33.6121243386278	0	10
545	545	118.473306676257	-33.6121243386278	0	10
546	546	118.483937687366	-33.6121243386278	0	10
547	547	118.494568698474	-33.6121243386278	0	10
548	548	118.505199709582	-33.6121243386278	0	10
549	549	118.51583072069	-33.6121243386278	0	10
550	550	118.526461731798	-33.6121243386278	0	10
551	551	118.005542187498	-33.6227553497358	0	10
552	552	118.016173198606	-33.6227553497358	0	10
553	553	118.026804209714	-33.6227553497358	10.6834817485905	10
554	554	118.037435220822	-33.6227553497358	18.785963782296	10
555	555	118.04806623193	-33.6227553497358	0	10
556	556	118.058697243039	-33.6227553497358	3.9148108275448	10
557	557	118.069328254147	-33.6227553497358	7.74495389319565	10
558	558	118.079959265255	-33.6227553497358	65.5084075697298	10
559	559	118.090590276363	-33.6227553497358	25.6410760142104	10
560	560	118.101221287471	-33.6227553497358	7.70121989944874	10
561	561	118.111852298579	-33.6227553497358	0	10
562	562	118.122483309688	-33.6227553497358	57.7525023578956	10
563	563	118.133114320796	-33.6227553497358	51.2531042809891	10
564	564	118.143745331904	-33.6227553497358	7.65526431817894	10
565	565	118.154376343012	-33.6227553497358	7.65178922456473	10
566	566	118.16500735412	-33.6227553497358	21.768770944529	10
567	567	118.175638365228	-33.6227553497358	47.3695420824422	10
568	568	118.186269376337	-33.6227553497358	3.86400653343268	10
569	569	118.196900387445	-33.6227553497358	3.88353096833884	10
570	570	118.207531398553	-33.6227553497358	71.8065933211247	10
571	571	118.218162409661	-33.6227553497358	0	10
572	572	118.228793420769	-33.6227553497358	0	10
573	573	118.239424431878	-33.6227553497358	3.888682548712	10
574	574	118.250055442986	-33.6227553497358	0	10
575	575	118.260686454094	-33.6227553497358	34.9058390207889	10
576	576	118.271317465202	-33.6227553497358	11.2085062172542	10
577	577	118.28194847631	-33.6227553497358	0	10
578	578	118.292579487418	-33.6227553497358	0	10
579	579	118.303210498527	-33.6227553497358	15.1597986600168	10
580	580	118.313841509635	-33.6227553497358	0	10
581	581	118.324472520743	-33.6227553497358	3.89177243503423	10
582	582	118.335103531851	-33.6227553497358	0	10
583	583	118.345734542959	-33.6227553497358	3.87277903792607	10
584	584	118.356365554068	-33.6227553497358	0	10
585	585	118.366996565176	-33.6227553497358	0	10
586	586	118.377627576284	-33.6227553497358	28.6271167114285	10
587	587	118.388258587392	-33.6227553497358	0	10
588	588	118.3988895985	-33.6227553497358	0	10
589	589	118.409520609608	-33.6227553497358	7.66295684840454	10
590	590	118.420151620717	-33.6227553497358	0	10
591	591	118.430782631825	-33.6227553497358	3.88666228840906	10
592	592	118.441413642933	-33.6227553497358	0	10
593	593	118.452044654041	-33.6227553497358	0	10
594	594	118.462675665149	-33.6227553497358	0	10
595	595	118.473306676257	-33.6227553497358	18.613837877292	10
596	596	118.483937687366	-33.6227553497358	11.5329754957991	10
597	597	118.494568698474	-33.6227553497358	0	10
598	598	118.505199709582	-33.6227553497358	0	10
599	599	118.51583072069	-33.6227553497358	0	10
600	600	118.526461731798	-33.6227553497358	0	10
601	601	118.005542187498	-33.6333863608438	11.4931117453785	10
602	602	118.016173198606	-33.6333863608438	34.365418857041	10
603	603	118.026804209714	-33.6333863608438	0	10
604	604	118.037435220822	-33.6333863608438	3.91277564497385	10
605	605	118.04806623193	-33.6333863608438	6.55189933694464	10
606	606	118.058697243039	-33.6333863608438	0	10
607	607	118.069328254147	-33.6333863608438	0	10
608	608	118.079959265255	-33.6333863608438	28.9793938437666	10
609	609	118.090590276363	-33.6333863608438	52.8533195279291	10
610	610	118.101221287471	-33.6333863608438	7.69242810005717	10
611	611	118.111852298579	-33.6333863608438	0	10
612	612	118.122483309688	-33.6333863608438	62.9062736282981	10
613	613	118.133114320796	-33.6333863608438	65.5597356443769	10
614	614	118.143745331904	-33.6333863608438	55.1003477740992	10
615	615	118.154376343012	-33.6333863608438	35.1152080305171	10
616	616	118.16500735412	-33.6333863608438	18.9599283978782	10
617	617	118.175638365228	-33.6333863608438	13.405268310239	10
618	618	118.186269376337	-33.6333863608438	28.7081156578389	10
619	619	118.196900387445	-33.6333863608438	57.7846897231338	10
620	620	118.207531398553	-33.6333863608438	22.1421252418634	10
621	621	118.218162409661	-33.6333863608438	0	10
622	622	118.228793420769	-33.6333863608438	0	10
623	623	118.239424431878	-33.6333863608438	3.79842572721617	10
624	624	118.250055442986	-33.6333863608438	65.6404580409632	10
625	625	118.260686454094	-33.6333863608438	41.1397267122905	10
626	626	118.271317465202	-33.6333863608438	19.0828071846982	10
627	627	118.28194847631	-33.6333863608438	0	10
628	628	118.292579487418	-33.6333863608438	0	10
629	629	118.303210498527	-33.6333863608438	0	10
630	630	118.313841509635	-33.6333863608438	0	10
631	631	118.324472520743	-33.6333863608438	0	10
632	632	118.335103531851	-33.6333863608438	0	10
633	633	118.345734542959	-33.6333863608438	3.87584139714018	10
634	634	118.356365554068	-33.6333863608438	0	10
635	635	118.366996565176	-33.6333863608438	0	10
636	636	118.377627576284	-33.6333863608438	28.7069004310688	10
637	637	118.388258587392	-33.6333863608438	3.86555285455982	10
638	638	118.3988895985	-33.6333863608438	0	10
639	639	118.409520609608	-33.6333863608438	7.6733615356591	10
640	640	118.420151620717	-33.6333863608438	0	10
641	641	118.430782631825	-33.6333863608438	0	10
642	642	118.441413642933	-33.6333863608438	0	10
643	643	118.452044654041	-33.6333863608438	32.2929442906394	10
644	644	118.462675665149	-33.6333863608438	0	10
645	645	118.473306676257	-33.6333863608438	92.3341607943209	10
646	646	118.483937687366	-33.6333863608438	86.2488058556488	10
647	647	118.494568698474	-33.6333863608438	0	10
648	648	118.505199709582	-33.6333863608438	0	10
649	649	118.51583072069	-33.6333863608438	0	10
650	650	118.526461731798	-33.6333863608438	0	10
651	651	118.005542187498	-33.6440173719517	11.4925815375103	10
652	652	118.016173198606	-33.6440173719517	15.1644761175867	10
653	653	118.026804209714	-33.6440173719517	34.7508851132624	10
654	654	118.037435220822	-33.6440173719517	3.91053684434183	10
655	655	118.04806623193	-33.6440173719517	0	10
656	656	118.058697243039	-33.6440173719517	0	10
657	657	118.069328254147	-33.6440173719517	11.4456392821751	10
658	658	118.079959265255	-33.6440173719517	0	10
659	659	118.090590276363	-33.6440173719517	7.70378540531068	10
660	660	118.101221287471	-33.6440173719517	0	10
661	661	118.111852298579	-33.6440173719517	0	10
662	662	118.122483309688	-33.6440173719517	0	10
663	663	118.133114320796	-33.6440173719517	11.1369205216412	10
664	664	118.143745331904	-33.6440173719517	14.9992736537765	10
665	665	118.154376343012	-33.6440173719517	21.7710315729783	10
666	666	118.16500735412	-33.6440173719517	3.35351826108982	10
667	667	118.175638365228	-33.6440173719517	7.47804016950081	10
668	668	118.186269376337	-33.6440173719517	7.56420419583925	10
669	669	118.196900387445	-33.6440173719517	92.1971327975889	10
670	670	118.207531398553	-33.6440173719517	97.1136018055906	10
671	671	118.218162409661	-33.6440173719517	18.2622922005389	10
672	672	118.228793420769	-33.6440173719517	14.6847185661581	10
673	673	118.239424431878	-33.6440173719517	0	10
674	674	118.250055442986	-33.6440173719517	3.89753944009274	10
675	675	118.260686454094	-33.6440173719517	34.673059035762	10
676	676	118.271317465202	-33.6440173719517	0	10
677	677	118.28194847631	-33.6440173719517	0	10
678	678	118.292579487418	-33.6440173719517	18.2317082299305	10
679	679	118.303210498527	-33.6440173719517	0	10
680	680	118.313841509635	-33.6440173719517	3.88538502641995	10
681	681	118.324472520743	-33.6440173719517	0	10
682	682	118.335103531851	-33.6440173719517	18.6142716033413	10
683	683	118.345734542959	-33.6440173719517	0	10
684	684	118.356365554068	-33.6440173719517	13.7721869684963	10
685	685	118.366996565176	-33.6440173719517	11.2648194704412	10
686	686	118.377627576284	-33.6440173719517	22.0425934663798	10
687	687	118.388258587392	-33.6440173719517	3.87528654438528	10
688	688	118.3988895985	-33.6440173719517	0	10
689	689	118.409520609608	-33.6440173719517	0	10
690	690	118.420151620717	-33.6440173719517	3.88339092067857	10
691	691	118.430782631825	-33.6440173719517	0	10
692	692	118.441413642933	-33.6440173719517	0	10
693	693	118.452044654041	-33.6440173719517	7.73080995104757	10
694	694	118.462675665149	-33.6440173719517	0	10
695	695	118.473306676257	-33.6440173719517	0	10
696	696	118.483937687366	-33.6440173719517	0	10
697	697	118.494568698474	-33.6440173719517	0	10
698	698	118.505199709582	-33.6440173719517	0	10
699	699	118.51583072069	-33.6440173719517	0	10
700	700	118.526461731798	-33.6440173719517	0	10
701	701	118.005542187498	-33.6546483830597	0	10
702	702	118.016173198606	-33.6546483830597	0	10
703	703	118.026804209714	-33.6546483830597	6.27632206560636	10
704	704	118.037435220822	-33.6546483830597	0	10
705	705	118.04806623193	-33.6546483830597	0	10
706	706	118.058697243039	-33.6546483830597	10.4955434583233	10
707	707	118.069328254147	-33.6546483830597	3.88651441297579	10
708	708	118.079959265255	-33.6546483830597	0	10
709	709	118.090590276363	-33.6546483830597	0	10
710	710	118.101221287471	-33.6546483830597	3.83962730940075	10
711	711	118.111852298579	-33.6546483830597	0	10
712	712	118.122483309688	-33.6546483830597	0	10
713	713	118.133114320796	-33.6546483830597	7.34475929987816	10
714	714	118.143745331904	-33.6546483830597	7.49928841894841	10
715	715	118.154376343012	-33.6546483830597	34.7173652536971	10
716	716	118.16500735412	-33.6546483830597	0	10
717	717	118.175638365228	-33.6546483830597	0	10
718	718	118.186269376337	-33.6546483830597	7.56670343358104	10
719	719	118.196900387445	-33.6546483830597	49.8222147492215	10
720	720	118.207531398553	-33.6546483830597	22.0793159390665	10
721	721	118.218162409661	-33.6546483830597	35.1838171965316	10
722	722	118.228793420769	-33.6546483830597	0	10
723	723	118.239424431878	-33.6546483830597	7.6922064624341	10
724	724	118.250055442986	-33.6546483830597	3.8873011925069	10
725	725	118.260686454094	-33.6546483830597	22.1420227899727	10
726	726	118.271317465202	-33.6546483830597	7.64672369991067	10
727	727	118.28194847631	-33.6546483830597	0	10
728	728	118.292579487418	-33.6546483830597	62.3879993117026	10
729	729	118.303210498527	-33.6546483830597	75.2490794192035	10
730	730	118.313841509635	-33.6546483830597	77.110935277706	10
731	731	118.324472520743	-33.6546483830597	3.87903445920172	10
732	732	118.335103531851	-33.6546483830597	3.88026580774342	10
733	733	118.345734542959	-33.6546483830597	0	10
734	734	118.356365554068	-33.6546483830597	0	10
735	735	118.366996565176	-33.6546483830597	41.3915556259123	10
736	736	118.377627576284	-33.6546483830597	3.87844334240295	10
737	737	118.388258587392	-33.6546483830597	28.8523896350375	10
738	738	118.3988895985	-33.6546483830597	28.8701131970942	10
739	739	118.409520609608	-33.6546483830597	32.1371624755791	10
740	740	118.420151620717	-33.6546483830597	0	10
741	741	118.430782631825	-33.6546483830597	0	10
742	742	118.441413642933	-33.6546483830597	0	10
743	743	118.452044654041	-33.6546483830597	0	10
744	744	118.462675665149	-33.6546483830597	0	10
745	745	118.473306676257	-33.6546483830597	0	10
746	746	118.483937687366	-33.6546483830597	0	10
747	747	118.494568698474	-33.6546483830597	0	10
748	748	118.505199709582	-33.6546483830597	0	10
749	749	118.51583072069	-33.6546483830597	0	10
750	750	118.526461731798	-33.6546483830597	0	10
751	751	118.005542187498	-33.6652793941676	0	10
752	752	118.016173198606	-33.6652793941676	0	10
753	753	118.026804209714	-33.6652793941676	0	10
754	754	118.037435220822	-33.6652793941676	7.73241986876875	10
755	755	118.04806623193	-33.6652793941676	22.2085416934181	10
756	756	118.058697243039	-33.6652793941676	0	10
757	757	118.069328254147	-33.6652793941676	14.6305146029474	10
758	758	118.079959265255	-33.6652793941676	0	10
759	759	118.090590276363	-33.6652793941676	0	10
760	760	118.101221287471	-33.6652793941676	0	10
761	761	118.111852298579	-33.6652793941676	0	10
762	762	118.122483309688	-33.6652793941676	0	10
763	763	118.133114320796	-33.6652793941676	11.3960967204641	10
764	764	118.143745331904	-33.6652793941676	11.4462251393276	10
765	765	118.154376343012	-33.6652793941676	0	10
766	766	118.16500735412	-33.6652793941676	0	10
767	767	118.175638365228	-33.6652793941676	11.3328831655276	10
768	768	118.186269376337	-33.6652793941676	69.0932357824464	10
769	769	118.196900387445	-33.6652793941676	75.130202870943	10
770	770	118.207531398553	-33.6652793941676	91.9866733539057	10
771	771	118.218162409661	-33.6652793941676	29.7637080451756	10
772	772	118.228793420769	-33.6652793941676	11.4162926406756	10
773	773	118.239424431878	-33.6652793941676	44.3249755920743	10
774	774	118.250055442986	-33.6652793941676	22.0896979085312	10
775	775	118.260686454094	-33.6652793941676	11.38782962182	10
776	776	118.271317465202	-33.6652793941676	3.873812296124	10
777	777	118.28194847631	-33.6652793941676	3.86489344231338	10
778	778	118.292579487418	-33.6652793941676	57.6260266752046	10
779	779	118.303210498527	-33.6652793941676	68.6162108184576	10
780	780	118.313841509635	-33.6652793941676	0	10
781	781	118.324472520743	-33.6652793941676	67.9997295890809	10
782	782	118.335103531851	-33.6652793941676	0	10
783	783	118.345734542959	-33.6652793941676	0	10
784	784	118.356365554068	-33.6652793941676	0	10
785	785	118.366996565176	-33.6652793941676	0	10
786	786	118.377627576284	-33.6652793941676	3.88460543300378	10
787	787	118.388258587392	-33.6652793941676	25.5555226484165	10
788	788	118.3988895985	-33.6652793941676	7.6995184839128	10
789	789	118.409520609608	-33.6652793941676	3.89082990667219	10
790	790	118.420151620717	-33.6652793941676	0	10
791	791	118.430782631825	-33.6652793941676	3.8946719224584	10
792	792	118.441413642933	-33.6652793941676	0	10
793	793	118.452044654041	-33.6652793941676	11.4835852367481	10
794	794	118.462675665149	-33.6652793941676	3.91510339075838	10
795	795	118.473306676257	-33.6652793941676	0	10
796	796	118.483937687366	-33.6652793941676	0	10
797	797	118.494568698474	-33.6652793941676	0	10
798	798	118.505199709582	-33.6652793941676	0	10
799	799	118.51583072069	-33.6652793941676	0	10
800	800	118.526461731798	-33.6652793941676	0	10
801	801	118.005542187498	-33.6759104052756	3.87446851845301	10
802	802	118.016173198606	-33.6759104052756	3.87271971689628	10
803	803	118.026804209714	-33.6759104052756	7.74475177004842	10
804	804	118.037435220822	-33.6759104052756	18.5465475995519	10
805	805	118.04806623193	-33.6759104052756	3.90956545681627	10
806	806	118.058697243039	-33.6759104052756	0	10
807	807	118.069328254147	-33.6759104052756	0	10
808	808	118.079959265255	-33.6759104052756	3.90741037968939	10
809	809	118.090590276363	-33.6759104052756	31.9127856371678	10
810	810	118.101221287471	-33.6759104052756	25.6458679422594	10
811	811	118.111852298579	-33.6759104052756	0	10
812	812	118.122483309688	-33.6759104052756	0	10
813	813	118.133114320796	-33.6759104052756	3.89301783945609	10
814	814	118.143745331904	-33.6759104052756	18.6664804979893	10
815	815	118.154376343012	-33.6759104052756	0	10
816	816	118.16500735412	-33.6759104052756	0	10
817	817	118.175638365228	-33.6759104052756	0	10
818	818	118.186269376337	-33.6759104052756	67.4760416717278	10
819	819	118.196900387445	-33.6759104052756	92.9496769607366	10
820	820	118.207531398553	-33.6759104052756	32.3690242470212	10
821	821	118.218162409661	-33.6759104052756	36.1049925736597	10
822	822	118.228793420769	-33.6759104052756	0	10
823	823	118.239424431878	-33.6759104052756	7.67797767814716	10
824	824	118.250055442986	-33.6759104052756	0	10
825	825	118.260686454094	-33.6759104052756	91.334357350233	10
826	826	118.271317465202	-33.6759104052756	49.9719114643388	10
827	827	118.28194847631	-33.6759104052756	90.4034858707029	10
828	828	118.292579487418	-33.6759104052756	54.3958320846186	10
829	829	118.303210498527	-33.6759104052756	62.6151224898377	10
830	830	118.313841509635	-33.6759104052756	57.1099326024081	10
831	831	118.324472520743	-33.6759104052756	11.0651292488222	10
832	832	118.335103531851	-33.6759104052756	11.0676220581849	10
833	833	118.345734542959	-33.6759104052756	6.51412952322228	10
834	834	118.356365554068	-33.6759104052756	0	10
835	835	118.366996565176	-33.6759104052756	0	10
836	836	118.377627576284	-33.6759104052756	0	10
837	837	118.388258587392	-33.6759104052756	46.1710941556259	10
838	838	118.3988895985	-33.6759104052756	77.4339184004051	10
839	839	118.409520609608	-33.6759104052756	0	10
840	840	118.420151620717	-33.6759104052756	0	10
841	841	118.430782631825	-33.6759104052756	0	10
842	842	118.441413642933	-33.6759104052756	7.73433150598479	10
843	843	118.452044654041	-33.6759104052756	22.2706560575204	10
844	844	118.462675665149	-33.6759104052756	0	10
845	845	118.473306676257	-33.6759104052756	0	10
846	846	118.483937687366	-33.6759104052756	0	10
847	847	118.494568698474	-33.6759104052756	11.5529136301133	10
848	848	118.505199709582	-33.6759104052756	32.5245213860198	10
849	849	118.51583072069	-33.6759104052756	3.93375969482549	10
850	850	118.526461731798	-33.6759104052756	0	10
851	851	118.005542187498	-33.6865414163835	15.1845729197781	10
852	852	118.016173198606	-33.6865414163835	22.3072250328601	10
853	853	118.026804209714	-33.6865414163835	29.0956811681328	10
854	854	118.037435220822	-33.6865414163835	0	10
855	855	118.04806623193	-33.6865414163835	0	10
856	856	118.058697243039	-33.6865414163835	0	10
857	857	118.069328254147	-33.6865414163835	0	10
858	858	118.079959265255	-33.6865414163835	0	10
859	859	118.090590276363	-33.6865414163835	0	10
860	860	118.101221287471	-33.6865414163835	0	10
861	861	118.111852298579	-33.6865414163835	0	10
862	862	118.122483309688	-33.6865414163835	7.77284133123363	10
863	863	118.133114320796	-33.6865414163835	3.91192359482679	10
864	864	118.143745331904	-33.6865414163835	0	10
865	865	118.154376343012	-33.6865414163835	0	10
866	866	118.16500735412	-33.6865414163835	0	10
867	867	118.175638365228	-33.6865414163835	0	10
868	868	118.186269376337	-33.6865414163835	0	10
869	869	118.196900387445	-33.6865414163835	10.0912832724063	10
870	870	118.207531398553	-33.6865414163835	12.1974609997299	10
871	871	118.218162409661	-33.6865414163835	7.65707388840288	10
872	872	118.228793420769	-33.6865414163835	0	10
873	873	118.239424431878	-33.6865414163835	3.87331171012548	10
874	874	118.250055442986	-33.6865414163835	22.0940167193959	10
875	875	118.260686454094	-33.6865414163835	75.4717780352405	10
876	876	118.271317465202	-33.6865414163835	85.4383004628373	10
877	877	118.28194847631	-33.6865414163835	95.1441931936231	10
878	878	118.292579487418	-33.6865414163835	50.1388615940024	10
879	879	118.303210498527	-33.6865414163835	69.6084110711878	10
880	880	118.313841509635	-33.6865414163835	50.096925064461	10
881	881	118.324472520743	-33.6865414163835	97.5680553655079	10
882	882	118.335103531851	-33.6865414163835	55.3985437835199	10
883	883	118.345734542959	-33.6865414163835	35.3393462523656	10
884	884	118.356365554068	-33.6865414163835	0	10
885	885	118.366996565176	-33.6865414163835	7.69191868580875	10
886	886	118.377627576284	-33.6865414163835	7.69132181207383	10
887	887	118.388258587392	-33.6865414163835	3.88737898697546	10
888	888	118.3988895985	-33.6865414163835	22.1628271912959	10
889	889	118.409520609608	-33.6865414163835	35.3937324642193	10
890	890	118.420151620717	-33.6865414163835	38.5365639342373	10
891	891	118.430782631825	-33.6865414163835	22.217673273113	10
892	892	118.441413642933	-33.6865414163835	0	10
893	893	118.452044654041	-33.6865414163835	3.91309737182024	10
894	894	118.462675665149	-33.6865414163835	0	10
895	895	118.473306676257	-33.6865414163835	15.2343524420791	10
896	896	118.483937687366	-33.6865414163835	32.5063959116283	10
897	897	118.494568698474	-33.6865414163835	3.92979400068335	10
898	898	118.505199709582	-33.6865414163835	7.78210428556293	10
899	899	118.51583072069	-33.6865414163835	11.5547904048113	10
900	900	118.526461731798	-33.6865414163835	35.7353256186501	10
901	901	118.005542187498	-33.6971724274915	3.9164138611324	10
902	902	118.016173198606	-33.6971724274915	21.8403531517557	10
903	903	118.026804209714	-33.6971724274915	0	10
904	904	118.037435220822	-33.6971724274915	3.83830074007975	10
905	905	118.04806623193	-33.6971724274915	0	10
906	906	118.058697243039	-33.6971724274915	0	10
907	907	118.069328254147	-33.6971724274915	0	10
908	908	118.079959265255	-33.6971724274915	3.92610471312054	10
909	909	118.090590276363	-33.6971724274915	0	10
910	910	118.101221287471	-33.6971724274915	0	10
911	911	118.111852298579	-33.6971724274915	0	10
912	912	118.122483309688	-33.6971724274915	7.69710845424272	10
913	913	118.133114320796	-33.6971724274915	0	10
914	914	118.143745331904	-33.6971724274915	0	10
915	915	118.154376343012	-33.6971724274915	0	10
916	916	118.16500735412	-33.6971724274915	0	10
917	917	118.175638365228	-33.6971724274915	14.5379199667525	10
918	918	118.186269376337	-33.6971724274915	37.6187902201084	10
919	919	118.196900387445	-33.6971724274915	0	10
920	920	118.207531398553	-33.6971724274915	7.65450738232543	10
921	921	118.218162409661	-33.6971724274915	7.65223728851888	10
922	922	118.228793420769	-33.6971724274915	3.85822332356665	10
923	923	118.239424431878	-33.6971724274915	25.4277484593761	10
924	924	118.250055442986	-33.6971724274915	0	10
925	925	118.260686454094	-33.6971724274915	0	10
926	926	118.271317465202	-33.6971724274915	50.2306717539198	10
927	927	118.28194847631	-33.6971724274915	93.9601723024556	10
928	928	118.292579487418	-33.6971724274915	28.4258482432671	10
929	929	118.303210498527	-33.6971724274915	7.63746640683382	10
930	930	118.313841509635	-33.6971724274915	85.657808251425	10
931	931	118.324472520743	-33.6971724274915	62.9214744102584	10
932	932	118.335103531851	-33.6971724274915	50.0961417363483	10
933	933	118.345734542959	-33.6971724274915	50.0769052975387	10
934	934	118.356365554068	-33.6971724274915	0	10
935	935	118.366996565176	-33.6971724274915	0	10
936	936	118.377627576284	-33.6971724274915	0	10
937	937	118.388258587392	-33.6971724274915	0	10
938	938	118.3988895985	-33.6971724274915	7.70046858185446	10
939	939	118.409520609608	-33.6971724274915	0	10
940	940	118.420151620717	-33.6971724274915	3.89698093957726	10
941	941	118.430782631825	-33.6971724274915	0	10
942	942	118.441413642933	-33.6971724274915	0	10
943	943	118.452044654041	-33.6971724274915	11.5048691458372	10
944	944	118.462675665149	-33.6971724274915	18.8052674205203	10
945	945	118.473306676257	-33.6971724274915	0	10
946	946	118.483937687366	-33.6971724274915	7.78106739921384	10
947	947	118.494568698474	-33.6971724274915	7.77976344548896	10
948	948	118.505199709582	-33.6971724274915	15.2367593042342	10
949	949	118.51583072069	-33.6971724274915	15.2403241372605	10
950	950	118.526461731798	-33.6971724274915	11.5425602263462	10
951	951	118.005542187498	-33.7078034385994	0	10
952	952	118.016173198606	-33.7078034385994	15.0439761500666	10
953	953	118.026804209714	-33.7078034385994	0	10
954	954	118.037435220822	-33.7078034385994	3.92766282919545	10
955	955	118.04806623193	-33.7078034385994	0	10
956	956	118.058697243039	-33.7078034385994	3.93512764001735	10
957	957	118.069328254147	-33.7078034385994	0	10
958	958	118.079959265255	-33.7078034385994	0	10
959	959	118.090590276363	-33.7078034385994	3.6643915939967	10
960	960	118.101221287471	-33.7078034385994	0	10
961	961	118.111852298579	-33.7078034385994	0	10
962	962	118.122483309688	-33.7078034385994	0	10
963	963	118.133114320796	-33.7078034385994	0	10
964	964	118.143745331904	-33.7078034385994	0	10
965	965	118.154376343012	-33.7078034385994	0	10
966	966	118.16500735412	-33.7078034385994	7.66099064674336	10
967	967	118.175638365228	-33.7078034385994	0	10
968	968	118.186269376337	-33.7078034385994	7.37275360382142	10
969	969	118.196900387445	-33.7078034385994	3.84393474766972	10
970	970	118.207531398553	-33.7078034385994	18.5672462721921	10
971	971	118.218162409661	-33.7078034385994	7.65315743023366	10
972	972	118.228793420769	-33.7078034385994	46.8536876862554	10
973	973	118.239424431878	-33.7078034385994	35.1051243829195	10
974	974	118.250055442986	-33.7078034385994	55.3284032014235	10
975	975	118.260686454094	-33.7078034385994	91.7505196589542	10
976	976	118.271317465202	-33.7078034385994	88.691272795205	10
977	977	118.28194847631	-33.7078034385994	88.9311466036669	10
978	978	118.292579487418	-33.7078034385994	43.230229231504	10
979	979	118.303210498527	-33.7078034385994	0	10
980	980	118.313841509635	-33.7078034385994	94.6008334071284	10
981	981	118.324472520743	-33.7078034385994	79.3766420296453	10
982	982	118.335103531851	-33.7078034385994	25.5947437678383	10
983	983	118.345734542959	-33.7078034385994	28.9200447551764	10
984	984	118.356365554068	-33.7078034385994	38.4533600649691	10
985	985	118.366996565176	-33.7078034385994	77.3920179414067	10
986	986	118.377627576284	-33.7078034385994	28.8845139191325	10
987	987	118.388258587392	-33.7078034385994	3.8876017295668	10
988	988	118.3988895985	-33.7078034385994	0	10
989	989	118.409520609608	-33.7078034385994	0	10
990	990	118.420151620717	-33.7078034385994	0	10
991	991	118.430782631825	-33.7078034385994	0	10
992	992	118.441413642933	-33.7078034385994	15.1718310464124	10
993	993	118.452044654041	-33.7078034385994	25.7554316430889	10
994	994	118.462675665149	-33.7078034385994	0	10
995	995	118.473306676257	-33.7078034385994	11.5482914175655	10
996	996	118.483937687366	-33.7078034385994	35.7338551725835	10
997	997	118.494568698474	-33.7078034385994	22.3817928742345	10
998	998	118.505199709582	-33.7078034385994	18.8404575072695	10
999	999	118.51583072069	-33.7078034385994	3.92572968297145	10
1000	1000	118.526461731798	-33.7078034385994	0	10
1001	1001	118.005542187498	-33.7184344497074	0	10
1002	1002	118.016173198606	-33.7184344497074	0	10
1003	1003	118.026804209714	-33.7184344497074	0	10
1004	1004	118.037435220822	-33.7184344497074	0	10
1005	1005	118.04806623193	-33.7184344497074	7.54088457972091	10
1006	1006	118.058697243039	-33.7184344497074	3.65637215276816	10
1007	1007	118.069328254147	-33.7184344497074	0	10
1008	1008	118.079959265255	-33.7184344497074	0	10
1009	1009	118.090590276363	-33.7184344497074	0	10
1010	1010	118.101221287471	-33.7184344497074	0	10
1011	1011	118.111852298579	-33.7184344497074	3.87696449257654	10
1012	1012	118.122483309688	-33.7184344497074	0	10
1013	1013	118.133114320796	-33.7184344497074	0	10
1014	1014	118.143745331904	-33.7184344497074	18.8969213481832	10
1015	1015	118.154376343012	-33.7184344497074	15.2390800200344	10
1016	1016	118.16500735412	-33.7184344497074	0	10
1017	1017	118.175638365228	-33.7184344497074	17.1662920562204	10
1018	1018	118.186269376337	-33.7184344497074	3.66265778159389	10
1019	1019	118.196900387445	-33.7184344497074	30.8009181583233	10
1020	1020	118.207531398553	-33.7184344497074	17.85648661309	10
1021	1021	118.218162409661	-33.7184344497074	0	10
1022	1022	118.228793420769	-33.7184344497074	0	10
1023	1023	118.239424431878	-33.7184344497074	0	10
1024	1024	118.250055442986	-33.7184344497074	63.6067633136726	10
1025	1025	118.260686454094	-33.7184344497074	0	10
1026	1026	118.271317465202	-33.7184344497074	0	10
1027	1027	118.28194847631	-33.7184344497074	0	10
1028	1028	118.292579487418	-33.7184344497074	0	10
1029	1029	118.303210498527	-33.7184344497074	11.4968293357516	10
1030	1030	118.313841509635	-33.7184344497074	81.1457388031328	10
1031	1031	118.324472520743	-33.7184344497074	97.7736587777585	10
1032	1032	118.335103531851	-33.7184344497074	15.0866340814485	10
1033	1033	118.345734542959	-33.7184344497074	11.4282052194838	10
1034	1034	118.356365554068	-33.7184344497074	11.4242358459227	10
1035	1035	118.366996565176	-33.7184344497074	22.1360628104307	10
1036	1036	118.377627576284	-33.7184344497074	7.68748162649139	10
1037	1037	118.388258587392	-33.7184344497074	7.6963337084829	10
1038	1038	118.3988895985	-33.7184344497074	0	10
1039	1039	118.409520609608	-33.7184344497074	11.45360055546	10
1040	1040	118.420151620717	-33.7184344497074	3.90185273741893	10
1041	1041	118.430782631825	-33.7184344497074	32.3457749198906	10
1042	1042	118.441413642933	-33.7184344497074	11.5022766730603	10
1043	1043	118.452044654041	-33.7184344497074	0	10
1044	1044	118.462675665149	-33.7184344497074	3.92485593419233	10
1045	1045	118.473306676257	-33.7184344497074	15.2393507357896	10
1046	1046	118.483937687366	-33.7184344497074	35.7339670004143	10
1047	1047	118.494568698474	-33.7184344497074	15.2260169742682	10
1048	1048	118.505199709582	-33.7184344497074	0	10
1049	1049	118.51583072069	-33.7184344497074	0	10
1050	1050	118.526461731798	-33.7184344497074	0	10
1051	1051	118.005542187498	-33.7290654608153	0	10
1052	1052	118.016173198606	-33.7290654608153	0	10
1053	1053	118.026804209714	-33.7290654608153	0	10
1054	1054	118.037435220822	-33.7290654608153	0	10
1055	1055	118.04806623193	-33.7290654608153	0	10
1056	1056	118.058697243039	-33.7290654608153	0	10
1057	1057	118.069328254147	-33.7290654608153	0	10
1058	1058	118.079959265255	-33.7290654608153	0	10
1059	1059	118.090590276363	-33.7290654608153	0	10
1060	1060	118.101221287471	-33.7290654608153	3.43492705482501	10
1061	1061	118.111852298579	-33.7290654608153	3.91491151542136	10
1062	1062	118.122483309688	-33.7290654608153	37.784413679588	10
1063	1063	118.133114320796	-33.7290654608153	3.95321726941323	10
1064	1064	118.143745331904	-33.7290654608153	0	10
1065	1065	118.154376343012	-33.7290654608153	18.8662035331147	10
1066	1066	118.16500735412	-33.7290654608153	0	10
1067	1067	118.175638365228	-33.7290654608153	6.63894257330849	10
1068	1068	118.186269376337	-33.7290654608153	0	10
1069	1069	118.196900387445	-33.7290654608153	35.4223628694971	10
1070	1070	118.207531398553	-33.7290654608153	18.6696323790303	10
1071	1071	118.218162409661	-33.7290654608153	0	10
1072	1072	118.228793420769	-33.7290654608153	0	10
1073	1073	118.239424431878	-33.7290654608153	0	10
1074	1074	118.250055442986	-33.7290654608153	18.5287922967631	10
1075	1075	118.260686454094	-33.7290654608153	0	10
1076	1076	118.271317465202	-33.7290654608153	0	10
1077	1077	118.28194847631	-33.7290654608153	0	10
1078	1078	118.292579487418	-33.7290654608153	0	10
1079	1079	118.303210498527	-33.7290654608153	11.4887634525849	10
1080	1080	118.313841509635	-33.7290654608153	3.90364134433403	10
1081	1081	118.324472520743	-33.7290654608153	3.89102452053096	10
1082	1082	118.335103531851	-33.7290654608153	0	10
1083	1083	118.345734542959	-33.7290654608153	0	10
1084	1084	118.356365554068	-33.7290654608153	0	10
1085	1085	118.366996565176	-33.7290654608153	15.0615672421698	10
1086	1086	118.377627576284	-33.7290654608153	0	10
1087	1087	118.388258587392	-33.7290654608153	55.7846465127781	10
1088	1088	118.3988895985	-33.7290654608153	27.6904220251084	10
1089	1089	118.409520609608	-33.7290654608153	3.90536795119854	10
1090	1090	118.420151620717	-33.7290654608153	3.91198901680507	10
1091	1091	118.430782631825	-33.7290654608153	0	10
1092	1092	118.441413642933	-33.7290654608153	32.4327433833137	10
1093	1093	118.452044654041	-33.7290654608153	0	10
1094	1094	118.462675665149	-33.7290654608153	3.92840665235603	10
1095	1095	118.473306676257	-33.7290654608153	11.5506445664384	10
1096	1096	118.483937687366	-33.7290654608153	22.3955749736854	10
1097	1097	118.494568698474	-33.7290654608153	7.77081969058507	10
1098	1098	118.505199709582	-33.7290654608153	0	10
1099	1099	118.51583072069	-33.7290654608153	0	10
1100	1100	118.526461731798	-33.7290654608153	11.4926211887556	10
1101	1101	118.005542187498	-33.7396964719233	0	10
1102	1102	118.016173198606	-33.7396964719233	0	10
1103	1103	118.026804209714	-33.7396964719233	0	10
1104	1104	118.037435220822	-33.7396964719233	0	10
1105	1105	118.04806623193	-33.7396964719233	0	10
1106	1106	118.058697243039	-33.7396964719233	0	10
1107	1107	118.069328254147	-33.7396964719233	0	10
1108	1108	118.079959265255	-33.7396964719233	0	10
1109	1109	118.090590276363	-33.7396964719233	0	10
1110	1110	118.101221287471	-33.7396964719233	14.8574695164461	10
1111	1111	118.111852298579	-33.7396964719233	0	10
1112	1112	118.122483309688	-33.7396964719233	42.1604984400958	10
1113	1113	118.133114320796	-33.7396964719233	91.9062693180231	10
1114	1114	118.143745331904	-33.7396964719233	29.3161873371669	10
1115	1115	118.154376343012	-33.7396964719233	32.5457107756422	10
1116	1116	118.16500735412	-33.7396964719233	0	10
1117	1117	118.175638365228	-33.7396964719233	37.9557193926642	10
1118	1118	118.186269376337	-33.7396964719233	10.0692354468766	10
1119	1119	118.196900387445	-33.7396964719233	11.4835902343539	10
1120	1120	118.207531398553	-33.7396964719233	0	10
1121	1121	118.218162409661	-33.7396964719233	15.1392697160143	10
1122	1122	118.228793420769	-33.7396964719233	18.7286106506598	10
1123	1123	118.239424431878	-33.7396964719233	0	10
1124	1124	118.250055442986	-33.7396964719233	18.7652413603084	10
1125	1125	118.260686454094	-33.7396964719233	0	10
1126	1126	118.271317465202	-33.7396964719233	0	10
1127	1127	118.28194847631	-33.7396964719233	0	10
1128	1128	118.292579487418	-33.7396964719233	11.5055223921278	10
1129	1129	118.303210498527	-33.7396964719233	0	10
1130	1130	118.313841509635	-33.7396964719233	3.89859761183268	10
1131	1131	118.324472520743	-33.7396964719233	0	10
1132	1132	118.335103531851	-33.7396964719233	7.68708962539232	10
1133	1133	118.345734542959	-33.7396964719233	18.625012752031	10
1134	1134	118.356365554068	-33.7396964719233	11.4101838414659	10
1135	1135	118.366996565176	-33.7396964719233	3.87952739162736	10
1136	1136	118.377627576284	-33.7396964719233	0	10
1137	1137	118.388258587392	-33.7396964719233	0	10
1138	1138	118.3988895985	-33.7396964719233	37.6596723391107	10
1139	1139	118.409520609608	-33.7396964719233	7.74456292280395	10
1140	1140	118.420151620717	-33.7396964719233	7.74893075471577	10
1141	1141	118.430782631825	-33.7396964719233	0	10
1142	1142	118.441413642933	-33.7396964719233	11.5488859334911	10
1143	1143	118.452044654041	-33.7396964719233	3.92679852689443	10
1144	1144	118.462675665149	-33.7396964719233	58.5961613838571	10
1145	1145	118.473306676257	-33.7396964719233	72.4259973367136	10
1146	1146	118.483937687366	-33.7396964719233	18.8640350722118	10
1147	1147	118.494568698474	-33.7396964719233	3.92481022050737	10
1148	1148	118.505199709582	-33.7396964719233	7.7522734124322	10
1149	1149	118.51583072069	-33.7396964719233	0	10
1150	1150	118.526461731798	-33.7396964719233	0	10
1151	1151	118.005542187498	-33.7503274830312	0	10
1152	1152	118.016173198606	-33.7503274830312	11.2616627801217	10
1153	1153	118.026804209714	-33.7503274830312	78.8535662325748	10
1154	1154	118.037435220822	-33.7503274830312	0	10
1155	1155	118.04806623193	-33.7503274830312	20.7965504843017	10
1156	1156	118.058697243039	-33.7503274830312	10.924031259496	10
1157	1157	118.069328254147	-33.7503274830312	0	10
1158	1158	118.079959265255	-33.7503274830312	0	10
1159	1159	118.090590276363	-33.7503274830312	35.1709409545503	10
1160	1160	118.101221287471	-33.7503274830312	11.261741496399	10
1161	1161	118.111852298579	-33.7503274830312	0	10
1162	1162	118.122483309688	-33.7503274830312	11.6117280725658	10
1163	1163	118.133114320796	-33.7503274830312	15.3003021435548	10
1164	1164	118.143745331904	-33.7503274830312	3.9383086203024	10
1165	1165	118.154376343012	-33.7503274830312	18.8793755717946	10
1166	1166	118.16500735412	-33.7503274830312	38.8477774068027	10
1167	1167	118.175638365228	-33.7503274830312	0	10
1168	1168	118.186269376337	-33.7503274830312	22.3439936582651	10
1169	1169	118.196900387445	-33.7503274830312	18.5505687775618	10
1170	1170	118.207531398553	-33.7503274830312	0	10
1171	1171	118.218162409661	-33.7503274830312	15.1813114376014	10
1172	1172	118.228793420769	-33.7503274830312	18.7875526676236	10
1173	1173	118.239424431878	-33.7503274830312	0	10
1174	1174	118.250055442986	-33.7503274830312	25.785259637196	10
1175	1175	118.260686454094	-33.7503274830312	0	10
1176	1176	118.271317465202	-33.7503274830312	0	10
1177	1177	118.28194847631	-33.7503274830312	0	10
1178	1178	118.292579487418	-33.7503274830312	11.4925245824348	10
1179	1179	118.303210498527	-33.7503274830312	11.4655211895603	10
1180	1180	118.313841509635	-33.7503274830312	0	10
1181	1181	118.324472520743	-33.7503274830312	0	10
1182	1182	118.335103531851	-33.7503274830312	38.3491509366223	10
1183	1183	118.345734542959	-33.7503274830312	11.400950370646	10
1184	1184	118.356365554068	-33.7503274830312	3.87807953699545	10
1185	1185	118.366996565176	-33.7503274830312	15.0387838138334	10
1186	1186	118.377627576284	-33.7503274830312	0	10
1187	1187	118.388258587392	-33.7503274830312	0	10
1188	1188	118.3988895985	-33.7503274830312	11.4689783245399	10
1189	1189	118.409520609608	-33.7503274830312	47.5719514774669	10
1190	1190	118.420151620717	-33.7503274830312	29.160585315339	10
1191	1191	118.430782631825	-33.7503274830312	7.78991388912448	10
1192	1192	118.441413642933	-33.7503274830312	3.93424655883943	10
1193	1193	118.452044654041	-33.7503274830312	7.78251060172285	10
1194	1194	118.462675665149	-33.7503274830312	0	10
1195	1195	118.473306676257	-33.7503274830312	0	10
1196	1196	118.483937687366	-33.7503274830312	3.93176018042878	10
1197	1197	118.494568698474	-33.7503274830312	0	10
1198	1198	118.505199709582	-33.7503274830312	0	10
1199	1199	118.51583072069	-33.7503274830312	11.4733825545243	10
1200	1200	118.526461731798	-33.7503274830312	25.5918499407295	10
1201	1201	118.005542187498	-33.7609584941392	3.87164783489897	10
1202	1202	118.016173198606	-33.7609584941392	15.0112624464929	10
1203	1203	118.026804209714	-33.7609584941392	3.86768530953244	10
1204	1204	118.037435220822	-33.7609584941392	22.1339627362229	10
1205	1205	118.04806623193	-33.7609584941392	18.6733839681236	10
1206	1206	118.058697243039	-33.7609584941392	22.3272881187087	10
1207	1207	118.069328254147	-33.7609584941392	11.2001356476398	10
1208	1208	118.079959265255	-33.7609584941392	0	10
1209	1209	118.090590276363	-33.7609584941392	0	10
1210	1210	118.101221287471	-33.7609584941392	30.9083900979889	10
1211	1211	118.111852298579	-33.7609584941392	29.3754818326681	10
1212	1212	118.122483309688	-33.7609584941392	15.3098394160647	10
1213	1213	118.133114320796	-33.7609584941392	0	10
1214	1214	118.143745331904	-33.7609584941392	25.9065511639033	10
1215	1215	118.154376343012	-33.7609584941392	38.918772741904	10
1216	1216	118.16500735412	-33.7609584941392	3.92989142130181	10
1217	1217	118.175638365228	-33.7609584941392	25.8320727117737	10
1218	1218	118.186269376337	-33.7609584941392	18.842425987	10
1219	1219	118.196900387445	-33.7609584941392	29.2053474035331	10
1220	1220	118.207531398553	-33.7609584941392	7.77559736340946	10
1221	1221	118.218162409661	-33.7609584941392	0	10
1222	1222	118.228793420769	-33.7609584941392	7.78649681723971	10
1223	1223	118.239424431878	-33.7609584941392	18.8499944935119	10
1224	1224	118.250055442986	-33.7609584941392	93.445667393199	10
1225	1225	118.260686454094	-33.7609584941392	15.2242794371846	10
1226	1226	118.271317465202	-33.7609584941392	0	10
1227	1227	118.28194847631	-33.7609584941392	0	10
1228	1228	118.292579487418	-33.7609584941392	3.90393919650917	10
1229	1229	118.303210498527	-33.7609584941392	44.529800286269	10
1230	1230	118.313841509635	-33.7609584941392	41.4858370877524	10
1231	1231	118.324472520743	-33.7609584941392	7.68462582821006	10
1232	1232	118.335103531851	-33.7609584941392	25.4893052751618	10
1233	1233	118.345734542959	-33.7609584941392	3.87628028975788	10
1234	1234	118.356365554068	-33.7609584941392	15.032922353569	10
1235	1235	118.366996565176	-33.7609584941392	11.3931371192145	10
1236	1236	118.377627576284	-33.7609584941392	0	10
1237	1237	118.388258587392	-33.7609584941392	25.5803895322285	10
1238	1238	118.3988895985	-33.7609584941392	22.2044181129321	10
1239	1239	118.409520609608	-33.7609584941392	7.75523937271317	10
1240	1240	118.420151620717	-33.7609584941392	84.8847088319681	10
1241	1241	118.430782631825	-33.7609584941392	56.1236033946903	10
1242	1242	118.441413642933	-33.7609584941392	7.79733071500314	10
1243	1243	118.452044654041	-33.7609584941392	0	10
1244	1244	118.462675665149	-33.7609584941392	11.5636903701897	10
1245	1245	118.473306676257	-33.7609584941392	22.3912018720637	10
1246	1246	118.483937687366	-33.7609584941392	0	10
1247	1247	118.494568698474	-33.7609584941392	7.75498968249566	10
1248	1248	118.505199709582	-33.7609584941392	0	10
1249	1249	118.51583072069	-33.7609584941392	7.72744504328906	10
1250	1250	118.526461731798	-33.7609584941392	32.1851504795974	10
1251	1251	118.005542187498	-33.7715895052472	0	10
1252	1252	118.016173198606	-33.7715895052472	0	10
1253	1253	118.026804209714	-33.7715895052472	0	10
1254	1254	118.037435220822	-33.7715895052472	0	10
1255	1255	118.04806623193	-33.7715895052472	25.7008423284723	10
1256	1256	118.058697243039	-33.7715895052472	7.59002497030688	10
1257	1257	118.069328254147	-33.7715895052472	0	10
1258	1258	118.079959265255	-33.7715895052472	11.6432880074324	10
1259	1259	118.090590276363	-33.7715895052472	37.3959396494613	10
1260	1260	118.101221287471	-33.7715895052472	0	10
1261	1261	118.111852298579	-33.7715895052472	12.7674046184125	10
1262	1262	118.122483309688	-33.7715895052472	16.9424607729388	10
1263	1263	118.133114320796	-33.7715895052472	11.5885707401774	10
1264	1264	118.143745331904	-33.7715895052472	0	10
1265	1265	118.154376343012	-33.7715895052472	0	10
1266	1266	118.16500735412	-33.7715895052472	3.92506534511426	10
1267	1267	118.175638365228	-33.7715895052472	0	10
1268	1268	118.186269376337	-33.7715895052472	15.1942406371688	10
1269	1269	118.196900387445	-33.7715895052472	11.5174513369759	10
1270	1270	118.207531398553	-33.7715895052472	3.91789280504969	10
1271	1271	118.218162409661	-33.7715895052472	0	10
1272	1272	118.228793420769	-33.7715895052472	15.2073490281022	10
1273	1273	118.239424431878	-33.7715895052472	0	10
1274	1274	118.250055442986	-33.7715895052472	15.204326144011	10
1275	1275	118.260686454094	-33.7715895052472	0	10
1276	1276	118.271317465202	-33.7715895052472	0	10
1277	1277	118.28194847631	-33.7715895052472	11.5197448295271	10
1278	1278	118.292579487418	-33.7715895052472	18.7794215721919	10
1279	1279	118.303210498527	-33.7715895052472	0	10
1280	1280	118.313841509635	-33.7715895052472	7.7112647084547	10
1281	1281	118.324472520743	-33.7715895052472	3.89372401407427	10
1282	1282	118.335103531851	-33.7715895052472	0	10
1283	1283	118.345734542959	-33.7715895052472	0	10
1284	1284	118.356365554068	-33.7715895052472	3.87700185534924	10
1285	1285	118.366996565176	-33.7715895052472	18.5996656293541	10
1286	1286	118.377627576284	-33.7715895052472	0	10
1287	1287	118.388258587392	-33.7715895052472	0	10
1288	1288	118.3988895985	-33.7715895052472	11.4645771407449	10
1289	1289	118.409520609608	-33.7715895052472	29.1214182937207	10
1290	1290	118.420151620717	-33.7715895052472	0	10
1291	1291	118.430782631825	-33.7715895052472	0	10
1292	1292	118.441413642933	-33.7715895052472	7.78534052874713	10
1293	1293	118.452044654041	-33.7715895052472	0	10
1294	1294	118.462675665149	-33.7715895052472	0	10
1295	1295	118.473306676257	-33.7715895052472	7.76684058755632	10
1296	1296	118.483937687366	-33.7715895052472	35.5871810878332	10
1297	1297	118.494568698474	-33.7715895052472	9.12773593685971	10
1298	1298	118.505199709582	-33.7715895052472	0	10
1299	1299	118.51583072069	-33.7715895052472	0	10
1300	1300	118.526461731798	-33.7715895052472	15.1462023922217	10
1301	1301	118.005542187498	-33.7822205163551	0	10
1302	1302	118.016173198606	-33.7822205163551	0	10
1303	1303	118.026804209714	-33.7822205163551	0	10
1304	1304	118.037435220822	-33.7822205163551	0	10
1305	1305	118.04806623193	-33.7822205163551	11.5264495221571	10
1306	1306	118.058697243039	-33.7822205163551	15.2575224783431	10
1307	1307	118.069328254147	-33.7822205163551	11.6021461659966	10
1308	1308	118.079959265255	-33.7822205163551	11.6309849126606	10
1309	1309	118.090590276363	-33.7822205163551	7.84039644488116	10
1310	1310	118.101221287471	-33.7822205163551	48.0753746543278	10
1311	1311	118.111852298579	-33.7822205163551	75.9566497943483	10
1312	1312	118.122483309688	-33.7822205163551	46.6270847335597	10
1313	1313	118.133114320796	-33.7822205163551	19.3306136518002	10
1314	1314	118.143745331904	-33.7822205163551	68.1878664201116	10
1315	1315	118.154376343012	-33.7822205163551	11.3103265779972	10
1316	1316	118.16500735412	-33.7822205163551	0	10
1317	1317	118.175638365228	-33.7822205163551	94.7912808300746	10
1318	1318	118.186269376337	-33.7822205163551	97.7241504679776	10
1319	1319	118.196900387445	-33.7822205163551	25.6915337693407	10
1320	1320	118.207531398553	-33.7822205163551	3.90800799103894	10
1321	1321	118.218162409661	-33.7822205163551	0	10
1322	1322	118.228793420769	-33.7822205163551	7.74753816826963	10
1323	1323	118.239424431878	-33.7822205163551	3.91413088997086	10
1324	1324	118.250055442986	-33.7822205163551	3.91485366127385	10
1325	1325	118.260686454094	-33.7822205163551	0	10
1326	1326	118.271317465202	-33.7822205163551	0	10
1327	1327	118.28194847631	-33.7822205163551	7.76231932060579	10
1328	1328	118.292579487418	-33.7822205163551	18.7958380717484	10
1329	1329	118.303210498527	-33.7822205163551	76.0361772634268	10
1330	1330	118.313841509635	-33.7822205163551	47.5386420554571	10
1331	1331	118.324472520743	-33.7822205163551	32.2673611076554	10
1332	1332	118.335103531851	-33.7822205163551	11.4483056241874	10
1333	1333	118.345734542959	-33.7822205163551	0	10
1334	1334	118.356365554068	-33.7822205163551	0	10
1335	1335	118.366996565176	-33.7822205163551	7.67687784732533	10
1336	1336	118.377627576284	-33.7822205163551	0	10
1337	1337	118.388258587392	-33.7822205163551	0	10
1338	1338	118.3988895985	-33.7822205163551	0	10
1339	1339	118.409520609608	-33.7822205163551	32.3484037532359	10
1340	1340	118.420151620717	-33.7822205163551	38.8212320216183	10
1341	1341	118.430782631825	-33.7822205163551	15.2661239946644	10
1342	1342	118.441413642933	-33.7822205163551	15.2518170815489	10
1343	1343	118.452044654041	-33.7822205163551	0	10
1344	1344	118.462675665149	-33.7822205163551	3.90982876082702	10
1345	1345	118.473306676257	-33.7822205163551	3.89962645812248	10
1346	1346	118.483937687366	-33.7822205163551	0	10
1347	1347	118.494568698474	-33.7822205163551	0	10
1348	1348	118.505199709582	-33.7822205163551	0	10
1349	1349	118.51583072069	-33.7822205163551	0	10
1350	1350	118.526461731798	-33.7822205163551	0	10
1351	1351	118.005542187498	-33.7928515274631	38.5488495644797	10
1352	1352	118.016173198606	-33.7928515274631	11.4587322449226	10
1353	1353	118.026804209714	-33.7928515274631	0	10
1354	1354	118.037435220822	-33.7928515274631	3.89918669407795	10
1355	1355	118.04806623193	-33.7928515274631	11.0553788776708	10
1356	1356	118.058697243039	-33.7928515274631	10.4957877218533	10
1357	1357	118.069328254147	-33.7928515274631	15.3139689308065	10
1358	1358	118.079959265255	-33.7928515274631	0	10
1359	1359	118.090590276363	-33.7928515274631	0	10
1360	1360	118.101221287471	-33.7928515274631	0	10
1361	1361	118.111852298579	-33.7928515274631	42.1333450352067	10
1362	1362	118.122483309688	-33.7928515274631	0	10
1363	1363	118.133114320796	-33.7928515274631	18.8809136828511	10
1364	1364	118.143745331904	-33.7928515274631	0	10
1365	1365	118.154376343012	-33.7928515274631	0	10
1366	1366	118.16500735412	-33.7928515274631	25.7215763788864	10
1367	1367	118.175638365228	-33.7928515274631	97.9834100525833	10
1368	1368	118.186269376337	-33.7928515274631	98.3855414200195	10
1369	1369	118.196900387445	-33.7928515274631	38.5691003975058	10
1370	1370	118.207531398553	-33.7928515274631	0	10
1371	1371	118.218162409661	-33.7928515274631	0	10
1372	1372	118.228793420769	-33.7928515274631	7.71718081559303	10
1373	1373	118.239424431878	-33.7928515274631	0	10
1374	1374	118.250055442986	-33.7928515274631	0	10
1375	1375	118.260686454094	-33.7928515274631	0	10
1376	1376	118.271317465202	-33.7928515274631	18.8255008203348	10
1377	1377	118.28194847631	-33.7928515274631	15.2255430011255	10
1378	1378	118.292579487418	-33.7928515274631	3.92217108728911	10
1379	1379	118.303210498527	-33.7928515274631	94.9453825323307	10
1380	1380	118.313841509635	-33.7928515274631	29.0849931810104	10
1381	1381	118.324472520743	-33.7928515274631	0	10
1382	1382	118.335103531851	-33.7928515274631	0	10
1383	1383	118.345734542959	-33.7928515274631	11.4513817981004	10
1384	1384	118.356365554068	-33.7928515274631	0	10
1385	1385	118.366996565176	-33.7928515274631	18.6137435945431	10
1386	1386	118.377627576284	-33.7928515274631	0	10
1387	1387	118.388258587392	-33.7928515274631	0	10
1388	1388	118.3988895985	-33.7928515274631	0	10
1389	1389	118.409520609608	-33.7928515274631	18.7764838596177	10
1390	1390	118.420151620717	-33.7928515274631	25.7979844984674	10
1391	1391	118.430782631825	-33.7928515274631	11.5736219007738	10
1392	1392	118.441413642933	-33.7928515274631	0	10
1393	1393	118.452044654041	-33.7928515274631	3.91828727160483	10
1394	1394	118.462675665149	-33.7928515274631	0	10
1395	1395	118.473306676257	-33.7928515274631	11.4284041836199	10
1396	1396	118.483937687366	-33.7928515274631	0	10
1397	1397	118.494568698474	-33.7928515274631	14.1973666107479	10
1398	1398	118.505199709582	-33.7928515274631	0	10
1399	1399	118.51583072069	-33.7928515274631	0	10
1400	1400	118.526461731798	-33.7928515274631	0	10
1401	1401	118.005542187498	-33.803482538571	0	10
1402	1402	118.016173198606	-33.803482538571	0	10
1403	1403	118.026804209714	-33.803482538571	0	10
1404	1404	118.037435220822	-33.803482538571	0	10
1405	1405	118.04806623193	-33.803482538571	0	10
1406	1406	118.058697243039	-33.803482538571	0	10
1407	1407	118.069328254147	-33.803482538571	3.75204404033263	10
1408	1408	118.079959265255	-33.803482538571	3.96280232258423	10
1409	1409	118.090590276363	-33.803482538571	0	10
1410	1410	118.101221287471	-33.803482538571	7.82585862602211	10
1411	1411	118.111852298579	-33.803482538571	22.4953992646279	10
1412	1412	118.122483309688	-33.803482538571	0	10
1413	1413	118.133114320796	-33.803482538571	25.8668362143868	10
1414	1414	118.143745331904	-33.803482538571	0	10
1415	1415	118.154376343012	-33.803482538571	0	10
1416	1416	118.16500735412	-33.803482538571	0	10
1417	1417	118.175638365228	-33.803482538571	0	10
1418	1418	118.186269376337	-33.803482538571	22.1577113099445	10
1419	1419	118.196900387445	-33.803482538571	3.88914619590714	10
1420	1420	118.207531398553	-33.803482538571	7.69543983805701	10
1421	1421	118.218162409661	-33.803482538571	0	10
1422	1422	118.228793420769	-33.803482538571	3.88746061641074	10
1423	1423	118.239424431878	-33.803482538571	0	10
1424	1424	118.250055442986	-33.803482538571	73.8821681674301	10
1425	1425	118.260686454094	-33.803482538571	21.058837580329	10
1426	1426	118.271317465202	-33.803482538571	15.2151800332169	10
1427	1427	118.28194847631	-33.803482538571	0	10
1428	1428	118.292579487418	-33.803482538571	0	10
1429	1429	118.303210498527	-33.803482538571	0	10
1430	1430	118.313841509635	-33.803482538571	0	10
1431	1431	118.324472520743	-33.803482538571	0	10
1432	1432	118.335103531851	-33.803482538571	3.90594046719348	10
1433	1433	118.345734542959	-33.803482538571	15.1307586671267	10
1434	1434	118.356365554068	-33.803482538571	15.0837969094584	10
1435	1435	118.366996565176	-33.803482538571	7.68294448811633	10
1436	1436	118.377627576284	-33.803482538571	7.65203296885385	10
1437	1437	118.388258587392	-33.803482538571	73.410015137947	10
1438	1438	118.3988895985	-33.803482538571	7.69084509188903	10
1439	1439	118.409520609608	-33.803482538571	0	10
1440	1440	118.420151620717	-33.803482538571	0	10
1441	1441	118.430782631825	-33.803482538571	32.5422182144508	10
1442	1442	118.441413642933	-33.803482538571	7.75111430848278	10
1443	1443	118.452044654041	-33.803482538571	0	10
1444	1444	118.462675665149	-33.803482538571	7.70297374391305	10
1445	1445	118.473306676257	-33.803482538571	18.2134714330966	10
1446	1446	118.483937687366	-33.803482538571	0	10
1447	1447	118.494568698474	-33.803482538571	0	10
1448	1448	118.505199709582	-33.803482538571	0	10
1449	1449	118.51583072069	-33.803482538571	0	10
1450	1450	118.526461731798	-33.803482538571	0	10
1451	1451	118.005542187498	-33.814113549679	0	10
1452	1452	118.016173198606	-33.814113549679	0	10
1453	1453	118.026804209714	-33.814113549679	7.18180325533784	10
1454	1454	118.037435220822	-33.814113549679	0	10
1455	1455	118.04806623193	-33.814113549679	0	10
1456	1456	118.058697243039	-33.814113549679	0	10
1457	1457	118.069328254147	-33.814113549679	7.84292340711274	10
1458	1458	118.079959265255	-33.814113549679	3.72648540671183	10
1459	1459	118.090590276363	-33.814113549679	7.85131880225702	10
1460	1460	118.101221287471	-33.814113549679	7.82312640153226	10
1461	1461	118.111852298579	-33.814113549679	22.4793764085821	10
1462	1462	118.122483309688	-33.814113549679	15.2809131120228	10
1463	1463	118.133114320796	-33.814113549679	7.77948966026274	10
1464	1464	118.143745331904	-33.814113549679	0	10
1465	1465	118.154376343012	-33.814113549679	7.74321240673637	10
1466	1466	118.16500735412	-33.814113549679	18.7088964923769	10
1467	1467	118.175638365228	-33.814113549679	32.1898489131471	10
1468	1468	118.186269376337	-33.814113549679	35.3263276543067	10
1469	1469	118.196900387445	-33.814113549679	15.0599690794921	10
1470	1470	118.207531398553	-33.814113549679	15.0494630610128	10
1471	1471	118.218162409661	-33.814113549679	11.3931981607262	10
1472	1472	118.228793420769	-33.814113549679	18.5926504242367	10
1473	1473	118.239424431878	-33.814113549679	3.8822775824633	10
1474	1474	118.250055442986	-33.814113549679	18.6901551958315	10
1475	1475	118.260686454094	-33.814113549679	41.6725009040799	10
1476	1476	118.271317465202	-33.814113549679	3.9147618202423	10
1477	1477	118.28194847631	-33.814113549679	7.77888333640585	10
1478	1478	118.292579487418	-33.814113549679	15.2445910595975	10
1479	1479	118.303210498527	-33.814113549679	7.78052117357814	10
1480	1480	118.313841509635	-33.814113549679	15.2458338130271	10
1481	1481	118.324472520743	-33.814113549679	7.7791479421588	10
1482	1482	118.335103531851	-33.814113549679	7.75737966692729	10
1483	1483	118.345734542959	-33.814113549679	15.1449937391381	10
1484	1484	118.356365554068	-33.814113549679	55.4603191970388	10
1485	1485	118.366996565176	-33.814113549679	85.3681402843776	10
1486	1486	118.377627576284	-33.814113549679	22.0363417225104	10
1487	1487	118.388258587392	-33.814113549679	89.0601983655391	10
1488	1488	118.3988895985	-33.814113549679	25.5978012784945	10
1489	1489	118.409520609608	-33.814113549679	22.2407372525769	10
1490	1490	118.420151620717	-33.814113549679	18.8004768061296	10
1491	1491	118.430782631825	-33.814113549679	15.2547283475726	10
1492	1492	118.441413642933	-33.814113549679	15.1773404043507	10
1493	1493	118.452044654041	-33.814113549679	52.9109551899711	10
1494	1494	118.462675665149	-33.814113549679	93.4126761673035	10
1495	1495	118.473306676257	-33.814113549679	47.6922206262245	10
1496	1496	118.483937687366	-33.814113549679	0	10
1497	1497	118.494568698474	-33.814113549679	0	10
1498	1498	118.505199709582	-33.814113549679	0	10
1499	1499	118.51583072069	-33.814113549679	0	10
1500	1500	118.526461731798	-33.814113549679	0	10
1501	1501	118.005542187498	-33.8247445607869	3.78979453452107	10
1502	1502	118.016173198606	-33.8247445607869	3.90559012157155	10
1503	1503	118.026804209714	-33.8247445607869	0	10
1504	1504	118.037435220822	-33.8247445607869	0	10
1505	1505	118.04806623193	-33.8247445607869	0	10
1506	1506	118.058697243039	-33.8247445607869	0	10
1507	1507	118.069328254147	-33.8247445607869	0	10
1508	1508	118.079959265255	-33.8247445607869	0	10
1509	1509	118.090590276363	-33.8247445607869	0	10
1510	1510	118.101221287471	-33.8247445607869	3.95175890334941	10
1511	1511	118.111852298579	-33.8247445607869	22.4612277413879	10
1512	1512	118.122483309688	-33.8247445607869	7.79463545624902	10
1513	1513	118.133114320796	-33.8247445607869	7.75917569690317	10
1514	1514	118.143745331904	-33.8247445607869	0	10
1515	1515	118.154376343012	-33.8247445607869	29.0079475653688	10
1516	1516	118.16500735412	-33.8247445607869	0	10
1517	1517	118.175638365228	-33.8247445607869	25.5805437640445	10
1518	1518	118.186269376337	-33.8247445607869	28.8650253499074	10
1519	1519	118.196900387445	-33.8247445607869	0	10
1520	1520	118.207531398553	-33.8247445607869	11.4076848835126	10
1521	1521	118.218162409661	-33.8247445607869	15.0508359142212	10
1522	1522	118.228793420769	-33.8247445607869	15.0565230827347	10
1523	1523	118.239424431878	-33.8247445607869	0	10
1524	1524	118.250055442986	-33.8247445607869	3.89920501762827	10
1525	1525	118.260686454094	-33.8247445607869	0	10
1526	1526	118.271317465202	-33.8247445607869	0	10
1527	1527	118.28194847631	-33.8247445607869	18.8388212566978	10
1528	1528	118.292579487418	-33.8247445607869	61.0821201995172	10
1529	1529	118.303210498527	-33.8247445607869	0	10
1530	1530	118.313841509635	-33.8247445607869	18.8946085330514	10
1531	1531	118.324472520743	-33.8247445607869	47.9244156536217	10
1532	1532	118.335103531851	-33.8247445607869	11.5712977639086	10
1533	1533	118.345734542959	-33.8247445607869	3.92911190432274	10
1534	1534	118.356365554068	-33.8247445607869	22.1968114387265	10
1535	1535	118.366996565176	-33.8247445607869	82.5323672083763	10
1536	1536	118.377627576284	-33.8247445607869	25.5194677933572	10
1537	1537	118.388258587392	-33.8247445607869	0	10
1538	1538	118.3988895985	-33.8247445607869	38.5324552339796	10
1539	1539	118.409520609608	-33.8247445607869	0	10
1540	1540	118.420151620717	-33.8247445607869	0	10
1541	1541	118.430782631825	-33.8247445607869	11.531975725479	10
1542	1542	118.441413642933	-33.8247445607869	7.74410249192168	10
1543	1543	118.452044654041	-33.8247445607869	7.71231797400944	10
1544	1544	118.462675665149	-33.8247445607869	11.4205297392372	10
1545	1545	118.473306676257	-33.8247445607869	11.3882992201012	10
1546	1546	118.483937687366	-33.8247445607869	3.67199004177682	10
1547	1547	118.494568698474	-33.8247445607869	10.9518122912979	10
1548	1548	118.505199709582	-33.8247445607869	0	10
1549	1549	118.51583072069	-33.8247445607869	0	10
1550	1550	118.526461731798	-33.8247445607869	0	10
1551	1551	118.005542187498	-33.8353755718949	0	10
1552	1552	118.016173198606	-33.8353755718949	0	10
1553	1553	118.026804209714	-33.8353755718949	0	10
1554	1554	118.037435220822	-33.8353755718949	15.1689017792776	10
1555	1555	118.04806623193	-33.8353755718949	0	10
1556	1556	118.058697243039	-33.8353755718949	3.93698745619402	10
1557	1557	118.069328254147	-33.8353755718949	0	10
1558	1558	118.079959265255	-33.8353755718949	0	10
1559	1559	118.090590276363	-33.8353755718949	6.81078235064281	10
1560	1560	118.101221287471	-33.8353755718949	0	10
1561	1561	118.111852298579	-33.8353755718949	7.79993072964122	10
1562	1562	118.122483309688	-33.8353755718949	0	10
1563	1563	118.133114320796	-33.8353755718949	25.7304341281771	10
1564	1564	118.143745331904	-33.8353755718949	7.73189844256917	10
1565	1565	118.154376343012	-33.8353755718949	0	10
1566	1566	118.16500735412	-33.8353755718949	0	10
1567	1567	118.175638365228	-33.8353755718949	57.8529205963429	10
1568	1568	118.186269376337	-33.8353755718949	52.681614314593	10
1569	1569	118.196900387445	-33.8353755718949	3.88162694139494	10
1570	1570	118.207531398553	-33.8353755718949	0	10
1571	1571	118.218162409661	-33.8353755718949	3.88183984623648	10
1572	1572	118.228793420769	-33.8353755718949	22.1480717344681	10
1573	1573	118.239424431878	-33.8353755718949	15.102115342848	10
1574	1574	118.250055442986	-33.8353755718949	15.1258818784239	10
1575	1575	118.260686454094	-33.8353755718949	0	10
1576	1576	118.271317465202	-33.8353755718949	0	10
1577	1577	118.28194847631	-33.8353755718949	3.91752035180769	10
1578	1578	118.292579487418	-33.8353755718949	7.77740662455342	10
1579	1579	118.303210498527	-33.8353755718949	0	10
1580	1580	118.313841509635	-33.8353755718949	22.4482366004611	10
1581	1581	118.324472520743	-33.8353755718949	3.94604230856411	10
1582	1582	118.335103531851	-33.8353755718949	0	10
1583	1583	118.345734542959	-33.8353755718949	0	10
1584	1584	118.356365554068	-33.8353755718949	0	10
1585	1585	118.366996565176	-33.8353755718949	55.6130276759903	10
1586	1586	118.377627576284	-33.8353755718949	7.69651468098872	10
1587	1587	118.388258587392	-33.8353755718949	7.69729302053553	10
1588	1588	118.3988895985	-33.8353755718949	15.1109073417775	10
1589	1589	118.409520609608	-33.8353755718949	0	10
1590	1590	118.420151620717	-33.8353755718949	3.91507376490797	10
1591	1591	118.430782631825	-33.8353755718949	0	10
1592	1592	118.441413642933	-33.8353755718949	0	10
1593	1593	118.452044654041	-33.8353755718949	0	10
1594	1594	118.462675665149	-33.8353755718949	0	10
1595	1595	118.473306676257	-33.8353755718949	18.6096347195416	10
1596	1596	118.483937687366	-33.8353755718949	11.4025889315217	10
1597	1597	118.494568698474	-33.8353755718949	11.427682607324	10
1598	1598	118.505199709582	-33.8353755718949	6.76936345073806	10
1599	1599	118.51583072069	-33.8353755718949	0	10
1600	1600	118.526461731798	-33.8353755718949	0	10
1601	1601	118.005542187498	-33.8460065830028	0	10
1602	1602	118.016173198606	-33.8460065830028	0	10
1603	1603	118.026804209714	-33.8460065830028	3.8109816599541	10
1604	1604	118.037435220822	-33.8460065830028	0	10
1605	1605	118.04806623193	-33.8460065830028	0	10
1606	1606	118.058697243039	-33.8460065830028	7.80353070996409	10
1607	1607	118.069328254147	-33.8460065830028	22.5511875877979	10
1608	1608	118.079959265255	-33.8460065830028	3.81010908688465	10
1609	1609	118.090590276363	-33.8460065830028	0	10
1610	1610	118.101221287471	-33.8460065830028	0	10
1611	1611	118.111852298579	-33.8460065830028	0	10
1612	1612	118.122483309688	-33.8460065830028	0	10
1613	1613	118.133114320796	-33.8460065830028	0	10
1614	1614	118.143745331904	-33.8460065830028	0	10
1615	1615	118.154376343012	-33.8460065830028	11.4425878306072	10
1616	1616	118.16500735412	-33.8460065830028	3.88511199899459	10
1617	1617	118.175638365228	-33.8460065830028	7.67811390529141	10
1618	1618	118.186269376337	-33.8460065830028	41.3562813430083	10
1619	1619	118.196900387445	-33.8460065830028	32.1092417989524	10
1620	1620	118.207531398553	-33.8460065830028	0	10
1621	1621	118.218162409661	-33.8460065830028	0	10
1622	1622	118.228793420769	-33.8460065830028	18.6740852069379	10
1623	1623	118.239424431878	-33.8460065830028	55.5416977925372	10
1624	1624	118.250055442986	-33.8460065830028	53.9077677346634	10
1625	1625	118.260686454094	-33.8460065830028	14.361375433052	10
1626	1626	118.271317465202	-33.8460065830028	29.0593847180076	10
1627	1627	118.28194847631	-33.8460065830028	67.8801942551253	10
1628	1628	118.292579487418	-33.8460065830028	38.8282101538355	10
1629	1629	118.303210498527	-33.8460065830028	22.4193466369476	10
1630	1630	118.313841509635	-33.8460065830028	42.1152771057208	10
1631	1631	118.324472520743	-33.8460065830028	48.1475949456044	10
1632	1632	118.335103531851	-33.8460065830028	32.7204443806381	10
1633	1633	118.345734542959	-33.8460065830028	7.81248655849683	10
1634	1634	118.356365554068	-33.8460065830028	0	10
1635	1635	118.366996565176	-33.8460065830028	38.7008423435394	10
1636	1636	118.377627576284	-33.8460065830028	3.89409575598831	10
1637	1637	118.388258587392	-33.8460065830028	11.4494304212825	10
1638	1638	118.3988895985	-33.8460065830028	7.72762923703669	10
1639	1639	118.409520609608	-33.8460065830028	69.8735546781088	10
1640	1640	118.420151620717	-33.8460065830028	32.3441470764291	10
1641	1641	118.430782631825	-33.8460065830028	74.0831426190121	10
1642	1642	118.441413642933	-33.8460065830028	95.413675031858	10
1643	1643	118.452044654041	-33.8460065830028	38.5591606976499	10
1644	1644	118.462675665149	-33.8460065830028	11.4308505909296	10
1645	1645	118.473306676257	-33.8460065830028	15.0420529459124	10
1646	1646	118.483937687366	-33.8460065830028	3.87456060374064	10
1647	1647	118.494568698474	-33.8460065830028	0	10
1648	1648	118.505199709582	-33.8460065830028	0	10
1649	1649	118.51583072069	-33.8460065830028	0	10
1650	1650	118.526461731798	-33.8460065830028	0	10
1651	1651	118.005542187498	-33.8566375941108	0	10
1652	1652	118.016173198606	-33.8566375941108	0	10
1653	1653	118.026804209714	-33.8566375941108	0	10
1654	1654	118.037435220822	-33.8566375941108	0	10
1655	1655	118.04806623193	-33.8566375941108	3.52912198806165	10
1656	1656	118.058697243039	-33.8566375941108	3.82973404793333	10
1657	1657	118.069328254147	-33.8566375941108	15.2043163435002	10
1658	1658	118.079959265255	-33.8566375941108	0	10
1659	1659	118.090590276363	-33.8566375941108	0	10
1660	1660	118.101221287471	-33.8566375941108	0	10
1661	1661	118.111852298579	-33.8566375941108	0	10
1662	1662	118.122483309688	-33.8566375941108	0	10
1663	1663	118.133114320796	-33.8566375941108	0	10
1664	1664	118.143745331904	-33.8566375941108	0	10
1665	1665	118.154376343012	-33.8566375941108	0	10
1666	1666	118.16500735412	-33.8566375941108	0	10
1667	1667	118.175638365228	-33.8566375941108	11.3831001834989	10
1668	1668	118.186269376337	-33.8566375941108	15.0325481761193	10
1669	1669	118.196900387445	-33.8566375941108	28.8406656829555	10
1670	1670	118.207531398553	-33.8566375941108	3.88591338937236	10
1671	1671	118.218162409661	-33.8566375941108	0	10
1672	1672	118.228793420769	-33.8566375941108	32.2431180203318	10
1673	1673	118.239424431878	-33.8566375941108	0	10
1674	1674	118.250055442986	-33.8566375941108	0	10
1675	1675	118.260686454094	-33.8566375941108	0	10
1676	1676	118.271317465202	-33.8566375941108	0	10
1677	1677	118.28194847631	-33.8566375941108	0	10
1678	1678	118.292579487418	-33.8566375941108	0	10
1679	1679	118.303210498527	-33.8566375941108	41.9480113729275	10
1680	1680	118.313841509635	-33.8566375941108	3.95534435731431	10
1681	1681	118.324472520743	-33.8566375941108	19.0366911248748	10
1682	1682	118.335103531851	-33.8566375941108	22.5820429167014	10
1683	1683	118.345734542959	-33.8566375941108	25.9825311144795	10
1684	1684	118.356365554068	-33.8566375941108	11.5774801068931	10
1685	1685	118.366996565176	-33.8566375941108	72.2410706535851	10
1686	1686	118.377627576284	-33.8566375941108	0	10
1687	1687	118.388258587392	-33.8566375941108	7.72229585664539	10
1688	1688	118.3988895985	-33.8566375941108	22.2435717827301	10
1689	1689	118.409520609608	-33.8566375941108	22.253955058873	10
1690	1690	118.420151620717	-33.8566375941108	38.6569796198736	10
1691	1691	118.430782631825	-33.8566375941108	41.6960411381968	10
1692	1692	118.441413642933	-33.8566375941108	63.0852131191123	10
1693	1693	118.452044654041	-33.8566375941108	25.6214862227959	10
1694	1694	118.462675665149	-33.8566375941108	11.4284865292895	10
1695	1695	118.473306676257	-33.8566375941108	11.4078628560757	10
1696	1696	118.483937687366	-33.8566375941108	3.87426619499617	10
1697	1697	118.494568698474	-33.8566375941108	0	10
1698	1698	118.505199709582	-33.8566375941108	0	10
1699	1699	118.51583072069	-33.8566375941108	0	10
1700	1700	118.526461731798	-33.8566375941108	0	10
1701	1701	118.005542187498	-33.8672686052188	0	10
1702	1702	118.016173198606	-33.8672686052188	0	10
1703	1703	118.026804209714	-33.8672686052188	0	10
1704	1704	118.037435220822	-33.8672686052188	0	10
1705	1705	118.04806623193	-33.8672686052188	0	10
1706	1706	118.058697243039	-33.8672686052188	0	10
1707	1707	118.069328254147	-33.8672686052188	0	10
1708	1708	118.079959265255	-33.8672686052188	0	10
1709	1709	118.090590276363	-33.8672686052188	0	10
1710	1710	118.101221287471	-33.8672686052188	0	10
1711	1711	118.111852298579	-33.8672686052188	0	10
1712	1712	118.122483309688	-33.8672686052188	0	10
1713	1713	118.133114320796	-33.8672686052188	0	10
1714	1714	118.143745331904	-33.8672686052188	0	10
1715	1715	118.154376343012	-33.8672686052188	0	10
1716	1716	118.16500735412	-33.8672686052188	7.65735484970189	10
1717	1717	118.175638365228	-33.8672686052188	22.0180230215058	10
1718	1718	118.186269376337	-33.8672686052188	0	10
1719	1719	118.196900387445	-33.8672686052188	22.070086559999	10
1720	1720	118.207531398553	-33.8672686052188	32.1197317206003	10
1721	1721	118.218162409661	-33.8672686052188	3.87886571105344	10
1722	1722	118.228793420769	-33.8672686052188	28.9388164115001	10
1723	1723	118.239424431878	-33.8672686052188	77.6082032445447	10
1724	1724	118.250055442986	-33.8672686052188	95.3441815970649	10
1725	1725	118.260686454094	-33.8672686052188	88.5288625630681	10
1726	1726	118.271317465202	-33.8672686052188	82.9256130847729	10
1727	1727	118.28194847631	-33.8672686052188	86.0522664396692	10
1728	1728	118.292579487418	-33.8672686052188	84.8377156963154	10
1729	1729	118.303210498527	-33.8672686052188	3.93579238559969	10
1730	1730	118.313841509635	-33.8672686052188	22.4998493281531	10
1731	1731	118.324472520743	-33.8672686052188	68.6031944090363	10
1732	1732	118.335103531851	-33.8672686052188	26.0569699914026	10
1733	1733	118.345734542959	-33.8672686052188	0	10
1734	1734	118.356365554068	-33.8672686052188	0	10
1735	1735	118.366996565176	-33.8672686052188	15.2050257797704	10
1736	1736	118.377627576284	-33.8672686052188	11.1408928396163	10
1737	1737	118.388258587392	-33.8672686052188	24.6324513000587	10
1738	1738	118.3988895985	-33.8672686052188	55.6960639699359	10
1739	1739	118.409520609608	-33.8672686052188	22.2677678997495	10
1740	1740	118.420151620717	-33.8672686052188	11.4872755178306	10
1741	1741	118.430782631825	-33.8672686052188	3.90704350629377	10
1742	1742	118.441413642933	-33.8672686052188	0	10
1743	1743	118.452044654041	-33.8672686052188	18.6814098909222	10
1744	1744	118.462675665149	-33.8672686052188	7.71317958243921	10
1745	1745	118.473306676257	-33.8672686052188	67.3910282602554	10
1746	1746	118.483937687366	-33.8672686052188	54.3730515876852	10
1747	1747	118.494568698474	-33.8672686052188	0	10
1748	1748	118.505199709582	-33.8672686052188	0	10
1749	1749	118.51583072069	-33.8672686052188	0	10
1750	1750	118.526461731798	-33.8672686052188	0	10
1751	1751	118.005542187498	-33.8778996163267	0	10
1752	1752	118.016173198606	-33.8778996163267	0	10
1753	1753	118.026804209714	-33.8778996163267	0	10
1754	1754	118.037435220822	-33.8778996163267	0	10
1755	1755	118.04806623193	-33.8778996163267	0	10
1756	1756	118.058697243039	-33.8778996163267	0	10
1757	1757	118.069328254147	-33.8778996163267	0	10
1758	1758	118.079959265255	-33.8778996163267	0	10
1759	1759	118.090590276363	-33.8778996163267	0	10
1760	1760	118.101221287471	-33.8778996163267	0	10
1761	1761	118.111852298579	-33.8778996163267	0	10
1762	1762	118.122483309688	-33.8778996163267	0	10
1763	1763	118.133114320796	-33.8778996163267	0	10
1764	1764	118.143745331904	-33.8778996163267	0	10
1765	1765	118.154376343012	-33.8778996163267	0	10
1766	1766	118.16500735412	-33.8778996163267	0	10
1767	1767	118.175638365228	-33.8778996163267	11.3437043347402	10
1768	1768	118.186269376337	-33.8778996163267	18.5020183210069	10
1769	1769	118.196900387445	-33.8778996163267	11.3535297848412	10
1770	1770	118.207531398553	-33.8778996163267	18.5672760960123	10
1771	1771	118.218162409661	-33.8778996163267	41.3418910721198	10
1772	1772	118.228793420769	-33.8778996163267	25.5432832473933	10
1773	1773	118.239424431878	-33.8778996163267	0	10
1774	1774	118.250055442986	-33.8778996163267	0	10
1775	1775	118.260686454094	-33.8778996163267	0	10
1776	1776	118.271317465202	-33.8778996163267	0	10
1777	1777	118.28194847631	-33.8778996163267	0	10
1778	1778	118.292579487418	-33.8778996163267	25.8779316710329	10
1779	1779	118.303210498527	-33.8778996163267	56.1139023976713	10
1780	1780	118.313841509635	-33.8778996163267	11.5891404536216	10
1781	1781	118.324472520743	-33.8778996163267	7.81067365024782	10
1782	1782	118.335103531851	-33.8778996163267	7.79715111542455	10
1783	1783	118.345734542959	-33.8778996163267	0	10
1784	1784	118.356365554068	-33.8778996163267	7.77662683663011	10
1785	1785	118.366996565176	-33.8778996163267	46.6450839949856	10
1786	1786	118.377627576284	-33.8778996163267	29.0997815987841	10
1787	1787	118.388258587392	-33.8778996163267	83.5035018957696	10
1788	1788	118.3988895985	-33.8778996163267	3.9146123732431	10
1789	1789	118.409520609608	-33.8778996163267	0	10
1790	1790	118.420151620717	-33.8778996163267	0	10
1791	1791	118.430782631825	-33.8778996163267	3.90696331560242	10
1792	1792	118.441413642933	-33.8778996163267	0	10
1793	1793	118.452044654041	-33.8778996163267	3.90071689599374	10
1794	1794	118.462675665149	-33.8778996163267	11.4622395121367	10
1795	1795	118.473306676257	-33.8778996163267	18.6996306740707	10
1796	1796	118.483937687366	-33.8778996163267	0	10
1797	1797	118.494568698474	-33.8778996163267	0	10
1798	1798	118.505199709582	-33.8778996163267	0	10
1799	1799	118.51583072069	-33.8778996163267	0	10
1800	1800	118.526461731798	-33.8778996163267	0	10
1801	1801	118.005542187498	-33.8885306274347	0	10
1802	1802	118.016173198606	-33.8885306274347	0	10
1803	1803	118.026804209714	-33.8885306274347	0	10
1804	1804	118.037435220822	-33.8885306274347	0	10
1805	1805	118.04806623193	-33.8885306274347	0	10
1806	1806	118.058697243039	-33.8885306274347	0	10
1807	1807	118.069328254147	-33.8885306274347	0	10
1808	1808	118.079959265255	-33.8885306274347	0	10
1809	1809	118.090590276363	-33.8885306274347	0	10
1810	1810	118.101221287471	-33.8885306274347	0	10
1811	1811	118.111852298579	-33.8885306274347	0	10
1812	1812	118.122483309688	-33.8885306274347	0	10
1813	1813	118.133114320796	-33.8885306274347	0	10
1814	1814	118.143745331904	-33.8885306274347	0	10
1815	1815	118.154376343012	-33.8885306274347	0	10
1816	1816	118.16500735412	-33.8885306274347	3.81729929064611	10
1817	1817	118.175638365228	-33.8885306274347	0	10
1818	1818	118.186269376337	-33.8885306274347	11.3252747401779	10
1819	1819	118.196900387445	-33.8885306274347	11.3320382079393	10
1820	1820	118.207531398553	-33.8885306274347	0	10
1821	1821	118.218162409661	-33.8885306274347	18.5500773767276	10
1822	1822	118.228793420769	-33.8885306274347	38.3055528433771	10
1823	1823	118.239424431878	-33.8885306274347	15.0316389294986	10
1824	1824	118.250055442986	-33.8885306274347	0	10
1825	1825	118.260686454094	-33.8885306274347	0	10
1826	1826	118.271317465202	-33.8885306274347	11.5851080621654	10
1827	1827	118.28194847631	-33.8885306274347	3.94410558709607	10
1828	1828	118.292579487418	-33.8885306274347	7.79601884797318	10
1829	1829	118.303210498527	-33.8885306274347	0	10
1830	1830	118.313841509635	-33.8885306274347	3.93808506261027	10
1831	1831	118.324472520743	-33.8885306274347	3.92852284244595	10
1832	1832	118.335103531851	-33.8885306274347	7.77773459139688	10
1833	1833	118.345734542959	-33.8885306274347	18.8570590923942	10
1834	1834	118.356365554068	-33.8885306274347	0	10
1835	1835	118.366996565176	-33.8885306274347	34.8998157647575	10
1836	1836	118.377627576284	-33.8885306274347	21.1754808178404	10
1837	1837	118.388258587392	-33.8885306274347	7.76544063955424	10
1838	1838	118.3988895985	-33.8885306274347	7.75552236749439	10
1839	1839	118.409520609608	-33.8885306274347	3.91336490159	10
1840	1840	118.420151620717	-33.8885306274347	7.7420390209086	10
1841	1841	118.430782631825	-33.8885306274347	3.90606337165393	10
1842	1842	118.441413642933	-33.8885306274347	3.90692953926643	10
1843	1843	118.452044654041	-33.8885306274347	15.1538303811273	10
1844	1844	118.462675665149	-33.8885306274347	7.73581590603557	10
1845	1845	118.473306676257	-33.8885306274347	11.4876751901674	10
1846	1846	118.483937687366	-33.8885306274347	0	10
1847	1847	118.494568698474	-33.8885306274347	0	10
1848	1848	118.505199709582	-33.8885306274347	0	10
1849	1849	118.51583072069	-33.8885306274347	0	10
1850	1850	118.526461731798	-33.8885306274347	0	10
1851	1851	118.005542187498	-33.8991616385426	0	10
1852	1852	118.016173198606	-33.8991616385426	0	10
1853	1853	118.026804209714	-33.8991616385426	0	10
1854	1854	118.037435220822	-33.8991616385426	0	10
1855	1855	118.04806623193	-33.8991616385426	0	10
1856	1856	118.058697243039	-33.8991616385426	0	10
1857	1857	118.069328254147	-33.8991616385426	0	10
1858	1858	118.079959265255	-33.8991616385426	0	10
1859	1859	118.090590276363	-33.8991616385426	0	10
1860	1860	118.101221287471	-33.8991616385426	0	10
1861	1861	118.111852298579	-33.8991616385426	0	10
1862	1862	118.122483309688	-33.8991616385426	0	10
1863	1863	118.133114320796	-33.8991616385426	11.3230729656348	10
1864	1864	118.143745331904	-33.8991616385426	7.62067791427821	10
1865	1865	118.154376343012	-33.8991616385426	0	10
1866	1866	118.16500735412	-33.8991616385426	0	10
1867	1867	118.175638365228	-33.8991616385426	3.83946751569563	10
1868	1868	118.186269376337	-33.8991616385426	11.2927680001254	10
1869	1869	118.196900387445	-33.8991616385426	3.85015491386541	10
1870	1870	118.207531398553	-33.8991616385426	0	10
1871	1871	118.218162409661	-33.8991616385426	11.3205862163286	10
1872	1872	118.228793420769	-33.8991616385426	28.7323124217746	10
1873	1873	118.239424431878	-33.8991616385426	7.67247808675896	10
1874	1874	118.250055442986	-33.8991616385426	0	10
1875	1875	118.260686454094	-33.8991616385426	0	10
1876	1876	118.271317465202	-33.8991616385426	29.2808498419302	10
1877	1877	118.28194847631	-33.8991616385426	7.81200202976777	10
1878	1878	118.292579487418	-33.8991616385426	0	10
1879	1879	118.303210498527	-33.8991616385426	11.5715527853727	10
1880	1880	118.313841509635	-33.8991616385426	0	10
1881	1881	118.324472520743	-33.8991616385426	7.77037059967175	10
1882	1882	118.335103531851	-33.8991616385426	0	10
1883	1883	118.345734542959	-33.8991616385426	0	10
1884	1884	118.356365554068	-33.8991616385426	15.2256435433242	10
1885	1885	118.366996565176	-33.8991616385426	18.8458051063068	10
1886	1886	118.377627576284	-33.8991616385426	37.5777287222696	10
1887	1887	118.388258587392	-33.8991616385426	14.7569166972772	10
1888	1888	118.3988895985	-33.8991616385426	11.5266509994275	10
1889	1889	118.409520609608	-33.8991616385426	3.91301674691814	10
1890	1890	118.420151620717	-33.8991616385426	15.1602645646172	10
1891	1891	118.430782631825	-33.8991616385426	0	10
1892	1892	118.441413642933	-33.8991616385426	0	10
1893	1893	118.452044654041	-33.8991616385426	0	10
1894	1894	118.462675665149	-33.8991616385426	3.91603529514361	10
1895	1895	118.473306676257	-33.8991616385426	3.9231844200523	10
1896	1896	118.483937687366	-33.8991616385426	0	10
1897	1897	118.494568698474	-33.8991616385426	0	10
1898	1898	118.505199709582	-33.8991616385426	0	10
1899	1899	118.51583072069	-33.8991616385426	0	10
1900	1900	118.526461731798	-33.8991616385426	6.11372741201124	10
1901	1901	118.005542187498	-33.9097926496506	0	10
1902	1902	118.016173198606	-33.9097926496506	0	10
1903	1903	118.026804209714	-33.9097926496506	0	10
1904	1904	118.037435220822	-33.9097926496506	0	10
1905	1905	118.04806623193	-33.9097926496506	0	10
1906	1906	118.058697243039	-33.9097926496506	0	10
1907	1907	118.069328254147	-33.9097926496506	0	10
1908	1908	118.079959265255	-33.9097926496506	0	10
1909	1909	118.090590276363	-33.9097926496506	0	10
1910	1910	118.101221287471	-33.9097926496506	0	10
1911	1911	118.111852298579	-33.9097926496506	3.86294953805393	10
1912	1912	118.122483309688	-33.9097926496506	14.9525299764081	10
1913	1913	118.133114320796	-33.9097926496506	0	10
1914	1914	118.143745331904	-33.9097926496506	0	10
1915	1915	118.154376343012	-33.9097926496506	0	10
1916	1916	118.16500735412	-33.9097926496506	0	10
1917	1917	118.175638365228	-33.9097926496506	0	10
1918	1918	118.186269376337	-33.9097926496506	0	10
1919	1919	118.196900387445	-33.9097926496506	3.84219733064616	10
1920	1920	118.207531398553	-33.9097926496506	7.60906833273679	10
1921	1921	118.218162409661	-33.9097926496506	0	10
1922	1922	118.228793420769	-33.9097926496506	28.6516540965063	10
1923	1923	118.239424431878	-33.9097926496506	3.87154380796684	10
1924	1924	118.250055442986	-33.9097926496506	0	10
1925	1925	118.260686454094	-33.9097926496506	0	10
1926	1926	118.271317465202	-33.9097926496506	0	10
1927	1927	118.28194847631	-33.9097926496506	0	10
1928	1928	118.292579487418	-33.9097926496506	3.94652314165626	10
1929	1929	118.303210498527	-33.9097926496506	0	10
1930	1930	118.313841509635	-33.9097926496506	11.540328893662	10
1931	1931	118.324472520743	-33.9097926496506	0	10
1932	1932	118.335103531851	-33.9097926496506	11.4507910575893	10
1933	1933	118.345734542959	-33.9097926496506	15.1556590158714	10
1934	1934	118.356365554068	-33.9097926496506	7.76023136232028	10
1935	1935	118.366996565176	-33.9097926496506	53.3243633302545	10
1936	1936	118.377627576284	-33.9097926496506	52.8079207258958	10
1937	1937	118.388258587392	-33.9097926496506	33.3851607678732	10
1938	1938	118.3988895985	-33.9097926496506	0	10
1939	1939	118.409520609608	-33.9097926496506	0	10
1940	1940	118.420151620717	-33.9097926496506	0	10
1941	1941	118.430782631825	-33.9097926496506	0	10
1942	1942	118.441413642933	-33.9097926496506	0	10
1943	1943	118.452044654041	-33.9097926496506	0	10
1944	1944	118.462675665149	-33.9097926496506	3.92441305898661	10
1945	1945	118.473306676257	-33.9097926496506	22.3802431815522	10
1946	1946	118.483937687366	-33.9097926496506	0	10
1947	1947	118.494568698474	-33.9097926496506	0	10
1948	1948	118.505199709582	-33.9097926496506	0	10
1949	1949	118.51583072069	-33.9097926496506	0	10
1950	1950	118.526461731798	-33.9097926496506	0	10
1951	1951	118.005542187498	-33.9204236607585	0	10
1952	1952	118.016173198606	-33.9204236607585	0	10
1953	1953	118.026804209714	-33.9204236607585	0	10
1954	1954	118.037435220822	-33.9204236607585	0	10
1955	1955	118.04806623193	-33.9204236607585	0	10
1956	1956	118.058697243039	-33.9204236607585	0	10
1957	1957	118.069328254147	-33.9204236607585	0	10
1958	1958	118.079959265255	-33.9204236607585	0	10
1959	1959	118.090590276363	-33.9204236607585	0	10
1960	1960	118.101221287471	-33.9204236607585	0	10
1961	1961	118.111852298579	-33.9204236607585	0	10
1962	1962	118.122483309688	-33.9204236607585	31.9242065306382	10
1963	1963	118.133114320796	-33.9204236607585	7.64762945596471	10
1964	1964	118.143745331904	-33.9204236607585	0	10
1965	1965	118.154376343012	-33.9204236607585	0	10
1966	1966	118.16500735412	-33.9204236607585	5.96710824584393	10
1967	1967	118.175638365228	-33.9204236607585	10.8020435108956	10
1968	1968	118.186269376337	-33.9204236607585	0	10
1969	1969	118.196900387445	-33.9204236607585	3.84149949402579	10
1970	1970	118.207531398553	-33.9204236607585	0	10
1971	1971	118.218162409661	-33.9204236607585	0	10
1972	1972	118.228793420769	-33.9204236607585	35.1075200117745	10
1973	1973	118.239424431878	-33.9204236607585	0	10
1974	1974	118.250055442986	-33.9204236607585	18.7179630358023	10
1975	1975	118.260686454094	-33.9204236607585	47.4442321747782	10
1976	1976	118.271317465202	-33.9204236607585	26.8518553463735	10
1977	1977	118.28194847631	-33.9204236607585	3.90953734386366	10
1978	1978	118.292579487418	-33.9204236607585	32.5527344345459	10
1979	1979	118.303210498527	-33.9204236607585	21.655418682447	10
1980	1980	118.313841509635	-33.9204236607585	3.82848872341672	10
1981	1981	118.324472520743	-33.9204236607585	15.1061982775815	10
1982	1982	118.335103531851	-33.9204236607585	11.4351579550934	10
1983	1983	118.345734542959	-33.9204236607585	41.6398289634297	10
1984	1984	118.356365554068	-33.9204236607585	29.1275253008463	10
1985	1985	118.366996565176	-33.9204236607585	29.4833302285079	10
1986	1986	118.377627576284	-33.9204236607585	7.77614202244744	10
1987	1987	118.388258587392	-33.9204236607585	13.952414345415	10
1988	1988	118.3988895985	-33.9204236607585	7.76044847706909	10
1989	1989	118.409520609608	-33.9204236607585	7.74074851718126	10
1990	1990	118.420151620717	-33.9204236607585	32.3275309000307	10
1991	1991	118.430782631825	-33.9204236607585	0	10
1992	1992	118.441413642933	-33.9204236607585	15.1437912903086	10
1993	1993	118.452044654041	-33.9204236607585	3.90855453386248	10
1994	1994	118.462675665149	-33.9204236607585	18.7772242568861	10
1995	1995	118.473306676257	-33.9204236607585	17.4085330973818	10
1996	1996	118.483937687366	-33.9204236607585	0	10
1997	1997	118.494568698474	-33.9204236607585	0	10
1998	1998	118.505199709582	-33.9204236607585	0	10
1999	1999	118.51583072069	-33.9204236607585	0	10
[truncated: 501 more rows]
