# Supplementary material for: A Landscape Approach to Invasive Species Management
Source: PLoS One. 2016 Jul 29;11(7):e0160417. doi: 10.1371/journal.pone.0160417 (PMC4966913; doi:10.1371/journal.pone.0160417)
Supplement: S1 Appendix — The archive includes source code, readme file explaining how to run it, and the input files necessary to run the simulations. (ZIP) [file pone.0160417.s001.zip › appendix/landscapes/tbl_MetapopGrid1km_landsc50km_2.csv]

	CellNo	XCoordCell	YCoordCell	PopSize	LandscNo
1	1	115.00547085277	-28.5049866023665	0	2
2	2	115.016101863878	-28.5049866023665	0	2
3	3	115.026732874986	-28.5049866023665	0	2
4	4	115.037363886094	-28.5049866023665	0	2
5	5	115.047994897202	-28.5049866023665	0	2
6	6	115.058625908311	-28.5049866023665	53.9910397736926	2
7	7	115.069256919419	-28.5049866023665	62.9502992414906	2
8	8	115.079887930527	-28.5049866023665	12.4599827840942	2
9	9	115.090518941635	-28.5049866023665	0	2
10	10	115.101149952743	-28.5049866023665	0	2
11	11	115.111780963852	-28.5049866023665	0	2
12	12	115.12241197496	-28.5049866023665	0	2
13	13	115.133042986068	-28.5049866023665	0	2
14	14	115.143673997176	-28.5049866023665	0	2
15	15	115.154305008284	-28.5049866023665	0	2
16	16	115.164936019392	-28.5049866023665	0	2
17	17	115.175567030501	-28.5049866023665	20.6284053257081	2
18	18	115.186198041609	-28.5049866023665	4.97735610137996	2
19	19	115.196829052717	-28.5049866023665	0	2
20	20	115.207460063825	-28.5049866023665	0	2
21	21	115.218091074933	-28.5049866023665	5.15503853452559	2
22	22	115.228722086041	-28.5049866023665	33.9710514232899	2
23	23	115.23935309715	-28.5049866023665	58.6953155729917	2
24	24	115.249984108258	-28.5049866023665	62.1049355048649	2
25	25	115.260615119366	-28.5049866023665	43.3410783725167	2
26	26	115.271246130474	-28.5049866023665	0	2
27	27	115.281877141582	-28.5049866023665	53.9425939398192	2
28	28	115.292508152691	-28.5049866023665	14.4618281288746	2
29	29	115.303139163799	-28.5049866023665	2.52471410648146	2
30	30	115.313770174907	-28.5049866023665	0	2
31	31	115.324401186015	-28.5049866023665	0	2
32	32	115.335032197123	-28.5049866023665	0	2
33	33	115.345663208231	-28.5049866023665	0	2
34	34	115.35629421934	-28.5049866023665	14.5106233109597	2
35	35	115.366925230448	-28.5049866023665	2.56574291290692	2
36	36	115.377556241556	-28.5049866023665	0	2
37	37	115.388187252664	-28.5049866023665	0	2
38	38	115.398818263772	-28.5049866023665	0	2
39	39	115.409449274881	-28.5049866023665	27.7299833131329	2
40	40	115.420080285989	-28.5049866023665	2.60139495496772	2
41	41	115.430711297097	-28.5049866023665	0	2
42	42	115.441342308205	-28.5049866023665	2.63458271911515	2
43	43	115.451973319313	-28.5049866023665	7.76891945801962	2
44	44	115.462604330421	-28.5049866023665	0	2
45	45	115.47323534153	-28.5049866023665	0	2
46	46	115.483866352638	-28.5049866023665	60.9728274168231	2
47	47	115.494497363746	-28.5049866023665	48.2163271805827	2
48	48	115.505128374854	-28.5049866023665	20.0911643956052	2
49	49	115.515759385962	-28.5049866023665	0	2
50	50	115.52639039707	-28.5049866023665	0	2
51	51	115.00547085277	-28.5156176134744	0	2
52	52	115.016101863878	-28.5156176134744	7.57877545406689	2
53	53	115.026732874986	-28.5156176134744	0	2
54	54	115.037363886094	-28.5156176134744	0	2
55	55	115.047994897202	-28.5156176134744	0	2
56	56	115.058625908311	-28.5156176134744	0	2
57	57	115.069256919419	-28.5156176134744	0	2
58	58	115.079887930527	-28.5156176134744	0	2
59	59	115.090518941635	-28.5156176134744	0	2
60	60	115.101149952743	-28.5156176134744	0	2
61	61	115.111780963852	-28.5156176134744	0	2
62	62	115.12241197496	-28.5156176134744	0	2
63	63	115.133042986068	-28.5156176134744	0	2
64	64	115.143673997176	-28.5156176134744	0	2
65	65	115.154305008284	-28.5156176134744	0	2
66	66	115.164936019392	-28.5156176134744	0	2
67	67	115.175567030501	-28.5156176134744	0	2
68	68	115.186198041609	-28.5156176134744	4.98901698668681	2
69	69	115.196829052717	-28.5156176134744	14.4339090519918	2
70	70	115.207460063825	-28.5156176134744	0	2
71	71	115.218091074933	-28.5156176134744	0	2
72	72	115.228722086041	-28.5156176134744	0	2
73	73	115.23935309715	-28.5156176134744	0	2
74	74	115.249984108258	-28.5156176134744	0	2
75	75	115.260615119366	-28.5156176134744	5.09669691834043	2
76	76	115.271246130474	-28.5156176134744	51.1381998460575	2
77	77	115.281877141582	-28.5156176134744	7.49531865694148	2
78	78	115.292508152691	-28.5156176134744	2.54005304438864	2
79	79	115.303139163799	-28.5156176134744	0	2
80	80	115.313770174907	-28.5156176134744	5.04305419159345	2
81	81	115.324401186015	-28.5156176134744	16.5916659391424	2
82	82	115.335032197123	-28.5156176134744	0	2
83	83	115.345663208231	-28.5156176134744	0	2
84	84	115.35629421934	-28.5156176134744	0	2
85	85	115.366925230448	-28.5156176134744	21.0621023631383	2
86	86	115.377556241556	-28.5156176134744	5.03732251860704	2
87	87	115.388187252664	-28.5156176134744	0	2
88	88	115.398818263772	-28.5156176134744	0	2
89	89	115.409449274881	-28.5156176134744	2.59523401546476	2
90	90	115.420080285989	-28.5156176134744	5.14163772181966	2
91	91	115.430711297097	-28.5156176134744	0	2
92	92	115.441342308205	-28.5156176134744	0	2
93	93	115.451973319313	-28.5156176134744	12.703405425197	2
94	94	115.462604330421	-28.5156176134744	21.9937479189968	2
95	95	115.47323534153	-28.5156176134744	2.66900450646599	2
96	96	115.483866352638	-28.5156176134744	0	2
97	97	115.494497363746	-28.5156176134744	0	2
98	98	115.505128374854	-28.5156176134744	5.3577572609923	2
99	99	115.515759385962	-28.5156176134744	0	2
100	100	115.52639039707	-28.5156176134744	26.8651651906599	2
101	101	115.00547085277	-28.5262486245824	0	2
102	102	115.016101863878	-28.5262486245824	0	2
103	103	115.026732874986	-28.5262486245824	0	2
104	104	115.037363886094	-28.5262486245824	0	2
105	105	115.047994897202	-28.5262486245824	0	2
106	106	115.058625908311	-28.5262486245824	0	2
107	107	115.069256919419	-28.5262486245824	0	2
108	108	115.079887930527	-28.5262486245824	0	2
109	109	115.090518941635	-28.5262486245824	14.5916032548348	2
110	110	115.101149952743	-28.5262486245824	0	2
111	111	115.111780963852	-28.5262486245824	0	2
112	112	115.12241197496	-28.5262486245824	0	2
113	113	115.133042986068	-28.5262486245824	0	2
114	114	115.143673997176	-28.5262486245824	4.94078917493809	2
115	115	115.154305008284	-28.5262486245824	14.2113308512525	2
116	116	115.164936019392	-28.5262486245824	2.49301457980938	2
117	117	115.175567030501	-28.5262486245824	24.6056266597064	2
118	118	115.186198041609	-28.5262486245824	24.7113688530279	2
119	119	115.196829052717	-28.5262486245824	7.43835211161212	2
120	120	115.207460063825	-28.5262486245824	0	2
121	121	115.218091074933	-28.5262486245824	0	2
122	122	115.228722086041	-28.5262486245824	37.0390665201051	2
123	123	115.23935309715	-28.5262486245824	62.5197166205763	2
124	124	115.249984108258	-28.5262486245824	27.3895756414699	2
125	125	115.260615119366	-28.5262486245824	25.3869056899979	2
126	126	115.271246130474	-28.5262486245824	57.2060880096949	2
127	127	115.281877141582	-28.5262486245824	9.89184527508017	2
128	128	115.292508152691	-28.5262486245824	2.55082679387481	2
129	129	115.303139163799	-28.5262486245824	0	2
130	130	115.313770174907	-28.5262486245824	23.1957286239643	2
131	131	115.324401186015	-28.5262486245824	0	2
132	132	115.335032197123	-28.5262486245824	2.58972945105232	2
133	133	115.345663208231	-28.5262486245824	0	2
134	134	115.35629421934	-28.5262486245824	0	2
135	135	115.366925230448	-28.5262486245824	0	2
136	136	115.377556241556	-28.5262486245824	0	2
137	137	115.388187252664	-28.5262486245824	0	2
138	138	115.398818263772	-28.5262486245824	0	2
139	139	115.409449274881	-28.5262486245824	0	2
140	140	115.420080285989	-28.5262486245824	38.7064475184181	2
141	141	115.430711297097	-28.5262486245824	42.0443398624183	2
142	142	115.441342308205	-28.5262486245824	0	2
143	143	115.451973319313	-28.5262486245824	32.1735388953572	2
144	144	115.462604330421	-28.5262486245824	26.24541271918	2
145	145	115.47323534153	-28.5262486245824	7.8686819958675	2
146	146	115.483866352638	-28.5262486245824	2.68209215225066	2
147	147	115.494497363746	-28.5262486245824	15.3258449515794	2
148	148	115.505128374854	-28.5262486245824	10.4793750981244	2
149	149	115.515759385962	-28.5262486245824	5.35143953598394	2
150	150	115.52639039707	-28.5262486245824	65.1334113292455	2
151	151	115.00547085277	-28.5368796356903	0	2
152	152	115.016101863878	-28.5368796356903	0	2
153	153	115.026732874986	-28.5368796356903	2.56310664016811	2
154	154	115.037363886094	-28.5368796356903	0	2
155	155	115.047994897202	-28.5368796356903	0	2
156	156	115.058625908311	-28.5368796356903	0	2
157	157	115.069256919419	-28.5368796356903	0	2
158	158	115.079887930527	-28.5368796356903	0	2
159	159	115.090518941635	-28.5368796356903	2.55174228834587	2
160	160	115.101149952743	-28.5368796356903	0	2
161	161	115.111780963852	-28.5368796356903	0	2
162	162	115.12241197496	-28.5368796356903	0	2
163	163	115.133042986068	-28.5368796356903	2.49553499787825	2
164	164	115.143673997176	-28.5368796356903	9.67678741441187	2
165	165	115.154305008284	-28.5368796356903	0	2
166	166	115.164936019392	-28.5368796356903	0	2
167	167	115.175567030501	-28.5368796356903	11.9332694024555	2
168	168	115.186198041609	-28.5368796356903	7.31527823935125	2
169	169	115.196829052717	-28.5368796356903	7.34960273394895	2
170	170	115.207460063825	-28.5368796356903	20.8124612740129	2
171	171	115.218091074933	-28.5368796356903	35.9187143129488	2
172	172	115.228722086041	-28.5368796356903	0	2
173	173	115.23935309715	-28.5368796356903	37.9810021609585	2
174	174	115.249984108258	-28.5368796356903	63.0617509123443	2
175	175	115.260615119366	-28.5368796356903	0	2
176	176	115.271246130474	-28.5368796356903	2.53664062897268	2
177	177	115.281877141582	-28.5368796356903	0	2
178	178	115.292508152691	-28.5368796356903	12.2823411505889	2
179	179	115.303139163799	-28.5368796356903	0	2
180	180	115.313770174907	-28.5368796356903	0	2
181	181	115.324401186015	-28.5368796356903	0	2
182	182	115.335032197123	-28.5368796356903	2.59246030284194	2
183	183	115.345663208231	-28.5368796356903	65.4980172585022	2
184	184	115.35629421934	-28.5368796356903	0	2
185	185	115.366925230448	-28.5368796356903	2.57697418067518	2
186	186	115.377556241556	-28.5368796356903	16.9238139115419	2
187	187	115.388187252664	-28.5368796356903	5.09235189602759	2
188	188	115.398818263772	-28.5368796356903	0	2
189	189	115.409449274881	-28.5368796356903	0	2
190	190	115.420080285989	-28.5368796356903	0	2
191	191	115.430711297097	-28.5368796356903	0	2
192	192	115.441342308205	-28.5368796356903	0	2
193	193	115.451973319313	-28.5368796356903	0	2
194	194	115.462604330421	-28.5368796356903	0	2
195	195	115.47323534153	-28.5368796356903	0	2
196	196	115.483866352638	-28.5368796356903	5.31309495687718	2
197	197	115.494497363746	-28.5368796356903	24.4128345374532	2
198	198	115.505128374854	-28.5368796356903	34.6290713425642	2
199	199	115.515759385962	-28.5368796356903	2.69436910502704	2
200	200	115.52639039707	-28.5368796356903	48.3656384062558	2
201	201	115.00547085277	-28.5475106467983	0	2
202	202	115.016101863878	-28.5475106467983	2.55157329037536	2
203	203	115.026732874986	-28.5475106467983	32.9851605291759	2
204	204	115.037363886094	-28.5475106467983	0	2
205	205	115.047994897202	-28.5475106467983	7.48501081228497	2
206	206	115.058625908311	-28.5475106467983	0	2
207	207	115.069256919419	-28.5475106467983	0	2
208	208	115.079887930527	-28.5475106467983	0	2
209	209	115.090518941635	-28.5475106467983	0	2
210	210	115.101149952743	-28.5475106467983	0	2
211	211	115.111780963852	-28.5475106467983	11.986212341165	2
212	212	115.12241197496	-28.5475106467983	18.5057290041772	2
213	213	115.133042986068	-28.5475106467983	0	2
214	214	115.143673997176	-28.5475106467983	0	2
215	215	115.154305008284	-28.5475106467983	0	2
216	216	115.164936019392	-28.5475106467983	0	2
217	217	115.175567030501	-28.5475106467983	48.3029578131845	2
218	218	115.186198041609	-28.5475106467983	28.4226057312062	2
219	219	115.196829052717	-28.5475106467983	32.0197397930635	2
220	220	115.207460063825	-28.5475106467983	22.6156338909901	2
221	221	115.218091074933	-28.5475106467983	24.6027286923061	2
222	222	115.228722086041	-28.5475106467983	0	2
223	223	115.23935309715	-28.5475106467983	0	2
224	224	115.249984108258	-28.5475106467983	20.8588707116648	2
225	225	115.260615119366	-28.5475106467983	2.51790099582084	2
226	226	115.271246130474	-28.5475106467983	12.1222083005063	2
227	227	115.281877141582	-28.5475106467983	5.01193550457747	2
228	228	115.292508152691	-28.5475106467983	0	2
229	229	115.303139163799	-28.5475106467983	0	2
230	230	115.313770174907	-28.5475106467983	0	2
231	231	115.324401186015	-28.5475106467983	0	2
232	232	115.335032197123	-28.5475106467983	0	2
233	233	115.345663208231	-28.5475106467983	55.8168656040131	2
234	234	115.35629421934	-28.5475106467983	0	2
235	235	115.366925230448	-28.5475106467983	0	2
236	236	115.377556241556	-28.5475106467983	9.98281469651952	2
237	237	115.388187252664	-28.5475106467983	9.98231194250804	2
238	238	115.398818263772	-28.5475106467983	0	2
239	239	115.409449274881	-28.5475106467983	0	2
240	240	115.420080285989	-28.5475106467983	0	2
241	241	115.430711297097	-28.5475106467983	7.59347084738931	2
242	242	115.441342308205	-28.5475106467983	10.100100757532	2
243	243	115.451973319313	-28.5475106467983	7.4521523163368	2
244	244	115.462604330421	-28.5475106467983	0	2
245	245	115.47323534153	-28.5475106467983	5.27780085320163	2
246	246	115.483866352638	-28.5475106467983	0	2
247	247	115.494497363746	-28.5475106467983	41.7080679193182	2
248	248	115.505128374854	-28.5475106467983	64.5009725594894	2
249	249	115.515759385962	-28.5475106467983	67.4223607501238	2
250	250	115.52639039707	-28.5475106467983	17.7128160691524	2
251	251	115.00547085277	-28.5581416579062	0	2
252	252	115.016101863878	-28.5581416579062	0	2
253	253	115.026732874986	-28.5581416579062	39.7229081164131	2
254	254	115.037363886094	-28.5581416579062	39.673456388116	2
255	255	115.047994897202	-28.5581416579062	39.5769448300593	2
256	256	115.058625908311	-28.5581416579062	7.46695503666124	2
257	257	115.069256919419	-28.5581416579062	0	2
258	258	115.079887930527	-28.5581416579062	0	2
259	259	115.090518941635	-28.5581416579062	0	2
260	260	115.101149952743	-28.5581416579062	0	2
261	261	115.111780963852	-28.5581416579062	0	2
262	262	115.12241197496	-28.5581416579062	0	2
263	263	115.133042986068	-28.5581416579062	4.89376517660404	2
264	264	115.143673997176	-28.5581416579062	26.3777275292517	2
265	265	115.154305008284	-28.5581416579062	14.1165916409606	2
266	266	115.164936019392	-28.5581416579062	0	2
267	267	115.175567030501	-28.5581416579062	2.48254297115878	2
268	268	115.186198041609	-28.5581416579062	0	2
269	269	115.196829052717	-28.5581416579062	0	2
270	270	115.207460063825	-28.5581416579062	0	2
271	271	115.218091074933	-28.5581416579062	4.83624017518634	2
272	272	115.228722086041	-28.5581416579062	0	2
273	273	115.23935309715	-28.5581416579062	0	2
274	274	115.249984108258	-28.5581416579062	2.49165045451972	2
275	275	115.260615119366	-28.5581416579062	0	2
276	276	115.271246130474	-28.5581416579062	42.2705079546368	2
277	277	115.281877141582	-28.5581416579062	12.137519630198	2
278	278	115.292508152691	-28.5581416579062	0	2
279	279	115.303139163799	-28.5581416579062	0	2
280	280	115.313770174907	-28.5581416579062	0	2
281	281	115.324401186015	-28.5581416579062	2.69130286802358	2
282	282	115.335032197123	-28.5581416579062	0	2
283	283	115.345663208231	-28.5581416579062	0	2
284	284	115.35629421934	-28.5581416579062	10.2114137534911	2
285	285	115.366925230448	-28.5581416579062	0	2
286	286	115.377556241556	-28.5581416579062	0	2
287	287	115.388187252664	-28.5581416579062	0	2
288	288	115.398818263772	-28.5581416579062	0	2
289	289	115.409449274881	-28.5581416579062	0	2
290	290	115.420080285989	-28.5581416579062	0	2
291	291	115.430711297097	-28.5581416579062	0	2
292	292	115.441342308205	-28.5581416579062	7.65050739546652	2
293	293	115.451973319313	-28.5581416579062	5.05610555406453	2
294	294	115.462604330421	-28.5581416579062	0	2
295	295	115.47323534153	-28.5581416579062	15.1868698325282	2
296	296	115.483866352638	-28.5581416579062	2.6727087394401	2
297	297	115.494497363746	-28.5581416579062	17.5951664304487	2
298	298	115.505128374854	-28.5581416579062	53.3380647027762	2
299	299	115.515759385962	-28.5581416579062	57.9063330834673	2
300	300	115.52639039707	-28.5581416579062	0	2
301	301	115.00547085277	-28.5687726690142	0	2
302	302	115.016101863878	-28.5687726690142	12.2211881792944	2
303	303	115.026732874986	-28.5687726690142	50.8959867648981	2
304	304	115.037363886094	-28.5687726690142	5.05737148082322	2
305	305	115.047994897202	-28.5687726690142	14.4647482683182	2
306	306	115.058625908311	-28.5687726690142	0	2
307	307	115.069256919419	-28.5687726690142	0	2
308	308	115.079887930527	-28.5687726690142	0	2
309	309	115.090518941635	-28.5687726690142	0	2
310	310	115.101149952743	-28.5687726690142	0	2
311	311	115.111780963852	-28.5687726690142	0	2
312	312	115.12241197496	-28.5687726690142	7.29526607199022	2
313	313	115.133042986068	-28.5687726690142	46.9469351766151	2
314	314	115.143673997176	-28.5687726690142	49.3722224113016	2
315	315	115.154305008284	-28.5687726690142	33.7441875990864	2
316	316	115.164936019392	-28.5687726690142	0	2
317	317	115.175567030501	-28.5687726690142	0	2
318	318	115.186198041609	-28.5687726690142	0	2
319	319	115.196829052717	-28.5687726690142	9.57985659921053	2
320	320	115.207460063825	-28.5687726690142	2.45575229681037	2
321	321	115.218091074933	-28.5687726690142	52.8158481195357	2
322	322	115.228722086041	-28.5687726690142	18.1071073513612	2
323	323	115.23935309715	-28.5687726690142	0	2
324	324	115.249984108258	-28.5687726690142	2.46573972920635	2
325	325	115.260615119366	-28.5687726690142	0	2
326	326	115.271246130474	-28.5687726690142	0	2
327	327	115.281877141582	-28.5687726690142	5.01577527723095	2
328	328	115.292508152691	-28.5687726690142	5.03721441952108	2
329	329	115.303139163799	-28.5687726690142	0	2
330	330	115.313770174907	-28.5687726690142	0	2
331	331	115.324401186015	-28.5687726690142	2.64748997528925	2
332	332	115.335032197123	-28.5687726690142	0	2
333	333	115.345663208231	-28.5687726690142	0	2
334	334	115.35629421934	-28.5687726690142	0	2
335	335	115.366925230448	-28.5687726690142	0	2
336	336	115.377556241556	-28.5687726690142	5.09135988036942	2
337	337	115.388187252664	-28.5687726690142	33.0808775423505	2
338	338	115.398818263772	-28.5687726690142	29.2164286714247	2
339	339	115.409449274881	-28.5687726690142	18.9728155942456	2
340	340	115.420080285989	-28.5687726690142	12.2005268033194	2
341	341	115.430711297097	-28.5687726690142	0	2
342	342	115.441342308205	-28.5687726690142	0	2
343	343	115.451973319313	-28.5687726690142	0	2
344	344	115.462604330421	-28.5687726690142	0	2
345	345	115.47323534153	-28.5687726690142	0	2
346	346	115.483866352638	-28.5687726690142	5.27852656594457	2
347	347	115.494497363746	-28.5687726690142	32.40906085455	2
348	348	115.505128374854	-28.5687726690142	47.6963536216313	2
349	349	115.515759385962	-28.5687726690142	46.2893912554594	2
350	350	115.52639039707	-28.5687726690142	7.85286272552013	2
351	351	115.00547085277	-28.5794036801222	0	2
352	352	115.016101863878	-28.5794036801222	0	2
353	353	115.026732874986	-28.5794036801222	0	2
354	354	115.037363886094	-28.5794036801222	0	2
355	355	115.047994897202	-28.5794036801222	0	2
356	356	115.058625908311	-28.5794036801222	0	2
357	357	115.069256919419	-28.5794036801222	22.6575170320911	2
358	358	115.079887930527	-28.5794036801222	0	2
359	359	115.090518941635	-28.5794036801222	0	2
360	360	115.101149952743	-28.5794036801222	0	2
361	361	115.111780963852	-28.5794036801222	22.5933740505389	2
362	362	115.12241197496	-28.5794036801222	35.4414606293178	2
363	363	115.133042986068	-28.5794036801222	47.1267984820136	2
364	364	115.143673997176	-28.5794036801222	18.5571834159298	2
365	365	115.154305008284	-28.5794036801222	18.5619484914107	2
366	366	115.164936019392	-28.5794036801222	30.3734846417804	2
367	367	115.175567030501	-28.5794036801222	0	2
368	368	115.186198041609	-28.5794036801222	2.4992831735531	2
369	369	115.196829052717	-28.5794036801222	0	2
370	370	115.207460063825	-28.5794036801222	61.215382235294	2
371	371	115.218091074933	-28.5794036801222	9.49312389358298	2
372	372	115.228722086041	-28.5794036801222	61.1155288697186	2
373	373	115.23935309715	-28.5794036801222	0	2
374	374	115.249984108258	-28.5794036801222	0	2
375	375	115.260615119366	-28.5794036801222	0	2
376	376	115.271246130474	-28.5794036801222	0	2
377	377	115.281877141582	-28.5794036801222	2.51958032537444	2
378	378	115.292508152691	-28.5794036801222	0	2
379	379	115.303139163799	-28.5794036801222	0	2
380	380	115.313770174907	-28.5794036801222	19.1904842360706	2
381	381	115.324401186015	-28.5794036801222	0	2
382	382	115.335032197123	-28.5794036801222	0	2
383	383	115.345663208231	-28.5794036801222	0	2
384	384	115.35629421934	-28.5794036801222	0	2
385	385	115.366925230448	-28.5794036801222	0	2
386	386	115.377556241556	-28.5794036801222	0	2
387	387	115.388187252664	-28.5794036801222	2.55633391461572	2
388	388	115.398818263772	-28.5794036801222	25.2183430707194	2
389	389	115.409449274881	-28.5794036801222	57.4568467378862	2
390	390	115.420080285989	-28.5794036801222	59.5482473862367	2
391	391	115.430711297097	-28.5794036801222	0	2
392	392	115.441342308205	-28.5794036801222	0	2
393	393	115.451973319313	-28.5794036801222	0	2
394	394	115.462604330421	-28.5794036801222	0	2
395	395	115.47323534153	-28.5794036801222	0	2
396	396	115.483866352638	-28.5794036801222	21.9366431096428	2
397	397	115.494497363746	-28.5794036801222	59.3008931994982	2
398	398	115.505128374854	-28.5794036801222	63.2302132965814	2
399	399	115.515759385962	-28.5794036801222	26.3063730602529	2
400	400	115.52639039707	-28.5794036801222	59.3883393253306	2
401	401	115.00547085277	-28.5900346912301	0	2
402	402	115.016101863878	-28.5900346912301	0	2
403	403	115.026732874986	-28.5900346912301	0	2
404	404	115.037363886094	-28.5900346912301	2.55649091884087	2
405	405	115.047994897202	-28.5900346912301	0	2
406	406	115.058625908311	-28.5900346912301	22.7632696021389	2
407	407	115.069256919419	-28.5900346912301	4.9379934869702	2
408	408	115.079887930527	-28.5900346912301	0	2
409	409	115.090518941635	-28.5900346912301	4.88542952407451	2
410	410	115.101149952743	-28.5900346912301	36.9165565685693	2
411	411	115.111780963852	-28.5900346912301	16.3640583974092	2
412	412	115.12241197496	-28.5900346912301	4.94421741133423	2
413	413	115.133042986068	-28.5900346912301	2.49557545817405	2
414	414	115.143673997176	-28.5900346912301	18.6264984608041	2
415	415	115.154305008284	-28.5900346912301	2.50477282649345	2
416	416	115.164936019392	-28.5900346912301	2.50625624599256	2
417	417	115.175567030501	-28.5900346912301	0	2
418	418	115.186198041609	-28.5900346912301	22.7150953679437	2
419	419	115.196829052717	-28.5900346912301	0	2
420	420	115.207460063825	-28.5900346912301	11.8136177311878	2
421	421	115.218091074933	-28.5900346912301	36.508794601665	2
422	422	115.228722086041	-28.5900346912301	24.0909991779104	2
423	423	115.23935309715	-28.5900346912301	0	2
424	424	115.249984108258	-28.5900346912301	0	2
425	425	115.260615119366	-28.5900346912301	0	2
426	426	115.271246130474	-28.5900346912301	0	2
427	427	115.281877141582	-28.5900346912301	18.6439330618592	2
428	428	115.292508152691	-28.5900346912301	12.0245455119347	2
429	429	115.303139163799	-28.5900346912301	0	2
430	430	115.313770174907	-28.5900346912301	0	2
431	431	115.324401186015	-28.5900346912301	0	2
432	432	115.335032197123	-28.5900346912301	9.78837875656004	2
433	433	115.345663208231	-28.5900346912301	0	2
434	434	115.35629421934	-28.5900346912301	9.85050251415219	2
435	435	115.366925230448	-28.5900346912301	0	2
436	436	115.377556241556	-28.5900346912301	0	2
437	437	115.388187252664	-28.5900346912301	0	2
438	438	115.398818263772	-28.5900346912301	0	2
439	439	115.409449274881	-28.5900346912301	43.642027339981	2
440	440	115.420080285989	-28.5900346912301	56.8287687943896	2
441	441	115.430711297097	-28.5900346912301	0	2
442	442	115.441342308205	-28.5900346912301	0	2
443	443	115.451973319313	-28.5900346912301	0	2
444	444	115.462604330421	-28.5900346912301	0	2
445	445	115.47323534153	-28.5900346912301	0	2
446	446	115.483866352638	-28.5900346912301	32.0192199139119	2
447	447	115.494497363746	-28.5900346912301	58.9038232913761	2
448	448	115.505128374854	-28.5900346912301	53.8718031644083	2
449	449	115.515759385962	-28.5900346912301	21.8764277355942	2
450	450	115.52639039707	-28.5900346912301	5.23986969561172	2
451	451	115.00547085277	-28.6006657023381	0	2
452	452	115.016101863878	-28.6006657023381	0	2
453	453	115.026732874986	-28.6006657023381	0	2
454	454	115.037363886094	-28.6006657023381	5.06669822784225	2
455	455	115.047994897202	-28.6006657023381	12.0889048806499	2
456	456	115.058625908311	-28.6006657023381	0	2
457	457	115.069256919419	-28.6006657023381	0	2
458	458	115.079887930527	-28.6006657023381	0	2
459	459	115.090518941635	-28.6006657023381	18.2720420101262	2
460	460	115.101149952743	-28.6006657023381	2.47621746145418	2
461	461	115.111780963852	-28.6006657023381	4.93096038397958	2
462	462	115.12241197496	-28.6006657023381	22.7574546702303	2
463	463	115.133042986068	-28.6006657023381	9.76100829344876	2
464	464	115.143673997176	-28.6006657023381	28.7779029839304	2
465	465	115.154305008284	-28.6006657023381	0	2
466	466	115.164936019392	-28.6006657023381	0	2
467	467	115.175567030501	-28.6006657023381	12.1205481927979	2
468	468	115.186198041609	-28.6006657023381	0	2
469	469	115.196829052717	-28.6006657023381	0	2
470	470	115.207460063825	-28.6006657023381	0	2
471	471	115.218091074933	-28.6006657023381	0	2
472	472	115.228722086041	-28.6006657023381	0	2
473	473	115.23935309715	-28.6006657023381	0	2
474	474	115.249984108258	-28.6006657023381	0	2
475	475	115.260615119366	-28.6006657023381	0	2
476	476	115.271246130474	-28.6006657023381	30.1605127212546	2
477	477	115.281877141582	-28.6006657023381	18.4795924025065	2
478	478	115.292508152691	-28.6006657023381	24.6524076477435	2
479	479	115.303139163799	-28.6006657023381	0	2
480	480	115.313770174907	-28.6006657023381	0	2
481	481	115.324401186015	-28.6006657023381	4.95266797877414	2
482	482	115.335032197123	-28.6006657023381	4.8818605565318	2
483	483	115.345663208231	-28.6006657023381	0	2
484	484	115.35629421934	-28.6006657023381	5.02167133375928	2
485	485	115.366925230448	-28.6006657023381	9.82038390132331	2
486	486	115.377556241556	-28.6006657023381	0	2
487	487	115.388187252664	-28.6006657023381	0	2
488	488	115.398818263772	-28.6006657023381	2.50561995263642	2
489	489	115.409449274881	-28.6006657023381	30.3182959370371	2
490	490	115.420080285989	-28.6006657023381	1.94415468102095	2
491	491	115.430711297097	-28.6006657023381	0	2
492	492	115.441342308205	-28.6006657023381	0	2
493	493	115.451973319313	-28.6006657023381	0	2
494	494	115.462604330421	-28.6006657023381	0	2
495	495	115.47323534153	-28.6006657023381	18.6959969431861	2
496	496	115.483866352638	-28.6006657023381	50.9717779538826	2
497	497	115.494497363746	-28.6006657023381	61.1417412971847	2
498	498	115.505128374854	-28.6006657023381	52.2858659334574	2
499	499	115.515759385962	-28.6006657023381	30.102798693911	2
500	500	115.52639039707	-28.6006657023381	19.6198384910735	2
501	501	115.00547085277	-28.611296713446	0	2
502	502	115.016101863878	-28.611296713446	0	2
503	503	115.026732874986	-28.611296713446	5.07928999339326	2
504	504	115.037363886094	-28.611296713446	5.04087881787586	2
505	505	115.047994897202	-28.611296713446	0	2
506	506	115.058625908311	-28.611296713446	0	2
507	507	115.069256919419	-28.611296713446	0	2
508	508	115.079887930527	-28.611296713446	0	2
509	509	115.090518941635	-28.611296713446	59.4327615925747	2
510	510	115.101149952743	-28.611296713446	35.136757691093	2
511	511	115.111780963852	-28.611296713446	0	2
512	512	115.12241197496	-28.611296713446	4.97815356112679	2
513	513	115.133042986068	-28.611296713446	2.52405511725023	2
514	514	115.143673997176	-28.611296713446	12.117092141296	2
515	515	115.154305008284	-28.611296713446	0	2
516	516	115.164936019392	-28.611296713446	0	2
517	517	115.175567030501	-28.611296713446	0	2
518	518	115.186198041609	-28.611296713446	0	2
519	519	115.196829052717	-28.611296713446	0	2
520	520	115.207460063825	-28.611296713446	0	2
521	521	115.218091074933	-28.611296713446	0	2
522	522	115.228722086041	-28.611296713446	0	2
523	523	115.23935309715	-28.611296713446	0	2
524	524	115.249984108258	-28.611296713446	0	2
525	525	115.260615119366	-28.611296713446	44.0493414904363	2
526	526	115.271246130474	-28.611296713446	54.3286448140583	2
527	527	115.281877141582	-28.611296713446	0	2
528	528	115.292508152691	-28.611296713446	0	2
529	529	115.303139163799	-28.611296713446	7.21830929715336	2
530	530	115.313770174907	-28.611296713446	0	2
531	531	115.324401186015	-28.611296713446	4.82922429438725	2
532	532	115.335032197123	-28.611296713446	0	2
533	533	115.345663208231	-28.611296713446	0	2
534	534	115.35629421934	-28.611296713446	48.5291283444882	2
535	535	115.366925230448	-28.611296713446	26.7132359411836	2
536	536	115.377556241556	-28.611296713446	0	2
537	537	115.388187252664	-28.611296713446	18.8017221434033	2
538	538	115.398818263772	-28.611296713446	12.0465667357946	2
539	539	115.409449274881	-28.611296713446	0	2
540	540	115.420080285989	-28.611296713446	0	2
541	541	115.430711297097	-28.611296713446	0	2
542	542	115.441342308205	-28.611296713446	0	2
543	543	115.451973319313	-28.611296713446	0	2
544	544	115.462604330421	-28.611296713446	2.55766803594205	2
545	545	115.47323534153	-28.611296713446	19.1811299246843	2
546	546	115.483866352638	-28.611296713446	23.6979426170192	2
547	547	115.494497363746	-28.611296713446	25.8759131214326	2
548	548	115.505128374854	-28.611296713446	43.9261829768958	2
549	549	115.515759385962	-28.611296713446	0	2
550	550	115.52639039707	-28.611296713446	0	2
551	551	115.00547085277	-28.621927724554	0	2
552	552	115.016101863878	-28.621927724554	0	2
553	553	115.026732874986	-28.621927724554	0	2
554	554	115.037363886094	-28.621927724554	0	2
555	555	115.047994897202	-28.621927724554	0	2
556	556	115.058625908311	-28.621927724554	0	2
557	557	115.069256919419	-28.621927724554	2.49685585599748	2
558	558	115.079887930527	-28.621927724554	22.5517703061967	2
559	559	115.090518941635	-28.621927724554	38.6922227383813	2
560	560	115.101149952743	-28.621927724554	0	2
561	561	115.111780963852	-28.621927724554	0	2
562	562	115.12241197496	-28.621927724554	2.51773574550031	2
563	563	115.133042986068	-28.621927724554	0	2
564	564	115.143673997176	-28.621927724554	0	2
565	565	115.154305008284	-28.621927724554	0	2
566	566	115.164936019392	-28.621927724554	0	2
567	567	115.175567030501	-28.621927724554	0	2
568	568	115.186198041609	-28.621927724554	0	2
569	569	115.196829052717	-28.621927724554	0	2
570	570	115.207460063825	-28.621927724554	0	2
571	571	115.218091074933	-28.621927724554	20.5274213835806	2
572	572	115.228722086041	-28.621927724554	36.903733815566	2
573	573	115.23935309715	-28.621927724554	0	2
574	574	115.249984108258	-28.621927724554	0	2
575	575	115.260615119366	-28.621927724554	0	2
576	576	115.271246130474	-28.621927724554	0	2
577	577	115.281877141582	-28.621927724554	0	2
578	578	115.292508152691	-28.621927724554	0	2
579	579	115.303139163799	-28.621927724554	2.45619501904027	2
580	580	115.313770174907	-28.621927724554	22.3056827918306	2
581	581	115.324401186015	-28.621927724554	2.43982625282568	2
582	582	115.335032197123	-28.621927724554	2.45273004976397	2
583	583	115.345663208231	-28.621927724554	0	2
584	584	115.35629421934	-28.621927724554	11.9759036868903	2
585	585	115.366925230448	-28.621927724554	2.50092324904499	2
586	586	115.377556241556	-28.621927724554	0	2
587	587	115.388187252664	-28.621927724554	0	2
588	588	115.398818263772	-28.621927724554	0	2
589	589	115.409449274881	-28.621927724554	0	2
590	590	115.420080285989	-28.621927724554	7.26335109189625	2
591	591	115.430711297097	-28.621927724554	0	2
592	592	115.441342308205	-28.621927724554	0	2
593	593	115.451973319313	-28.621927724554	0	2
594	594	115.462604330421	-28.621927724554	9.91401429286357	2
595	595	115.47323534153	-28.621927724554	0	2
596	596	115.483866352638	-28.621927724554	2.58628556081744	2
597	597	115.494497363746	-28.621927724554	2.60688094225848	2
598	598	115.505128374854	-28.621927724554	0	2
599	599	115.515759385962	-28.621927724554	7.70957408872056	2
600	600	115.52639039707	-28.621927724554	2.63704211690015	2
601	601	115.00547085277	-28.6325587356619	0	2
602	602	115.016101863878	-28.6325587356619	0	2
603	603	115.026732874986	-28.6325587356619	0	2
604	604	115.037363886094	-28.6325587356619	0	2
605	605	115.047994897202	-28.6325587356619	0	2
606	606	115.058625908311	-28.6325587356619	0	2
607	607	115.069256919419	-28.6325587356619	16.5272040836018	2
608	608	115.079887930527	-28.6325587356619	47.4456840725175	2
609	609	115.090518941635	-28.6325587356619	62.4747253961096	2
610	610	115.101149952743	-28.6325587356619	0	2
611	611	115.111780963852	-28.6325587356619	2.51342949097746	2
612	612	115.12241197496	-28.6325587356619	0	2
613	613	115.133042986068	-28.6325587356619	0	2
614	614	115.143673997176	-28.6325587356619	0	2
615	615	115.154305008284	-28.6325587356619	0	2
616	616	115.164936019392	-28.6325587356619	0	2
617	617	115.175567030501	-28.6325587356619	0	2
618	618	115.186198041609	-28.6325587356619	0	2
619	619	115.196829052717	-28.6325587356619	0	2
620	620	115.207460063825	-28.6325587356619	0	2
621	621	115.218091074933	-28.6325587356619	14.2077846186949	2
622	622	115.228722086041	-28.6325587356619	24.5300635250038	2
623	623	115.23935309715	-28.6325587356619	33.7072885500229	2
624	624	115.249984108258	-28.6325587356619	2.48776576368424	2
625	625	115.260615119366	-28.6325587356619	0	2
626	626	115.271246130474	-28.6325587356619	0	2
627	627	115.281877141582	-28.6325587356619	0	2
628	628	115.292508152691	-28.6325587356619	4.87820867050749	2
629	629	115.303139163799	-28.6325587356619	7.22248904618908	2
630	630	115.313770174907	-28.6325587356619	50.0215128598856	2
631	631	115.324401186015	-28.6325587356619	39.6728988262669	2
632	632	115.335032197123	-28.6325587356619	0	2
633	633	115.345663208231	-28.6325587356619	0	2
634	634	115.35629421934	-28.6325587356619	0	2
635	635	115.366925230448	-28.6325587356619	0	2
636	636	115.377556241556	-28.6325587356619	0	2
637	637	115.388187252664	-28.6325587356619	0	2
638	638	115.398818263772	-28.6325587356619	7.34981840390805	2
639	639	115.409449274881	-28.6325587356619	0	2
640	640	115.420080285989	-28.6325587356619	0	2
641	641	115.430711297097	-28.6325587356619	0	2
642	642	115.441342308205	-28.6325587356619	0	2
643	643	115.451973319313	-28.6325587356619	0	2
644	644	115.462604330421	-28.6325587356619	0	2
645	645	115.47323534153	-28.6325587356619	0	2
646	646	115.483866352638	-28.6325587356619	2.58609716128706	2
647	647	115.494497363746	-28.6325587356619	0	2
648	648	115.505128374854	-28.6325587356619	0	2
649	649	115.515759385962	-28.6325587356619	5.19039602171077	2
650	650	115.52639039707	-28.6325587356619	0	2
651	651	115.00547085277	-28.6431897467699	0	2
652	652	115.016101863878	-28.6431897467699	5.06063731143113	2
653	653	115.026732874986	-28.6431897467699	0	2
654	654	115.037363886094	-28.6431897467699	0	2
655	655	115.047994897202	-28.6431897467699	0	2
656	656	115.058625908311	-28.6431897467699	0	2
657	657	115.069256919419	-28.6431897467699	25.2662168664551	2
658	658	115.079887930527	-28.6431897467699	58.5837137873507	2
659	659	115.090518941635	-28.6431897467699	34.4923419960914	2
660	660	115.101149952743	-28.6431897467699	0	2
661	661	115.111780963852	-28.6431897467699	0	2
662	662	115.12241197496	-28.6431897467699	0	2
663	663	115.133042986068	-28.6431897467699	0	2
664	664	115.143673997176	-28.6431897467699	0	2
665	665	115.154305008284	-28.6431897467699	0	2
666	666	115.164936019392	-28.6431897467699	25.2784194147094	2
667	667	115.175567030501	-28.6431897467699	0	2
668	668	115.186198041609	-28.6431897467699	0	2
669	669	115.196829052717	-28.6431897467699	0	2
670	670	115.207460063825	-28.6431897467699	0	2
671	671	115.218091074933	-28.6431897467699	9.77851625456641	2
672	672	115.228722086041	-28.6431897467699	0	2
673	673	115.23935309715	-28.6431897467699	2.49005527124075	2
674	674	115.249984108258	-28.6431897467699	2.48935557508422	2
675	675	115.260615119366	-28.6431897467699	7.27921849501758	2
676	676	115.271246130474	-28.6431897467699	2.47598127178231	2
677	677	115.281877141582	-28.6431897467699	9.55799091038278	2
678	678	115.292508152691	-28.6431897467699	7.24402000351904	2
679	679	115.303139163799	-28.6431897467699	0	2
680	680	115.313770174907	-28.6431897467699	41.2131678409193	2
681	681	115.324401186015	-28.6431897467699	56.4727969036741	2
682	682	115.335032197123	-28.6431897467699	0	2
683	683	115.345663208231	-28.6431897467699	40.0399059233387	2
684	684	115.35629421934	-28.6431897467699	62.0768539788501	2
685	685	115.366925230448	-28.6431897467699	0	2
686	686	115.377556241556	-28.6431897467699	0	2
687	687	115.388187252664	-28.6431897467699	12.0149387472039	2
688	688	115.398818263772	-28.6431897467699	14.2063091570755	2
689	689	115.409449274881	-28.6431897467699	22.6325582757413	2
690	690	115.420080285989	-28.6431897467699	0	2
691	691	115.430711297097	-28.6431897467699	0	2
692	692	115.441342308205	-28.6431897467699	2.49833039533029	2
693	693	115.451973319313	-28.6431897467699	0	2
694	694	115.462604330421	-28.6431897467699	0	2
695	695	115.47323534153	-28.6431897467699	0	2
696	696	115.483866352638	-28.6431897467699	14.6482810471241	2
697	697	115.494497363746	-28.6431897467699	0	2
698	698	115.505128374854	-28.6431897467699	0	2
699	699	115.515759385962	-28.6431897467699	2.62524450495712	2
700	700	115.52639039707	-28.6431897467699	12.6659021661268	2
701	701	115.00547085277	-28.6538207578778	16.7973701286794	2
702	702	115.016101863878	-28.6538207578778	0	2
703	703	115.026732874986	-28.6538207578778	0	2
704	704	115.037363886094	-28.6538207578778	0	2
705	705	115.047994897202	-28.6538207578778	2.58090327312191	2
706	706	115.058625908311	-28.6538207578778	23.4100263353771	2
707	707	115.069256919419	-28.6538207578778	17.0440896242528	2
708	708	115.079887930527	-28.6538207578778	25.6931901236436	2
709	709	115.090518941635	-28.6538207578778	0	2
710	710	115.101149952743	-28.6538207578778	0	2
711	711	115.111780963852	-28.6538207578778	0	2
712	712	115.12241197496	-28.6538207578778	0	2
713	713	115.133042986068	-28.6538207578778	0	2
714	714	115.143673997176	-28.6538207578778	0	2
715	715	115.154305008284	-28.6538207578778	0	2
716	716	115.164936019392	-28.6538207578778	0	2
717	717	115.175567030501	-28.6538207578778	0	2
718	718	115.186198041609	-28.6538207578778	0	2
719	719	115.196829052717	-28.6538207578778	0	2
720	720	115.207460063825	-28.6538207578778	29.2005337820115	2
721	721	115.218091074933	-28.6538207578778	63.4653487496439	2
722	722	115.228722086041	-28.6538207578778	61.6539011416018	2
723	723	115.23935309715	-28.6538207578778	0	2
724	724	115.249984108258	-28.6538207578778	0	2
725	725	115.260615119366	-28.6538207578778	0	2
726	726	115.271246130474	-28.6538207578778	0	2
727	727	115.281877141582	-28.6538207578778	4.86817977798442	2
728	728	115.292508152691	-28.6538207578778	0	2
729	729	115.303139163799	-28.6538207578778	4.87583163855039	2
730	730	115.313770174907	-28.6538207578778	4.87998755407537	2
731	731	115.324401186015	-28.6538207578778	0	2
732	732	115.335032197123	-28.6538207578778	0	2
733	733	115.345663208231	-28.6538207578778	28.3208858051908	2
734	734	115.35629421934	-28.6538207578778	54.5930671763274	2
735	735	115.366925230448	-28.6538207578778	22.6103010831524	2
736	736	115.377556241556	-28.6538207578778	7.3250919061867	2
737	737	115.388187252664	-28.6538207578778	26.581914493023	2
738	738	115.398818263772	-28.6538207578778	16.3811455634881	2
739	739	115.409449274881	-28.6538207578778	18.5014929426808	2
740	740	115.420080285989	-28.6538207578778	28.4266803130234	2
741	741	115.430711297097	-28.6538207578778	0	2
742	742	115.441342308205	-28.6538207578778	26.6504866782642	2
743	743	115.451973319313	-28.6538207578778	0	2
744	744	115.462604330421	-28.6538207578778	0	2
745	745	115.47323534153	-28.6538207578778	0	2
746	746	115.483866352638	-28.6538207578778	0	2
747	747	115.494497363746	-28.6538207578778	5.11593816541323	2
748	748	115.505128374854	-28.6538207578778	2.59999666727487	2
749	749	115.515759385962	-28.6538207578778	19.5261469149841	2
750	750	115.52639039707	-28.6538207578778	17.3433262035288	2
751	751	115.00547085277	-28.6644517689858	2.54533992915918	2
752	752	115.016101863878	-28.6644517689858	7.50394282860237	2
753	753	115.026732874986	-28.6644517689858	44.0729364161551	2
754	754	115.037363886094	-28.6644517689858	45.6039706843965	2
755	755	115.047994897202	-28.6644517689858	47.3663730434874	2
756	756	115.058625908311	-28.6644517689858	0	2
757	757	115.069256919419	-28.6644517689858	31.6433045325485	2
758	758	115.079887930527	-28.6644517689858	25.7943197664103	2
759	759	115.090518941635	-28.6644517689858	0	2
760	760	115.101149952743	-28.6644517689858	0	2
761	761	115.111780963852	-28.6644517689858	0	2
762	762	115.12241197496	-28.6644517689858	0	2
763	763	115.133042986068	-28.6644517689858	0	2
764	764	115.143673997176	-28.6644517689858	0	2
765	765	115.154305008284	-28.6644517689858	0	2
766	766	115.164936019392	-28.6644517689858	0	2
767	767	115.175567030501	-28.6644517689858	0	2
768	768	115.186198041609	-28.6644517689858	0	2
769	769	115.196829052717	-28.6644517689858	0	2
770	770	115.207460063825	-28.6644517689858	56.3081846843372	2
771	771	115.218091074933	-28.6644517689858	0	2
772	772	115.228722086041	-28.6644517689858	18.9625487556319	2
773	773	115.23935309715	-28.6644517689858	0	2
774	774	115.249984108258	-28.6644517689858	24.9303904679505	2
775	775	115.260615119366	-28.6644517689858	55.9546497152156	2
776	776	115.271246130474	-28.6644517689858	16.3133876365999	2
777	777	115.281877141582	-28.6644517689858	0	2
778	778	115.292508152691	-28.6644517689858	2.4654038581123	2
779	779	115.303139163799	-28.6644517689858	11.8422164151519	2
780	780	115.313770174907	-28.6644517689858	0	2
781	781	115.324401186015	-28.6644517689858	0	2
782	782	115.335032197123	-28.6644517689858	20.491684723621	2
783	783	115.345663208231	-28.6644517689858	35.3402101145263	2
784	784	115.35629421934	-28.6644517689858	16.3215393226564	2
785	785	115.366925230448	-28.6644517689858	4.92137473422177	2
786	786	115.377556241556	-28.6644517689858	7.31055267425584	2
787	787	115.388187252664	-28.6644517689858	11.9416655915649	2
788	788	115.398818263772	-28.6644517689858	7.31742513485675	2
789	789	115.409449274881	-28.6644517689858	0	2
790	790	115.420080285989	-28.6644517689858	4.93054077966784	2
791	791	115.430711297097	-28.6644517689858	0	2
792	792	115.441342308205	-28.6644517689858	20.7189559817613	2
793	793	115.451973319313	-28.6644517689858	0	2
794	794	115.462604330421	-28.6644517689858	0	2
795	795	115.47323534153	-28.6644517689858	0	2
796	796	115.483866352638	-28.6644517689858	0	2
797	797	115.494497363746	-28.6644517689858	0	2
798	798	115.505128374854	-28.6644517689858	0	2
799	799	115.515759385962	-28.6644517689858	0	2
800	800	115.52639039707	-28.6644517689858	0	2
801	801	115.00547085277	-28.6750827800937	9.82523057144311	2
802	802	115.016101863878	-28.6750827800937	0	2
803	803	115.026732874986	-28.6750827800937	62.3093497540197	2
804	804	115.037363886094	-28.6750827800937	32.707706247424	2
805	805	115.047994897202	-28.6750827800937	5.07271796835801	2
806	806	115.058625908311	-28.6750827800937	44.4832752586516	2
807	807	115.069256919419	-28.6750827800937	9.97735357430914	2
808	808	115.079887930527	-28.6750827800937	2.58269765823604	2
809	809	115.090518941635	-28.6750827800937	0	2
810	810	115.101149952743	-28.6750827800937	0	2
811	811	115.111780963852	-28.6750827800937	0	2
812	812	115.12241197496	-28.6750827800937	0	2
813	813	115.133042986068	-28.6750827800937	0	2
814	814	115.143673997176	-28.6750827800937	0	2
815	815	115.154305008284	-28.6750827800937	0	2
816	816	115.164936019392	-28.6750827800937	0	2
817	817	115.175567030501	-28.6750827800937	5.11752301794477	2
818	818	115.186198041609	-28.6750827800937	0	2
819	819	115.196829052717	-28.6750827800937	0	2
820	820	115.207460063825	-28.6750827800937	53.32209476289	2
821	821	115.218091074933	-28.6750827800937	45.7759400601979	2
822	822	115.228722086041	-28.6750827800937	64.2008379531571	2
823	823	115.23935309715	-28.6750827800937	25.0930363678599	2
824	824	115.249984108258	-28.6750827800937	2.52992440687417	2
825	825	115.260615119366	-28.6750827800937	14.280249340682	2
826	826	115.271246130474	-28.6750827800937	0	2
827	827	115.281877141582	-28.6750827800937	0	2
828	828	115.292508152691	-28.6750827800937	0	2
829	829	115.303139163799	-28.6750827800937	11.9567341377159	2
830	830	115.313770174907	-28.6750827800937	0	2
831	831	115.324401186015	-28.6750827800937	11.8975106792672	2
832	832	115.335032197123	-28.6750827800937	28.3435635884349	2
833	833	115.345663208231	-28.6750827800937	54.5066299458492	2
834	834	115.35629421934	-28.6750827800937	0	2
835	835	115.366925230448	-28.6750827800937	0	2
836	836	115.377556241556	-28.6750827800937	18.432280348767	2
837	837	115.388187252664	-28.6750827800937	4.91051044265504	2
838	838	115.398818263772	-28.6750827800937	28.5478630131156	2
839	839	115.409449274881	-28.6750827800937	33.9986388607047	2
840	840	115.420080285989	-28.6750827800937	2.51510177253905	2
841	841	115.430711297097	-28.6750827800937	25.0289212743679	2
842	842	115.441342308205	-28.6750827800937	37.6780614938225	2
843	843	115.451973319313	-28.6750827800937	14.4048185329542	2
844	844	115.462604330421	-28.6750827800937	0	2
845	845	115.47323534153	-28.6750827800937	18.7979596227921	2
846	846	115.483866352638	-28.6750827800937	0	2
847	847	115.494497363746	-28.6750827800937	0	2
848	848	115.505128374854	-28.6750827800937	0	2
849	849	115.515759385962	-28.6750827800937	0	2
850	850	115.52639039707	-28.6750827800937	0	2
851	851	115.00547085277	-28.6857137912017	14.4088708523909	2
852	852	115.016101863878	-28.6857137912017	0	2
853	853	115.026732874986	-28.6857137912017	0	2
854	854	115.037363886094	-28.6857137912017	0	2
855	855	115.047994897202	-28.6857137912017	0	2
856	856	115.058625908311	-28.6857137912017	36.3807337602679	2
857	857	115.069256919419	-28.6857137912017	23.3328812205764	2
858	858	115.079887930527	-28.6857137912017	16.9381591125721	2
859	859	115.090518941635	-28.6857137912017	9.98434270108913	2
860	860	115.101149952743	-28.6857137912017	0	2
861	861	115.111780963852	-28.6857137912017	18.8936742876914	2
862	862	115.12241197496	-28.6857137912017	16.6491851289391	2
863	863	115.133042986068	-28.6857137912017	18.7833298467186	2
864	864	115.143673997176	-28.6857137912017	63.2333406720092	2
865	865	115.154305008284	-28.6857137912017	41.2950526007298	2
866	866	115.164936019392	-28.6857137912017	19.1222823115877	2
867	867	115.175567030501	-28.6857137912017	16.9937096364566	2
868	868	115.186198041609	-28.6857137912017	21.3929046390499	2
869	869	115.196829052717	-28.6857137912017	16.9446832641597	2
870	870	115.207460063825	-28.6857137912017	14.6350191246357	2
871	871	115.218091074933	-28.6857137912017	0	2
872	872	115.228722086041	-28.6857137912017	0	2
873	873	115.23935309715	-28.6857137912017	0	2
874	874	115.249984108258	-28.6857137912017	0	2
875	875	115.260615119366	-28.6857137912017	0	2
876	876	115.271246130474	-28.6857137912017	0	2
877	877	115.281877141582	-28.6857137912017	0	2
878	878	115.292508152691	-28.6857137912017	0	2
879	879	115.303139163799	-28.6857137912017	22.786537038042	2
880	880	115.313770174907	-28.6857137912017	37.2956059315461	2
881	881	115.324401186015	-28.6857137912017	62.2630826166712	2
882	882	115.335032197123	-28.6857137912017	56.3062783340802	2
883	883	115.345663208231	-28.6857137912017	18.4387833889631	2
884	884	115.35629421934	-28.6857137912017	50.4217709208462	2
885	885	115.366925230448	-28.6857137912017	20.4448888799993	2
886	886	115.377556241556	-28.6857137912017	56.7619714486336	2
887	887	115.388187252664	-28.6857137912017	22.4951745313217	2
888	888	115.398818263772	-28.6857137912017	4.94924351826902	2
889	889	115.409449274881	-28.6857137912017	0	2
890	890	115.420080285989	-28.6857137912017	28.9442989861177	2
891	891	115.430711297097	-28.6857137912017	16.6856381783703	2
892	892	115.441342308205	-28.6857137912017	54.8393482762615	2
893	893	115.451973319313	-28.6857137912017	14.4388369092569	2
894	894	115.462604330421	-28.6857137912017	0	2
895	895	115.47323534153	-28.6857137912017	9.77826886552819	2
896	896	115.483866352638	-28.6857137912017	39.337421840702	2
897	897	115.494497363746	-28.6857137912017	14.5238859504244	2
898	898	115.505128374854	-28.6857137912017	0	2
899	899	115.515759385962	-28.6857137912017	29.8792234181437	2
900	900	115.52639039707	-28.6857137912017	17.3164291040249	2
901	901	115.00547085277	-28.6963448023097	4.96717756575542	2
902	902	115.016101863878	-28.6963448023097	0	2
903	903	115.026732874986	-28.6963448023097	7.34256146958503	2
904	904	115.037363886094	-28.6963448023097	20.7124176379595	2
905	905	115.047994897202	-28.6963448023097	63.3009928824588	2
906	906	115.058625908311	-28.6963448023097	7.44266329109935	2
907	907	115.069256919419	-28.6963448023097	0	2
908	908	115.079887930527	-28.6963448023097	0	2
909	909	115.090518941635	-28.6963448023097	0	2
910	910	115.101149952743	-28.6963448023097	0	2
911	911	115.111780963852	-28.6963448023097	57.4531461704748	2
912	912	115.12241197496	-28.6963448023097	32.575832909677	2
913	913	115.133042986068	-28.6963448023097	2.53234398855533	2
914	914	115.143673997176	-28.6963448023097	16.711790897413	2
915	915	115.154305008284	-28.6963448023097	0	2
916	916	115.164936019392	-28.6963448023097	0	2
917	917	115.175567030501	-28.6963448023097	0	2
918	918	115.186198041609	-28.6963448023097	0	2
919	919	115.196829052717	-28.6963448023097	0	2
920	920	115.207460063825	-28.6963448023097	0	2
921	921	115.218091074933	-28.6963448023097	0	2
922	922	115.228722086041	-28.6963448023097	0	2
923	923	115.23935309715	-28.6963448023097	0	2
924	924	115.249984108258	-28.6963448023097	0	2
925	925	115.260615119366	-28.6963448023097	0	2
926	926	115.271246130474	-28.6963448023097	0	2
927	927	115.281877141582	-28.6963448023097	0	2
928	928	115.292508152691	-28.6963448023097	5.01396387348137	2
929	929	115.303139163799	-28.6963448023097	45.1504932212988	2
930	930	115.313770174907	-28.6963448023097	28.6748868531164	2
931	931	115.324401186015	-28.6963448023097	0	2
932	932	115.335032197123	-28.6963448023097	9.64289982096174	2
933	933	115.345663208231	-28.6963448023097	52.6058354950458	2
934	934	115.35629421934	-28.6963448023097	0	2
935	935	115.366925230448	-28.6963448023097	0	2
936	936	115.377556241556	-28.6963448023097	60.6508702741606	2
937	937	115.388187252664	-28.6963448023097	7.26694854657081	2
938	938	115.398818263772	-28.6963448023097	0	2
939	939	115.409449274881	-28.6963448023097	16.6786817111032	2
940	940	115.420080285989	-28.6963448023097	45.6885575037011	2
941	941	115.430711297097	-28.6963448023097	49.8769509768241	2
942	942	115.441342308205	-28.6963448023097	34.663569026744	2
943	943	115.451973319313	-28.6963448023097	18.8720377257225	2
944	944	115.462604330421	-28.6963448023097	0	2
945	945	115.47323534153	-28.6963448023097	0	2
946	946	115.483866352638	-28.6963448023097	0	2
947	947	115.494497363746	-28.6963448023097	0	2
948	948	115.505128374854	-28.6963448023097	0	2
949	949	115.515759385962	-28.6963448023097	0	2
950	950	115.52639039707	-28.6963448023097	0	2
951	951	115.00547085277	-28.7069758134176	32.2989125748242	2
952	952	115.016101863878	-28.7069758134176	14.1368234405716	2
953	953	115.026732874986	-28.7069758134176	9.62639609841128	2
954	954	115.037363886094	-28.7069758134176	14.1845905437094	2
955	955	115.047994897202	-28.7069758134176	55.9319095149744	2
956	956	115.058625908311	-28.7069758134176	0	2
957	957	115.069256919419	-28.7069758134176	0	2
958	958	115.079887930527	-28.7069758134176	0	2
959	959	115.090518941635	-28.7069758134176	0	2
960	960	115.101149952743	-28.7069758134176	0	2
961	961	115.111780963852	-28.7069758134176	0	2
962	962	115.12241197496	-28.7069758134176	0	2
963	963	115.133042986068	-28.7069758134176	0	2
964	964	115.143673997176	-28.7069758134176	0	2
965	965	115.154305008284	-28.7069758134176	0	2
966	966	115.164936019392	-28.7069758134176	0	2
967	967	115.175567030501	-28.7069758134176	0	2
968	968	115.186198041609	-28.7069758134176	0	2
969	969	115.196829052717	-28.7069758134176	0	2
970	970	115.207460063825	-28.7069758134176	0	2
971	971	115.218091074933	-28.7069758134176	0	2
972	972	115.228722086041	-28.7069758134176	0	2
973	973	115.23935309715	-28.7069758134176	0	2
974	974	115.249984108258	-28.7069758134176	0	2
975	975	115.260615119366	-28.7069758134176	0	2
976	976	115.271246130474	-28.7069758134176	0	2
977	977	115.281877141582	-28.7069758134176	0	2
978	978	115.292508152691	-28.7069758134176	0	2
979	979	115.303139163799	-28.7069758134176	60.9402779909135	2
980	980	115.313770174907	-28.7069758134176	0	2
981	981	115.324401186015	-28.7069758134176	0	2
982	982	115.335032197123	-28.7069758134176	0	2
983	983	115.345663208231	-28.7069758134176	0	2
984	984	115.35629421934	-28.7069758134176	0	2
985	985	115.366925230448	-28.7069758134176	0	2
986	986	115.377556241556	-28.7069758134176	38.2372569102949	2
987	987	115.388187252664	-28.7069758134176	0	2
988	988	115.398818263772	-28.7069758134176	0	2
989	989	115.409449274881	-28.7069758134176	0	2
990	990	115.420080285989	-28.7069758134176	0	2
991	991	115.430711297097	-28.7069758134176	10.0252401972055	2
992	992	115.441342308205	-28.7069758134176	19.1311939201588	2
993	993	115.451973319313	-28.7069758134176	0	2
994	994	115.462604330421	-28.7069758134176	0	2
995	995	115.47323534153	-28.7069758134176	0	2
996	996	115.483866352638	-28.7069758134176	0	2
997	997	115.494497363746	-28.7069758134176	0	2
998	998	115.505128374854	-28.7069758134176	0	2
999	999	115.515759385962	-28.7069758134176	0	2
1000	1000	115.52639039707	-28.7069758134176	33.9410694443145	2
1001	1001	115.00547085277	-28.7176068245256	22.6359544076066	2
1002	1002	115.016101863878	-28.7176068245256	33.6301257515812	2
1003	1003	115.026732874986	-28.7176068245256	38.2780895393718	2
1004	1004	115.037363886094	-28.7176068245256	31.8030520631121	2
1005	1005	115.047994897202	-28.7176068245256	14.1319767652211	2
1006	1006	115.058625908311	-28.7176068245256	48.7064193772394	2
1007	1007	115.069256919419	-28.7176068245256	4.97169330397023	2
1008	1008	115.079887930527	-28.7176068245256	0	2
1009	1009	115.090518941635	-28.7176068245256	18.8263193377086	2
1010	1010	115.101149952743	-28.7176068245256	2.53050133593212	2
1011	1011	115.111780963852	-28.7176068245256	0	2
1012	1012	115.12241197496	-28.7176068245256	0	2
1013	1013	115.133042986068	-28.7176068245256	0	2
1014	1014	115.143673997176	-28.7176068245256	0	2
1015	1015	115.154305008284	-28.7176068245256	0	2
1016	1016	115.164936019392	-28.7176068245256	0	2
1017	1017	115.175567030501	-28.7176068245256	0	2
1018	1018	115.186198041609	-28.7176068245256	0	2
1019	1019	115.196829052717	-28.7176068245256	0	2
1020	1020	115.207460063825	-28.7176068245256	0	2
1021	1021	115.218091074933	-28.7176068245256	0	2
1022	1022	115.228722086041	-28.7176068245256	0	2
1023	1023	115.23935309715	-28.7176068245256	0	2
1024	1024	115.249984108258	-28.7176068245256	0	2
1025	1025	115.260615119366	-28.7176068245256	0	2
1026	1026	115.271246130474	-28.7176068245256	0	2
1027	1027	115.281877141582	-28.7176068245256	0	2
1028	1028	115.292508152691	-28.7176068245256	0	2
1029	1029	115.303139163799	-28.7176068245256	30.9291355444956	2
1030	1030	115.313770174907	-28.7176068245256	42.3297011915822	2
1031	1031	115.324401186015	-28.7176068245256	49.8988864287207	2
1032	1032	115.335032197123	-28.7176068245256	16.3954369900116	2
1033	1033	115.345663208231	-28.7176068245256	0	2
1034	1034	115.35629421934	-28.7176068245256	0	2
1035	1035	115.366925230448	-28.7176068245256	0	2
1036	1036	115.377556241556	-28.7176068245256	24.3303976746828	2
1037	1037	115.388187252664	-28.7176068245256	14.1090610186444	2
1038	1038	115.398818263772	-28.7176068245256	0	2
1039	1039	115.409449274881	-28.7176068245256	14.5178436045887	2
1040	1040	115.420080285989	-28.7176068245256	2.55754271750716	2
1041	1041	115.430711297097	-28.7176068245256	0	2
1042	1042	115.441342308205	-28.7176068245256	16.9592084569609	2
1043	1043	115.451973319313	-28.7176068245256	5.06673301816051	2
1044	1044	115.462604330421	-28.7176068245256	7.47604818772436	2
1045	1045	115.47323534153	-28.7176068245256	9.77760484192143	2
1046	1046	115.483866352638	-28.7176068245256	0	2
1047	1047	115.494497363746	-28.7176068245256	0	2
1048	1048	115.505128374854	-28.7176068245256	0	2
1049	1049	115.515759385962	-28.7176068245256	0	2
1050	1050	115.52639039707	-28.7176068245256	12.6076777356004	2
1051	1051	115.00547085277	-28.7282378356335	36.9470417586334	2
1052	1052	115.016101863878	-28.7282378356335	18.3306129889671	2
1053	1053	115.026732874986	-28.7282378356335	0	2
1054	1054	115.037363886094	-28.7282378356335	24.3332209560909	2
1055	1055	115.047994897202	-28.7282378356335	4.89524974904858	2
1056	1056	115.058625908311	-28.7282378356335	28.4914372030916	2
1057	1057	115.069256919419	-28.7282378356335	28.6013692937246	2
1058	1058	115.079887930527	-28.7282378356335	0	2
1059	1059	115.090518941635	-28.7282378356335	2.53015256419303	2
1060	1060	115.101149952743	-28.7282378356335	14.4100964876614	2
1061	1061	115.111780963852	-28.7282378356335	0	2
1062	1062	115.12241197496	-28.7282378356335	0	2
1063	1063	115.133042986068	-28.7282378356335	0	2
1064	1064	115.143673997176	-28.7282378356335	0	2
1065	1065	115.154305008284	-28.7282378356335	0	2
1066	1066	115.164936019392	-28.7282378356335	0	2
1067	1067	115.175567030501	-28.7282378356335	0	2
1068	1068	115.186198041609	-28.7282378356335	0	2
1069	1069	115.196829052717	-28.7282378356335	0	2
1070	1070	115.207460063825	-28.7282378356335	0	2
1071	1071	115.218091074933	-28.7282378356335	0	2
1072	1072	115.228722086041	-28.7282378356335	0	2
1073	1073	115.23935309715	-28.7282378356335	0	2
1074	1074	115.249984108258	-28.7282378356335	0	2
1075	1075	115.260615119366	-28.7282378356335	0	2
1076	1076	115.271246130474	-28.7282378356335	0	2
1077	1077	115.281877141582	-28.7282378356335	0	2
1078	1078	115.292508152691	-28.7282378356335	0	2
1079	1079	115.303139163799	-28.7282378356335	0	2
1080	1080	115.313770174907	-28.7282378356335	7.44649938767634	2
1081	1081	115.324401186015	-28.7282378356335	0	2
1082	1082	115.335032197123	-28.7282378356335	18.5792325222674	2
1083	1083	115.345663208231	-28.7282378356335	0	2
1084	1084	115.35629421934	-28.7282378356335	0	2
1085	1085	115.366925230448	-28.7282378356335	0	2
1086	1086	115.377556241556	-28.7282378356335	41.2852672551983	2
1087	1087	115.388187252664	-28.7282378356335	31.8968407392185	2
1088	1088	115.398818263772	-28.7282378356335	0	2
1089	1089	115.409449274881	-28.7282378356335	0	2
1090	1090	115.420080285989	-28.7282378356335	9.9547698392739	2
1091	1091	115.430711297097	-28.7282378356335	25.6493973545384	2
1092	1092	115.441342308205	-28.7282378356335	23.5099941326248	2
1093	1093	115.451973319313	-28.7282378356335	7.52209451898545	2
1094	1094	115.462604330421	-28.7282378356335	0	2
1095	1095	115.47323534153	-28.7282378356335	0	2
1096	1096	115.483866352638	-28.7282378356335	9.82912786641222	2
1097	1097	115.494497363746	-28.7282378356335	0	2
1098	1098	115.505128374854	-28.7282378356335	0	2
1099	1099	115.515759385962	-28.7282378356335	33.7427682220105	2
1100	1100	115.52639039707	-28.7282378356335	7.73138396276507	2
1101	1101	115.00547085277	-28.7388688467415	53.3812375680426	2
1102	1102	115.016101863878	-28.7388688467415	59.9484337501016	2
1103	1103	115.026732874986	-28.7388688467415	0	2
1104	1104	115.037363886094	-28.7388688467415	0	2
1105	1105	115.047994897202	-28.7388688467415	31.7968305315744	2
1106	1106	115.058625908311	-28.7388688467415	42.9874115149381	2
1107	1107	115.069256919419	-28.7388688467415	4.93168641924043	2
1108	1108	115.079887930527	-28.7388688467415	9.73937731906503	2
1109	1109	115.090518941635	-28.7388688467415	0	2
1110	1110	115.101149952743	-28.7388688467415	0	2
1111	1111	115.111780963852	-28.7388688467415	12.1764336091635	2
1112	1112	115.12241197496	-28.7388688467415	5.03464348428778	2
1113	1113	115.133042986068	-28.7388688467415	0	2
1114	1114	115.143673997176	-28.7388688467415	0	2
1115	1115	115.154305008284	-28.7388688467415	0	2
1116	1116	115.164936019392	-28.7388688467415	0	2
1117	1117	115.175567030501	-28.7388688467415	0	2
1118	1118	115.186198041609	-28.7388688467415	0	2
1119	1119	115.196829052717	-28.7388688467415	0	2
1120	1120	115.207460063825	-28.7388688467415	0	2
1121	1121	115.218091074933	-28.7388688467415	0	2
1122	1122	115.228722086041	-28.7388688467415	0	2
1123	1123	115.23935309715	-28.7388688467415	0	2
1124	1124	115.249984108258	-28.7388688467415	0	2
1125	1125	115.260615119366	-28.7388688467415	0	2
1126	1126	115.271246130474	-28.7388688467415	0	2
1127	1127	115.281877141582	-28.7388688467415	0	2
1128	1128	115.292508152691	-28.7388688467415	0	2
1129	1129	115.303139163799	-28.7388688467415	0	2
1130	1130	115.313770174907	-28.7388688467415	0	2
1131	1131	115.324401186015	-28.7388688467415	0	2
1132	1132	115.335032197123	-28.7388688467415	61.1676837155026	2
1133	1133	115.345663208231	-28.7388688467415	62.3394861226653	2
1134	1134	115.35629421934	-28.7388688467415	61.8123680466068	2
1135	1135	115.366925230448	-28.7388688467415	62.0533953402702	2
1136	1136	115.377556241556	-28.7388688467415	26.2963887862083	2
1137	1137	115.388187252664	-28.7388688467415	51.602997370521	2
1138	1138	115.398818263772	-28.7388688467415	12.0600826642222	2
1139	1139	115.409449274881	-28.7388688467415	2.52828110649977	2
1140	1140	115.420080285989	-28.7388688467415	2.58357319670897	2
1141	1141	115.430711297097	-28.7388688467415	5.1380924592463	2
1142	1142	115.441342308205	-28.7388688467415	12.3996832021095	2
1143	1143	115.451973319313	-28.7388688467415	0	2
1144	1144	115.462604330421	-28.7388688467415	0	2
1145	1145	115.47323534153	-28.7388688467415	0	2
1146	1146	115.483866352638	-28.7388688467415	0	2
1147	1147	115.494497363746	-28.7388688467415	0	2
1148	1148	115.505128374854	-28.7388688467415	5.16702766788943	2
1149	1149	115.515759385962	-28.7388688467415	17.2366805593833	2
1150	1150	115.52639039707	-28.7388688467415	2.63338723117871	2
1151	1151	115.00547085277	-28.7494998578494	16.1771707060381	2
1152	1152	115.016101863878	-28.7494998578494	0	2
1153	1153	115.026732874986	-28.7494998578494	15.9192158869654	2
1154	1154	115.037363886094	-28.7494998578494	2.428707879719	2
1155	1155	115.047994897202	-28.7494998578494	16.1190398428272	2
1156	1156	115.058625908311	-28.7494998578494	9.5659508473442	2
1157	1157	115.069256919419	-28.7494998578494	53.6697218282514	2
1158	1158	115.079887930527	-28.7494998578494	28.4850440656703	2
1159	1159	115.090518941635	-28.7494998578494	0	2
1160	1160	115.101149952743	-28.7494998578494	0	2
1161	1161	115.111780963852	-28.7494998578494	9.85970506906787	2
1162	1162	115.12241197496	-28.7494998578494	14.5263969969593	2
1163	1163	115.133042986068	-28.7494998578494	0	2
1164	1164	115.143673997176	-28.7494998578494	0	2
1165	1165	115.154305008284	-28.7494998578494	7.4671207044325	2
1166	1166	115.164936019392	-28.7494998578494	18.8085110579215	2
1167	1167	115.175567030501	-28.7494998578494	0	2
1168	1168	115.186198041609	-28.7494998578494	0	2
1169	1169	115.196829052717	-28.7494998578494	0	2
1170	1170	115.207460063825	-28.7494998578494	0	2
1171	1171	115.218091074933	-28.7494998578494	0	2
1172	1172	115.228722086041	-28.7494998578494	0	2
1173	1173	115.23935309715	-28.7494998578494	0	2
1174	1174	115.249984108258	-28.7494998578494	0	2
1175	1175	115.260615119366	-28.7494998578494	2.61092298870494	2
1176	1176	115.271246130474	-28.7494998578494	0	2
1177	1177	115.281877141582	-28.7494998578494	0	2
1178	1178	115.292508152691	-28.7494998578494	0	2
1179	1179	115.303139163799	-28.7494998578494	0	2
1180	1180	115.313770174907	-28.7494998578494	7.49064557530207	2
1181	1181	115.324401186015	-28.7494998578494	0	2
1182	1182	115.335032197123	-28.7494998578494	0	2
1183	1183	115.345663208231	-28.7494998578494	0	2
1184	1184	115.35629421934	-28.7494998578494	14.1705012613658	2
1185	1185	115.366925230448	-28.7494998578494	0	2
1186	1186	115.377556241556	-28.7494998578494	7.26815888296884	2
1187	1187	115.388187252664	-28.7494998578494	4.93800084332761	2
1188	1188	115.398818263772	-28.7494998578494	2.52115941443997	2
1189	1189	115.409449274881	-28.7494998578494	0	2
1190	1190	115.420080285989	-28.7494998578494	0	2
1191	1191	115.430711297097	-28.7494998578494	19.2227643392109	2
1192	1192	115.441342308205	-28.7494998578494	10.0310948247849	2
1193	1193	115.451973319313	-28.7494998578494	5.11129337071854	2
1194	1194	115.462604330421	-28.7494998578494	7.55057852743545	2
1195	1195	115.47323534153	-28.7494998578494	0	2
1196	1196	115.483866352638	-28.7494998578494	12.3498528017993	2
1197	1197	115.494497363746	-28.7494998578494	41.7845860298308	2
1198	1198	115.505128374854	-28.7494998578494	21.5872572611842	2
1199	1199	115.515759385962	-28.7494998578494	5.1880787387208	2
1200	1200	115.52639039707	-28.7494998578494	0	2
1201	1201	115.00547085277	-28.7601308689574	26.0774664732915	2
1202	1202	115.016101863878	-28.7601308689574	11.6877612073904	2
1203	1203	115.026732874986	-28.7601308689574	20.0221369885732	2
1204	1204	115.037363886094	-28.7601308689574	2.43033516196831	2
1205	1205	115.047994897202	-28.7601308689574	50.8316440700555	2
1206	1206	115.058625908311	-28.7601308689574	53.0408406599149	2
1207	1207	115.069256919419	-28.7601308689574	42.9081743092055	2
1208	1208	115.079887930527	-28.7601308689574	54.6839609751477	2
1209	1209	115.090518941635	-28.7601308689574	0	2
1210	1210	115.101149952743	-28.7601308689574	0	2
1211	1211	115.111780963852	-28.7601308689574	0	2
1212	1212	115.12241197496	-28.7601308689574	9.93409226760965	2
1213	1213	115.133042986068	-28.7601308689574	0	2
1214	1214	115.143673997176	-28.7601308689574	2.54516325881751	2
1215	1215	115.154305008284	-28.7601308689574	55.6108623712667	2
1216	1216	115.164936019392	-28.7601308689574	59.405521890166	2
1217	1217	115.175567030501	-28.7601308689574	0	2
1218	1218	115.186198041609	-28.7601308689574	0	2
1219	1219	115.196829052717	-28.7601308689574	0	2
1220	1220	115.207460063825	-28.7601308689574	0	2
1221	1221	115.218091074933	-28.7601308689574	0	2
1222	1222	115.228722086041	-28.7601308689574	0	2
1223	1223	115.23935309715	-28.7601308689574	0	2
1224	1224	115.249984108258	-28.7601308689574	0	2
1225	1225	115.260615119366	-28.7601308689574	0	2
1226	1226	115.271246130474	-28.7601308689574	0	2
1227	1227	115.281877141582	-28.7601308689574	0	2
1228	1228	115.292508152691	-28.7601308689574	0	2
1229	1229	115.303139163799	-28.7601308689574	0	2
1230	1230	115.313770174907	-28.7601308689574	0	2
1231	1231	115.324401186015	-28.7601308689574	0	2
1232	1232	115.335032197123	-28.7601308689574	0	2
1233	1233	115.345663208231	-28.7601308689574	0	2
1234	1234	115.35629421934	-28.7601308689574	0	2
1235	1235	115.366925230448	-28.7601308689574	0	2
1236	1236	115.377556241556	-28.7601308689574	2.47351329477901	2
1237	1237	115.388187252664	-28.7601308689574	0	2
1238	1238	115.398818263772	-28.7601308689574	0	2
1239	1239	115.409449274881	-28.7601308689574	2.54887369960547	2
1240	1240	115.420080285989	-28.7601308689574	0	2
1241	1241	115.430711297097	-28.7601308689574	10.0349660137524	2
1242	1242	115.441342308205	-28.7601308689574	10.0379980154882	2
1243	1243	115.451973319313	-28.7601308689574	16.9970157748552	2
1244	1244	115.462604330421	-28.7601308689574	5.11335524686479	2
1245	1245	115.47323534153	-28.7601308689574	10.0095946490624	2
1246	1246	115.483866352638	-28.7601308689574	0	2
1247	1247	115.494497363746	-28.7601308689574	0	2
1248	1248	115.505128374854	-28.7601308689574	0	2
1249	1249	115.515759385962	-28.7601308689574	0	2
1250	1250	115.52639039707	-28.7601308689574	0	2
1251	1251	115.00547085277	-28.7707618800653	20.235136658652	2
1252	1252	115.016101863878	-28.7707618800653	55.2606584802249	2
1253	1253	115.026732874986	-28.7707618800653	57.1741533534728	2
1254	1254	115.037363886094	-28.7707618800653	0	2
1255	1255	115.047994897202	-28.7707618800653	13.9503706291261	2
1256	1256	115.058625908311	-28.7707618800653	46.5728910532845	2
1257	1257	115.069256919419	-28.7707618800653	45.554465142479	2
1258	1258	115.079887930527	-28.7707618800653	0	2
1259	1259	115.090518941635	-28.7707618800653	4.95629777840644	2
1260	1260	115.101149952743	-28.7707618800653	0	2
1261	1261	115.111780963852	-28.7707618800653	0	2
1262	1262	115.12241197496	-28.7707618800653	34.6117076458023	2
1263	1263	115.133042986068	-28.7707618800653	5.05469182674439	2
1264	1264	115.143673997176	-28.7707618800653	0	2
1265	1265	115.154305008284	-28.7707618800653	0	2
1266	1266	115.164936019392	-28.7707618800653	0	2
1267	1267	115.175567030501	-28.7707618800653	0	2
1268	1268	115.186198041609	-28.7707618800653	0	2
1269	1269	115.196829052717	-28.7707618800653	0	2
1270	1270	115.207460063825	-28.7707618800653	0	2
1271	1271	115.218091074933	-28.7707618800653	0	2
1272	1272	115.228722086041	-28.7707618800653	0	2
1273	1273	115.23935309715	-28.7707618800653	2.60482210160786	2
1274	1274	115.249984108258	-28.7707618800653	0	2
1275	1275	115.260615119366	-28.7707618800653	0	2
1276	1276	115.271246130474	-28.7707618800653	0	2
1277	1277	115.281877141582	-28.7707618800653	0	2
1278	1278	115.292508152691	-28.7707618800653	0	2
1279	1279	115.303139163799	-28.7707618800653	0	2
1280	1280	115.313770174907	-28.7707618800653	0	2
1281	1281	115.324401186015	-28.7707618800653	2.54432419211555	2
1282	1282	115.335032197123	-28.7707618800653	0	2
1283	1283	115.345663208231	-28.7707618800653	4.9825450812362	2
1284	1284	115.35629421934	-28.7707618800653	7.37324866285261	2
1285	1285	115.366925230448	-28.7707618800653	0	2
1286	1286	115.377556241556	-28.7707618800653	0	2
1287	1287	115.388187252664	-28.7707618800653	0	2
1288	1288	115.398818263772	-28.7707618800653	0	2
1289	1289	115.409449274881	-28.7707618800653	9.8486167012098	2
1290	1290	115.420080285989	-28.7707618800653	7.50155096189932	2
1291	1291	115.430711297097	-28.7707618800653	12.3735517266364	2
1292	1292	115.441342308205	-28.7707618800653	31.3755697922136	2
1293	1293	115.451973319313	-28.7707618800653	2.57885459289651	2
1294	1294	115.462604330421	-28.7707618800653	10.0072506981777	2
1295	1295	115.47323534153	-28.7707618800653	21.3391266529525	2
1296	1296	115.483866352638	-28.7707618800653	0	2
1297	1297	115.494497363746	-28.7707618800653	2.60961815733656	2
1298	1298	115.505128374854	-28.7707618800653	17.2086323258231	2
1299	1299	115.515759385962	-28.7707618800653	2.62875849504176	2
1300	1300	115.52639039707	-28.7707618800653	0	2
1301	1301	115.00547085277	-28.7813928911733	0	2
1302	1302	115.016101863878	-28.7813928911733	0	2
1303	1303	115.026732874986	-28.7813928911733	9.48065694147066	2
1304	1304	115.037363886094	-28.7813928911733	48.6339620821495	2
1305	1305	115.047994897202	-28.7813928911733	42.497697825008	2
1306	1306	115.058625908311	-28.7813928911733	44.0762639823478	2
1307	1307	115.069256919419	-28.7813928911733	55.1912057527183	2
1308	1308	115.079887930527	-28.7813928911733	0	2
1309	1309	115.090518941635	-28.7813928911733	0	2
1310	1310	115.101149952743	-28.7813928911733	4.96524021112696	2
1311	1311	115.111780963852	-28.7813928911733	0	2
1312	1312	115.12241197496	-28.7813928911733	5.03703729066524	2
1313	1313	115.133042986068	-28.7813928911733	7.476344194403	2
1314	1314	115.143673997176	-28.7813928911733	0	2
1315	1315	115.154305008284	-28.7813928911733	0	2
1316	1316	115.164936019392	-28.7813928911733	12.0250112628651	2
1317	1317	115.175567030501	-28.7813928911733	0	2
1318	1318	115.186198041609	-28.7813928911733	0	2
1319	1319	115.196829052717	-28.7813928911733	0	2
1320	1320	115.207460063825	-28.7813928911733	0	2
1321	1321	115.218091074933	-28.7813928911733	0	2
1322	1322	115.228722086041	-28.7813928911733	0	2
1323	1323	115.23935309715	-28.7813928911733	0	2
1324	1324	115.249984108258	-28.7813928911733	2.59606754762281	2
1325	1325	115.260615119366	-28.7813928911733	0	2
1326	1326	115.271246130474	-28.7813928911733	0	2
1327	1327	115.281877141582	-28.7813928911733	0	2
1328	1328	115.292508152691	-28.7813928911733	0	2
1329	1329	115.303139163799	-28.7813928911733	0	2
1330	1330	115.313770174907	-28.7813928911733	0	2
1331	1331	115.324401186015	-28.7813928911733	2.54175840587448	2
1332	1332	115.335032197123	-28.7813928911733	9.82800924022306	2
1333	1333	115.345663208231	-28.7813928911733	12.1345574030356	2
1334	1334	115.35629421934	-28.7813928911733	0	2
1335	1335	115.366925230448	-28.7813928911733	0	2
1336	1336	115.377556241556	-28.7813928911733	0	2
1337	1337	115.388187252664	-28.7813928911733	12.047139397464	2
1338	1338	115.398818263772	-28.7813928911733	14.3581287046797	2
1339	1339	115.409449274881	-28.7813928911733	5.01408195604717	2
1340	1340	115.420080285989	-28.7813928911733	0	2
1341	1341	115.430711297097	-28.7813928911733	0	2
1342	1342	115.441342308205	-28.7813928911733	16.8812154990887	2
1343	1343	115.451973319313	-28.7813928911733	0	2
1344	1344	115.462604330421	-28.7813928911733	2.57635665742748	2
1345	1345	115.47323534153	-28.7813928911733	10.0068211047738	2
1346	1346	115.483866352638	-28.7813928911733	10.0127989903358	2
1347	1347	115.494497363746	-28.7813928911733	2.60026455983903	2
1348	1348	115.505128374854	-28.7813928911733	5.19824616230689	2
1349	1349	115.515759385962	-28.7813928911733	7.74110461667574	2
1350	1350	115.52639039707	-28.7813928911733	0	2
1351	1351	115.00547085277	-28.7920239022813	0	2
1352	1352	115.016101863878	-28.7920239022813	0	2
1353	1353	115.026732874986	-28.7920239022813	0	2
1354	1354	115.037363886094	-28.7920239022813	0	2
1355	1355	115.047994897202	-28.7920239022813	54.1787552042738	2
1356	1356	115.058625908311	-28.7920239022813	50.2587406145245	2
1357	1357	115.069256919419	-28.7920239022813	58.1956437682796	2
1358	1358	115.079887930527	-28.7920239022813	44.2941538428294	2
1359	1359	115.090518941635	-28.7920239022813	22.6077476950394	2
1360	1360	115.101149952743	-28.7920239022813	18.5840463347335	2
1361	1361	115.111780963852	-28.7920239022813	4.98220068419632	2
1362	1362	115.12241197496	-28.7920239022813	57.1706391878227	2
1363	1363	115.133042986068	-28.7920239022813	42.3366973871037	2
1364	1364	115.143673997176	-28.7920239022813	0	2
1365	1365	115.154305008284	-28.7920239022813	0	2
1366	1366	115.164936019392	-28.7920239022813	2.50305783020239	2
1367	1367	115.175567030501	-28.7920239022813	0	2
1368	1368	115.186198041609	-28.7920239022813	0	2
1369	1369	115.196829052717	-28.7920239022813	0	2
1370	1370	115.207460063825	-28.7920239022813	0	2
1371	1371	115.218091074933	-28.7920239022813	0	2
1372	1372	115.228722086041	-28.7920239022813	0	2
1373	1373	115.23935309715	-28.7920239022813	9.97737059324572	2
1374	1374	115.249984108258	-28.7920239022813	0	2
1375	1375	115.260615119366	-28.7920239022813	0	2
1376	1376	115.271246130474	-28.7920239022813	0	2
1377	1377	115.281877141582	-28.7920239022813	0	2
1378	1378	115.292508152691	-28.7920239022813	0	2
1379	1379	115.303139163799	-28.7920239022813	0	2
1380	1380	115.313770174907	-28.7920239022813	0	2
1381	1381	115.324401186015	-28.7920239022813	0	2
1382	1382	115.335032197123	-28.7920239022813	0	2
1383	1383	115.345663208231	-28.7920239022813	9.83059774288927	2
1384	1384	115.35629421934	-28.7920239022813	0	2
1385	1385	115.366925230448	-28.7920239022813	0	2
1386	1386	115.377556241556	-28.7920239022813	0	2
1387	1387	115.388187252664	-28.7920239022813	4.96875645328647	2
1388	1388	115.398818263772	-28.7920239022813	0	2
1389	1389	115.409449274881	-28.7920239022813	0	2
1390	1390	115.420080285989	-28.7920239022813	9.86710635329156	2
1391	1391	115.430711297097	-28.7920239022813	27.1700911203358	2
1392	1392	115.441342308205	-28.7920239022813	12.2574929890275	2
1393	1393	115.451973319313	-28.7920239022813	0	2
1394	1394	115.462604330421	-28.7920239022813	0	2
1395	1395	115.47323534153	-28.7920239022813	16.9641446249472	2
1396	1396	115.483866352638	-28.7920239022813	23.475013831696	2
1397	1397	115.494497363746	-28.7920239022813	0	2
1398	1398	115.505128374854	-28.7920239022813	0	2
1399	1399	115.515759385962	-28.7920239022813	0	2
1400	1400	115.52639039707	-28.7920239022813	0	2
1401	1401	115.00547085277	-28.8026549133892	0	2
1402	1402	115.016101863878	-28.8026549133892	2.47218675485395	2
1403	1403	115.026732874986	-28.8026549133892	0	2
1404	1404	115.037363886094	-28.8026549133892	0	2
1405	1405	115.047994897202	-28.8026549133892	55.1723801604165	2
1406	1406	115.058625908311	-28.8026549133892	41.4130137267604	2
1407	1407	115.069256919419	-28.8026549133892	49.2194744803409	2
1408	1408	115.079887930527	-28.8026549133892	57.5517701838125	2
1409	1409	115.090518941635	-28.8026549133892	4.90376259319582	2
1410	1410	115.101149952743	-28.8026549133892	0	2
1411	1411	115.111780963852	-28.8026549133892	0	2
1412	1412	115.12241197496	-28.8026549133892	39.0744076643915	2
1413	1413	115.133042986068	-28.8026549133892	7.39967750629822	2
1414	1414	115.143673997176	-28.8026549133892	2.51087583436143	2
1415	1415	115.154305008284	-28.8026549133892	0	2
1416	1416	115.164936019392	-28.8026549133892	0	2
1417	1417	115.175567030501	-28.8026549133892	0	2
1418	1418	115.186198041609	-28.8026549133892	2.4955685548093	2
1419	1419	115.196829052717	-28.8026549133892	2.50059121677359	2
1420	1420	115.207460063825	-28.8026549133892	0	2
1421	1421	115.218091074933	-28.8026549133892	0	2
1422	1422	115.228722086041	-28.8026549133892	0	2
1423	1423	115.23935309715	-28.8026549133892	0	2
1424	1424	115.249984108258	-28.8026549133892	2.5654963744274	2
1425	1425	115.260615119366	-28.8026549133892	0	2
1426	1426	115.271246130474	-28.8026549133892	0	2
1427	1427	115.281877141582	-28.8026549133892	0	2
1428	1428	115.292508152691	-28.8026549133892	0	2
1429	1429	115.303139163799	-28.8026549133892	2.576849433185	2
1430	1430	115.313770174907	-28.8026549133892	7.54756732610985	2
1431	1431	115.324401186015	-28.8026549133892	0	2
1432	1432	115.335032197123	-28.8026549133892	0	2
1433	1433	115.345663208231	-28.8026549133892	0	2
1434	1434	115.35629421934	-28.8026549133892	7.48128152216208	2
1435	1435	115.366925230448	-28.8026549133892	12.1619592685006	2
1436	1436	115.377556241556	-28.8026549133892	0	2
1437	1437	115.388187252664	-28.8026549133892	0	2
1438	1438	115.398818263772	-28.8026549133892	0	2
1439	1439	115.409449274881	-28.8026549133892	51.4689690292409	2
1440	1440	115.420080285989	-28.8026549133892	57.3043080604176	2
1441	1441	115.430711297097	-28.8026549133892	23.0717392672537	2
1442	1442	115.441342308205	-28.8026549133892	29.0705856018066	2
1443	1443	115.451973319313	-28.8026549133892	2.55232815909285	2
1444	1444	115.462604330421	-28.8026549133892	2.56928438784261	2
1445	1445	115.47323534153	-28.8026549133892	41.6427429055564	2
1446	1446	115.483866352638	-28.8026549133892	2.58153283940479	2
1447	1447	115.494497363746	-28.8026549133892	0	2
1448	1448	115.505128374854	-28.8026549133892	0	2
1449	1449	115.515759385962	-28.8026549133892	0	2
1450	1450	115.52639039707	-28.8026549133892	0	2
1451	1451	115.00547085277	-28.8132859244972	4.92408896493742	2
1452	1452	115.016101863878	-28.8132859244972	9.63619965802188	2
1453	1453	115.026732874986	-28.8132859244972	2.47901173785729	2
1454	1454	115.037363886094	-28.8132859244972	0	2
1455	1455	115.047994897202	-28.8132859244972	9.60054568351586	2
1456	1456	115.058625908311	-28.8132859244972	62.2490527322185	2
1457	1457	115.069256919419	-28.8132859244972	16.2608301007619	2
1458	1458	115.079887930527	-28.8132859244972	26.359494418443	2
1459	1459	115.090518941635	-28.8132859244972	2.47684019093217	2
1460	1460	115.101149952743	-28.8132859244972	2.48861654377165	2
1461	1461	115.111780963852	-28.8132859244972	2.49444934682272	2
1462	1462	115.12241197496	-28.8132859244972	7.36670989297888	2
1463	1463	115.133042986068	-28.8132859244972	12.0255103518651	2
1464	1464	115.143673997176	-28.8132859244972	0	2
1465	1465	115.154305008284	-28.8132859244972	0	2
1466	1466	115.164936019392	-28.8132859244972	0	2
1467	1467	115.175567030501	-28.8132859244972	0	2
1468	1468	115.186198041609	-28.8132859244972	9.67604559236499	2
1469	1469	115.196829052717	-28.8132859244972	0	2
1470	1470	115.207460063825	-28.8132859244972	0	2
1471	1471	115.218091074933	-28.8132859244972	0	2
1472	1472	115.228722086041	-28.8132859244972	0	2
1473	1473	115.23935309715	-28.8132859244972	0	2
1474	1474	115.249984108258	-28.8132859244972	0	2
1475	1475	115.260615119366	-28.8132859244972	0	2
1476	1476	115.271246130474	-28.8132859244972	0	2
1477	1477	115.281877141582	-28.8132859244972	0	2
1478	1478	115.292508152691	-28.8132859244972	0	2
1479	1479	115.303139163799	-28.8132859244972	14.7092270225884	2
1480	1480	115.313770174907	-28.8132859244972	0	2
1481	1481	115.324401186015	-28.8132859244972	0	2
1482	1482	115.335032197123	-28.8132859244972	9.9505445963486	2
1483	1483	115.345663208231	-28.8132859244972	32.9201730467712	2
1484	1484	115.35629421934	-28.8132859244972	39.6472980883876	2
1485	1485	115.366925230448	-28.8132859244972	23.0862479454616	2
1486	1486	115.377556241556	-28.8132859244972	0	2
1487	1487	115.388187252664	-28.8132859244972	0	2
1488	1488	115.398818263772	-28.8132859244972	0	2
1489	1489	115.409449274881	-28.8132859244972	14.3890072830348	2
1490	1490	115.420080285989	-28.8132859244972	46.5038419895335	2
1491	1491	115.430711297097	-28.8132859244972	4.99374767572508	2
1492	1492	115.441342308205	-28.8132859244972	9.84625318476646	2
1493	1493	115.451973319313	-28.8132859244972	16.7661355931938	2
1494	1494	115.462604330421	-28.8132859244972	44.4459671599298	2
1495	1495	115.47323534153	-28.8132859244972	5.08683067785257	2
1496	1496	115.483866352638	-28.8132859244972	7.63423222503698	2
1497	1497	115.494497363746	-28.8132859244972	2.59979415393274	2
1498	1498	115.505128374854	-28.8132859244972	2.62799835452542	2
1499	1499	115.515759385962	-28.8132859244972	19.5729591535497	2
1500	1500	115.52639039707	-28.8132859244972	0	2
1501	1501	115.00547085277	-28.8239169356051	7.32001023482499	2
1502	1502	115.016101863878	-28.8239169356051	40.1671193390265	2
1503	1503	115.026732874986	-28.8239169356051	20.520843802814	2
1504	1504	115.037363886094	-28.8239169356051	0	2
1505	1505	115.047994897202	-28.8239169356051	4.89904946129796	2
1506	1506	115.058625908311	-28.8239169356051	38.4630578827004	2
1507	1507	115.069256919419	-28.8239169356051	4.89599140912056	2
1508	1508	115.079887930527	-28.8239169356051	11.8718531825417	2
1509	1509	115.090518941635	-28.8239169356051	0	2
1510	1510	115.101149952743	-28.8239169356051	4.95853920828741	2
1511	1511	115.111780963852	-28.8239169356051	4.98605538718753	2
1512	1512	115.12241197496	-28.8239169356051	0	2
1513	1513	115.133042986068	-28.8239169356051	0	2
1514	1514	115.143673997176	-28.8239169356051	0	2
1515	1515	115.154305008284	-28.8239169356051	0	2
1516	1516	115.164936019392	-28.8239169356051	0	2
1517	1517	115.175567030501	-28.8239169356051	0	2
1518	1518	115.186198041609	-28.8239169356051	2.48107294218899	2
1519	1519	115.196829052717	-28.8239169356051	0	2
1520	1520	115.207460063825	-28.8239169356051	0	2
1521	1521	115.218091074933	-28.8239169356051	0	2
1522	1522	115.228722086041	-28.8239169356051	0	2
1523	1523	115.23935309715	-28.8239169356051	0	2
1524	1524	115.249984108258	-28.8239169356051	0	2
1525	1525	115.260615119366	-28.8239169356051	0	2
1526	1526	115.271246130474	-28.8239169356051	0	2
1527	1527	115.281877141582	-28.8239169356051	0	2
1528	1528	115.292508152691	-28.8239169356051	0	2
1529	1529	115.303139163799	-28.8239169356051	0	2
1530	1530	115.313770174907	-28.8239169356051	0	2
1531	1531	115.324401186015	-28.8239169356051	0	2
1532	1532	115.335032197123	-28.8239169356051	7.56673734167853	2
1533	1533	115.345663208231	-28.8239169356051	27.3430272603592	2
1534	1534	115.35629421934	-28.8239169356051	49.6234838544398	2
1535	1535	115.366925230448	-28.8239169356051	23.164990105779	2
1536	1536	115.377556241556	-28.8239169356051	0	2
1537	1537	115.388187252664	-28.8239169356051	0	2
1538	1538	115.398818263772	-28.8239169356051	0	2
1539	1539	115.409449274881	-28.8239169356051	7.42187612767369	2
1540	1540	115.420080285989	-28.8239169356051	63.3244519878186	2
1541	1541	115.430711297097	-28.8239169356051	0	2
1542	1542	115.441342308205	-28.8239169356051	23.1041382143767	2
1543	1543	115.451973319313	-28.8239169356051	32.7887780667096	2
1544	1544	115.462604330421	-28.8239169356051	0	2
1545	1545	115.47323534153	-28.8239169356051	0	2
1546	1546	115.483866352638	-28.8239169356051	0	2
1547	1547	115.494497363746	-28.8239169356051	0	2
1548	1548	115.505128374854	-28.8239169356051	7.71945720780384	2
1549	1549	115.515759385962	-28.8239169356051	19.5521835947352	2
1550	1550	115.52639039707	-28.8239169356051	0	2
1551	1551	115.00547085277	-28.8345479467131	0	2
1552	1552	115.016101863878	-28.8345479467131	41.6315797777415	2
1553	1553	115.026732874986	-28.8345479467131	52.5420128750059	2
1554	1554	115.037363886094	-28.8345479467131	30.0827919919316	2
1555	1555	115.047994897202	-28.8345479467131	42.8792882158582	2
1556	1556	115.058625908311	-28.8345479467131	38.4586825983155	2
1557	1557	115.069256919419	-28.8345479467131	0	2
1558	1558	115.079887930527	-28.8345479467131	0	2
1559	1559	115.090518941635	-28.8345479467131	0	2
1560	1560	115.101149952743	-28.8345479467131	14.3106960541089	2
1561	1561	115.111780963852	-28.8345479467131	5.0015444101667	2
1562	1562	115.12241197496	-28.8345479467131	2.53087772949268	2
1563	1563	115.133042986068	-28.8345479467131	2.55957422636576	2
1564	1564	115.143673997176	-28.8345479467131	0	2
1565	1565	115.154305008284	-28.8345479467131	2.50770950861158	2
1566	1566	115.164936019392	-28.8345479467131	2.50414475514634	2
1567	1567	115.175567030501	-28.8345479467131	0	2
1568	1568	115.186198041609	-28.8345479467131	7.28503966749101	2
1569	1569	115.196829052717	-28.8345479467131	4.91400616509751	2
1570	1570	115.207460063825	-28.8345479467131	14.1717564186833	2
1571	1571	115.218091074933	-28.8345479467131	0	2
1572	1572	115.228722086041	-28.8345479467131	0	2
1573	1573	115.23935309715	-28.8345479467131	0	2
1574	1574	115.249984108258	-28.8345479467131	0	2
1575	1575	115.260615119366	-28.8345479467131	0	2
1576	1576	115.271246130474	-28.8345479467131	0	2
1577	1577	115.281877141582	-28.8345479467131	0	2
1578	1578	115.292508152691	-28.8345479467131	5.10386470642429	2
1579	1579	115.303139163799	-28.8345479467131	0	2
1580	1580	115.313770174907	-28.8345479467131	0	2
1581	1581	115.324401186015	-28.8345479467131	0	2
1582	1582	115.335032197123	-28.8345479467131	2.58276151945807	2
1583	1583	115.345663208231	-28.8345479467131	5.1099960389615	2
1584	1584	115.35629421934	-28.8345479467131	5.0739387427604	2
1585	1585	115.366925230448	-28.8345479467131	44.2448790092254	2
1586	1586	115.377556241556	-28.8345479467131	32.7167352324086	2
1587	1587	115.388187252664	-28.8345479467131	0	2
1588	1588	115.398818263772	-28.8345479467131	14.4189125575902	2
1589	1589	115.409449274881	-28.8345479467131	0	2
1590	1590	115.420080285989	-28.8345479467131	0	2
1591	1591	115.430711297097	-28.8345479467131	2.51968129272263	2
1592	1592	115.441342308205	-28.8345479467131	14.4364161472477	2
1593	1593	115.451973319313	-28.8345479467131	0	2
1594	1594	115.462604330421	-28.8345479467131	0	2
1595	1595	115.47323534153	-28.8345479467131	0	2
1596	1596	115.483866352638	-28.8345479467131	0	2
1597	1597	115.494497363746	-28.8345479467131	0	2
1598	1598	115.505128374854	-28.8345479467131	0	2
1599	1599	115.515759385962	-28.8345479467131	0	2
1600	1600	115.52639039707	-28.8345479467131	0	2
1601	1601	115.00547085277	-28.845178957821	62.5815869132635	2
1602	1602	115.016101863878	-28.845178957821	53.8197509200582	2
1603	1603	115.026732874986	-28.845178957821	58.9242363605619	2
1604	1604	115.037363886094	-28.845178957821	11.849303784599	2
1605	1605	115.047994897202	-28.845178957821	7.26896224291403	2
1606	1606	115.058625908311	-28.845178957821	9.5946289403458	2
1607	1607	115.069256919419	-28.845178957821	2.47503461346613	2
1608	1608	115.079887930527	-28.845178957821	0	2
1609	1609	115.090518941635	-28.845178957821	2.50766476072442	2
1610	1610	115.101149952743	-28.845178957821	43.6605072210383	2
1611	1611	115.111780963852	-28.845178957821	0	2
1612	1612	115.12241197496	-28.845178957821	0	2
1613	1613	115.133042986068	-28.845178957821	2.56145622699861	2
1614	1614	115.143673997176	-28.845178957821	0	2
1615	1615	115.154305008284	-28.845178957821	2.52073275249779	2
1616	1616	115.164936019392	-28.845178957821	4.95197954079606	2
1617	1617	115.175567030501	-28.845178957821	4.91927172712615	2
1618	1618	115.186198041609	-28.845178957821	14.0982065269897	2
1619	1619	115.196829052717	-28.845178957821	18.4320826892368	2
1620	1620	115.207460063825	-28.845178957821	9.62644285546826	2
1621	1621	115.218091074933	-28.845178957821	7.29435256090318	2
1622	1622	115.228722086041	-28.845178957821	0	2
1623	1623	115.23935309715	-28.845178957821	2.4959529872543	2
1624	1624	115.249984108258	-28.845178957821	20.8202900687801	2
1625	1625	115.260615119366	-28.845178957821	32.5459610816044	2
1626	1626	115.271246130474	-28.845178957821	0	2
1627	1627	115.281877141582	-28.845178957821	0	2
1628	1628	115.292508152691	-28.845178957821	0	2
1629	1629	115.303139163799	-28.845178957821	0	2
1630	1630	115.313770174907	-28.845178957821	0	2
1631	1631	115.324401186015	-28.845178957821	0	2
1632	1632	115.335032197123	-28.845178957821	19.3114608912386	2
1633	1633	115.345663208231	-28.845178957821	29.5433486656121	2
1634	1634	115.35629421934	-28.845178957821	43.0752137357961	2
1635	1635	115.366925230448	-28.845178957821	29.1964548933641	2
1636	1636	115.377556241556	-28.845178957821	2.53742980949202	2
1637	1637	115.388187252664	-28.845178957821	7.44765207237604	2
1638	1638	115.398818263772	-28.845178957821	34.3773172621115	2
1639	1639	115.409449274881	-28.845178957821	0	2
1640	1640	115.420080285989	-28.845178957821	24.9471276129464	2
1641	1641	115.430711297097	-28.845178957821	2.51963185854262	2
1642	1642	115.441342308205	-28.845178957821	5.01535311474621	2
1643	1643	115.451973319313	-28.845178957821	0	2
1644	1644	115.462604330421	-28.845178957821	0	2
1645	1645	115.47323534153	-28.845178957821	0	2
1646	1646	115.483866352638	-28.845178957821	0	2
1647	1647	115.494497363746	-28.845178957821	0	2
1648	1648	115.505128374854	-28.845178957821	0	2
1649	1649	115.515759385962	-28.845178957821	0	2
1650	1650	115.52639039707	-28.845178957821	0	2
1651	1651	115.00547085277	-28.855809968929	38.9486438703422	2
1652	1652	115.016101863878	-28.855809968929	53.8600167589443	2
1653	1653	115.026732874986	-28.855809968929	18.3790793273704	2
1654	1654	115.037363886094	-28.855809968929	7.2566893971788	2
1655	1655	115.047994897202	-28.855809968929	0	2
1656	1656	115.058625908311	-28.855809968929	0	2
1657	1657	115.069256919419	-28.855809968929	0	2
1658	1658	115.079887930527	-28.855809968929	0	2
1659	1659	115.090518941635	-28.855809968929	0	2
1660	1660	115.101149952743	-28.855809968929	0	2
1661	1661	115.111780963852	-28.855809968929	2.55175005200665	2
1662	1662	115.12241197496	-28.855809968929	5.10920729468337	2
1663	1663	115.133042986068	-28.855809968929	10.0489854550291	2
1664	1664	115.143673997176	-28.855809968929	0	2
1665	1665	115.154305008284	-28.855809968929	0	2
1666	1666	115.164936019392	-28.855809968929	0	2
1667	1667	115.175567030501	-28.855809968929	0	2
1668	1668	115.186198041609	-28.855809968929	7.26681460839601	2
1669	1669	115.196829052717	-28.855809968929	7.27031173400537	2
1670	1670	115.207460063825	-28.855809968929	11.8595298471388	2
1671	1671	115.218091074933	-28.855809968929	2.4678354435798	2
1672	1672	115.228722086041	-28.855809968929	0	2
1673	1673	115.23935309715	-28.855809968929	0	2
1674	1674	115.249984108258	-28.855809968929	7.39888802873903	2
1675	1675	115.260615119366	-28.855809968929	61.1575405849001	2
1676	1676	115.271246130474	-28.855809968929	0	2
1677	1677	115.281877141582	-28.855809968929	0	2
1678	1678	115.292508152691	-28.855809968929	0	2
1679	1679	115.303139163799	-28.855809968929	0	2
1680	1680	115.313770174907	-28.855809968929	0	2
1681	1681	115.324401186015	-28.855809968929	0	2
1682	1682	115.335032197123	-28.855809968929	2.61293048381706	2
1683	1683	115.345663208231	-28.855809968929	0	2
1684	1684	115.35629421934	-28.855809968929	0	2
1685	1685	115.366925230448	-28.855809968929	2.55360463885977	2
1686	1686	115.377556241556	-28.855809968929	14.4919143772989	2
1687	1687	115.388187252664	-28.855809968929	0	2
1688	1688	115.398818263772	-28.855809968929	0	2
1689	1689	115.409449274881	-28.855809968929	22.9765531605077	2
1690	1690	115.420080285989	-28.855809968929	0	2
1691	1691	115.430711297097	-28.855809968929	0	2
1692	1692	115.441342308205	-28.855809968929	9.84178882668465	2
1693	1693	115.451973319313	-28.855809968929	0	2
1694	1694	115.462604330421	-28.855809968929	0	2
1695	1695	115.47323534153	-28.855809968929	5.12534247673368	2
1696	1696	115.483866352638	-28.855809968929	0	2
1697	1697	115.494497363746	-28.855809968929	0	2
1698	1698	115.505128374854	-28.855809968929	0	2
1699	1699	115.515759385962	-28.855809968929	0	2
1700	1700	115.52639039707	-28.855809968929	0	2
1701	1701	115.00547085277	-28.8664409800369	24.7894049321239	2
1702	1702	115.016101863878	-28.8664409800369	22.6613618094846	2
1703	1703	115.026732874986	-28.8664409800369	0	2
1704	1704	115.037363886094	-28.8664409800369	0	2
1705	1705	115.047994897202	-28.8664409800369	0	2
1706	1706	115.058625908311	-28.8664409800369	0	2
1707	1707	115.069256919419	-28.8664409800369	0	2
1708	1708	115.079887930527	-28.8664409800369	0	2
1709	1709	115.090518941635	-28.8664409800369	0	2
1710	1710	115.101149952743	-28.8664409800369	0	2
1711	1711	115.111780963852	-28.8664409800369	0	2
1712	1712	115.12241197496	-28.8664409800369	0	2
1713	1713	115.133042986068	-28.8664409800369	5.13538651496701	2
1714	1714	115.143673997176	-28.8664409800369	0	2
1715	1715	115.154305008284	-28.8664409800369	0	2
1716	1716	115.164936019392	-28.8664409800369	0	2
1717	1717	115.175567030501	-28.8664409800369	0	2
1718	1718	115.186198041609	-28.8664409800369	0	2
1719	1719	115.196829052717	-28.8664409800369	0	2
1720	1720	115.207460063825	-28.8664409800369	0	2
1721	1721	115.218091074933	-28.8664409800369	0	2
1722	1722	115.228722086041	-28.8664409800369	0	2
1723	1723	115.23935309715	-28.8664409800369	0	2
1724	1724	115.249984108258	-28.8664409800369	0	2
1725	1725	115.260615119366	-28.8664409800369	0	2
1726	1726	115.271246130474	-28.8664409800369	0	2
1727	1727	115.281877141582	-28.8664409800369	12.2398955990803	2
1728	1728	115.292508152691	-28.8664409800369	0	2
1729	1729	115.303139163799	-28.8664409800369	0	2
1730	1730	115.313770174907	-28.8664409800369	0	2
1731	1731	115.324401186015	-28.8664409800369	0	2
1732	1732	115.335032197123	-28.8664409800369	0	2
1733	1733	115.345663208231	-28.8664409800369	0	2
1734	1734	115.35629421934	-28.8664409800369	0	2
1735	1735	115.366925230448	-28.8664409800369	60.2770522897391	2
1736	1736	115.377556241556	-28.8664409800369	31.0037403187856	2
1737	1737	115.388187252664	-28.8664409800369	0	2
1738	1738	115.398818263772	-28.8664409800369	0	2
1739	1739	115.409449274881	-28.8664409800369	7.43494545855991	2
1740	1740	115.420080285989	-28.8664409800369	18.7938656524817	2
1741	1741	115.430711297097	-28.8664409800369	2.53130316778608	2
1742	1742	115.441342308205	-28.8664409800369	27.1327471076684	2
1743	1743	115.451973319313	-28.8664409800369	5.08642622278433	2
1744	1744	115.462604330421	-28.8664409800369	2.5948819174983	2
1745	1745	115.47323534153	-28.8664409800369	0	2
1746	1746	115.483866352638	-28.8664409800369	0	2
1747	1747	115.494497363746	-28.8664409800369	0	2
1748	1748	115.505128374854	-28.8664409800369	0	2
1749	1749	115.515759385962	-28.8664409800369	0	2
1750	1750	115.52639039707	-28.8664409800369	0	2
1751	1751	115.00547085277	-28.8770719911449	2.50923259402019	2
1752	1752	115.016101863878	-28.8770719911449	0	2
1753	1753	115.026732874986	-28.8770719911449	0	2
1754	1754	115.037363886094	-28.8770719911449	0	2
1755	1755	115.047994897202	-28.8770719911449	0	2
1756	1756	115.058625908311	-28.8770719911449	0	2
1757	1757	115.069256919419	-28.8770719911449	2.50422927254961	2
1758	1758	115.079887930527	-28.8770719911449	7.34854794218332	2
1759	1759	115.090518941635	-28.8770719911449	9.78804870452407	2
1760	1760	115.101149952743	-28.8770719911449	12.1885382463035	2
1761	1761	115.111780963852	-28.8770719911449	0	2
1762	1762	115.12241197496	-28.8770719911449	29.4001666418133	2
1763	1763	115.133042986068	-28.8770719911449	0	2
1764	1764	115.143673997176	-28.8770719911449	0	2
1765	1765	115.154305008284	-28.8770719911449	0	2
1766	1766	115.164936019392	-28.8770719911449	0	2
1767	1767	115.175567030501	-28.8770719911449	0	2
1768	1768	115.186198041609	-28.8770719911449	0	2
1769	1769	115.196829052717	-28.8770719911449	0	2
1770	1770	115.207460063825	-28.8770719911449	0	2
1771	1771	115.218091074933	-28.8770719911449	0	2
1772	1772	115.228722086041	-28.8770719911449	0	2
1773	1773	115.23935309715	-28.8770719911449	0	2
1774	1774	115.249984108258	-28.8770719911449	0	2
1775	1775	115.260615119366	-28.8770719911449	0	2
1776	1776	115.271246130474	-28.8770719911449	0	2
1777	1777	115.281877141582	-28.8770719911449	0	2
1778	1778	115.292508152691	-28.8770719911449	0	2
1779	1779	115.303139163799	-28.8770719911449	0	2
1780	1780	115.313770174907	-28.8770719911449	0	2
1781	1781	115.324401186015	-28.8770719911449	0	2
1782	1782	115.335032197123	-28.8770719911449	0	2
1783	1783	115.345663208231	-28.8770719911449	0	2
1784	1784	115.35629421934	-28.8770719911449	2.57031697603878	2
1785	1785	115.366925230448	-28.8770719911449	51.0396276408248	2
1786	1786	115.377556241556	-28.8770719911449	55.2238803133939	2
1787	1787	115.388187252664	-28.8770719911449	12.2320072635809	2
1788	1788	115.398818263772	-28.8770719911449	16.739072151724	2
1789	1789	115.409449274881	-28.8770719911449	0	2
1790	1790	115.420080285989	-28.8770719911449	36.2325147349309	2
1791	1791	115.430711297097	-28.8770719911449	37.7982543100829	2
1792	1792	115.441342308205	-28.8770719911449	23.2620929311872	2
1793	1793	115.451973319313	-28.8770719911449	0	2
1794	1794	115.462604330421	-28.8770719911449	17.0845020876022	2
1795	1795	115.47323534153	-28.8770719911449	7.71449459773005	2
1796	1796	115.483866352638	-28.8770719911449	0	2
1797	1797	115.494497363746	-28.8770719911449	5.1795742281328	2
1798	1798	115.505128374854	-28.8770719911449	0	2
1799	1799	115.515759385962	-28.8770719911449	0	2
1800	1800	115.52639039707	-28.8770719911449	0	2
1801	1801	115.00547085277	-28.8877030022528	0	2
1802	1802	115.016101863878	-28.8877030022528	0	2
1803	1803	115.026732874986	-28.8877030022528	11.9340281642936	2
1804	1804	115.037363886094	-28.8877030022528	11.9401873091882	2
1805	1805	115.047994897202	-28.8877030022528	32.1720557142525	2
1806	1806	115.058625908311	-28.8877030022528	30.444815542581	2
1807	1807	115.069256919419	-28.8877030022528	16.5033685866698	2
1808	1808	115.079887930527	-28.8877030022528	2.51918751786501	2
1809	1809	115.090518941635	-28.8877030022528	2.52803861461573	2
1810	1810	115.101149952743	-28.8877030022528	16.7047023839483	2
1811	1811	115.111780963852	-28.8877030022528	0	2
1812	1812	115.12241197496	-28.8877030022528	7.56048902506724	2
1813	1813	115.133042986068	-28.8877030022528	5.09434154223691	2
1814	1814	115.143673997176	-28.8877030022528	2.56318028341128	2
1815	1815	115.154305008284	-28.8877030022528	0	2
1816	1816	115.164936019392	-28.8877030022528	0	2
1817	1817	115.175567030501	-28.8877030022528	0	2
1818	1818	115.186198041609	-28.8877030022528	0	2
1819	1819	115.196829052717	-28.8877030022528	0	2
1820	1820	115.207460063825	-28.8877030022528	0	2
1821	1821	115.218091074933	-28.8877030022528	0	2
1822	1822	115.228722086041	-28.8877030022528	0	2
1823	1823	115.23935309715	-28.8877030022528	0	2
1824	1824	115.249984108258	-28.8877030022528	0	2
1825	1825	115.260615119366	-28.8877030022528	0	2
1826	1826	115.271246130474	-28.8877030022528	0	2
1827	1827	115.281877141582	-28.8877030022528	0	2
1828	1828	115.292508152691	-28.8877030022528	0	2
1829	1829	115.303139163799	-28.8877030022528	12.3215434866243	2
1830	1830	115.313770174907	-28.8877030022528	7.54621439231699	2
1831	1831	115.324401186015	-28.8877030022528	0	2
1832	1832	115.335032197123	-28.8877030022528	5.12240458823502	2
1833	1833	115.345663208231	-28.8877030022528	0	2
1834	1834	115.35629421934	-28.8877030022528	0	2
1835	1835	115.366925230448	-28.8877030022528	64.36063211337	2
1836	1836	115.377556241556	-28.8877030022528	2.56068984270012	2
1837	1837	115.388187252664	-28.8877030022528	5.05947053394931	2
1838	1838	115.398818263772	-28.8877030022528	0	2
1839	1839	115.409449274881	-28.8877030022528	12.2331180256834	2
1840	1840	115.420080285989	-28.8877030022528	12.2275462237465	2
1841	1841	115.430711297097	-28.8877030022528	2.55458409773817	2
1842	1842	115.441342308205	-28.8877030022528	9.95727135899845	2
1843	1843	115.451973319313	-28.8877030022528	17.0764241120304	2
1844	1844	115.462604330421	-28.8877030022528	2.60402638519435	2
1845	1845	115.47323534153	-28.8877030022528	12.5992465807182	2
1846	1846	115.483866352638	-28.8877030022528	2.63201860669784	2
1847	1847	115.494497363746	-28.8877030022528	0	2
1848	1848	115.505128374854	-28.8877030022528	0	2
1849	1849	115.515759385962	-28.8877030022528	0	2
1850	1850	115.52639039707	-28.8877030022528	0	2
1851	1851	115.00547085277	-28.8983340133608	20.6526204846631	2
1852	1852	115.016101863878	-28.8983340133608	45.9775771466584	2
1853	1853	115.026732874986	-28.8983340133608	2.48813117814719	2
1854	1854	115.037363886094	-28.8983340133608	4.94271871814898	2
1855	1855	115.047994897202	-28.8983340133608	9.70647763477336	2
1856	1856	115.058625908311	-28.8983340133608	18.6941413743595	2
1857	1857	115.069256919419	-28.8983340133608	4.99854644906772	2
1858	1858	115.079887930527	-28.8983340133608	0	2
1859	1859	115.090518941635	-28.8983340133608	0	2
1860	1860	115.101149952743	-28.8983340133608	0	2
1861	1861	115.111780963852	-28.8983340133608	0	2
1862	1862	115.12241197496	-28.8983340133608	45.8828995694009	2
1863	1863	115.133042986068	-28.8983340133608	14.6348995285714	2
1864	1864	115.143673997176	-28.8983340133608	0	2
1865	1865	115.154305008284	-28.8983340133608	9.85039790010116	2
1866	1866	115.164936019392	-28.8983340133608	7.43577061730419	2
1867	1867	115.175567030501	-28.8983340133608	0	2
1868	1868	115.186198041609	-28.8983340133608	0	2
1869	1869	115.196829052717	-28.8983340133608	0	2
1870	1870	115.207460063825	-28.8983340133608	0	2
1871	1871	115.218091074933	-28.8983340133608	0	2
1872	1872	115.228722086041	-28.8983340133608	0	2
1873	1873	115.23935309715	-28.8983340133608	0	2
1874	1874	115.249984108258	-28.8983340133608	0	2
1875	1875	115.260615119366	-28.8983340133608	0	2
1876	1876	115.271246130474	-28.8983340133608	0	2
1877	1877	115.281877141582	-28.8983340133608	0	2
1878	1878	115.292508152691	-28.8983340133608	0	2
1879	1879	115.303139163799	-28.8983340133608	0	2
1880	1880	115.313770174907	-28.8983340133608	0	2
1881	1881	115.324401186015	-28.8983340133608	0	2
1882	1882	115.335032197123	-28.8983340133608	0	2
1883	1883	115.345663208231	-28.8983340133608	0	2
1884	1884	115.35629421934	-28.8983340133608	0	2
1885	1885	115.366925230448	-28.8983340133608	52.2840655819358	2
1886	1886	115.377556241556	-28.8983340133608	21.2333376409462	2
1887	1887	115.388187252664	-28.8983340133608	0	2
1888	1888	115.398818263772	-28.8983340133608	16.8561414058754	2
1889	1889	115.409449274881	-28.8983340133608	16.8510810889838	2
1890	1890	115.420080285989	-28.8983340133608	7.54453637565194	2
1891	1891	115.430711297097	-28.8983340133608	39.8619051137844	2
1892	1892	115.441342308205	-28.8983340133608	23.5159650044739	2
1893	1893	115.451973319313	-28.8983340133608	12.4682911254066	2
1894	1894	115.462604330421	-28.8983340133608	0	2
1895	1895	115.47323534153	-28.8983340133608	2.64398461577483	2
1896	1896	115.483866352638	-28.8983340133608	17.4292511646275	2
1897	1897	115.494497363746	-28.8983340133608	2.63051467010375	2
1898	1898	115.505128374854	-28.8983340133608	0	2
1899	1899	115.515759385962	-28.8983340133608	0	2
1900	1900	115.52639039707	-28.8983340133608	0	2
1901	1901	115.00547085277	-28.9089650244687	62.1056448430492	2
1902	1902	115.016101863878	-28.9089650244687	18.5530428495315	2
1903	1903	115.026732874986	-28.9089650244687	0	2
1904	1904	115.037363886094	-28.9089650244687	12.0148891504371	2
1905	1905	115.047994897202	-28.9089650244687	4.99036634432571	2
1906	1906	115.058625908311	-28.9089650244687	0	2
1907	1907	115.069256919419	-28.9089650244687	7.46081387516259	2
1908	1908	115.079887930527	-28.9089650244687	46.9383919653366	2
1909	1909	115.090518941635	-28.9089650244687	0	2
1910	1910	115.101149952743	-28.9089650244687	0	2
1911	1911	115.111780963852	-28.9089650244687	9.92499478201034	2
1912	1912	115.12241197496	-28.9089650244687	0	2
1913	1913	115.133042986068	-28.9089650244687	64.6524063714133	2
1914	1914	115.143673997176	-28.9089650244687	21.1312031406654	2
1915	1915	115.154305008284	-28.9089650244687	0	2
1916	1916	115.164936019392	-28.9089650244687	0	2
1917	1917	115.175567030501	-28.9089650244687	0	2
1918	1918	115.186198041609	-28.9089650244687	0	2
1919	1919	115.196829052717	-28.9089650244687	9.81680349271105	2
1920	1920	115.207460063825	-28.9089650244687	59.7410082820628	2
1921	1921	115.218091074933	-28.9089650244687	28.0308707764993	2
1922	1922	115.228722086041	-28.9089650244687	0	2
1923	1923	115.23935309715	-28.9089650244687	0	2
1924	1924	115.249984108258	-28.9089650244687	0	2
1925	1925	115.260615119366	-28.9089650244687	0	2
1926	1926	115.271246130474	-28.9089650244687	0	2
1927	1927	115.281877141582	-28.9089650244687	0	2
1928	1928	115.292508152691	-28.9089650244687	5.04382398574502	2
1929	1929	115.303139163799	-28.9089650244687	0	2
1930	1930	115.313770174907	-28.9089650244687	0	2
1931	1931	115.324401186015	-28.9089650244687	0	2
1932	1932	115.335032197123	-28.9089650244687	0	2
1933	1933	115.345663208231	-28.9089650244687	9.95740897282053	2
1934	1934	115.35629421934	-28.9089650244687	5.08464764864964	2
1935	1935	115.366925230448	-28.9089650244687	5.0876260832265	2
1936	1936	115.377556241556	-28.9089650244687	16.899055216965	2
1937	1937	115.388187252664	-28.9089650244687	0	2
1938	1938	115.398818263772	-28.9089650244687	0	2
1939	1939	115.409449274881	-28.9089650244687	2.57335173142713	2
1940	1940	115.420080285989	-28.9089650244687	57.418722745476	2
1941	1941	115.430711297097	-28.9089650244687	21.2931478384326	2
1942	1942	115.441342308205	-28.9089650244687	64.7095406074791	2
1943	1943	115.451973319313	-28.9089650244687	12.5215962582723	2
1944	1944	115.462604330421	-28.9089650244687	2.63196286057236	2
1945	1945	115.47323534153	-28.9089650244687	5.23645461618516	2
1946	1946	115.483866352638	-28.9089650244687	5.29484148950226	2
1947	1947	115.494497363746	-28.9089650244687	7.75722476333596	2
1948	1948	115.505128374854	-28.9089650244687	5.1524190885144	2
1949	1949	115.515759385962	-28.9089650244687	5.10546428904521	2
1950	1950	115.52639039707	-28.9089650244687	0	2
1951	1951	115.00547085277	-28.9195960355767	60.6795931704637	2
1952	1952	115.016101863878	-28.9195960355767	2.49730163901131	2
1953	1953	115.026732874986	-28.9195960355767	4.94175024897079	2
1954	1954	115.037363886094	-28.9195960355767	0	2
1955	1955	115.047994897202	-28.9195960355767	0	2
1956	1956	115.058625908311	-28.9195960355767	0	2
1957	1957	115.069256919419	-28.9195960355767	0	2
1958	1958	115.079887930527	-28.9195960355767	0	2
1959	1959	115.090518941635	-28.9195960355767	2.54262460421712	2
1960	1960	115.101149952743	-28.9195960355767	25.1578826418006	2
1961	1961	115.111780963852	-28.9195960355767	9.87661278476383	2
1962	1962	115.12241197496	-28.9195960355767	0	2
1963	1963	115.133042986068	-28.9195960355767	0	2
1964	1964	115.143673997176	-28.9195960355767	48.2536963969213	2
1965	1965	115.154305008284	-28.9195960355767	12.2088179654595	2
1966	1966	115.164936019392	-28.9195960355767	0	2
1967	1967	115.175567030501	-28.9195960355767	0	2
1968	1968	115.186198041609	-28.9195960355767	0	2
1969	1969	115.196829052717	-28.9195960355767	5.03068945831271	2
1970	1970	115.207460063825	-28.9195960355767	7.47116767303363	2
1971	1971	115.218091074933	-28.9195960355767	35.6825405505456	2
1972	1972	115.228722086041	-28.9195960355767	0	2
1973	1973	115.23935309715	-28.9195960355767	0	2
1974	1974	115.249984108258	-28.9195960355767	0	2
1975	1975	115.260615119366	-28.9195960355767	0	2
1976	1976	115.271246130474	-28.9195960355767	0	2
1977	1977	115.281877141582	-28.9195960355767	2.5450405869463	2
1978	1978	115.292508152691	-28.9195960355767	12.2243667680349	2
1979	1979	115.303139163799	-28.9195960355767	0	2
1980	1980	115.313770174907	-28.9195960355767	0	2
1981	1981	115.324401186015	-28.9195960355767	0	2
1982	1982	115.335032197123	-28.9195960355767	0	2
1983	1983	115.345663208231	-28.9195960355767	0	2
1984	1984	115.35629421934	-28.9195960355767	2.57352170447667	2
1985	1985	115.366925230448	-28.9195960355767	0	2
1986	1986	115.377556241556	-28.9195960355767	0	2
1987	1987	115.388187252664	-28.9195960355767	0	2
1988	1988	115.398818263772	-28.9195960355767	0	2
1989	1989	115.409449274881	-28.9195960355767	2.56960309960199	2
1990	1990	115.420080285989	-28.9195960355767	23.3312570525591	2
1991	1991	115.430711297097	-28.9195960355767	42.9844649547641	2
1992	1992	115.441342308205	-28.9195960355767	19.1951537081363	2
1993	1993	115.451973319313	-28.9195960355767	0	2
1994	1994	115.462604330421	-28.9195960355767	0	2
1995	1995	115.47323534153	-28.9195960355767	7.7572045367884	2
1996	1996	115.483866352638	-28.9195960355767	29.8625108051982	2
1997	1997	115.494497363746	-28.9195960355767	0	2
1998	1998	115.505128374854	-28.9195960355767	2.59422750680444	2
1999	1999	115.515759385962	-28.9195960355767	21.1203712865147	2
[truncated: 501 more rows]
