# Supplementary material for: A Landscape Approach to Invasive Species Management
Source: PLoS One. 2016 Jul 29;11(7):e0160417. doi: 10.1371/journal.pone.0160417 (PMC4966913; doi:10.1371/journal.pone.0160417)
Supplement: S1 Appendix — The archive includes source code, readme file explaining how to run it, and the input files necessary to run the simulations. (ZIP) [file pone.0160417.s001.zip › appendix/landscapes/tbl_MetapopGrid1km_landsc50km_3.csv]

	CellNo	XCoordCell	YCoordCell	PopSize	LandscNo
1	1	115.505128374854	-29.505364747625	2.37828827580028	3
2	2	115.515759385962	-29.505364747625	0	3
3	3	115.52639039707	-29.505364747625	2.41378814921062	3
4	4	115.537021408179	-29.505364747625	4.79753983718114	3
5	5	115.547652419287	-29.505364747625	0	3
6	6	115.558283430395	-29.505364747625	0	3
7	7	115.568914441503	-29.505364747625	2.45711266707939	3
8	8	115.579545452611	-29.505364747625	30.0608986456532	3
9	9	115.59017646372	-29.505364747625	20.6491939129412	3
10	10	115.600807474828	-29.505364747625	0	3
11	11	115.611438485936	-29.505364747625	14.5817206045112	3
12	12	115.622069497044	-29.505364747625	0	3
13	13	115.632700508152	-29.505364747625	0	3
14	14	115.64333151926	-29.505364747625	0	3
15	15	115.653962530369	-29.505364747625	61.0290126616046	3
16	16	115.664593541477	-29.505364747625	63.5774141363374	3
17	17	115.675224552585	-29.505364747625	34.9243110728913	3
18	18	115.685855563693	-29.505364747625	27.2863076733403	3
19	19	115.696486574801	-29.505364747625	24.4217829609809	3
20	20	115.70711758591	-29.505364747625	0	3
21	21	115.717748597018	-29.505364747625	0	3
22	22	115.728379608126	-29.505364747625	0	3
23	23	115.739010619234	-29.505364747625	0	3
24	24	115.749641630342	-29.505364747625	0	3
25	25	115.76027264145	-29.505364747625	0	3
26	26	115.770903652559	-29.505364747625	0	3
27	27	115.781534663667	-29.505364747625	0	3
28	28	115.792165674775	-29.505364747625	0	3
29	29	115.802796685883	-29.505364747625	0	3
30	30	115.813427696991	-29.505364747625	15.947478150825	3
31	31	115.824058708099	-29.505364747625	16.9942983691833	3
32	32	115.834689719208	-29.505364747625	59.1701177579182	3
33	33	115.845320730316	-29.505364747625	20.7589954644835	3
34	34	115.855951741424	-29.505364747625	0	3
35	35	115.866582752532	-29.505364747625	0	3
36	36	115.87721376364	-29.505364747625	0	3
37	37	115.887844774749	-29.505364747625	0	3
38	38	115.898475785857	-29.505364747625	0	3
39	39	115.909106796965	-29.505364747625	0	3
40	40	115.919737808073	-29.505364747625	0	3
41	41	115.930368819181	-29.505364747625	0	3
42	42	115.940999830289	-29.505364747625	2.75765140138876	3
43	43	115.951630841398	-29.505364747625	13.0932668102644	3
44	44	115.962261852506	-29.505364747625	0	3
45	45	115.972892863614	-29.505364747625	0	3
46	46	115.983523874722	-29.505364747625	2.39889157708765	3
47	47	115.99415488583	-29.505364747625	0	3
48	48	116.004785896939	-29.505364747625	0	3
49	49	116.015416908047	-29.505364747625	0	3
50	50	116.026047919155	-29.505364747625	5.47531757260184	3
51	51	115.505128374854	-29.515995758733	0	3
52	52	115.515759385962	-29.515995758733	0	3
53	53	115.52639039707	-29.515995758733	0	3
54	54	115.537021408179	-29.515995758733	0	3
55	55	115.547652419287	-29.515995758733	0	3
56	56	115.558283430395	-29.515995758733	0	3
57	57	115.568914441503	-29.515995758733	0	3
58	58	115.579545452611	-29.515995758733	0	3
59	59	115.59017646372	-29.515995758733	4.96548089223706	3
60	60	115.600807474828	-29.515995758733	7.40347707597554	3
61	61	115.611438485936	-29.515995758733	0	3
62	62	115.622069497044	-29.515995758733	0	3
63	63	115.632700508152	-29.515995758733	0	3
64	64	115.64333151926	-29.515995758733	0	3
65	65	115.653962530369	-29.515995758733	35.1284440279399	3
66	66	115.664593541477	-29.515995758733	65.0410950792313	3
67	67	115.675224552585	-29.515995758733	38.4785586032703	3
68	68	115.685855563693	-29.515995758733	56.4853268092449	3
69	69	115.696486574801	-29.515995758733	14.0864629699297	3
70	70	115.70711758591	-29.515995758733	41.0121492488588	3
71	71	115.717748597018	-29.515995758733	9.55406738101016	3
72	72	115.728379608126	-29.515995758733	0	3
73	73	115.739010619234	-29.515995758733	0	3
74	74	115.749641630342	-29.515995758733	0	3
75	75	115.76027264145	-29.515995758733	0	3
76	76	115.770903652559	-29.515995758733	0	3
77	77	115.781534663667	-29.515995758733	0	3
78	78	115.792165674775	-29.515995758733	0	3
79	79	115.802796685883	-29.515995758733	0	3
80	80	115.813427696991	-29.515995758733	26.6812704791749	3
81	81	115.824058708099	-29.515995758733	0	3
82	82	115.834689719208	-29.515995758733	2.50804879787854	3
83	83	115.845320730316	-29.515995758733	44.8579490566493	3
84	84	115.855951741424	-29.515995758733	0	3
85	85	115.866582752532	-29.515995758733	0	3
86	86	115.87721376364	-29.515995758733	0	3
87	87	115.887844774749	-29.515995758733	0	3
88	88	115.898475785857	-29.515995758733	0	3
89	89	115.909106796965	-29.515995758733	0	3
90	90	115.919737808073	-29.515995758733	0	3
91	91	115.930368819181	-29.515995758733	0	3
92	92	115.940999830289	-29.515995758733	0	3
93	93	115.951630841398	-29.515995758733	5.41268368684063	3
94	94	115.962261852506	-29.515995758733	0	3
95	95	115.972892863614	-29.515995758733	0	3
96	96	115.983523874722	-29.515995758733	0	3
97	97	115.99415488583	-29.515995758733	0	3
98	98	116.004785896939	-29.515995758733	0	3
99	99	116.015416908047	-29.515995758733	14.8691307516652	3
100	100	116.026047919155	-29.515995758733	0	3
101	101	115.505128374854	-29.5266267698409	0	3
102	102	115.515759385962	-29.5266267698409	0	3
103	103	115.52639039707	-29.5266267698409	0	3
104	104	115.537021408179	-29.5266267698409	0	3
105	105	115.547652419287	-29.5266267698409	2.43964845656471	3
106	106	115.558283430395	-29.5266267698409	9.48627515044145	3
107	107	115.568914441503	-29.5266267698409	0	3
108	108	115.579545452611	-29.5266267698409	42.8318418740955	3
109	109	115.59017646372	-29.5266267698409	7.30622494896839	3
110	110	115.600807474828	-29.5266267698409	2.52926568827471	3
111	111	115.611438485936	-29.5266267698409	0	3
112	112	115.622069497044	-29.5266267698409	2.58616618552516	3
113	113	115.632700508152	-29.5266267698409	2.59785788073095	3
114	114	115.64333151926	-29.5266267698409	17.088222042516	3
115	115	115.653962530369	-29.5266267698409	52.8544463423393	3
116	116	115.664593541477	-29.5266267698409	44.9466691510525	3
117	117	115.675224552585	-29.5266267698409	62.8065005522775	3
118	118	115.685855563693	-29.5266267698409	14.6894860295453	3
119	119	115.696486574801	-29.5266267698409	63.1636848877495	3
120	120	115.70711758591	-29.5266267698409	29.2106057443603	3
121	121	115.717748597018	-29.5266267698409	0	3
122	122	115.728379608126	-29.5266267698409	0	3
123	123	115.739010619234	-29.5266267698409	0	3
124	124	115.749641630342	-29.5266267698409	0	3
125	125	115.76027264145	-29.5266267698409	0	3
126	126	115.770903652559	-29.5266267698409	0	3
127	127	115.781534663667	-29.5266267698409	0	3
128	128	115.792165674775	-29.5266267698409	0	3
129	129	115.802796685883	-29.5266267698409	0	3
130	130	115.813427696991	-29.5266267698409	0	3
131	131	115.824058708099	-29.5266267698409	56.3216578554269	3
132	132	115.834689719208	-29.5266267698409	42.6445973903892	3
133	133	115.845320730316	-29.5266267698409	26.5972129299281	3
134	134	115.855951741424	-29.5266267698409	0	3
135	135	115.866582752532	-29.5266267698409	0	3
136	136	115.87721376364	-29.5266267698409	0	3
137	137	115.887844774749	-29.5266267698409	0	3
138	138	115.898475785857	-29.5266267698409	0	3
139	139	115.909106796965	-29.5266267698409	0	3
140	140	115.919737808073	-29.5266267698409	0	3
141	141	115.930368819181	-29.5266267698409	0	3
142	142	115.940999830289	-29.5266267698409	0	3
143	143	115.951630841398	-29.5266267698409	0	3
144	144	115.962261852506	-29.5266267698409	0	3
145	145	115.972892863614	-29.5266267698409	0	3
146	146	115.983523874722	-29.5266267698409	0	3
147	147	115.99415488583	-29.5266267698409	8.16205586549795	3
148	148	116.004785896939	-29.5266267698409	8.06984511659033	3
149	149	116.015416908047	-29.5266267698409	0	3
150	150	116.026047919155	-29.5266267698409	0	3
151	151	115.505128374854	-29.5372577809489	0	3
152	152	115.515759385962	-29.5372577809489	0	3
153	153	115.52639039707	-29.5372577809489	0	3
154	154	115.537021408179	-29.5372577809489	0	3
155	155	115.547652419287	-29.5372577809489	0	3
156	156	115.558283430395	-29.5372577809489	0	3
157	157	115.568914441503	-29.5372577809489	18.2817176584141	3
158	158	115.579545452611	-29.5372577809489	24.4431146832303	3
159	159	115.59017646372	-29.5372577809489	4.9194022846501	3
160	160	115.600807474828	-29.5372577809489	0	3
161	161	115.611438485936	-29.5372577809489	0	3
162	162	115.622069497044	-29.5372577809489	2.58708737184461	3
163	163	115.632700508152	-29.5372577809489	29.7863961136074	3
164	164	115.64333151926	-29.5372577809489	0	3
165	165	115.653962530369	-29.5372577809489	17.0978214400626	3
166	166	115.664593541477	-29.5372577809489	49.260748066015	3
167	167	115.675224552585	-29.5372577809489	59.6950451068115	3
168	168	115.685855563693	-29.5372577809489	47.5698518006118	3
169	169	115.696486574801	-29.5372577809489	34.7688846864097	3
170	170	115.70711758591	-29.5372577809489	19.832405464413	3
171	171	115.717748597018	-29.5372577809489	4.97364589553726	3
172	172	115.728379608126	-29.5372577809489	0	3
173	173	115.739010619234	-29.5372577809489	0	3
174	174	115.749641630342	-29.5372577809489	0	3
175	175	115.76027264145	-29.5372577809489	0	3
176	176	115.770903652559	-29.5372577809489	0	3
177	177	115.781534663667	-29.5372577809489	0	3
178	178	115.792165674775	-29.5372577809489	0	3
179	179	115.802796685883	-29.5372577809489	0	3
180	180	115.813427696991	-29.5372577809489	0	3
181	181	115.824058708099	-29.5372577809489	25.5028586170736	3
182	182	115.834689719208	-29.5372577809489	6.52807543648593	3
183	183	115.845320730316	-29.5372577809489	0	3
184	184	115.855951741424	-29.5372577809489	0	3
185	185	115.866582752532	-29.5372577809489	0	3
186	186	115.87721376364	-29.5372577809489	0	3
187	187	115.887844774749	-29.5372577809489	0	3
188	188	115.898475785857	-29.5372577809489	2.69823019574682	3
189	189	115.909106796965	-29.5372577809489	0	3
190	190	115.919737808073	-29.5372577809489	2.7380963043835	3
191	191	115.930368819181	-29.5372577809489	0	3
192	192	115.940999830289	-29.5372577809489	0	3
193	193	115.951630841398	-29.5372577809489	0	3
194	194	115.962261852506	-29.5372577809489	0	3
195	195	115.972892863614	-29.5372577809489	0	3
196	196	115.983523874722	-29.5372577809489	0	3
197	197	115.99415488583	-29.5372577809489	22.9876853621107	3
198	198	116.004785896939	-29.5372577809489	7.74001299788923	3
199	199	116.015416908047	-29.5372577809489	0	3
200	200	116.026047919155	-29.5372577809489	0	3
201	201	115.505128374854	-29.5478887920568	7.07333140652706	3
202	202	115.515759385962	-29.5478887920568	27.5307526445117	3
203	203	115.52639039707	-29.5478887920568	0	3
204	204	115.537021408179	-29.5478887920568	0	3
205	205	115.547652419287	-29.5478887920568	0	3
206	206	115.558283430395	-29.5478887920568	0	3
207	207	115.568914441503	-29.5478887920568	0	3
208	208	115.579545452611	-29.5478887920568	0	3
209	209	115.59017646372	-29.5478887920568	0	3
210	210	115.600807474828	-29.5478887920568	0	3
211	211	115.611438485936	-29.5478887920568	2.57419923868038	3
212	212	115.622069497044	-29.5478887920568	10.0670812239832	3
213	213	115.632700508152	-29.5478887920568	7.67041987193231	3
214	214	115.64333151926	-29.5478887920568	0	3
215	215	115.653962530369	-29.5478887920568	10.1146587956749	3
216	216	115.664593541477	-29.5478887920568	53.1125443788937	3
217	217	115.675224552585	-29.5478887920568	64.8656049248837	3
218	218	115.685855563693	-29.5478887920568	31.5365224061122	3
219	219	115.696486574801	-29.5478887920568	44.39010000176	3
220	220	115.70711758591	-29.5478887920568	23.0062699676458	3
221	221	115.717748597018	-29.5478887920568	0	3
222	222	115.728379608126	-29.5478887920568	0	3
223	223	115.739010619234	-29.5478887920568	0	3
224	224	115.749641630342	-29.5478887920568	0	3
225	225	115.76027264145	-29.5478887920568	0	3
226	226	115.770903652559	-29.5478887920568	0	3
227	227	115.781534663667	-29.5478887920568	0	3
228	228	115.792165674775	-29.5478887920568	0	3
229	229	115.802796685883	-29.5478887920568	0	3
230	230	115.813427696991	-29.5478887920568	0	3
231	231	115.824058708099	-29.5478887920568	0	3
232	232	115.834689719208	-29.5478887920568	0	3
233	233	115.845320730316	-29.5478887920568	0	3
234	234	115.855951741424	-29.5478887920568	0	3
235	235	115.866582752532	-29.5478887920568	0	3
236	236	115.87721376364	-29.5478887920568	0	3
237	237	115.887844774749	-29.5478887920568	0	3
238	238	115.898475785857	-29.5478887920568	0	3
239	239	115.909106796965	-29.5478887920568	7.96845605013032	3
240	240	115.919737808073	-29.5478887920568	50.3521090418976	3
241	241	115.930368819181	-29.5478887920568	0	3
242	242	115.940999830289	-29.5478887920568	0	3
243	243	115.951630841398	-29.5478887920568	0	3
244	244	115.962261852506	-29.5478887920568	0	3
245	245	115.972892863614	-29.5478887920568	0	3
246	246	115.983523874722	-29.5478887920568	15.5597874568451	3
247	247	115.99415488583	-29.5478887920568	2.78988764943677	3
248	248	116.004785896939	-29.5478887920568	0	3
249	249	116.015416908047	-29.5478887920568	0	3
250	250	116.026047919155	-29.5478887920568	2.62079357567087	3
251	251	115.505128374854	-29.5585198031648	0	3
252	252	115.515759385962	-29.5585198031648	11.5692993607343	3
253	253	115.52639039707	-29.5585198031648	11.6545310860475	3
254	254	115.537021408179	-29.5585198031648	42.1457121393073	3
255	255	115.547652419287	-29.5585198031648	0	3
256	256	115.558283430395	-29.5585198031648	0	3
257	257	115.568914441503	-29.5585198031648	0	3
258	258	115.579545452611	-29.5585198031648	0	3
259	259	115.59017646372	-29.5585198031648	9.7205037774039	3
260	260	115.600807474828	-29.5585198031648	0	3
261	261	115.611438485936	-29.5585198031648	9.94833504630943	3
262	262	115.622069497044	-29.5585198031648	2.59781500314185	3
263	263	115.632700508152	-29.5585198031648	0	3
264	264	115.64333151926	-29.5585198031648	0	3
265	265	115.653962530369	-29.5585198031648	2.61544638497008	3
266	266	115.664593541477	-29.5585198031648	29.8736727401077	3
267	267	115.675224552585	-29.5585198031648	35.4875574913694	3
268	268	115.685855563693	-29.5585198031648	31.6712721759644	3
269	269	115.696486574801	-29.5585198031648	30.7035728517158	3
270	270	115.70711758591	-29.5585198031648	14.4654976433043	3
271	271	115.717748597018	-29.5585198031648	9.69641433453367	3
272	272	115.728379608126	-29.5585198031648	0	3
273	273	115.739010619234	-29.5585198031648	0	3
274	274	115.749641630342	-29.5585198031648	0	3
275	275	115.76027264145	-29.5585198031648	0	3
276	276	115.770903652559	-29.5585198031648	0	3
277	277	115.781534663667	-29.5585198031648	0	3
278	278	115.792165674775	-29.5585198031648	0	3
279	279	115.802796685883	-29.5585198031648	0	3
280	280	115.813427696991	-29.5585198031648	0	3
281	281	115.824058708099	-29.5585198031648	6.902630225091	3
282	282	115.834689719208	-29.5585198031648	48.0906043292342	3
283	283	115.845320730316	-29.5585198031648	57.1758327322313	3
284	284	115.855951741424	-29.5585198031648	7.35784785424919	3
285	285	115.866582752532	-29.5585198031648	12.2526840585169	3
286	286	115.87721376364	-29.5585198031648	0	3
287	287	115.887844774749	-29.5585198031648	0	3
288	288	115.898475785857	-29.5585198031648	0	3
289	289	115.909106796965	-29.5585198031648	0	3
290	290	115.919737808073	-29.5585198031648	27.0710610865331	3
291	291	115.930368819181	-29.5585198031648	5.41592861556972	3
292	292	115.940999830289	-29.5585198031648	0	3
293	293	115.951630841398	-29.5585198031648	0	3
294	294	115.962261852506	-29.5585198031648	0	3
295	295	115.972892863614	-29.5585198031648	0	3
296	296	115.983523874722	-29.5585198031648	2.80359432587408	3
297	297	115.99415488583	-29.5585198031648	5.42590128839407	3
298	298	116.004785896939	-29.5585198031648	0	3
299	299	116.015416908047	-29.5585198031648	0	3
300	300	116.026047919155	-29.5585198031648	8.09933201729152	3
301	301	115.505128374854	-29.5691508142727	4.77112588319499	3
302	302	115.515759385962	-29.5691508142727	0	3
303	303	115.52639039707	-29.5691508142727	2.42481748291202	3
304	304	115.537021408179	-29.5691508142727	4.84520564901077	3
305	305	115.547652419287	-29.5691508142727	7.2192334296178	3
306	306	115.558283430395	-29.5691508142727	11.8741023718775	3
307	307	115.568914441503	-29.5691508142727	43.3822215236267	3
308	308	115.579545452611	-29.5691508142727	42.1588782575426	3
309	309	115.59017646372	-29.5691508142727	0	3
310	310	115.600807474828	-29.5691508142727	0	3
311	311	115.611438485936	-29.5691508142727	46.2497878213079	3
312	312	115.622069497044	-29.5691508142727	40.5981133067299	3
313	313	115.632700508152	-29.5691508142727	0	3
314	314	115.64333151926	-29.5691508142727	2.63626095651644	3
315	315	115.653962530369	-29.5691508142727	0	3
316	316	115.664593541477	-29.5691508142727	10.1520515863134	3
317	317	115.675224552585	-29.5691508142727	61.4741226333107	3
318	318	115.685855563693	-29.5691508142727	58.78215624128	3
319	319	115.696486574801	-29.5691508142727	26.812545375496	3
320	320	115.70711758591	-29.5691508142727	0	3
321	321	115.717748597018	-29.5691508142727	0	3
322	322	115.728379608126	-29.5691508142727	0	3
323	323	115.739010619234	-29.5691508142727	0	3
324	324	115.749641630342	-29.5691508142727	0	3
325	325	115.76027264145	-29.5691508142727	0	3
326	326	115.770903652559	-29.5691508142727	0	3
327	327	115.781534663667	-29.5691508142727	0	3
328	328	115.792165674775	-29.5691508142727	0	3
329	329	115.802796685883	-29.5691508142727	0	3
330	330	115.813427696991	-29.5691508142727	0	3
331	331	115.824058708099	-29.5691508142727	0	3
332	332	115.834689719208	-29.5691508142727	22.4139691061336	3
333	333	115.845320730316	-29.5691508142727	0	3
334	334	115.855951741424	-29.5691508142727	13.4965207131432	3
335	335	115.866582752532	-29.5691508142727	21.2102970485346	3
336	336	115.87721376364	-29.5691508142727	58.3008018955477	3
337	337	115.887844774749	-29.5691508142727	0	3
338	338	115.898475785857	-29.5691508142727	5.29489727817225	3
339	339	115.909106796965	-29.5691508142727	12.9339456947933	3
340	340	115.919737808073	-29.5691508142727	17.9703296703373	3
341	341	115.930368819181	-29.5691508142727	10.5453220521747	3
342	342	115.940999830289	-29.5691508142727	2.37878295200518	3
343	343	115.951630841398	-29.5691508142727	0	3
344	344	115.962261852506	-29.5691508142727	0	3
345	345	115.972892863614	-29.5691508142727	0	3
346	346	115.983523874722	-29.5691508142727	0	3
347	347	115.99415488583	-29.5691508142727	8.18438421967881	3
348	348	116.004785896939	-29.5691508142727	0	3
349	349	116.015416908047	-29.5691508142727	0	3
350	350	116.026047919155	-29.5691508142727	0	3
351	351	115.505128374854	-29.5797818253807	2.41279934214408	3
352	352	115.515759385962	-29.5797818253807	4.77964122683786	3
353	353	115.52639039707	-29.5797818253807	18.0960241603521	3
354	354	115.537021408179	-29.5797818253807	58.8448537866841	3
355	355	115.547652419287	-29.5797818253807	60.011549524468	3
356	356	115.558283430395	-29.5797818253807	55.8210648268865	3
357	357	115.568914441503	-29.5797818253807	51.3399394994432	3
358	358	115.579545452611	-29.5797818253807	61.5574260925208	3
359	359	115.59017646372	-29.5797818253807	0	3
360	360	115.600807474828	-29.5797818253807	0	3
361	361	115.611438485936	-29.5797818253807	5.24895157220188	3
362	362	115.622069497044	-29.5797818253807	32.6375588092886	3
363	363	115.632700508152	-29.5797818253807	60.147268687943	3
364	364	115.64333151926	-29.5797818253807	2.68779754730733	3
365	365	115.653962530369	-29.5797818253807	0	3
366	366	115.664593541477	-29.5797818253807	0	3
367	367	115.675224552585	-29.5797818253807	29.8128313739763	3
368	368	115.685855563693	-29.5797818253807	12.3952929271348	3
369	369	115.696486574801	-29.5797818253807	19.8535657187128	3
370	370	115.70711758591	-29.5797818253807	8.97302465207447	3
371	371	115.717748597018	-29.5797818253807	0	3
372	372	115.728379608126	-29.5797818253807	0	3
373	373	115.739010619234	-29.5797818253807	0	3
374	374	115.749641630342	-29.5797818253807	0	3
375	375	115.76027264145	-29.5797818253807	0	3
376	376	115.770903652559	-29.5797818253807	0	3
377	377	115.781534663667	-29.5797818253807	0	3
378	378	115.792165674775	-29.5797818253807	0	3
379	379	115.802796685883	-29.5797818253807	0	3
380	380	115.813427696991	-29.5797818253807	0	3
381	381	115.824058708099	-29.5797818253807	0	3
382	382	115.834689719208	-29.5797818253807	55.9662237422387	3
383	383	115.845320730316	-29.5797818253807	0	3
384	384	115.855951741424	-29.5797818253807	0	3
385	385	115.866582752532	-29.5797818253807	0	3
386	386	115.87721376364	-29.5797818253807	39.0727869056342	3
387	387	115.887844774749	-29.5797818253807	0	3
388	388	115.898475785857	-29.5797818253807	10.1372829773844	3
389	389	115.909106796965	-29.5797818253807	33.4386962784679	3
390	390	115.919737808073	-29.5797818253807	0	3
391	391	115.930368819181	-29.5797818253807	0	3
392	392	115.940999830289	-29.5797818253807	0	3
393	393	115.951630841398	-29.5797818253807	0	3
394	394	115.962261852506	-29.5797818253807	0	3
395	395	115.972892863614	-29.5797818253807	0	3
396	396	115.983523874722	-29.5797818253807	2.58915060818901	3
397	397	115.99415488583	-29.5797818253807	0	3
398	398	116.004785896939	-29.5797818253807	0	3
399	399	116.015416908047	-29.5797818253807	0	3
400	400	116.026047919155	-29.5797818253807	0	3
401	401	115.505128374854	-29.5904128364886	9.34915442755798	3
402	402	115.515759385962	-29.5904128364886	13.798040386398	3
403	403	115.52639039707	-29.5904128364886	50.5433198022955	3
404	404	115.537021408179	-29.5904128364886	59.4686888352469	3
405	405	115.547652419287	-29.5904128364886	61.8321351749446	3
406	406	115.558283430395	-29.5904128364886	61.4368063089793	3
407	407	115.568914441503	-29.5904128364886	16.642702130875	3
408	408	115.579545452611	-29.5904128364886	0	3
409	409	115.59017646372	-29.5904128364886	0	3
410	410	115.600807474828	-29.5904128364886	0	3
411	411	115.611438485936	-29.5904128364886	0	3
412	412	115.622069497044	-29.5904128364886	57.3131122572789	3
413	413	115.632700508152	-29.5904128364886	20.2029838392025	3
414	414	115.64333151926	-29.5904128364886	65.9389052759043	3
415	415	115.653962530369	-29.5904128364886	7.84506546730319	3
416	416	115.664593541477	-29.5904128364886	2.64413457442449	3
417	417	115.675224552585	-29.5904128364886	35.4043981305525	3
418	418	115.685855563693	-29.5904128364886	52.6303889229364	3
419	419	115.696486574801	-29.5904128364886	36.2015309552431	3
420	420	115.70711758591	-29.5904128364886	15.7842877725831	3
421	421	115.717748597018	-29.5904128364886	0	3
422	422	115.728379608126	-29.5904128364886	0	3
423	423	115.739010619234	-29.5904128364886	0	3
424	424	115.749641630342	-29.5904128364886	0	3
425	425	115.76027264145	-29.5904128364886	0	3
426	426	115.770903652559	-29.5904128364886	0	3
427	427	115.781534663667	-29.5904128364886	0	3
428	428	115.792165674775	-29.5904128364886	0	3
429	429	115.802796685883	-29.5904128364886	0	3
430	430	115.813427696991	-29.5904128364886	0	3
431	431	115.824058708099	-29.5904128364886	0	3
432	432	115.834689719208	-29.5904128364886	62.2827550631801	3
433	433	115.845320730316	-29.5904128364886	0	3
434	434	115.855951741424	-29.5904128364886	23.879712890813	3
435	435	115.866582752532	-29.5904128364886	0	3
436	436	115.87721376364	-29.5904128364886	0	3
437	437	115.887844774749	-29.5904128364886	0	3
438	438	115.898475785857	-29.5904128364886	2.63130059357477	3
439	439	115.909106796965	-29.5904128364886	38.9710684992525	3
440	440	115.919737808073	-29.5904128364886	0	3
441	441	115.930368819181	-29.5904128364886	0	3
442	442	115.940999830289	-29.5904128364886	0	3
443	443	115.951630841398	-29.5904128364886	0	3
444	444	115.962261852506	-29.5904128364886	5.38175143583555	3
445	445	115.972892863614	-29.5904128364886	2.73125432137175	3
446	446	115.983523874722	-29.5904128364886	18.0285214596455	3
447	447	115.99415488583	-29.5904128364886	20.1563833600165	3
448	448	116.004785896939	-29.5904128364886	22.6587538867185	3
449	449	116.015416908047	-29.5904128364886	0	3
450	450	116.026047919155	-29.5904128364886	12.2653189823069	3
451	451	115.505128374854	-29.6010438475966	2.40566415202037	3
452	452	115.515759385962	-29.6010438475966	15.9417628240611	3
453	453	115.52639039707	-29.6010438475966	7.13408219845224	3
454	454	115.537021408179	-29.6010438475966	0	3
455	455	115.547652419287	-29.6010438475966	0	3
456	456	115.558283430395	-29.6010438475966	0	3
457	457	115.568914441503	-29.6010438475966	7.6958313804479	3
458	458	115.579545452611	-29.6010438475966	19.5713583246126	3
459	459	115.59017646372	-29.6010438475966	0	3
460	460	115.600807474828	-29.6010438475966	7.88649028916326	3
461	461	115.611438485936	-29.6010438475966	0	3
462	462	115.622069497044	-29.6010438475966	0	3
463	463	115.632700508152	-29.6010438475966	40.8223888867341	3
464	464	115.64333151926	-29.6010438475966	67.2218578758759	3
465	465	115.653962530369	-29.6010438475966	5.27269483235653	3
466	466	115.664593541477	-29.6010438475966	7.73120214470619	3
467	467	115.675224552585	-29.6010438475966	27.6981506719991	3
468	468	115.685855563693	-29.6010438475966	25.497989718066	3
469	469	115.696486574801	-29.6010438475966	43.1665515368574	3
470	470	115.70711758591	-29.6010438475966	34.9198198384996	3
471	471	115.717748597018	-29.6010438475966	23.2899378804063	3
472	472	115.728379608126	-29.6010438475966	12.3131193757788	3
473	473	115.739010619234	-29.6010438475966	0	3
474	474	115.749641630342	-29.6010438475966	0	3
475	475	115.76027264145	-29.6010438475966	0	3
476	476	115.770903652559	-29.6010438475966	0	3
477	477	115.781534663667	-29.6010438475966	0	3
478	478	115.792165674775	-29.6010438475966	0	3
479	479	115.802796685883	-29.6010438475966	0	3
480	480	115.813427696991	-29.6010438475966	0	3
481	481	115.824058708099	-29.6010438475966	0	3
482	482	115.834689719208	-29.6010438475966	51.5245476640263	3
483	483	115.845320730316	-29.6010438475966	0	3
484	484	115.855951741424	-29.6010438475966	16.7068765044519	3
485	485	115.866582752532	-29.6010438475966	0	3
486	486	115.87721376364	-29.6010438475966	0	3
487	487	115.887844774749	-29.6010438475966	0	3
488	488	115.898475785857	-29.6010438475966	5.13585848712492	3
489	489	115.909106796965	-29.6010438475966	56.5576936459141	3
490	490	115.919737808073	-29.6010438475966	0	3
491	491	115.930368819181	-29.6010438475966	0	3
492	492	115.940999830289	-29.6010438475966	0	3
493	493	115.951630841398	-29.6010438475966	0	3
494	494	115.962261852506	-29.6010438475966	2.7147666670473	3
495	495	115.972892863614	-29.6010438475966	12.9405839180293	3
496	496	115.983523874722	-29.6010438475966	16.7019565802551	3
497	497	115.99415488583	-29.6010438475966	45.5859195675386	3
498	498	116.004785896939	-29.6010438475966	38.3250745969442	3
499	499	116.015416908047	-29.6010438475966	0	3
500	500	116.026047919155	-29.6010438475966	0	3
501	501	115.505128374854	-29.6116748587045	0	3
502	502	115.515759385962	-29.6116748587045	20.0292216508825	3
503	503	115.52639039707	-29.6116748587045	0	3
504	504	115.537021408179	-29.6116748587045	29.8301803083806	3
505	505	115.547652419287	-29.6116748587045	0	3
506	506	115.558283430395	-29.6116748587045	27.2837312159431	3
507	507	115.568914441503	-29.6116748587045	55.461573755525	3
508	508	115.579545452611	-29.6116748587045	66.9536314263804	3
509	509	115.59017646372	-29.6116748587045	57.8497447237673	3
510	510	115.600807474828	-29.6116748587045	0	3
511	511	115.611438485936	-29.6116748587045	0	3
512	512	115.622069497044	-29.6116748587045	15.7936215362676	3
513	513	115.632700508152	-29.6116748587045	15.664413664078	3
514	514	115.64333151926	-29.6116748587045	39.093358373157	3
515	515	115.653962530369	-29.6116748587045	0	3
516	516	115.664593541477	-29.6116748587045	0	3
517	517	115.675224552585	-29.6116748587045	31.4142570963271	3
518	518	115.685855563693	-29.6116748587045	59.0986017126454	3
519	519	115.696486574801	-29.6116748587045	61.851094578312	3
520	520	115.70711758591	-29.6116748587045	62.4873707834056	3
521	521	115.717748597018	-29.6116748587045	0	3
522	522	115.728379608126	-29.6116748587045	0	3
523	523	115.739010619234	-29.6116748587045	0	3
524	524	115.749641630342	-29.6116748587045	0	3
525	525	115.76027264145	-29.6116748587045	0	3
526	526	115.770903652559	-29.6116748587045	0	3
527	527	115.781534663667	-29.6116748587045	0	3
528	528	115.792165674775	-29.6116748587045	0	3
529	529	115.802796685883	-29.6116748587045	0	3
530	530	115.813427696991	-29.6116748587045	0	3
531	531	115.824058708099	-29.6116748587045	0	3
532	532	115.834689719208	-29.6116748587045	18.218992380742	3
533	533	115.845320730316	-29.6116748587045	0	3
534	534	115.855951741424	-29.6116748587045	0	3
535	535	115.866582752532	-29.6116748587045	0	3
536	536	115.87721376364	-29.6116748587045	0	3
537	537	115.887844774749	-29.6116748587045	0	3
538	538	115.898475785857	-29.6116748587045	2.57805833345978	3
539	539	115.909106796965	-29.6116748587045	12.3184405539282	3
540	540	115.919737808073	-29.6116748587045	0	3
541	541	115.930368819181	-29.6116748587045	0	3
542	542	115.940999830289	-29.6116748587045	0	3
543	543	115.951630841398	-29.6116748587045	0	3
544	544	115.962261852506	-29.6116748587045	28.3028242032892	3
545	545	115.972892863614	-29.6116748587045	20.0906464047943	3
546	546	115.983523874722	-29.6116748587045	51.5072848540605	3
547	547	115.99415488583	-29.6116748587045	46.5376940731364	3
548	548	116.004785896939	-29.6116748587045	0	3
549	549	116.015416908047	-29.6116748587045	0	3
550	550	116.026047919155	-29.6116748587045	0	3
551	551	115.505128374854	-29.6223058698125	23.7370730224697	3
552	552	115.515759385962	-29.6223058698125	40.2912270855858	3
553	553	115.52639039707	-29.6223058698125	0	3
554	554	115.537021408179	-29.6223058698125	20.3630120551388	3
555	555	115.547652419287	-29.6223058698125	24.7075646105343	3
556	556	115.558283430395	-29.6223058698125	30.9312170779602	3
557	557	115.568914441503	-29.6223058698125	0	3
558	558	115.579545452611	-29.6223058698125	0	3
559	559	115.59017646372	-29.6223058698125	26.2724547420896	3
560	560	115.600807474828	-29.6223058698125	0	3
561	561	115.611438485936	-29.6223058698125	0	3
562	562	115.622069497044	-29.6223058698125	0	3
563	563	115.632700508152	-29.6223058698125	36.7991274390289	3
564	564	115.64333151926	-29.6223058698125	26.7855033015299	3
565	565	115.653962530369	-29.6223058698125	0	3
566	566	115.664593541477	-29.6223058698125	2.60828280166333	3
567	567	115.675224552585	-29.6223058698125	60.8364550895842	3
568	568	115.685855563693	-29.6223058698125	42.9318920878683	3
569	569	115.696486574801	-29.6223058698125	39.9011563582169	3
570	570	115.70711758591	-29.6223058698125	29.293685704542	3
571	571	115.717748597018	-29.6223058698125	19.0723496647091	3
572	572	115.728379608126	-29.6223058698125	2.11864702096669	3
573	573	115.739010619234	-29.6223058698125	0	3
574	574	115.749641630342	-29.6223058698125	0	3
575	575	115.76027264145	-29.6223058698125	0	3
576	576	115.770903652559	-29.6223058698125	0	3
577	577	115.781534663667	-29.6223058698125	0	3
578	578	115.792165674775	-29.6223058698125	0	3
579	579	115.802796685883	-29.6223058698125	0	3
580	580	115.813427696991	-29.6223058698125	0	3
581	581	115.824058708099	-29.6223058698125	0	3
582	582	115.834689719208	-29.6223058698125	14.151393578689	3
583	583	115.845320730316	-29.6223058698125	5.66433018179937	3
584	584	115.855951741424	-29.6223058698125	0	3
585	585	115.866582752532	-29.6223058698125	0	3
586	586	115.87721376364	-29.6223058698125	0	3
587	587	115.887844774749	-29.6223058698125	0	3
588	588	115.898475785857	-29.6223058698125	0	3
589	589	115.909106796965	-29.6223058698125	28.6112806538096	3
590	590	115.919737808073	-29.6223058698125	46.2547088152324	3
591	591	115.930368819181	-29.6223058698125	27.4631568275765	3
592	592	115.940999830289	-29.6223058698125	0	3
593	593	115.951630841398	-29.6223058698125	0	3
594	594	115.962261852506	-29.6223058698125	0	3
595	595	115.972892863614	-29.6223058698125	52.328391878559	3
596	596	115.983523874722	-29.6223058698125	16.4975422428791	3
597	597	115.99415488583	-29.6223058698125	0	3
598	598	116.004785896939	-29.6223058698125	0	3
599	599	116.015416908047	-29.6223058698125	13.1121645143035	3
600	600	116.026047919155	-29.6223058698125	50.4505230516762	3
601	601	115.505128374854	-29.6329368809205	27.3044434511859	3
602	602	115.515759385962	-29.6329368809205	40.1720109859031	3
603	603	115.52639039707	-29.6329368809205	27.4501376732342	3
604	604	115.537021408179	-29.6329368809205	25.9779982857487	3
605	605	115.547652419287	-29.6329368809205	24.5206891999653	3
606	606	115.558283430395	-29.6329368809205	26.8741462855163	3
607	607	115.568914441503	-29.6329368809205	21.2345181750272	3
608	608	115.579545452611	-29.6329368809205	27.7643197287254	3
609	609	115.59017646372	-29.6329368809205	57.7725226761783	3
610	610	115.600807474828	-29.6329368809205	0	3
611	611	115.611438485936	-29.6329368809205	2.64727668871686	3
612	612	115.622069497044	-29.6329368809205	19.7077963358547	3
613	613	115.632700508152	-29.6329368809205	12.806664958967	3
614	614	115.64333151926	-29.6329368809205	19.7080610220915	3
615	615	115.653962530369	-29.6329368809205	5.20975476073648	3
616	616	115.664593541477	-29.6329368809205	2.57907649356102	3
617	617	115.675224552585	-29.6329368809205	9.93193778345687	3
618	618	115.685855563693	-29.6329368809205	16.819654617575	3
619	619	115.696486574801	-29.6329368809205	9.90766573851715	3
620	620	115.70711758591	-29.6329368809205	0	3
621	621	115.717748597018	-29.6329368809205	0	3
622	622	115.728379608126	-29.6329368809205	0	3
623	623	115.739010619234	-29.6329368809205	9.32138501202465	3
624	624	115.749641630342	-29.6329368809205	0	3
625	625	115.76027264145	-29.6329368809205	0	3
626	626	115.770903652559	-29.6329368809205	0	3
627	627	115.781534663667	-29.6329368809205	0	3
628	628	115.792165674775	-29.6329368809205	0	3
629	629	115.802796685883	-29.6329368809205	0	3
630	630	115.813427696991	-29.6329368809205	0	3
631	631	115.824058708099	-29.6329368809205	0	3
632	632	115.834689719208	-29.6329368809205	0	3
633	633	115.845320730316	-29.6329368809205	2.24763240911051	3
634	634	115.855951741424	-29.6329368809205	7.31421794118973	3
635	635	115.866582752532	-29.6329368809205	0	3
636	636	115.87721376364	-29.6329368809205	0	3
637	637	115.887844774749	-29.6329368809205	0	3
638	638	115.898475785857	-29.6329368809205	0	3
639	639	115.909106796965	-29.6329368809205	0	3
640	640	115.919737808073	-29.6329368809205	29.815312931668	3
641	641	115.930368819181	-29.6329368809205	23.2326271187391	3
642	642	115.940999830289	-29.6329368809205	0	3
643	643	115.951630841398	-29.6329368809205	0	3
644	644	115.962261852506	-29.6329368809205	0	3
645	645	115.972892863614	-29.6329368809205	45.4649538329447	3
646	646	115.983523874722	-29.6329368809205	0	3
647	647	115.99415488583	-29.6329368809205	0	3
648	648	116.004785896939	-29.6329368809205	0	3
649	649	116.015416908047	-29.6329368809205	12.4555581562294	3
650	650	116.026047919155	-29.6329368809205	61.3447244232451	3
651	651	115.505128374854	-29.6435678920284	0	3
652	652	115.515759385962	-29.6435678920284	9.2656308240312	3
653	653	115.52639039707	-29.6435678920284	47.6536446060991	3
654	654	115.537021408179	-29.6435678920284	0	3
655	655	115.547652419287	-29.6435678920284	4.86816726125775	3
656	656	115.558283430395	-29.6435678920284	0	3
657	657	115.568914441503	-29.6435678920284	32.8717054775481	3
658	658	115.579545452611	-29.6435678920284	10.0256690309988	3
659	659	115.59017646372	-29.6435678920284	7.68467880370684	3
660	660	115.600807474828	-29.6435678920284	21.5255703809002	3
661	661	115.611438485936	-29.6435678920284	21.6117831107036	3
662	662	115.622069497044	-29.6435678920284	37.4372998655886	3
663	663	115.632700508152	-29.6435678920284	27.8813029787744	3
664	664	115.64333151926	-29.6435678920284	57.7383392808088	3
665	665	115.653962530369	-29.6435678920284	64.3212854702296	3
666	666	115.664593541477	-29.6435678920284	45.8311073056939	3
667	667	115.675224552585	-29.6435678920284	9.90414978531774	3
668	668	115.685855563693	-29.6435678920284	0	3
669	669	115.696486574801	-29.6435678920284	0	3
670	670	115.70711758591	-29.6435678920284	34.4191549347542	3
671	671	115.717748597018	-29.6435678920284	5.01694701646992	3
672	672	115.728379608126	-29.6435678920284	4.98716468778719	3
673	673	115.739010619234	-29.6435678920284	0	3
674	674	115.749641630342	-29.6435678920284	0	3
675	675	115.76027264145	-29.6435678920284	0	3
676	676	115.770903652559	-29.6435678920284	0	3
677	677	115.781534663667	-29.6435678920284	0	3
678	678	115.792165674775	-29.6435678920284	0	3
679	679	115.802796685883	-29.6435678920284	0	3
680	680	115.813427696991	-29.6435678920284	0	3
681	681	115.824058708099	-29.6435678920284	0	3
682	682	115.834689719208	-29.6435678920284	0	3
683	683	115.845320730316	-29.6435678920284	0	3
684	684	115.855951741424	-29.6435678920284	0	3
685	685	115.866582752532	-29.6435678920284	2.50018183654447	3
686	686	115.87721376364	-29.6435678920284	0	3
687	687	115.887844774749	-29.6435678920284	0	3
688	688	115.898475785857	-29.6435678920284	0	3
689	689	115.909106796965	-29.6435678920284	0	3
690	690	115.919737808073	-29.6435678920284	7.62414525448588	3
691	691	115.930368819181	-29.6435678920284	59.6302642158386	3
692	692	115.940999830289	-29.6435678920284	62.6553670731808	3
693	693	115.951630841398	-29.6435678920284	57.6673297012357	3
694	694	115.962261852506	-29.6435678920284	31.6683556363207	3
695	695	115.972892863614	-29.6435678920284	0	3
696	696	115.983523874722	-29.6435678920284	0	3
697	697	115.99415488583	-29.6435678920284	0	3
698	698	116.004785896939	-29.6435678920284	0	3
699	699	116.015416908047	-29.6435678920284	0	3
700	700	116.026047919155	-29.6435678920284	60.6961821555111	3
701	701	115.505128374854	-29.6541989031364	56.944460701008	3
702	702	115.515759385962	-29.6541989031364	59.394992737901	3
703	703	115.52639039707	-29.6541989031364	59.8641484587585	3
704	704	115.537021408179	-29.6541989031364	52.1027986027547	3
705	705	115.547652419287	-29.6541989031364	57.7064998075247	3
706	706	115.558283430395	-29.6541989031364	37.1873701004206	3
707	707	115.568914441503	-29.6541989031364	9.7913301949985	3
708	708	115.579545452611	-29.6541989031364	19.0936091558897	3
709	709	115.59017646372	-29.6541989031364	2.56220976971237	3
710	710	115.600807474828	-29.6541989031364	2.55279080463353	3
711	711	115.611438485936	-29.6541989031364	0	3
712	712	115.622069497044	-29.6541989031364	0	3
713	713	115.632700508152	-29.6541989031364	2.57817729849833	3
714	714	115.64333151926	-29.6541989031364	64.2582205004121	3
715	715	115.653962530369	-29.6541989031364	0	3
716	716	115.664593541477	-29.6541989031364	60.5496955234013	3
717	717	115.675224552585	-29.6541989031364	59.0248404438963	3
718	718	115.685855563693	-29.6541989031364	36.107507046627	3
719	719	115.696486574801	-29.6541989031364	0	3
720	720	115.70711758591	-29.6541989031364	0	3
721	721	115.717748597018	-29.6541989031364	7.39907940976883	3
722	722	115.728379608126	-29.6541989031364	0	3
723	723	115.739010619234	-29.6541989031364	29.5003600906237	3
724	724	115.749641630342	-29.6541989031364	0	3
725	725	115.76027264145	-29.6541989031364	0	3
726	726	115.770903652559	-29.6541989031364	0	3
727	727	115.781534663667	-29.6541989031364	0	3
728	728	115.792165674775	-29.6541989031364	0	3
729	729	115.802796685883	-29.6541989031364	0	3
730	730	115.813427696991	-29.6541989031364	0	3
731	731	115.824058708099	-29.6541989031364	0	3
732	732	115.834689719208	-29.6541989031364	0	3
733	733	115.845320730316	-29.6541989031364	4.70695445702405	3
734	734	115.855951741424	-29.6541989031364	4.75833568907057	3
735	735	115.866582752532	-29.6541989031364	9.67544758894095	3
736	736	115.87721376364	-29.6541989031364	0	3
737	737	115.887844774749	-29.6541989031364	0	3
738	738	115.898475785857	-29.6541989031364	0	3
739	739	115.909106796965	-29.6541989031364	0	3
740	740	115.919737808073	-29.6541989031364	0	3
741	741	115.930368819181	-29.6541989031364	13.6810939111456	3
742	742	115.940999830289	-29.6541989031364	0	3
743	743	115.951630841398	-29.6541989031364	0	3
744	744	115.962261852506	-29.6541989031364	0	3
745	745	115.972892863614	-29.6541989031364	0	3
746	746	115.983523874722	-29.6541989031364	0	3
747	747	115.99415488583	-29.6541989031364	32.7308042750687	3
748	748	116.004785896939	-29.6541989031364	28.4687779997309	3
749	749	116.015416908047	-29.6541989031364	0	3
750	750	116.026047919155	-29.6541989031364	10.7710721506492	3
751	751	115.505128374854	-29.6648299142443	4.70821332119017	3
752	752	115.515759385962	-29.6648299142443	55.22519586137	3
753	753	115.52639039707	-29.6648299142443	21.5864062786978	3
754	754	115.537021408179	-29.6648299142443	35.7839264482537	3
755	755	115.547652419287	-29.6648299142443	59.5149839878257	3
756	756	115.558283430395	-29.6648299142443	30.1051624876539	3
757	757	115.568914441503	-29.6648299142443	0	3
758	758	115.579545452611	-29.6648299142443	21.1962858577311	3
759	759	115.59017646372	-29.6648299142443	0	3
760	760	115.600807474828	-29.6648299142443	25.2397197223802	3
761	761	115.611438485936	-29.6648299142443	2.53839331896537	3
762	762	115.622069497044	-29.6648299142443	0	3
763	763	115.632700508152	-29.6648299142443	0	3
764	764	115.64333151926	-29.6648299142443	63.9348148740379	3
765	765	115.653962530369	-29.6648299142443	0	3
766	766	115.664593541477	-29.6648299142443	29.0087328786623	3
767	767	115.675224552585	-29.6648299142443	44.0373508290015	3
768	768	115.685855563693	-29.6648299142443	20.9710224231072	3
769	769	115.696486574801	-29.6648299142443	5.02233869172904	3
770	770	115.70711758591	-29.6648299142443	4.98337320615597	3
771	771	115.717748597018	-29.6648299142443	0	3
772	772	115.728379608126	-29.6648299142443	20.2062438132008	3
773	773	115.739010619234	-29.6648299142443	4.62377378220072	3
774	774	115.749641630342	-29.6648299142443	0	3
775	775	115.76027264145	-29.6648299142443	0	3
776	776	115.770903652559	-29.6648299142443	0	3
777	777	115.781534663667	-29.6648299142443	0	3
778	778	115.792165674775	-29.6648299142443	0	3
779	779	115.802796685883	-29.6648299142443	0	3
780	780	115.813427696991	-29.6648299142443	0	3
781	781	115.824058708099	-29.6648299142443	0	3
782	782	115.834689719208	-29.6648299142443	0	3
783	783	115.845320730316	-29.6648299142443	7.45915211705055	3
784	784	115.855951741424	-29.6648299142443	25.8812799179767	3
785	785	115.866582752532	-29.6648299142443	0	3
786	786	115.87721376364	-29.6648299142443	0	3
787	787	115.887844774749	-29.6648299142443	0	3
788	788	115.898475785857	-29.6648299142443	0	3
789	789	115.909106796965	-29.6648299142443	0	3
790	790	115.919737808073	-29.6648299142443	19.2925511442739	3
791	791	115.930368819181	-29.6648299142443	2.60203563449236	3
792	792	115.940999830289	-29.6648299142443	0	3
793	793	115.951630841398	-29.6648299142443	0	3
794	794	115.962261852506	-29.6648299142443	0	3
795	795	115.972892863614	-29.6648299142443	40.505780163184	3
796	796	115.983523874722	-29.6648299142443	0	3
797	797	115.99415488583	-29.6648299142443	18.1462211651225	3
798	798	116.004785896939	-29.6648299142443	64.3205851318824	3
799	799	116.015416908047	-29.6648299142443	15.7941892668369	3
800	800	116.026047919155	-29.6648299142443	0	3
801	801	115.505128374854	-29.6754609253523	23.5885299608009	3
802	802	115.515759385962	-29.6754609253523	58.5305184727732	3
803	803	115.52639039707	-29.6754609253523	13.5272624714501	3
804	804	115.537021408179	-29.6754609253523	50.0221320410809	3
805	805	115.547652419287	-29.6754609253523	36.3142445423752	3
806	806	115.558283430395	-29.6754609253523	0	3
807	807	115.568914441503	-29.6754609253523	0	3
808	808	115.579545452611	-29.6754609253523	0	3
809	809	115.59017646372	-29.6754609253523	25.3883327745969	3
810	810	115.600807474828	-29.6754609253523	12.3016914950534	3
811	811	115.611438485936	-29.6754609253523	0	3
812	812	115.622069497044	-29.6754609253523	0	3
813	813	115.632700508152	-29.6754609253523	0	3
814	814	115.64333151926	-29.6754609253523	64.2182603325953	3
815	815	115.653962530369	-29.6754609253523	27.2525720966491	3
816	816	115.664593541477	-29.6754609253523	38.1720530534741	3
817	817	115.675224552585	-29.6754609253523	38.2280448832756	3
818	818	115.685855563693	-29.6754609253523	19.1182661401107	3
819	819	115.696486574801	-29.6754609253523	16.7767089205129	3
820	820	115.70711758591	-29.6754609253523	0	3
821	821	115.717748597018	-29.6754609253523	0	3
822	822	115.728379608126	-29.6754609253523	0	3
823	823	115.739010619234	-29.6754609253523	4.37438060472203	3
824	824	115.749641630342	-29.6754609253523	0	3
825	825	115.76027264145	-29.6754609253523	0	3
826	826	115.770903652559	-29.6754609253523	0	3
827	827	115.781534663667	-29.6754609253523	0	3
828	828	115.792165674775	-29.6754609253523	0	3
829	829	115.802796685883	-29.6754609253523	0	3
830	830	115.813427696991	-29.6754609253523	0	3
831	831	115.824058708099	-29.6754609253523	0	3
832	832	115.834689719208	-29.6754609253523	0	3
833	833	115.845320730316	-29.6754609253523	0	3
834	834	115.855951741424	-29.6754609253523	0	3
835	835	115.866582752532	-29.6754609253523	0	3
836	836	115.87721376364	-29.6754609253523	0	3
837	837	115.887844774749	-29.6754609253523	0	3
838	838	115.898475785857	-29.6754609253523	0	3
839	839	115.909106796965	-29.6754609253523	10.0146936494088	3
840	840	115.919737808073	-29.6754609253523	27.9543516505226	3
841	841	115.930368819181	-29.6754609253523	27.4219965786992	3
842	842	115.940999830289	-29.6754609253523	0	3
843	843	115.951630841398	-29.6754609253523	0	3
844	844	115.962261852506	-29.6754609253523	0	3
845	845	115.972892863614	-29.6754609253523	31.2035136564266	3
846	846	115.983523874722	-29.6754609253523	46.0091972909411	3
847	847	115.99415488583	-29.6754609253523	67.1922664684821	3
848	848	116.004785896939	-29.6754609253523	64.0869954675012	3
849	849	116.015416908047	-29.6754609253523	18.1032552190659	3
850	850	116.026047919155	-29.6754609253523	8.12834219258466	3
851	851	115.505128374854	-29.6860919364602	56.3778865273912	3
852	852	115.515759385962	-29.6860919364602	4.72285889648888	3
853	853	115.52639039707	-29.6860919364602	15.5654389599099	3
854	854	115.537021408179	-29.6860919364602	21.7515371921846	3
855	855	115.547652419287	-29.6860919364602	2.45634368593998	3
856	856	115.558283430395	-29.6860919364602	4.89803273234863	3
857	857	115.568914441503	-29.6860919364602	7.37738126681338	3
858	858	115.579545452611	-29.6860919364602	14.6862053331717	3
859	859	115.59017646372	-29.6860919364602	43.1417094007498	3
860	860	115.600807474828	-29.6860919364602	51.173405003596	3
861	861	115.611438485936	-29.6860919364602	60.3771009077341	3
862	862	115.622069497044	-29.6860919364602	25.3390570059055	3
863	863	115.632700508152	-29.6860919364602	34.7598962404312	3
864	864	115.64333151926	-29.6860919364602	27.3353658030869	3
865	865	115.653962530369	-29.6860919364602	14.6232151851866	3
866	866	115.664593541477	-29.6860919364602	29.4085784289253	3
867	867	115.675224552585	-29.6860919364602	29.4811121775254	3
868	868	115.685855563693	-29.6860919364602	59.912384980272	3
869	869	115.696486574801	-29.6860919364602	5.06756177437274	3
870	870	115.70711758591	-29.6860919364602	59.218652579718	3
871	871	115.717748597018	-29.6860919364602	0	3
872	872	115.728379608126	-29.6860919364602	0	3
873	873	115.739010619234	-29.6860919364602	0	3
874	874	115.749641630342	-29.6860919364602	0	3
875	875	115.76027264145	-29.6860919364602	0	3
876	876	115.770903652559	-29.6860919364602	0	3
877	877	115.781534663667	-29.6860919364602	0	3
878	878	115.792165674775	-29.6860919364602	0	3
879	879	115.802796685883	-29.6860919364602	0	3
880	880	115.813427696991	-29.6860919364602	0	3
881	881	115.824058708099	-29.6860919364602	0	3
882	882	115.834689719208	-29.6860919364602	0	3
883	883	115.845320730316	-29.6860919364602	0	3
884	884	115.855951741424	-29.6860919364602	5.06006609474241	3
885	885	115.866582752532	-29.6860919364602	0	3
886	886	115.87721376364	-29.6860919364602	0	3
887	887	115.887844774749	-29.6860919364602	0	3
888	888	115.898475785857	-29.6860919364602	27.8870891851176	3
889	889	115.909106796965	-29.6860919364602	58.5943944178884	3
890	890	115.919737808073	-29.6860919364602	0	3
891	891	115.930368819181	-29.6860919364602	5.23692191493185	3
892	892	115.940999830289	-29.6860919364602	0	3
893	893	115.951630841398	-29.6860919364602	43.6827911414512	3
894	894	115.962261852506	-29.6860919364602	42.259852058205	3
895	895	115.972892863614	-29.6860919364602	65.0390974093628	3
896	896	115.983523874722	-29.6860919364602	59.274372128264	3
897	897	115.99415488583	-29.6860919364602	31.3601944016124	3
898	898	116.004785896939	-29.6860919364602	41.3559324241411	3
899	899	116.015416908047	-29.6860919364602	10.649689243545	3
900	900	116.026047919155	-29.6860919364602	0	3
901	901	115.505128374854	-29.6967229475682	15.8394007378636	3
902	902	115.515759385962	-29.6967229475682	15.6777699736993	3
903	903	115.52639039707	-29.6967229475682	23.4484211282955	3
904	904	115.537021408179	-29.6967229475682	25.4018163931093	3
905	905	115.547652419287	-29.6967229475682	31.3252141614919	3
906	906	115.558283430395	-29.6967229475682	2.470393017411	3
907	907	115.568914441503	-29.6967229475682	63.7775146773918	3
908	908	115.579545452611	-29.6967229475682	61.2661108525296	3
909	909	115.59017646372	-29.6967229475682	64.7170581118221	3
910	910	115.600807474828	-29.6967229475682	34.9849109787872	3
911	911	115.611438485936	-29.6967229475682	16.9124273528737	3
912	912	115.622069497044	-29.6967229475682	33.0711740662465	3
913	913	115.632700508152	-29.6967229475682	48.7318528617267	3
914	914	115.64333151926	-29.6967229475682	12.3756475152215	3
915	915	115.653962530369	-29.6967229475682	37.0007143702438	3
916	916	115.664593541477	-29.6967229475682	27.7796350086423	3
917	917	115.675224552585	-29.6967229475682	17.2369449312732	3
918	918	115.685855563693	-29.6967229475682	63.5036176623274	3
919	919	115.696486574801	-29.6967229475682	2.57526965838455	3
920	920	115.70711758591	-29.6967229475682	63.5190881078194	3
921	921	115.717748597018	-29.6967229475682	53.4974307447782	3
922	922	115.728379608126	-29.6967229475682	0	3
923	923	115.739010619234	-29.6967229475682	0	3
924	924	115.749641630342	-29.6967229475682	10.8021262138551	3
925	925	115.76027264145	-29.6967229475682	0	3
926	926	115.770903652559	-29.6967229475682	0	3
927	927	115.781534663667	-29.6967229475682	0	3
928	928	115.792165674775	-29.6967229475682	0	3
929	929	115.802796685883	-29.6967229475682	0	3
930	930	115.813427696991	-29.6967229475682	0	3
931	931	115.824058708099	-29.6967229475682	0	3
932	932	115.834689719208	-29.6967229475682	0	3
933	933	115.845320730316	-29.6967229475682	0	3
934	934	115.855951741424	-29.6967229475682	0	3
935	935	115.866582752532	-29.6967229475682	0	3
936	936	115.87721376364	-29.6967229475682	9.73156384001293	3
937	937	115.887844774749	-29.6967229475682	0	3
938	938	115.898475785857	-29.6967229475682	31.9921658233225	3
939	939	115.909106796965	-29.6967229475682	26.1124610251427	3
940	940	115.919737808073	-29.6967229475682	2.70534772058058	3
941	941	115.930368819181	-29.6967229475682	5.36565143379558	3
942	942	115.940999830289	-29.6967229475682	57.66615704059	3
943	943	115.951630841398	-29.6967229475682	67.8180525656897	3
944	944	115.962261852506	-29.6967229475682	40.6476132378963	3
945	945	115.972892863614	-29.6967229475682	42.4919968696065	3
946	946	115.983523874722	-29.6967229475682	59.345997641309	3
947	947	115.99415488583	-29.6967229475682	2.73338348974383	3
948	948	116.004785896939	-29.6967229475682	2.64807968327	3
949	949	116.015416908047	-29.6967229475682	0	3
950	950	116.026047919155	-29.6967229475682	0	3
951	951	115.505128374854	-29.7073539586761	25.835392964709	3
952	952	115.515759385962	-29.7073539586761	27.41208469761	3
953	953	115.52639039707	-29.7073539586761	44.8094547189065	3
954	954	115.537021408179	-29.7073539586761	60.47632016349	3
955	955	115.547652419287	-29.7073539586761	57.2752034174832	3
956	956	115.558283430395	-29.7073539586761	0	3
957	957	115.568914441503	-29.7073539586761	42.5531385912703	3
958	958	115.579545452611	-29.7073539586761	64.0704779128125	3
959	959	115.59017646372	-29.7073539586761	19.2099463009275	3
960	960	115.600807474828	-29.7073539586761	14.7245786148662	3
961	961	115.611438485936	-29.7073539586761	16.9885335932866	3
962	962	115.622069497044	-29.7073539586761	16.9864054917453	3
963	963	115.632700508152	-29.7073539586761	55.834612905324	3
964	964	115.64333151926	-29.7073539586761	33.3982990999479	3
965	965	115.653962530369	-29.7073539586761	10.1306689173703	3
966	966	115.664593541477	-29.7073539586761	29.8790996423775	3
967	967	115.675224552585	-29.7073539586761	7.74303147432903	3
968	968	115.685855563693	-29.7073539586761	64.7769848682887	3
969	969	115.696486574801	-29.7073539586761	49.0309228624673	3
970	970	115.70711758591	-29.7073539586761	5.06128565680557	3
971	971	115.717748597018	-29.7073539586761	24.9506830841746	3
972	972	115.728379608126	-29.7073539586761	20.6964476566541	3
973	973	115.739010619234	-29.7073539586761	0	3
974	974	115.749641630342	-29.7073539586761	57.3767891340772	3
975	975	115.76027264145	-29.7073539586761	17.6557361432351	3
976	976	115.770903652559	-29.7073539586761	0	3
977	977	115.781534663667	-29.7073539586761	0	3
978	978	115.792165674775	-29.7073539586761	0	3
979	979	115.802796685883	-29.7073539586761	0	3
980	980	115.813427696991	-29.7073539586761	0	3
981	981	115.824058708099	-29.7073539586761	0	3
982	982	115.834689719208	-29.7073539586761	0	3
983	983	115.845320730316	-29.7073539586761	0	3
984	984	115.855951741424	-29.7073539586761	0	3
985	985	115.866582752532	-29.7073539586761	0	3
986	986	115.87721376364	-29.7073539586761	32.3776996347723	3
987	987	115.887844774749	-29.7073539586761	2.52553252004962	3
988	988	115.898475785857	-29.7073539586761	33.939329696735	3
989	989	115.909106796965	-29.7073539586761	65.8041199910222	3
990	990	115.919737808073	-29.7073539586761	28.9183478662366	3
991	991	115.930368819181	-29.7073539586761	22.6525401482045	3
992	992	115.940999830289	-29.7073539586761	48.3163634075743	3
993	993	115.951630841398	-29.7073539586761	59.7067836381175	3
994	994	115.962261852506	-29.7073539586761	38.3458575690062	3
995	995	115.972892863614	-29.7073539586761	5.4238596524153	3
996	996	115.983523874722	-29.7073539586761	69.08450943981	3
997	997	115.99415488583	-29.7073539586761	68.8921155756215	3
998	998	116.004785896939	-29.7073539586761	17.8252921632877	3
999	999	116.015416908047	-29.7073539586761	0	3
1000	1000	116.026047919155	-29.7073539586761	0	3
1001	1001	115.505128374854	-29.7179849697841	29.7644326567227	3
1002	1002	115.515759385962	-29.7179849697841	9.34733045045515	3
1003	1003	115.52639039707	-29.7179849697841	55.3148298325017	3
1004	1004	115.537021408179	-29.7179849697841	36.4638471561245	3
1005	1005	115.547652419287	-29.7179849697841	42.3681214297544	3
1006	1006	115.558283430395	-29.7179849697841	0	3
1007	1007	115.568914441503	-29.7179849697841	5.0088406289253	3
1008	1008	115.579545452611	-29.7179849697841	0	3
1009	1009	115.59017646372	-29.7179849697841	0	3
1010	1010	115.600807474828	-29.7179849697841	12.3705858336219	3
1011	1011	115.611438485936	-29.7179849697841	0	3
1012	1012	115.622069497044	-29.7179849697841	27.5099041583065	3
1013	1013	115.632700508152	-29.7179849697841	64.9877626925324	3
1014	1014	115.64333151926	-29.7179849697841	14.7428938797176	3
1015	1015	115.653962530369	-29.7179849697841	5.12868483645595	3
1016	1016	115.664593541477	-29.7179849697841	2.62336562587263	3
1017	1017	115.675224552585	-29.7179849697841	12.5347548247801	3
1018	1018	115.685855563693	-29.7179849697841	65.2317033018478	3
1019	1019	115.696486574801	-29.7179849697841	12.3605869833603	3
1020	1020	115.70711758591	-29.7179849697841	16.7564307820271	3
1021	1021	115.717748597018	-29.7179849697841	16.5713481976855	3
1022	1022	115.728379608126	-29.7179849697841	22.7622884748558	3
1023	1023	115.739010619234	-29.7179849697841	0	3
1024	1024	115.749641630342	-29.7179849697841	11.8163314005043	3
1025	1025	115.76027264145	-29.7179849697841	26.4666637832571	3
1026	1026	115.770903652559	-29.7179849697841	0	3
1027	1027	115.781534663667	-29.7179849697841	0	3
1028	1028	115.792165674775	-29.7179849697841	0	3
1029	1029	115.802796685883	-29.7179849697841	0	3
1030	1030	115.813427696991	-29.7179849697841	0	3
1031	1031	115.824058708099	-29.7179849697841	0	3
1032	1032	115.834689719208	-29.7179849697841	0	3
1033	1033	115.845320730316	-29.7179849697841	0	3
1034	1034	115.855951741424	-29.7179849697841	0	3
1035	1035	115.866582752532	-29.7179849697841	0	3
1036	1036	115.87721376364	-29.7179849697841	20.4957597804333	3
1037	1037	115.887844774749	-29.7179849697841	0	3
1038	1038	115.898475785857	-29.7179849697841	49.8588085879287	3
1039	1039	115.909106796965	-29.7179849697841	62.4414664782603	3
1040	1040	115.919737808073	-29.7179849697841	53.7483392282178	3
1041	1041	115.930368819181	-29.7179849697841	15.2782970731316	3
1042	1042	115.940999830289	-29.7179849697841	0	3
1043	1043	115.951630841398	-29.7179849697841	2.7342128422615	3
1044	1044	115.962261852506	-29.7179849697841	0	3
1045	1045	115.972892863614	-29.7179849697841	0	3
1046	1046	115.983523874722	-29.7179849697841	17.7740848377194	3
1047	1047	115.99415488583	-29.7179849697841	62.0793410048602	3
1048	1048	116.004785896939	-29.7179849697841	7.13639752300419	3
1049	1049	116.015416908047	-29.7179849697841	0	3
1050	1050	116.026047919155	-29.7179849697841	0	3
1051	1051	115.505128374854	-29.728615980892	4.91714845766767	3
1052	1052	115.515759385962	-29.728615980892	52.4530144712354	3
1053	1053	115.52639039707	-29.728615980892	59.8865423875929	3
1054	1054	115.537021408179	-29.728615980892	48.1414410109036	3
1055	1055	115.547652419287	-29.728615980892	7.27290205400761	3
1056	1056	115.558283430395	-29.728615980892	56.2996198678024	3
1057	1057	115.568914441503	-29.728615980892	30.7699352565581	3
1058	1058	115.579545452611	-29.728615980892	0	3
1059	1059	115.59017646372	-29.728615980892	2.56154590593275	3
1060	1060	115.600807474828	-29.728615980892	48.5367260488124	3
1061	1061	115.611438485936	-29.728615980892	61.632708039274	3
1062	1062	115.622069497044	-29.728615980892	49.8941566489005	3
1063	1063	115.632700508152	-29.728615980892	31.2768852550565	3
1064	1064	115.64333151926	-29.728615980892	7.55039661053548	3
1065	1065	115.653962530369	-29.728615980892	5.09639241094508	3
1066	1066	115.664593541477	-29.728615980892	0	3
1067	1067	115.675224552585	-29.728615980892	0	3
1068	1068	115.685855563693	-29.728615980892	62.3187453950765	3
1069	1069	115.696486574801	-29.728615980892	27.2209102805721	3
1070	1070	115.70711758591	-29.728615980892	25.0419837634419	3
1071	1071	115.717748597018	-29.728615980892	58.5645747741092	3
1072	1072	115.728379608126	-29.728615980892	0	3
1073	1073	115.739010619234	-29.728615980892	16.3359351627162	3
1074	1074	115.749641630342	-29.728615980892	0	3
1075	1075	115.76027264145	-29.728615980892	18.3022879221595	3
1076	1076	115.770903652559	-29.728615980892	0	3
1077	1077	115.781534663667	-29.728615980892	0	3
1078	1078	115.792165674775	-29.728615980892	0	3
1079	1079	115.802796685883	-29.728615980892	0	3
1080	1080	115.813427696991	-29.728615980892	0	3
1081	1081	115.824058708099	-29.728615980892	0	3
1082	1082	115.834689719208	-29.728615980892	0	3
1083	1083	115.845320730316	-29.728615980892	0	3
1084	1084	115.855951741424	-29.728615980892	0	3
1085	1085	115.866582752532	-29.728615980892	0	3
1086	1086	115.87721376364	-29.728615980892	0	3
1087	1087	115.887844774749	-29.728615980892	0	3
1088	1088	115.898475785857	-29.728615980892	23.6720445685918	3
1089	1089	115.909106796965	-29.728615980892	52.266615740842	3
1090	1090	115.919737808073	-29.728615980892	56.3354563258326	3
1091	1091	115.930368819181	-29.728615980892	0	3
1092	1092	115.940999830289	-29.728615980892	0	3
1093	1093	115.951630841398	-29.728615980892	0	3
1094	1094	115.962261852506	-29.728615980892	0	3
1095	1095	115.972892863614	-29.728615980892	0	3
1096	1096	115.983523874722	-29.728615980892	5.20236377533531	3
1097	1097	115.99415488583	-29.728615980892	59.8199406417792	3
1098	1098	116.004785896939	-29.728615980892	0	3
1099	1099	116.015416908047	-29.728615980892	0	3
1100	1100	116.026047919155	-29.728615980892	0	3
1101	1101	115.505128374854	-29.739246992	0	3
1102	1102	115.515759385962	-29.739246992	50.1785848714286	3
1103	1103	115.52639039707	-29.739246992	50.1112362017511	3
1104	1104	115.537021408179	-29.739246992	51.2821605301739	3
1105	1105	115.547652419287	-29.739246992	57.4419218309607	3
1106	1106	115.558283430395	-29.739246992	46.6735776534046	3
1107	1107	115.568914441503	-29.739246992	32.6975152224786	3
1108	1108	115.579545452611	-29.739246992	50.6572053736113	3
1109	1109	115.59017646372	-29.739246992	42.7182027577339	3
1110	1110	115.600807474828	-29.739246992	23.2193362153474	3
1111	1111	115.611438485936	-29.739246992	0	3
1112	1112	115.622069497044	-29.739246992	50.9782082186309	3
1113	1113	115.632700508152	-29.739246992	38.224349749469	3
1114	1114	115.64333151926	-29.739246992	21.1977964856113	3
1115	1115	115.653962530369	-29.739246992	5.04547738369209	3
1116	1116	115.664593541477	-29.739246992	7.50547778503317	3
1117	1117	115.675224552585	-29.739246992	0	3
1118	1118	115.685855563693	-29.739246992	55.6750108309594	3
1119	1119	115.696486574801	-29.739246992	61.6978525543155	3
1120	1120	115.70711758591	-29.739246992	9.75975633614358	3
1121	1121	115.717748597018	-29.739246992	30.5121284462825	3
1122	1122	115.728379608126	-29.739246992	16.4172363512443	3
1123	1123	115.739010619234	-29.739246992	2.49038256586427	3
1124	1124	115.749641630342	-29.739246992	0	3
1125	1125	115.76027264145	-29.739246992	25.7461598300892	3
1126	1126	115.770903652559	-29.739246992	14.1514430123714	3
1127	1127	115.781534663667	-29.739246992	0	3
1128	1128	115.792165674775	-29.739246992	0	3
1129	1129	115.802796685883	-29.739246992	0	3
1130	1130	115.813427696991	-29.739246992	0	3
1131	1131	115.824058708099	-29.739246992	0	3
1132	1132	115.834689719208	-29.739246992	0	3
1133	1133	115.845320730316	-29.739246992	0	3
1134	1134	115.855951741424	-29.739246992	0	3
1135	1135	115.866582752532	-29.739246992	0	3
1136	1136	115.87721376364	-29.739246992	0	3
1137	1137	115.887844774749	-29.739246992	0	3
1138	1138	115.898475785857	-29.739246992	4.96152582077633	3
1139	1139	115.909106796965	-29.739246992	17.0947577005901	3
1140	1140	115.919737808073	-29.739246992	7.56549994819754	3
1141	1141	115.930368819181	-29.739246992	0	3
1142	1142	115.940999830289	-29.739246992	0	3
1143	1143	115.951630841398	-29.739246992	0	3
1144	1144	115.962261852506	-29.739246992	0	3
1145	1145	115.972892863614	-29.739246992	0	3
1146	1146	115.983523874722	-29.739246992	0	3
1147	1147	115.99415488583	-29.739246992	0	3
1148	1148	116.004785896939	-29.739246992	0	3
1149	1149	116.015416908047	-29.739246992	0	3
1150	1150	116.026047919155	-29.739246992	0	3
1151	1151	115.505128374854	-29.749878003108	5.02563510493355	3
1152	1152	115.515759385962	-29.749878003108	9.89822815774361	3
1153	1153	115.52639039707	-29.749878003108	5.07557602287935	3
1154	1154	115.537021408179	-29.749878003108	7.53091406382826	3
1155	1155	115.547652419287	-29.749878003108	2.55505203848736	3
1156	1156	115.558283430395	-29.749878003108	14.5128566927007	3
1157	1157	115.568914441503	-29.749878003108	9.85131067048629	3
1158	1158	115.579545452611	-29.749878003108	12.1556339804617	3
1159	1159	115.59017646372	-29.749878003108	9.84024530457752	3
1160	1160	115.600807474828	-29.749878003108	62.1519742730683	3
1161	1161	115.611438485936	-29.749878003108	64.1705860887938	3
1162	1162	115.622069497044	-29.749878003108	63.2566832735378	3
1163	1163	115.632700508152	-29.749878003108	61.9426676835883	3
1164	1164	115.64333151926	-29.749878003108	39.5908923336434	3
1165	1165	115.653962530369	-29.749878003108	14.4373481479258	3
1166	1166	115.664593541477	-29.749878003108	61.4206277957384	3
1167	1167	115.675224552585	-29.749878003108	63.0974507691447	3
1168	1168	115.685855563693	-29.749878003108	58.2457546744483	3
1169	1169	115.696486574801	-29.749878003108	37.334047602674	3
1170	1170	115.70711758591	-29.749878003108	24.7302787965687	3
1171	1171	115.717748597018	-29.749878003108	44.6838277774535	3
1172	1172	115.728379608126	-29.749878003108	38.8130156472182	3
1173	1173	115.739010619234	-29.749878003108	38.7321218512595	3
1174	1174	115.749641630342	-29.749878003108	22.6076117557229	3
1175	1175	115.76027264145	-29.749878003108	13.7082039375928	3
1176	1176	115.770903652559	-29.749878003108	4.13866044618779	3
1177	1177	115.781534663667	-29.749878003108	13.808700676134	3
1178	1178	115.792165674775	-29.749878003108	4.74358478072319	3
1179	1179	115.802796685883	-29.749878003108	0	3
1180	1180	115.813427696991	-29.749878003108	0	3
1181	1181	115.824058708099	-29.749878003108	0	3
1182	1182	115.834689719208	-29.749878003108	0	3
1183	1183	115.845320730316	-29.749878003108	0	3
1184	1184	115.855951741424	-29.749878003108	0	3
1185	1185	115.866582752532	-29.749878003108	0	3
1186	1186	115.87721376364	-29.749878003108	0	3
1187	1187	115.887844774749	-29.749878003108	0	3
1188	1188	115.898475785857	-29.749878003108	0	3
1189	1189	115.909106796965	-29.749878003108	0	3
1190	1190	115.919737808073	-29.749878003108	0	3
1191	1191	115.930368819181	-29.749878003108	0	3
1192	1192	115.940999830289	-29.749878003108	0	3
1193	1193	115.951630841398	-29.749878003108	0	3
1194	1194	115.962261852506	-29.749878003108	0	3
1195	1195	115.972892863614	-29.749878003108	0	3
1196	1196	115.983523874722	-29.749878003108	0	3
1197	1197	115.99415488583	-29.749878003108	0	3
1198	1198	116.004785896939	-29.749878003108	0	3
1199	1199	116.015416908047	-29.749878003108	11.8423934534619	3
1200	1200	116.026047919155	-29.749878003108	0	3
1201	1201	115.505128374854	-29.7605090142159	14.6182318118076	3
1202	1202	115.515759385962	-29.7605090142159	58.7064903126878	3
1203	1203	115.52639039707	-29.7605090142159	10.116260747621	3
1204	1204	115.537021408179	-29.7605090142159	0	3
1205	1205	115.547652419287	-29.7605090142159	0	3
1206	1206	115.558283430395	-29.7605090142159	0	3
1207	1207	115.568914441503	-29.7605090142159	0	3
1208	1208	115.579545452611	-29.7605090142159	0	3
1209	1209	115.59017646372	-29.7605090142159	0	3
1210	1210	115.600807474828	-29.7605090142159	49.1038225691811	3
1211	1211	115.611438485936	-29.7605090142159	0	3
1212	1212	115.622069497044	-29.7605090142159	0	3
1213	1213	115.632700508152	-29.7605090142159	0	3
1214	1214	115.64333151926	-29.7605090142159	0	3
1215	1215	115.653962530369	-29.7605090142159	0	3
1216	1216	115.664593541477	-29.7605090142159	62.1633707002583	3
1217	1217	115.675224552585	-29.7605090142159	62.3326598010275	3
1218	1218	115.685855563693	-29.7605090142159	18.468813891316	3
1219	1219	115.696486574801	-29.7605090142159	52.742486792748	3
1220	1220	115.70711758591	-29.7605090142159	0	3
1221	1221	115.717748597018	-29.7605090142159	62.3500732795598	3
1222	1222	115.728379608126	-29.7605090142159	35.5912539935291	3
1223	1223	115.739010619234	-29.7605090142159	30.3528963972379	3
1224	1224	115.749641630342	-29.7605090142159	2.49468472223505	3
1225	1225	115.76027264145	-29.7605090142159	32.1805468159507	3
1226	1226	115.770903652559	-29.7605090142159	40.196667587526	3
1227	1227	115.781534663667	-29.7605090142159	0	3
1228	1228	115.792165674775	-29.7605090142159	30.2729600584475	3
1229	1229	115.802796685883	-29.7605090142159	9.5529875993904	3
1230	1230	115.813427696991	-29.7605090142159	0	3
1231	1231	115.824058708099	-29.7605090142159	0	3
1232	1232	115.834689719208	-29.7605090142159	0	3
1233	1233	115.845320730316	-29.7605090142159	0	3
1234	1234	115.855951741424	-29.7605090142159	0	3
1235	1235	115.866582752532	-29.7605090142159	0	3
1236	1236	115.87721376364	-29.7605090142159	0	3
1237	1237	115.887844774749	-29.7605090142159	0	3
1238	1238	115.898475785857	-29.7605090142159	0	3
1239	1239	115.909106796965	-29.7605090142159	0	3
1240	1240	115.919737808073	-29.7605090142159	0	3
1241	1241	115.930368819181	-29.7605090142159	0	3
1242	1242	115.940999830289	-29.7605090142159	0	3
1243	1243	115.951630841398	-29.7605090142159	0	3
1244	1244	115.962261852506	-29.7605090142159	2.54021332518424	3
1245	1245	115.972892863614	-29.7605090142159	49.4697694727026	3
1246	1246	115.983523874722	-29.7605090142159	2.50335996987901	3
1247	1247	115.99415488583	-29.7605090142159	9.30772252646224	3
1248	1248	116.004785896939	-29.7605090142159	0	3
1249	1249	116.015416908047	-29.7605090142159	0	3
1250	1250	116.026047919155	-29.7605090142159	0	3
1251	1251	115.505128374854	-29.7711400253239	47.33064060178	3
1252	1252	115.515759385962	-29.7711400253239	0	3
1253	1253	115.52639039707	-29.7711400253239	0	3
1254	1254	115.537021408179	-29.7711400253239	0	3
1255	1255	115.547652419287	-29.7711400253239	0	3
1256	1256	115.558283430395	-29.7711400253239	0	3
1257	1257	115.568914441503	-29.7711400253239	0	3
1258	1258	115.579545452611	-29.7711400253239	0	3
1259	1259	115.59017646372	-29.7711400253239	0	3
1260	1260	115.600807474828	-29.7711400253239	51.1128633309474	3
1261	1261	115.611438485936	-29.7711400253239	0	3
1262	1262	115.622069497044	-29.7711400253239	0	3
1263	1263	115.632700508152	-29.7711400253239	0	3
1264	1264	115.64333151926	-29.7711400253239	0	3
1265	1265	115.653962530369	-29.7711400253239	0	3
1266	1266	115.664593541477	-29.7711400253239	4.94641162147438	3
1267	1267	115.675224552585	-29.7711400253239	0	3
1268	1268	115.685855563693	-29.7711400253239	0	3
1269	1269	115.696486574801	-29.7711400253239	7.36149507812114	3
1270	1270	115.70711758591	-29.7711400253239	32.1967820964345	3
1271	1271	115.717748597018	-29.7711400253239	12.0844192388813	3
1272	1272	115.728379608126	-29.7711400253239	0	3
1273	1273	115.739010619234	-29.7711400253239	0	3
1274	1274	115.749641630342	-29.7711400253239	2.45728342094375	3
1275	1275	115.76027264145	-29.7711400253239	0	3
1276	1276	115.770903652559	-29.7711400253239	26.8198987198649	3
1277	1277	115.781534663667	-29.7711400253239	4.97319907883102	3
1278	1278	115.792165674775	-29.7711400253239	4.92614950399878	3
1279	1279	115.802796685883	-29.7711400253239	36.7545446719681	3
1280	1280	115.813427696991	-29.7711400253239	20.3328209571979	3
1281	1281	115.824058708099	-29.7711400253239	0	3
1282	1282	115.834689719208	-29.7711400253239	0	3
1283	1283	115.845320730316	-29.7711400253239	0	3
1284	1284	115.855951741424	-29.7711400253239	0	3
1285	1285	115.866582752532	-29.7711400253239	0	3
1286	1286	115.87721376364	-29.7711400253239	0	3
1287	1287	115.887844774749	-29.7711400253239	0	3
1288	1288	115.898475785857	-29.7711400253239	0	3
1289	1289	115.909106796965	-29.7711400253239	0	3
1290	1290	115.919737808073	-29.7711400253239	0	3
1291	1291	115.930368819181	-29.7711400253239	0	3
1292	1292	115.940999830289	-29.7711400253239	0	3
1293	1293	115.951630841398	-29.7711400253239	4.15251938474382	3
1294	1294	115.962261852506	-29.7711400253239	12.0265766628173	3
1295	1295	115.972892863614	-29.7711400253239	31.163825651018	3
1296	1296	115.983523874722	-29.7711400253239	0	3
1297	1297	115.99415488583	-29.7711400253239	0	3
1298	1298	116.004785896939	-29.7711400253239	21.1530449629086	3
1299	1299	116.015416908047	-29.7711400253239	0	3
1300	1300	116.026047919155	-29.7711400253239	0	3
1301	1301	115.505128374854	-29.7817710364318	0	3
1302	1302	115.515759385962	-29.7817710364318	0	3
1303	1303	115.52639039707	-29.7817710364318	0	3
1304	1304	115.537021408179	-29.7817710364318	0	3
1305	1305	115.547652419287	-29.7817710364318	0	3
1306	1306	115.558283430395	-29.7817710364318	2.54573906785889	3
1307	1307	115.568914441503	-29.7817710364318	0	3
1308	1308	115.579545452611	-29.7817710364318	0	3
1309	1309	115.59017646372	-29.7817710364318	0	3
1310	1310	115.600807474828	-29.7817710364318	50.724099658466	3
1311	1311	115.611438485936	-29.7817710364318	4.92371651220095	3
1312	1312	115.622069497044	-29.7817710364318	0	3
1313	1313	115.632700508152	-29.7817710364318	0	3
1314	1314	115.64333151926	-29.7817710364318	0	3
1315	1315	115.653962530369	-29.7817710364318	0	3
1316	1316	115.664593541477	-29.7817710364318	0	3
1317	1317	115.675224552585	-29.7817710364318	0	3
1318	1318	115.685855563693	-29.7817710364318	43.5066324134583	3
1319	1319	115.696486574801	-29.7817710364318	55.2900085574479	3
1320	1320	115.70711758591	-29.7817710364318	9.82249834021566	3
1321	1321	115.717748597018	-29.7817710364318	5.02053531156255	3
1322	1322	115.728379608126	-29.7817710364318	25.3377064053334	3
1323	1323	115.739010619234	-29.7817710364318	21.1511202984841	3
1324	1324	115.749641630342	-29.7817710364318	2.48312179964176	3
1325	1325	115.76027264145	-29.7817710364318	52.7354303566936	3
1326	1326	115.770903652559	-29.7817710364318	63.5820357968275	3
1327	1327	115.781534663667	-29.7817710364318	63.545519336449	3
1328	1328	115.792165674775	-29.7817710364318	41.9695742129265	3
1329	1329	115.802796685883	-29.7817710364318	26.5668720340415	3
1330	1330	115.813427696991	-29.7817710364318	42.650125459856	3
1331	1331	115.824058708099	-29.7817710364318	51.0772706447235	3
1332	1332	115.834689719208	-29.7817710364318	4.85572773606337	3
1333	1333	115.845320730316	-29.7817710364318	0	3
1334	1334	115.855951741424	-29.7817710364318	0	3
1335	1335	115.866582752532	-29.7817710364318	0	3
1336	1336	115.87721376364	-29.7817710364318	17.7935380502666	3
1337	1337	115.887844774749	-29.7817710364318	0	3
1338	1338	115.898475785857	-29.7817710364318	0	3
1339	1339	115.909106796965	-29.7817710364318	0	3
1340	1340	115.919737808073	-29.7817710364318	0	3
1341	1341	115.930368819181	-29.7817710364318	0	3
1342	1342	115.940999830289	-29.7817710364318	0	3
1343	1343	115.951630841398	-29.7817710364318	0	3
1344	1344	115.962261852506	-29.7817710364318	2.5879321367074	3
1345	1345	115.972892863614	-29.7817710364318	5.17490927604304	3
1346	1346	115.983523874722	-29.7817710364318	0	3
1347	1347	115.99415488583	-29.7817710364318	0	3
1348	1348	116.004785896939	-29.7817710364318	0	3
1349	1349	116.015416908047	-29.7817710364318	24.7027273544743	3
1350	1350	116.026047919155	-29.7817710364318	15.218641676738	3
1351	1351	115.505128374854	-29.7924020475398	0	3
1352	1352	115.515759385962	-29.7924020475398	0	3
1353	1353	115.52639039707	-29.7924020475398	0	3
1354	1354	115.537021408179	-29.7924020475398	0	3
1355	1355	115.547652419287	-29.7924020475398	0	3
1356	1356	115.558283430395	-29.7924020475398	0	3
1357	1357	115.568914441503	-29.7924020475398	2.50351240154457	3
1358	1358	115.579545452611	-29.7924020475398	0	3
1359	1359	115.59017646372	-29.7924020475398	0	3
1360	1360	115.600807474828	-29.7924020475398	49.2451997991385	3
1361	1361	115.611438485936	-29.7924020475398	0	3
1362	1362	115.622069497044	-29.7924020475398	0	3
1363	1363	115.632700508152	-29.7924020475398	0	3
1364	1364	115.64333151926	-29.7924020475398	4.92142781595123	3
1365	1365	115.653962530369	-29.7924020475398	2.48821317346073	3
1366	1366	115.664593541477	-29.7924020475398	0	3
1367	1367	115.675224552585	-29.7924020475398	0	3
1368	1368	115.685855563693	-29.7924020475398	45.1062807794336	3
1369	1369	115.696486574801	-29.7924020475398	28.983242734051	3
1370	1370	115.70711758591	-29.7924020475398	12.299080777591	3
1371	1371	115.717748597018	-29.7924020475398	25.4248851193742	3
1372	1372	115.728379608126	-29.7924020475398	31.2695329852817	3
1373	1373	115.739010619234	-29.7924020475398	0	3
1374	1374	115.749641630342	-29.7924020475398	5.06248488844957	3
1375	1375	115.76027264145	-29.7924020475398	0	3
1376	1376	115.770903652559	-29.7924020475398	0	3
1377	1377	115.781534663667	-29.7924020475398	0	3
1378	1378	115.792165674775	-29.7924020475398	2.51263398312812	3
1379	1379	115.802796685883	-29.7924020475398	59.5172149113523	3
1380	1380	115.813427696991	-29.7924020475398	22.6364520201646	3
1381	1381	115.824058708099	-29.7924020475398	56.2477891663931	3
1382	1382	115.834689719208	-29.7924020475398	60.8264087002396	3
1383	1383	115.845320730316	-29.7924020475398	2.47764676854316	3
1384	1384	115.855951741424	-29.7924020475398	0	3
1385	1385	115.866582752532	-29.7924020475398	0	3
1386	1386	115.87721376364	-29.7924020475398	30.3794794162922	3
1387	1387	115.887844774749	-29.7924020475398	33.2740728474842	3
1388	1388	115.898475785857	-29.7924020475398	2.50030406222997	3
1389	1389	115.909106796965	-29.7924020475398	36.1091813931409	3
1390	1390	115.919737808073	-29.7924020475398	10.0417258534301	3
1391	1391	115.930368819181	-29.7924020475398	4.75853860905174	3
1392	1392	115.940999830289	-29.7924020475398	0	3
1393	1393	115.951630841398	-29.7924020475398	0	3
1394	1394	115.962261852506	-29.7924020475398	0	3
1395	1395	115.972892863614	-29.7924020475398	0	3
1396	1396	115.983523874722	-29.7924020475398	21.4069441639008	3
1397	1397	115.99415488583	-29.7924020475398	51.3585015256795	3
1398	1398	116.004785896939	-29.7924020475398	15.1332198143331	3
1399	1399	116.015416908047	-29.7924020475398	5.33092560669424	3
1400	1400	116.026047919155	-29.7924020475398	12.8943022895175	3
1401	1401	115.505128374854	-29.8030330586477	7.52942621086225	3
1402	1402	115.515759385962	-29.8030330586477	7.61416819173423	3
1403	1403	115.52639039707	-29.8030330586477	65.9637662565932	3
1404	1404	115.537021408179	-29.8030330586477	59.0444669284171	3
1405	1405	115.547652419287	-29.8030330586477	57.3529744462701	3
1406	1406	115.558283430395	-29.8030330586477	56.495882239938	3
1407	1407	115.568914441503	-29.8030330586477	47.2375770016256	3
1408	1408	115.579545452611	-29.8030330586477	60.9863733900821	3
1409	1409	115.59017646372	-29.8030330586477	53.980510929931	3
1410	1410	115.600807474828	-29.8030330586477	46.5164034624819	3
1411	1411	115.611438485936	-29.8030330586477	28.1304006716404	3
1412	1412	115.622069497044	-29.8030330586477	18.3157880856005	3
1413	1413	115.632700508152	-29.8030330586477	4.86733076367257	3
1414	1414	115.64333151926	-29.8030330586477	2.4842595897004	3
1415	1415	115.653962530369	-29.8030330586477	2.49271208542837	3
1416	1416	115.664593541477	-29.8030330586477	0	3
1417	1417	115.675224552585	-29.8030330586477	0	3
1418	1418	115.685855563693	-29.8030330586477	2.5310482505539	3
1419	1419	115.696486574801	-29.8030330586477	0	3
1420	1420	115.70711758591	-29.8030330586477	2.55735386478417	3
1421	1421	115.717748597018	-29.8030330586477	7.5985996601642	3
1422	1422	115.728379608126	-29.8030330586477	2.59593543232191	3
1423	1423	115.739010619234	-29.8030330586477	2.58299591326373	3
1424	1424	115.749641630342	-29.8030330586477	10.0441332045131	3
1425	1425	115.76027264145	-29.8030330586477	41.6318286405497	3
1426	1426	115.770903652559	-29.8030330586477	63.0160136802223	3
1427	1427	115.781534663667	-29.8030330586477	51.9335614581588	3
1428	1428	115.792165674775	-29.8030330586477	0	3
1429	1429	115.802796685883	-29.8030330586477	12.080342859064	3
1430	1430	115.813427696991	-29.8030330586477	28.6460410868634	3
1431	1431	115.824058708099	-29.8030330586477	61.0572672442866	3
1432	1432	115.834689719208	-29.8030330586477	33.689030515392	3
1433	1433	115.845320730316	-29.8030330586477	43.059274926965	3
1434	1434	115.855951741424	-29.8030330586477	59.1697510778039	3
1435	1435	115.866582752532	-29.8030330586477	22.5815279532102	3
1436	1436	115.87721376364	-29.8030330586477	0	3
1437	1437	115.887844774749	-29.8030330586477	62.0247245044418	3
1438	1438	115.898475785857	-29.8030330586477	14.0911715449263	3
1439	1439	115.909106796965	-29.8030330586477	62.9226662743838	3
1440	1440	115.919737808073	-29.8030330586477	56.4309684515832	3
1441	1441	115.930368819181	-29.8030330586477	23.9447557821071	3
1442	1442	115.940999830289	-29.8030330586477	0	3
1443	1443	115.951630841398	-29.8030330586477	5.23336608783233	3
1444	1444	115.962261852506	-29.8030330586477	7.85551405307388	3
1445	1445	115.972892863614	-29.8030330586477	0	3
1446	1446	115.983523874722	-29.8030330586477	0	3
1447	1447	115.99415488583	-29.8030330586477	0	3
1448	1448	116.004785896939	-29.8030330586477	0	3
1449	1449	116.015416908047	-29.8030330586477	22.3349709060187	3
1450	1450	116.026047919155	-29.8030330586477	12.955196891932	3
1451	1451	115.505128374854	-29.8136640697557	0	3
1452	1452	115.515759385962	-29.8136640697557	0	3
1453	1453	115.52639039707	-29.8136640697557	61.2337269371547	3
1454	1454	115.537021408179	-29.8136640697557	10.0751892207673	3
1455	1455	115.547652419287	-29.8136640697557	21.1833556983013	3
1456	1456	115.558283430395	-29.8136640697557	2.50111093509155	3
1457	1457	115.568914441503	-29.8136640697557	0	3
1458	1458	115.579545452611	-29.8136640697557	40.9579978462088	3
1459	1459	115.59017646372	-29.8136640697557	36.4221646666466	3
1460	1460	115.600807474828	-29.8136640697557	57.539916109146	3
1461	1461	115.611438485936	-29.8136640697557	60.1749457278713	3
1462	1462	115.622069497044	-29.8136640697557	39.5980685361265	3
1463	1463	115.632700508152	-29.8136640697557	4.85939270036055	3
1464	1464	115.64333151926	-29.8136640697557	0	3
1465	1465	115.653962530369	-29.8136640697557	0	3
1466	1466	115.664593541477	-29.8136640697557	0	3
1467	1467	115.675224552585	-29.8136640697557	0	3
1468	1468	115.685855563693	-29.8136640697557	0	3
1469	1469	115.696486574801	-29.8136640697557	0	3
1470	1470	115.70711758591	-29.8136640697557	0	3
1471	1471	115.717748597018	-29.8136640697557	0	3
1472	1472	115.728379608126	-29.8136640697557	0	3
1473	1473	115.739010619234	-29.8136640697557	0	3
1474	1474	115.749641630342	-29.8136640697557	27.7142973981973	3
1475	1475	115.76027264145	-29.8136640697557	2.58364237246397	3
1476	1476	115.770903652559	-29.8136640697557	7.54905307019201	3
1477	1477	115.781534663667	-29.8136640697557	58.7585597454682	3
1478	1478	115.792165674775	-29.8136640697557	0	3
1479	1479	115.802796685883	-29.8136640697557	0	3
1480	1480	115.813427696991	-29.8136640697557	20.8103560255338	3
1481	1481	115.824058708099	-29.8136640697557	39.0062558619858	3
1482	1482	115.834689719208	-29.8136640697557	33.9357842029703	3
1483	1483	115.845320730316	-29.8136640697557	33.8561993669814	3
1484	1484	115.855951741424	-29.8136640697557	50.6419212476947	3
1485	1485	115.866582752532	-29.8136640697557	62.2910782146773	3
1486	1486	115.87721376364	-29.8136640697557	16.3031239698191	3
1487	1487	115.887844774749	-29.8136640697557	57.6429436719266	3
1488	1488	115.898475785857	-29.8136640697557	48.0579458757777	3
1489	1489	115.909106796965	-29.8136640697557	36.9729052908326	3
1490	1490	115.919737808073	-29.8136640697557	58.5228316320406	3
1491	1491	115.930368819181	-29.8136640697557	32.2058195002235	3
1492	1492	115.940999830289	-29.8136640697557	0	3
1493	1493	115.951630841398	-29.8136640697557	0	3
1494	1494	115.962261852506	-29.8136640697557	2.67551455505563	3
1495	1495	115.972892863614	-29.8136640697557	17.63280081613	3
1496	1496	115.983523874722	-29.8136640697557	0	3
1497	1497	115.99415488583	-29.8136640697557	2.68745655809983	3
1498	1498	116.004785896939	-29.8136640697557	0	3
1499	1499	116.015416908047	-29.8136640697557	0	3
1500	1500	116.026047919155	-29.8136640697557	0	3
1501	1501	115.505128374854	-29.8242950808636	44.1666645092699	3
1502	1502	115.515759385962	-29.8242950808636	52.1808777651845	3
1503	1503	115.52639039707	-29.8242950808636	34.8885555756039	3
1504	1504	115.537021408179	-29.8242950808636	2.54254929024965	3
1505	1505	115.547652419287	-29.8242950808636	24.849586606758	3
1506	1506	115.558283430395	-29.8242950808636	59.3177481154778	3
1507	1507	115.568914441503	-29.8242950808636	62.2598489998998	3
1508	1508	115.579545452611	-29.8242950808636	60.8661411364078	3
1509	1509	115.59017646372	-29.8242950808636	31.4978822654909	3
1510	1510	115.600807474828	-29.8242950808636	52.9311556472549	3
1511	1511	115.611438485936	-29.8242950808636	11.8071631549988	3
1512	1512	115.622069497044	-29.8242950808636	7.24434028495354	3
1513	1513	115.632700508152	-29.8242950808636	7.27603013713749	3
1514	1514	115.64333151926	-29.8242950808636	4.89917999363219	3
1515	1515	115.653962530369	-29.8242950808636	0	3
1516	1516	115.664593541477	-29.8242950808636	2.49556047561685	3
1517	1517	115.675224552585	-29.8242950808636	0	3
1518	1518	115.685855563693	-29.8242950808636	0	3
1519	1519	115.696486574801	-29.8242950808636	0	3
1520	1520	115.70711758591	-29.8242950808636	0	3
1521	1521	115.717748597018	-29.8242950808636	0	3
1522	1522	115.728379608126	-29.8242950808636	0	3
1523	1523	115.739010619234	-29.8242950808636	0	3
1524	1524	115.749641630342	-29.8242950808636	31.5499610918497	3
1525	1525	115.76027264145	-29.8242950808636	7.58665559677118	3
1526	1526	115.770903652559	-29.8242950808636	12.3168229111043	3
1527	1527	115.781534663667	-29.8242950808636	58.7074135019925	3
1528	1528	115.792165674775	-29.8242950808636	34.5536116398968	3
1529	1529	115.802796685883	-29.8242950808636	0	3
1530	1530	115.813427696991	-29.8242950808636	0	3
1531	1531	115.824058708099	-29.8242950808636	2.50830892862851	3
1532	1532	115.834689719208	-29.8242950808636	43.2981184857907	3
1533	1533	115.845320730316	-29.8242950808636	32.0917133840895	3
1534	1534	115.855951741424	-29.8242950808636	53.7320723201268	3
1535	1535	115.866582752532	-29.8242950808636	50.5495066124901	3
1536	1536	115.87721376364	-29.8242950808636	60.0959547901606	3
1537	1537	115.887844774749	-29.8242950808636	26.8201140001837	3
1538	1538	115.898475785857	-29.8242950808636	28.9321689358739	3
1539	1539	115.909106796965	-29.8242950808636	64.9705111786785	3
1540	1540	115.919737808073	-29.8242950808636	60.8117124553149	3
1541	1541	115.930368819181	-29.8242950808636	48.6494748484425	3
1542	1542	115.940999830289	-29.8242950808636	57.4683791342837	3
1543	1543	115.951630841398	-29.8242950808636	15.2097858059019	3
1544	1544	115.962261852506	-29.8242950808636	0	3
1545	1545	115.972892863614	-29.8242950808636	7.8898941377196	3
1546	1546	115.983523874722	-29.8242950808636	0	3
1547	1547	115.99415488583	-29.8242950808636	40.4855195193231	3
1548	1548	116.004785896939	-29.8242950808636	40.6420249684108	3
1549	1549	116.015416908047	-29.8242950808636	0	3
1550	1550	116.026047919155	-29.8242950808636	5.47414254713244	3
1551	1551	115.505128374854	-29.8349260919716	7.45975236618745	3
1552	1552	115.515759385962	-29.8349260919716	0	3
1553	1553	115.52639039707	-29.8349260919716	25.0104462629124	3
1554	1554	115.537021408179	-29.8349260919716	60.526092396385	3
1555	1555	115.547652419287	-29.8349260919716	43.330318830756	3
1556	1556	115.558283430395	-29.8349260919716	7.29528820869638	3
1557	1557	115.568914441503	-29.8349260919716	2.4609747714609	3
1558	1558	115.579545452611	-29.8349260919716	51.8510728080148	3
1559	1559	115.59017646372	-29.8349260919716	31.544076545642	3
1560	1560	115.600807474828	-29.8349260919716	20.3130304995814	3
1561	1561	115.611438485936	-29.8349260919716	44.209099488922	3
1562	1562	115.622069497044	-29.8349260919716	4.89062298219765	3
1563	1563	115.632700508152	-29.8349260919716	2.48584069575597	3
1564	1564	115.64333151926	-29.8349260919716	0	3
1565	1565	115.653962530369	-29.8349260919716	0	3
1566	1566	115.664593541477	-29.8349260919716	47.1587476594196	3
1567	1567	115.675224552585	-29.8349260919716	55.5635110272994	3
1568	1568	115.685855563693	-29.8349260919716	16.4222710461209	3
1569	1569	115.696486574801	-29.8349260919716	12.0821509775129	3
1570	1570	115.70711758591	-29.8349260919716	0	3
1571	1571	115.717748597018	-29.8349260919716	0	3
1572	1572	115.728379608126	-29.8349260919716	0	3
1573	1573	115.739010619234	-29.8349260919716	0	3
1574	1574	115.749641630342	-29.8349260919716	29.5909939778669	3
1575	1575	115.76027264145	-29.8349260919716	5.10481543826942	3
1576	1576	115.770903652559	-29.8349260919716	5.08019772707682	3
1577	1577	115.781534663667	-29.8349260919716	50.8521841301906	3
1578	1578	115.792165674775	-29.8349260919716	48.1947933407018	3
1579	1579	115.802796685883	-29.8349260919716	0	3
1580	1580	115.813427696991	-29.8349260919716	0	3
1581	1581	115.824058708099	-29.8349260919716	0	3
1582	1582	115.834689719208	-29.8349260919716	18.540870492043	3
1583	1583	115.845320730316	-29.8349260919716	33.8072739573423	3
1584	1584	115.855951741424	-29.8349260919716	54.6474943474856	3
1585	1585	115.866582752532	-29.8349260919716	44.4064395917114	3
1586	1586	115.87721376364	-29.8349260919716	9.61862099363007	3
1587	1587	115.887844774749	-29.8349260919716	9.74438011813949	3
1588	1588	115.898475785857	-29.8349260919716	16.761257442983	3
1589	1589	115.909106796965	-29.8349260919716	63.8321165781764	3
1590	1590	115.919737808073	-29.8349260919716	65.0870321821515	3
1591	1591	115.930368819181	-29.8349260919716	34.0261706550505	3
1592	1592	115.940999830289	-29.8349260919716	51.5664200189474	3
1593	1593	115.951630841398	-29.8349260919716	28.4289776434947	3
1594	1594	115.962261852506	-29.8349260919716	32.5563579892848	3
1595	1595	115.972892863614	-29.8349260919716	0	3
1596	1596	115.983523874722	-29.8349260919716	2.70840885878175	3
1597	1597	115.99415488583	-29.8349260919716	2.71866584152316	3
1598	1598	116.004785896939	-29.8349260919716	13.113187912945	3
1599	1599	116.015416908047	-29.8349260919716	25.0210048456687	3
1600	1600	116.026047919155	-29.8349260919716	8.15290273604742	3
1601	1601	115.505128374854	-29.8455571030795	0	3
1602	1602	115.515759385962	-29.8455571030795	0	3
1603	1603	115.52639039707	-29.8455571030795	22.6820421640107	3
1604	1604	115.537021408179	-29.8455571030795	38.7029629301256	3
1605	1605	115.547652419287	-29.8455571030795	46.9187433074595	3
1606	1606	115.558283430395	-29.8455571030795	41.2997299194696	3
1607	1607	115.568914441503	-29.8455571030795	48.8363022809202	3
1608	1608	115.579545452611	-29.8455571030795	51.7926189576086	3
1609	1609	115.59017646372	-29.8455571030795	16.1245392234469	3
1610	1610	115.600807474828	-29.8455571030795	62.0563498456487	3
1611	1611	115.611438485936	-29.8455571030795	59.0500438642091	3
1612	1612	115.622069497044	-29.8455571030795	12.0243130658926	3
1613	1613	115.632700508152	-29.8455571030795	7.3853402227414	3
1614	1614	115.64333151926	-29.8455571030795	0	3
1615	1615	115.653962530369	-29.8455571030795	0	3
1616	1616	115.664593541477	-29.8455571030795	57.76340882364	3
1617	1617	115.675224552585	-29.8455571030795	7.28154272651834	3
1618	1618	115.685855563693	-29.8455571030795	62.6718174444195	3
1619	1619	115.696486574801	-29.8455571030795	32.4223568221256	3
1620	1620	115.70711758591	-29.8455571030795	0	3
1621	1621	115.717748597018	-29.8455571030795	0	3
1622	1622	115.728379608126	-29.8455571030795	0	3
1623	1623	115.739010619234	-29.8455571030795	0	3
1624	1624	115.749641630342	-29.8455571030795	35.1055265921935	3
1625	1625	115.76027264145	-29.8455571030795	0	3
1626	1626	115.770903652559	-29.8455571030795	7.53892339461463	3
1627	1627	115.781534663667	-29.8455571030795	57.9507339188274	3
1628	1628	115.792165674775	-29.8455571030795	7.48306509061553	3
1629	1629	115.802796685883	-29.8455571030795	0	3
1630	1630	115.813427696991	-29.8455571030795	4.97933820372053	3
1631	1631	115.824058708099	-29.8455571030795	0	3
1632	1632	115.834689719208	-29.8455571030795	60.4012363537406	3
1633	1633	115.845320730316	-29.8455571030795	41.7029378232297	3
1634	1634	115.855951741424	-29.8455571030795	9.64105357199287	3
1635	1635	115.866582752532	-29.8455571030795	53.6451749438891	3
1636	1636	115.87721376364	-29.8455571030795	0	3
1637	1637	115.887844774749	-29.8455571030795	0	3
1638	1638	115.898475785857	-29.8455571030795	2.54704525230179	3
1639	1639	115.909106796965	-29.8455571030795	29.4835644918393	3
1640	1640	115.919737808073	-29.8455571030795	40.5817173175272	3
1641	1641	115.930368819181	-29.8455571030795	47.0958527998197	3
1642	1642	115.940999830289	-29.8455571030795	55.0425064524363	3
1643	1643	115.951630841398	-29.8455571030795	2.65595440132619	3
1644	1644	115.962261852506	-29.8455571030795	2.67172788191621	3
1645	1645	115.972892863614	-29.8455571030795	5.31890172608695	3
1646	1646	115.983523874722	-29.8455571030795	5.36528510639311	3
1647	1647	115.99415488583	-29.8455571030795	0	3
1648	1648	116.004785896939	-29.8455571030795	0	3
1649	1649	116.015416908047	-29.8455571030795	15.5804225498678	3
1650	1650	116.026047919155	-29.8455571030795	5.53678592145338	3
1651	1651	115.505128374854	-29.8561881141875	22.8042149325875	3
1652	1652	115.515759385962	-29.8561881141875	24.6345950900118	3
1653	1653	115.52639039707	-29.8561881141875	22.4603078529702	3
1654	1654	115.537021408179	-29.8561881141875	4.89305081461121	3
1655	1655	115.547652419287	-29.8561881141875	0	3
1656	1656	115.558283430395	-29.8561881141875	0	3
1657	1657	115.568914441503	-29.8561881141875	9.46512642336476	3
1658	1658	115.579545452611	-29.8561881141875	61.4360660229901	3
1659	1659	115.59017646372	-29.8561881141875	0	3
1660	1660	115.600807474828	-29.8561881141875	49.2375603077358	3
1661	1661	115.611438485936	-29.8561881141875	0	3
1662	1662	115.622069497044	-29.8561881141875	26.7947758371943	3
1663	1663	115.632700508152	-29.8561881141875	53.495869350607	3
1664	1664	115.64333151926	-29.8561881141875	0	3
1665	1665	115.653962530369	-29.8561881141875	0	3
1666	1666	115.664593541477	-29.8561881141875	14.1086305098037	3
1667	1667	115.675224552585	-29.8561881141875	50.1480230406365	3
1668	1668	115.685855563693	-29.8561881141875	60.8258155179194	3
1669	1669	115.696486574801	-29.8561881141875	22.6333841123933	3
1670	1670	115.70711758591	-29.8561881141875	2.5356482564012	3
1671	1671	115.717748597018	-29.8561881141875	64.6589901903041	3
1672	1672	115.728379608126	-29.8561881141875	52.7442787816705	3
1673	1673	115.739010619234	-29.8561881141875	62.8413124538595	3
1674	1674	115.749641630342	-29.8561881141875	35.0924771381331	3
1675	1675	115.76027264145	-29.8561881141875	31.3064366015863	3
1676	1676	115.770903652559	-29.8561881141875	62.6498656641363	3
1677	1677	115.781534663667	-29.8561881141875	7.51589924600958	3
1678	1678	115.792165674775	-29.8561881141875	0	3
1679	1679	115.802796685883	-29.8561881141875	0	3
1680	1680	115.813427696991	-29.8561881141875	0	3
1681	1681	115.824058708099	-29.8561881141875	0	3
1682	1682	115.834689719208	-29.8561881141875	37.127982382315	3
1683	1683	115.845320730316	-29.8561881141875	56.3777540815026	3
1684	1684	115.855951741424	-29.8561881141875	14.1560862064123	3
1685	1685	115.866582752532	-29.8561881141875	59.089071885669	3
1686	1686	115.87721376364	-29.8561881141875	55.4154623003358	3
1687	1687	115.887844774749	-29.8561881141875	28.5924745022925	3
1688	1688	115.898475785857	-29.8561881141875	20.9695924826485	3
1689	1689	115.909106796965	-29.8561881141875	61.6189141996754	3
1690	1690	115.919737808073	-29.8561881141875	61.8731385030469	3
1691	1691	115.930368819181	-29.8561881141875	5.20290559503015	3
1692	1692	115.940999830289	-29.8561881141875	37.6931274829447	3
1693	1693	115.951630841398	-29.8561881141875	57.4660028544737	3
1694	1694	115.962261852506	-29.8561881141875	17.5833646545203	3
1695	1695	115.972892863614	-29.8561881141875	5.33124269056984	3
1696	1696	115.983523874722	-29.8561881141875	2.7239102662429	3
1697	1697	115.99415488583	-29.8561881141875	0	3
1698	1698	116.004785896939	-29.8561881141875	0	3
1699	1699	116.015416908047	-29.8561881141875	10.5966952893642	3
1700	1700	116.026047919155	-29.8561881141875	15.1347768201207	3
1701	1701	115.505128374854	-29.8668191252955	9.72324476492511	3
1702	1702	115.515759385962	-29.8668191252955	60.9833224871905	3
1703	1703	115.52639039707	-29.8668191252955	0	3
1704	1704	115.537021408179	-29.8668191252955	4.85679349833359	3
1705	1705	115.547652419287	-29.8668191252955	0	3
1706	1706	115.558283430395	-29.8668191252955	0	3
1707	1707	115.568914441503	-29.8668191252955	2.44420449158874	3
1708	1708	115.579545452611	-29.8668191252955	62.1856509981787	3
1709	1709	115.59017646372	-29.8668191252955	0	3
1710	1710	115.600807474828	-29.8668191252955	51.729063612328	3
1711	1711	115.611438485936	-29.8668191252955	0	3
1712	1712	115.622069497044	-29.8668191252955	2.52176024656676	3
1713	1713	115.632700508152	-29.8668191252955	9.806955610243	3
1714	1714	115.64333151926	-29.8668191252955	0	3
1715	1715	115.653962530369	-29.8668191252955	0	3
1716	1716	115.664593541477	-29.8668191252955	44.4652156932059	3
1717	1717	115.675224552585	-29.8668191252955	33.5859612606331	3
1718	1718	115.685855563693	-29.8668191252955	40.140345813138	3
1719	1719	115.696486574801	-29.8668191252955	56.0422424312849	3
1720	1720	115.70711758591	-29.8668191252955	0	3
1721	1721	115.717748597018	-29.8668191252955	51.2493083885047	3
1722	1722	115.728379608126	-29.8668191252955	65.0716032742952	3
1723	1723	115.739010619234	-29.8668191252955	63.7873233398708	3
1724	1724	115.749641630342	-29.8668191252955	5.1179193858085	3
1725	1725	115.76027264145	-29.8668191252955	36.5709798841989	3
1726	1726	115.770903652559	-29.8668191252955	62.8883415478143	3
1727	1727	115.781534663667	-29.8668191252955	49.5332944194136	3
1728	1728	115.792165674775	-29.8668191252955	0	3
1729	1729	115.802796685883	-29.8668191252955	0	3
1730	1730	115.813427696991	-29.8668191252955	0	3
1731	1731	115.824058708099	-29.8668191252955	0	3
1732	1732	115.834689719208	-29.8668191252955	4.95299258710039	3
1733	1733	115.845320730316	-29.8668191252955	56.6246386006951	3
1734	1734	115.855951741424	-29.8668191252955	44.5839399152038	3
1735	1735	115.866582752532	-29.8668191252955	2.48881366218992	3
1736	1736	115.87721376364	-29.8668191252955	0	3
1737	1737	115.887844774749	-29.8668191252955	0	3
1738	1738	115.898475785857	-29.8668191252955	5.04422752006064	3
1739	1739	115.909106796965	-29.8668191252955	51.370433418924	3
1740	1740	115.919737808073	-29.8668191252955	24.1851763484232	3
1741	1741	115.930368819181	-29.8668191252955	27.687352303567	3
1742	1742	115.940999830289	-29.8668191252955	1.12204506511035	3
1743	1743	115.951630841398	-29.8668191252955	27.327781555927	3
1744	1744	115.962261852506	-29.8668191252955	59.9552310855345	3
1745	1745	115.972892863614	-29.8668191252955	12.9420793101443	3
1746	1746	115.983523874722	-29.8668191252955	0	3
1747	1747	115.99415488583	-29.8668191252955	2.53486383838534	3
1748	1748	116.004785896939	-29.8668191252955	0	3
1749	1749	116.015416908047	-29.8668191252955	0	3
1750	1750	116.026047919155	-29.8668191252955	5.47234966834516	3
1751	1751	115.505128374854	-29.8774501364034	61.9682670274443	3
1752	1752	115.515759385962	-29.8774501364034	31.955658128276	3
1753	1753	115.52639039707	-29.8774501364034	2.46519139785621	3
1754	1754	115.537021408179	-29.8774501364034	4.88860436934246	3
1755	1755	115.547652419287	-29.8774501364034	24.4890582394806	3
1756	1756	115.558283430395	-29.8774501364034	56.1700819608422	3
1757	1757	115.568914441503	-29.8774501364034	33.8274201523719	3
1758	1758	115.579545452611	-29.8774501364034	53.9703494359874	3
1759	1759	115.59017646372	-29.8774501364034	0	3
1760	1760	115.600807474828	-29.8774501364034	63.4442805612364	3
1761	1761	115.611438485936	-29.8774501364034	0	3
1762	1762	115.622069497044	-29.8774501364034	0	3
1763	1763	115.632700508152	-29.8774501364034	7.43476655750657	3
1764	1764	115.64333151926	-29.8774501364034	0	3
1765	1765	115.653962530369	-29.8774501364034	0	3
1766	1766	115.664593541477	-29.8774501364034	56.6710210114369	3
1767	1767	115.675224552585	-29.8774501364034	2.49473549157658	3
1768	1768	115.685855563693	-29.8774501364034	7.36007045139149	3
1769	1769	115.696486574801	-29.8774501364034	12.1286521753396	3
1770	1770	115.70711758591	-29.8774501364034	64.5071374995404	3
1771	1771	115.717748597018	-29.8774501364034	64.1543167398085	3
1772	1772	115.728379608126	-29.8774501364034	0	3
1773	1773	115.739010619234	-29.8774501364034	2.58619285241013	3
1774	1774	115.749641630342	-29.8774501364034	0	3
1775	1775	115.76027264145	-29.8774501364034	2.57037563339914	3
1776	1776	115.770903652559	-29.8774501364034	12.2263578094014	3
1777	1777	115.781534663667	-29.8774501364034	23.0994043188701	3
1778	1778	115.792165674775	-29.8774501364034	5.00847518449793	3
1779	1779	115.802796685883	-29.8774501364034	63.7863915195004	3
1780	1780	115.813427696991	-29.8774501364034	39.2192608756224	3
1781	1781	115.824058708099	-29.8774501364034	46.3970875311115	3
1782	1782	115.834689719208	-29.8774501364034	46.2563762628635	3
1783	1783	115.845320730316	-29.8774501364034	28.587570411465	3
1784	1784	115.855951741424	-29.8774501364034	60.6440827110851	3
1785	1785	115.866582752532	-29.8774501364034	11.9892585076275	3
1786	1786	115.87721376364	-29.8774501364034	2.49558103244217	3
1787	1787	115.887844774749	-29.8774501364034	0	3
1788	1788	115.898475785857	-29.8774501364034	19.0936273155955	3
1789	1789	115.909106796965	-29.8774501364034	41.9112880378084	3
1790	1790	115.919737808073	-29.8774501364034	33.3206990910871	3
1791	1791	115.930368819181	-29.8774501364034	22.4980787117706	3
1792	1792	115.940999830289	-29.8774501364034	2.78003748580231	3
1793	1793	115.951630841398	-29.8774501364034	0	3
1794	1794	115.962261852506	-29.8774501364034	56.247747595182	3
1795	1795	115.972892863614	-29.8774501364034	41.9055427703619	3
1796	1796	115.983523874722	-29.8774501364034	50.3707927468051	3
1797	1797	115.99415488583	-29.8774501364034	0	3
1798	1798	116.004785896939	-29.8774501364034	0	3
1799	1799	116.015416908047	-29.8774501364034	7.77169110131516	3
1800	1800	116.026047919155	-29.8774501364034	43.6048041456891	3
1801	1801	115.505128374854	-29.8880811475114	60.5267670601114	3
1802	1802	115.515759385962	-29.8880811475114	4.90261104539896	3
1803	1803	115.52639039707	-29.8880811475114	7.26815955866474	3
1804	1804	115.537021408179	-29.8880811475114	2.47796111550578	3
1805	1805	115.547652419287	-29.8880811475114	7.29000837213484	3
1806	1806	115.558283430395	-29.8880811475114	12.0293789154922	3
1807	1807	115.568914441503	-29.8880811475114	24.9058442454465	3
1808	1808	115.579545452611	-29.8880811475114	63.2774020799872	3
1809	1809	115.59017646372	-29.8880811475114	2.53258212718482	3
1810	1810	115.600807474828	-29.8880811475114	18.8300626522802	3
1811	1811	115.611438485936	-29.8880811475114	39.3794600987207	3
1812	1812	115.622069497044	-29.8880811475114	39.3661991826571	3
1813	1813	115.632700508152	-29.8880811475114	16.639906952789	3
1814	1814	115.64333151926	-29.8880811475114	0	3
1815	1815	115.653962530369	-29.8880811475114	0	3
1816	1816	115.664593541477	-29.8880811475114	58.6145007771959	3
1817	1817	115.675224552585	-29.8880811475114	0	3
1818	1818	115.685855563693	-29.8880811475114	0	3
1819	1819	115.696486574801	-29.8880811475114	0	3
1820	1820	115.70711758591	-29.8880811475114	2.56553097636972	3
1821	1821	115.717748597018	-29.8880811475114	27.56675991924	3
1822	1822	115.728379608126	-29.8880811475114	19.3287615791679	3
1823	1823	115.739010619234	-29.8880811475114	2.58644030066055	3
1824	1824	115.749641630342	-29.8880811475114	0	3
1825	1825	115.76027264145	-29.8880811475114	2.56625483225827	3
1826	1826	115.770903652559	-29.8880811475114	0	3
1827	1827	115.781534663667	-29.8880811475114	0	3
1828	1828	115.792165674775	-29.8880811475114	58.8582294580596	3
1829	1829	115.802796685883	-29.8880811475114	22.9888200526894	3
1830	1830	115.813427696991	-29.8880811475114	12.1326236732853	3
1831	1831	115.824058708099	-29.8880811475114	2.52877630925512	3
1832	1832	115.834689719208	-29.8880811475114	55.599995586267	3
1833	1833	115.845320730316	-29.8880811475114	48.9583546024965	3
1834	1834	115.855951741424	-29.8880811475114	59.1792172380026	3
1835	1835	115.866582752532	-29.8880811475114	0	3
1836	1836	115.87721376364	-29.8880811475114	0	3
1837	1837	115.887844774749	-29.8880811475114	4.45691157718572	3
1838	1838	115.898475785857	-29.8880811475114	20.0015773506716	3
1839	1839	115.909106796965	-29.8880811475114	0	3
1840	1840	115.919737808073	-29.8880811475114	15.4420003161518	3
1841	1841	115.930368819181	-29.8880811475114	9.12279220603047	3
1842	1842	115.940999830289	-29.8880811475114	0	3
1843	1843	115.951630841398	-29.8880811475114	0	3
1844	1844	115.962261852506	-29.8880811475114	0	3
1845	1845	115.972892863614	-29.8880811475114	33.45793949822	3
1846	1846	115.983523874722	-29.8880811475114	61.4338826313134	3
1847	1847	115.99415488583	-29.8880811475114	17.0806599902796	3
1848	1848	116.004785896939	-29.8880811475114	0	3
1849	1849	116.015416908047	-29.8880811475114	20.2309247433511	3
1850	1850	116.026047919155	-29.8880811475114	15.9327211932364	3
1851	1851	115.505128374854	-29.8987121586193	51.2364720104156	3
1852	1852	115.515759385962	-29.8987121586193	50.3437827375344	3
1853	1853	115.52639039707	-29.8987121586193	50.4776235438539	3
1854	1854	115.537021408179	-29.8987121586193	2.48169841493046	3
1855	1855	115.547652419287	-29.8987121586193	0	3
1856	1856	115.558283430395	-29.8987121586193	28.9556094813877	3
1857	1857	115.568914441503	-29.8987121586193	47.0445466318554	3
1858	1858	115.579545452611	-29.8987121586193	59.6682965623425	3
1859	1859	115.59017646372	-29.8987121586193	21.1776525176663	3
1860	1860	115.600807474828	-29.8987121586193	36.3667453262617	3
1861	1861	115.611438485936	-29.8987121586193	42.6308123310683	3
1862	1862	115.622069497044	-29.8987121586193	23.0880322668479	3
1863	1863	115.632700508152	-29.8987121586193	27.0089952059395	3
1864	1864	115.64333151926	-29.8987121586193	0	3
1865	1865	115.653962530369	-29.8987121586193	0	3
1866	1866	115.664593541477	-29.8987121586193	42.4619792152603	3
1867	1867	115.675224552585	-29.8987121586193	54.7916802324771	3
1868	1868	115.685855563693	-29.8987121586193	7.48738649576141	3
1869	1869	115.696486574801	-29.8987121586193	0	3
1870	1870	115.70711758591	-29.8987121586193	58.3888578383559	3
1871	1871	115.717748597018	-29.8987121586193	63.7567062053295	3
1872	1872	115.728379608126	-29.8987121586193	40.5401510090333	3
1873	1873	115.739010619234	-29.8987121586193	37.0356217370228	3
1874	1874	115.749641630342	-29.8987121586193	0	3
1875	1875	115.76027264145	-29.8987121586193	0	3
1876	1876	115.770903652559	-29.8987121586193	0	3
1877	1877	115.781534663667	-29.8987121586193	0	3
1878	1878	115.792165674775	-29.8987121586193	0	3
1879	1879	115.802796685883	-29.8987121586193	51.5616734756399	3
1880	1880	115.813427696991	-29.8987121586193	0	3
1881	1881	115.824058708099	-29.8987121586193	0	3
1882	1882	115.834689719208	-29.8987121586193	54.9282190280609	3
1883	1883	115.845320730316	-29.8987121586193	25.0379069007324	3
1884	1884	115.855951741424	-29.8987121586193	53.5850222743029	3
1885	1885	115.866582752532	-29.8987121586193	18.7200529593289	3
1886	1886	115.87721376364	-29.8987121586193	7.38615216177599	3
1887	1887	115.887844774749	-29.8987121586193	22.9669008588711	3
1888	1888	115.898475785857	-29.8987121586193	0	3
1889	1889	115.909106796965	-29.8987121586193	0	3
1890	1890	115.919737808073	-29.8987121586193	13.2951274936517	3
1891	1891	115.930368819181	-29.8987121586193	58.4559514996425	3
1892	1892	115.940999830289	-29.8987121586193	17.9234849859786	3
1893	1893	115.951630841398	-29.8987121586193	0	3
1894	1894	115.962261852506	-29.8987121586193	0	3
1895	1895	115.972892863614	-29.8987121586193	0	3
1896	1896	115.983523874722	-29.8987121586193	38.8286188015793	3
1897	1897	115.99415488583	-29.8987121586193	34.5277697125738	3
1898	1898	116.004785896939	-29.8987121586193	33.2815068285683	3
1899	1899	116.015416908047	-29.8987121586193	0	3
1900	1900	116.026047919155	-29.8987121586193	0	3
1901	1901	115.505128374854	-29.9093431697273	33.2926981076965	3
1902	1902	115.515759385962	-29.9093431697273	41.3105181240284	3
1903	1903	115.52639039707	-29.9093431697273	2.49051547242131	3
1904	1904	115.537021408179	-29.9093431697273	7.37334621680441	3
1905	1905	115.547652419287	-29.9093431697273	2.54400055839315	3
1906	1906	115.558283430395	-29.9093431697273	31.0196723375733	3
1907	1907	115.568914441503	-29.9093431697273	12.3403346054313	3
1908	1908	115.579545452611	-29.9093431697273	10.079224422495	3
1909	1909	115.59017646372	-29.9093431697273	43.4106262275032	3
1910	1910	115.600807474828	-29.9093431697273	27.4624080191226	3
1911	1911	115.611438485936	-29.9093431697273	0	3
1912	1912	115.622069497044	-29.9093431697273	0	3
1913	1913	115.632700508152	-29.9093431697273	2.53342635910543	3
1914	1914	115.64333151926	-29.9093431697273	0	3
1915	1915	115.653962530369	-29.9093431697273	0	3
1916	1916	115.664593541477	-29.9093431697273	7.51140771349143	3
1917	1917	115.675224552585	-29.9093431697273	54.3209456623603	3
1918	1918	115.685855563693	-29.9093431697273	64.7753942877051	3
1919	1919	115.696486574801	-29.9093431697273	7.58653454589121	3
1920	1920	115.70711758591	-29.9093431697273	54.9634727253812	3
1921	1921	115.717748597018	-29.9093431697273	5.15282071659782	3
1922	1922	115.728379608126	-29.9093431697273	57.3542264512218	3
1923	1923	115.739010619234	-29.9093431697273	17.1031841293391	3
1924	1924	115.749641630342	-29.9093431697273	0	3
1925	1925	115.76027264145	-29.9093431697273	0	3
1926	1926	115.770903652559	-29.9093431697273	0	3
1927	1927	115.781534663667	-29.9093431697273	0	3
1928	1928	115.792165674775	-29.9093431697273	0	3
1929	1929	115.802796685883	-29.9093431697273	52.7422046159749	3
1930	1930	115.813427696991	-29.9093431697273	0	3
1931	1931	115.824058708099	-29.9093431697273	0	3
1932	1932	115.834689719208	-29.9093431697273	2.5529284720745	3
1933	1933	115.845320730316	-29.9093431697273	59.2349567391113	3
1934	1934	115.855951741424	-29.9093431697273	34.4076589738551	3
1935	1935	115.866582752532	-29.9093431697273	52.5559455835095	3
1936	1936	115.87721376364	-29.9093431697273	50.1371604795624	3
1937	1937	115.887844774749	-29.9093431697273	55.2022644760816	3
1938	1938	115.898475785857	-29.9093431697273	30.5783430187481	3
1939	1939	115.909106796965	-29.9093431697273	38.3262586080091	3
1940	1940	115.919737808073	-29.9093431697273	67.5567076574957	3
1941	1941	115.930368819181	-29.9093431697273	55.9063417789614	3
1942	1942	115.940999830289	-29.9093431697273	31.6721886111888	3
1943	1943	115.951630841398	-29.9093431697273	0	3
1944	1944	115.962261852506	-29.9093431697273	0	3
1945	1945	115.972892863614	-29.9093431697273	0	3
1946	1946	115.983523874722	-29.9093431697273	0	3
1947	1947	115.99415488583	-29.9093431697273	0	3
1948	1948	116.004785896939	-29.9093431697273	37.7499890740509	3
1949	1949	116.015416908047	-29.9093431697273	68.4269049449115	3
1950	1950	116.026047919155	-29.9093431697273	13.1510847201031	3
1951	1951	115.505128374854	-29.9199741808352	62.0481810636975	3
1952	1952	115.515759385962	-29.9199741808352	62.3676630801384	3
1953	1953	115.52639039707	-29.9199741808352	40.1869341400075	3
1954	1954	115.537021408179	-29.9199741808352	7.36395554000952	3
1955	1955	115.547652419287	-29.9199741808352	46.6252922802128	3
1956	1956	115.558283430395	-29.9199741808352	34.5735159082596	3
1957	1957	115.568914441503	-29.9199741808352	64.6035095938261	3
1958	1958	115.579545452611	-29.9199741808352	65.2021884284316	3
1959	1959	115.59017646372	-29.9199741808352	65.044924783408	3
1960	1960	115.600807474828	-29.9199741808352	64.7839025831497	3
1961	1961	115.611438485936	-29.9199741808352	64.438022611874	3
1962	1962	115.622069497044	-29.9199741808352	63.0186526416643	3
1963	1963	115.632700508152	-29.9199741808352	12.179270158475	3
1964	1964	115.64333151926	-29.9199741808352	0	3
1965	1965	115.653962530369	-29.9199741808352	5.08458380764221	3
1966	1966	115.664593541477	-29.9199741808352	0	3
1967	1967	115.675224552585	-29.9199741808352	14.7654371147543	3
1968	1968	115.685855563693	-29.9199741808352	19.3310036389541	3
1969	1969	115.696486574801	-29.9199741808352	2.6003598704611	3
1970	1970	115.70711758591	-29.9199741808352	45.0323756871914	3
1971	1971	115.717748597018	-29.9199741808352	0	3
1972	1972	115.728379608126	-29.9199741808352	62.4474063953788	3
1973	1973	115.739010619234	-29.9199741808352	38.6386614455348	3
1974	1974	115.749641630342	-29.9199741808352	0	3
1975	1975	115.76027264145	-29.9199741808352	0	3
1976	1976	115.770903652559	-29.9199741808352	0	3
1977	1977	115.781534663667	-29.9199741808352	0	3
1978	1978	115.792165674775	-29.9199741808352	0	3
1979	1979	115.802796685883	-29.9199741808352	48.1981903171654	3
1980	1980	115.813427696991	-29.9199741808352	0	3
1981	1981	115.824058708099	-29.9199741808352	0	3
1982	1982	115.834689719208	-29.9199741808352	0	3
1983	1983	115.845320730316	-29.9199741808352	62.1533228356261	3
1984	1984	115.855951741424	-29.9199741808352	0	3
1985	1985	115.866582752532	-29.9199741808352	0	3
1986	1986	115.87721376364	-29.9199741808352	39.2001987192271	3
1987	1987	115.887844774749	-29.9199741808352	0	3
1988	1988	115.898475785857	-29.9199741808352	46.7335637751918	3
1989	1989	115.909106796965	-29.9199741808352	58.3845146572337	3
1990	1990	115.919737808073	-29.9199741808352	68.8751801936929	3
1991	1991	115.930368819181	-29.9199741808352	20.7836526524509	3
1992	1992	115.940999830289	-29.9199741808352	5.53283420390113	3
1993	1993	115.951630841398	-29.9199741808352	0	3
1994	1994	115.962261852506	-29.9199741808352	44.7768074424979	3
1995	1995	115.972892863614	-29.9199741808352	7.99729998875914	3
1996	1996	115.983523874722	-29.9199741808352	17.5958419061717	3
1997	1997	115.99415488583	-29.9199741808352	2.72070365218253	3
1998	1998	116.004785896939	-29.9199741808352	37.4652840020496	3
1999	1999	116.015416908047	-29.9199741808352	67.5638024208742	3
[truncated: 501 more rows]
