# Supplementary material for: A Landscape Approach to Invasive Species Management
Source: PLoS One. 2016 Jul 29;11(7):e0160417. doi: 10.1371/journal.pone.0160417 (PMC4966913; doi:10.1371/journal.pone.0160417)
Supplement: S1 Appendix — The archive includes source code, readme file explaining how to run it, and the input files necessary to run the simulations. (ZIP) [file pone.0160417.s001.zip › appendix/landscapes/tbl_MetapopGrid1km_landsc50km_4.csv]

	CellNo	XCoordCell	YCoordCell	PopSize	LandscNo
1	1	115.505128374854	-30.5057428928835	34.078194216569	4
2	2	115.515759385962	-30.5057428928835	63.9664805278722	4
3	3	115.52639039707	-30.5057428928835	43.2975138950616	4
4	4	115.537021408179	-30.5057428928835	22.245273329046	4
5	5	115.547652419287	-30.5057428928835	40.0786054625841	4
6	6	115.558283430395	-30.5057428928835	34.5498181454576	4
7	7	115.568914441503	-30.5057428928835	7.73265669703012	4
8	8	115.579545452611	-30.5057428928835	43.868625712222	4
9	9	115.59017646372	-30.5057428928835	15.4523821740678	4
10	10	115.600807474828	-30.5057428928835	30.5491638973376	4
11	11	115.611438485936	-30.5057428928835	0	4
12	12	115.622069497044	-30.5057428928835	4.99429408158614	4
13	13	115.632700508152	-30.5057428928835	25.6690003385078	4
14	14	115.64333151926	-30.5057428928835	0	4
15	15	115.653962530369	-30.5057428928835	0	4
16	16	115.664593541477	-30.5057428928835	0	4
17	17	115.675224552585	-30.5057428928835	0	4
18	18	115.685855563693	-30.5057428928835	0	4
19	19	115.696486574801	-30.5057428928835	0	4
20	20	115.70711758591	-30.5057428928835	0	4
21	21	115.717748597018	-30.5057428928835	0	4
22	22	115.728379608126	-30.5057428928835	0	4
23	23	115.739010619234	-30.5057428928835	0	4
24	24	115.749641630342	-30.5057428928835	0	4
25	25	115.76027264145	-30.5057428928835	67.421772358325	4
26	26	115.770903652559	-30.5057428928835	47.7073315645349	4
27	27	115.781534663667	-30.5057428928835	0	4
28	28	115.792165674775	-30.5057428928835	0	4
29	29	115.802796685883	-30.5057428928835	0	4
30	30	115.813427696991	-30.5057428928835	0	4
31	31	115.824058708099	-30.5057428928835	0	4
32	32	115.834689719208	-30.5057428928835	0	4
33	33	115.845320730316	-30.5057428928835	0	4
34	34	115.855951741424	-30.5057428928835	0	4
35	35	115.866582752532	-30.5057428928835	0	4
36	36	115.87721376364	-30.5057428928835	0	4
37	37	115.887844774749	-30.5057428928835	0	4
38	38	115.898475785857	-30.5057428928835	0	4
39	39	115.909106796965	-30.5057428928835	0	4
40	40	115.919737808073	-30.5057428928835	0	4
41	41	115.930368819181	-30.5057428928835	0	4
42	42	115.940999830289	-30.5057428928835	0	4
43	43	115.951630841398	-30.5057428928835	0	4
44	44	115.962261852506	-30.5057428928835	0	4
45	45	115.972892863614	-30.5057428928835	0	4
46	46	115.983523874722	-30.5057428928835	0	4
47	47	115.99415488583	-30.5057428928835	0	4
48	48	116.004785896939	-30.5057428928835	0	4
49	49	116.015416908047	-30.5057428928835	0	4
50	50	116.026047919155	-30.5057428928835	0	4
51	51	115.505128374854	-30.5163739039915	37.5550031825376	4
52	52	115.515759385962	-30.5163739039915	60.9776458113979	4
53	53	115.52639039707	-30.5163739039915	44.7334206881249	4
54	54	115.537021408179	-30.5163739039915	14.9552634692388	4
55	55	115.547652419287	-30.5163739039915	17.6498515728872	4
56	56	115.558283430395	-30.5163739039915	57.8844983646236	4
57	57	115.568914441503	-30.5163739039915	45.2705047861615	4
58	58	115.579545452611	-30.5163739039915	41.6387887112397	4
59	59	115.59017646372	-30.5163739039915	2.69598403200653	4
60	60	115.600807474828	-30.5163739039915	0	4
61	61	115.611438485936	-30.5163739039915	0	4
62	62	115.622069497044	-30.5163739039915	21.8087752445933	4
63	63	115.632700508152	-30.5163739039915	36.5203625626704	4
64	64	115.64333151926	-30.5163739039915	0	4
65	65	115.653962530369	-30.5163739039915	0	4
66	66	115.664593541477	-30.5163739039915	0	4
67	67	115.675224552585	-30.5163739039915	0	4
68	68	115.685855563693	-30.5163739039915	0	4
69	69	115.696486574801	-30.5163739039915	0	4
70	70	115.70711758591	-30.5163739039915	0	4
71	71	115.717748597018	-30.5163739039915	0	4
72	72	115.728379608126	-30.5163739039915	0	4
73	73	115.739010619234	-30.5163739039915	0	4
74	74	115.749641630342	-30.5163739039915	0	4
75	75	115.76027264145	-30.5163739039915	67.2935434678087	4
76	76	115.770903652559	-30.5163739039915	62.7073609196093	4
77	77	115.781534663667	-30.5163739039915	0	4
78	78	115.792165674775	-30.5163739039915	0	4
79	79	115.802796685883	-30.5163739039915	0	4
80	80	115.813427696991	-30.5163739039915	0	4
81	81	115.824058708099	-30.5163739039915	0	4
82	82	115.834689719208	-30.5163739039915	0	4
83	83	115.845320730316	-30.5163739039915	0	4
84	84	115.855951741424	-30.5163739039915	0	4
85	85	115.866582752532	-30.5163739039915	0	4
86	86	115.87721376364	-30.5163739039915	0	4
87	87	115.887844774749	-30.5163739039915	0	4
88	88	115.898475785857	-30.5163739039915	0	4
89	89	115.909106796965	-30.5163739039915	0	4
90	90	115.919737808073	-30.5163739039915	0	4
91	91	115.930368819181	-30.5163739039915	0	4
92	92	115.940999830289	-30.5163739039915	0	4
93	93	115.951630841398	-30.5163739039915	0	4
94	94	115.962261852506	-30.5163739039915	0	4
95	95	115.972892863614	-30.5163739039915	0	4
96	96	115.983523874722	-30.5163739039915	0	4
97	97	115.99415488583	-30.5163739039915	0	4
98	98	116.004785896939	-30.5163739039915	0	4
99	99	116.015416908047	-30.5163739039915	0	4
100	100	116.026047919155	-30.5163739039915	0	4
101	101	115.505128374854	-30.5270049150994	25.0185932240464	4
102	102	115.515759385962	-30.5270049150994	45.4254238360576	4
103	103	115.52639039707	-30.5270049150994	32.4727018029667	4
104	104	115.537021408179	-30.5270049150994	17.6359708244489	4
105	105	115.547652419287	-30.5270049150994	5.31597359729564	4
106	106	115.558283430395	-30.5270049150994	51.0052726695513	4
107	107	115.568914441503	-30.5270049150994	67.5502580662499	4
108	108	115.579545452611	-30.5270049150994	5.36200067212582	4
109	109	115.59017646372	-30.5270049150994	17.9578016721445	4
110	110	115.600807474828	-30.5270049150994	0	4
111	111	115.611438485936	-30.5270049150994	10.8500965800615	4
112	112	115.622069497044	-30.5270049150994	0	4
113	113	115.632700508152	-30.5270049150994	0	4
114	114	115.64333151926	-30.5270049150994	0	4
115	115	115.653962530369	-30.5270049150994	0	4
116	116	115.664593541477	-30.5270049150994	0	4
117	117	115.675224552585	-30.5270049150994	0	4
118	118	115.685855563693	-30.5270049150994	0	4
119	119	115.696486574801	-30.5270049150994	0	4
120	120	115.70711758591	-30.5270049150994	0	4
121	121	115.717748597018	-30.5270049150994	0	4
122	122	115.728379608126	-30.5270049150994	0	4
123	123	115.739010619234	-30.5270049150994	32.7126833115774	4
124	124	115.749641630342	-30.5270049150994	0	4
125	125	115.76027264145	-30.5270049150994	67.6487123124802	4
126	126	115.770903652559	-30.5270049150994	2.67716375013218	4
127	127	115.781534663667	-30.5270049150994	28.6153090895386	4
128	128	115.792165674775	-30.5270049150994	22.748906177447	4
129	129	115.802796685883	-30.5270049150994	0.774406018817323	4
130	130	115.813427696991	-30.5270049150994	0	4
131	131	115.824058708099	-30.5270049150994	0	4
132	132	115.834689719208	-30.5270049150994	0	4
133	133	115.845320730316	-30.5270049150994	0	4
134	134	115.855951741424	-30.5270049150994	0	4
135	135	115.866582752532	-30.5270049150994	0	4
136	136	115.87721376364	-30.5270049150994	0	4
137	137	115.887844774749	-30.5270049150994	0	4
138	138	115.898475785857	-30.5270049150994	0	4
139	139	115.909106796965	-30.5270049150994	0	4
140	140	115.919737808073	-30.5270049150994	0	4
141	141	115.930368819181	-30.5270049150994	0	4
142	142	115.940999830289	-30.5270049150994	0	4
143	143	115.951630841398	-30.5270049150994	0	4
144	144	115.962261852506	-30.5270049150994	0	4
145	145	115.972892863614	-30.5270049150994	0	4
146	146	115.983523874722	-30.5270049150994	0	4
147	147	115.99415488583	-30.5270049150994	0	4
148	148	116.004785896939	-30.5270049150994	0	4
149	149	116.015416908047	-30.5270049150994	0	4
150	150	116.026047919155	-30.5270049150994	0	4
151	151	115.505128374854	-30.5376359262074	48.6699315562609	4
152	152	115.515759385962	-30.5376359262074	54.8798098098788	4
153	153	115.52639039707	-30.5376359262074	19.7138291295585	4
154	154	115.537021408179	-30.5376359262074	0	4
155	155	115.547652419287	-30.5376359262074	2.694743247827	4
156	156	115.558283430395	-30.5376359262074	62.9979541259066	4
157	157	115.568914441503	-30.5376359262074	59.491844430978	4
158	158	115.579545452611	-30.5376359262074	17.8498799971919	4
159	159	115.59017646372	-30.5376359262074	47.617183762611	4
160	160	115.600807474828	-30.5376359262074	5.48591906785575	4
161	161	115.611438485936	-30.5376359262074	0	4
162	162	115.622069497044	-30.5376359262074	0	4
163	163	115.632700508152	-30.5376359262074	0	4
164	164	115.64333151926	-30.5376359262074	0	4
165	165	115.653962530369	-30.5376359262074	0	4
166	166	115.664593541477	-30.5376359262074	0	4
167	167	115.675224552585	-30.5376359262074	0	4
168	168	115.685855563693	-30.5376359262074	0	4
169	169	115.696486574801	-30.5376359262074	0	4
170	170	115.70711758591	-30.5376359262074	0	4
171	171	115.717748597018	-30.5376359262074	0	4
172	172	115.728379608126	-30.5376359262074	5.2200322396979	4
173	173	115.739010619234	-30.5376359262074	15.3338282553587	4
174	174	115.749641630342	-30.5376359262074	12.9294317505356	4
175	175	115.76027264145	-30.5376359262074	67.39397371196	4
176	176	115.770903652559	-30.5376359262074	0	4
177	177	115.781534663667	-30.5376359262074	0	4
178	178	115.792165674775	-30.5376359262074	0	4
179	179	115.802796685883	-30.5376359262074	3.75620067507194	4
180	180	115.813427696991	-30.5376359262074	0	4
181	181	115.824058708099	-30.5376359262074	0	4
182	182	115.834689719208	-30.5376359262074	0	4
183	183	115.845320730316	-30.5376359262074	0	4
184	184	115.855951741424	-30.5376359262074	0	4
185	185	115.866582752532	-30.5376359262074	0	4
186	186	115.87721376364	-30.5376359262074	0	4
187	187	115.887844774749	-30.5376359262074	0	4
188	188	115.898475785857	-30.5376359262074	0	4
189	189	115.909106796965	-30.5376359262074	0	4
190	190	115.919737808073	-30.5376359262074	0	4
191	191	115.930368819181	-30.5376359262074	0	4
192	192	115.940999830289	-30.5376359262074	0	4
193	193	115.951630841398	-30.5376359262074	0	4
194	194	115.962261852506	-30.5376359262074	0	4
195	195	115.972892863614	-30.5376359262074	0	4
196	196	115.983523874722	-30.5376359262074	0	4
197	197	115.99415488583	-30.5376359262074	0	4
198	198	116.004785896939	-30.5376359262074	0	4
199	199	116.015416908047	-30.5376359262074	0	4
200	200	116.026047919155	-30.5376359262074	0	4
201	201	115.505128374854	-30.5482669373153	0	4
202	202	115.515759385962	-30.5482669373153	56.8604811588154	4
203	203	115.52639039707	-30.5482669373153	64.8026591942633	4
204	204	115.537021408179	-30.5482669373153	67.2977805975878	4
205	205	115.547652419287	-30.5482669373153	0	4
206	206	115.558283430395	-30.5482669373153	0	4
207	207	115.568914441503	-30.5482669373153	10.248756690209	4
208	208	115.579545452611	-30.5482669373153	0	4
209	209	115.59017646372	-30.5482669373153	33.742121657897	4
210	210	115.600807474828	-30.5482669373153	0	4
211	211	115.611438485936	-30.5482669373153	0	4
212	212	115.622069497044	-30.5482669373153	0	4
213	213	115.632700508152	-30.5482669373153	0	4
214	214	115.64333151926	-30.5482669373153	0	4
215	215	115.653962530369	-30.5482669373153	0	4
216	216	115.664593541477	-30.5482669373153	0	4
217	217	115.675224552585	-30.5482669373153	0	4
218	218	115.685855563693	-30.5482669373153	0	4
219	219	115.696486574801	-30.5482669373153	0	4
220	220	115.70711758591	-30.5482669373153	0	4
221	221	115.717748597018	-30.5482669373153	0	4
222	222	115.728379608126	-30.5482669373153	0	4
223	223	115.739010619234	-30.5482669373153	47.1189221482755	4
224	224	115.749641630342	-30.5482669373153	22.343676052305	4
225	225	115.76027264145	-30.5482669373153	60.5606925313871	4
226	226	115.770903652559	-30.5482669373153	0	4
227	227	115.781534663667	-30.5482669373153	0	4
228	228	115.792165674775	-30.5482669373153	0	4
229	229	115.802796685883	-30.5482669373153	62.6393359694454	4
230	230	115.813427696991	-30.5482669373153	4.71626611491534	4
231	231	115.824058708099	-30.5482669373153	0	4
232	232	115.834689719208	-30.5482669373153	0	4
233	233	115.845320730316	-30.5482669373153	0	4
234	234	115.855951741424	-30.5482669373153	0	4
235	235	115.866582752532	-30.5482669373153	0	4
236	236	115.87721376364	-30.5482669373153	0	4
237	237	115.887844774749	-30.5482669373153	0	4
238	238	115.898475785857	-30.5482669373153	0	4
239	239	115.909106796965	-30.5482669373153	0	4
240	240	115.919737808073	-30.5482669373153	0	4
241	241	115.930368819181	-30.5482669373153	0	4
242	242	115.940999830289	-30.5482669373153	0	4
243	243	115.951630841398	-30.5482669373153	0	4
244	244	115.962261852506	-30.5482669373153	0	4
245	245	115.972892863614	-30.5482669373153	0	4
246	246	115.983523874722	-30.5482669373153	0	4
247	247	115.99415488583	-30.5482669373153	0	4
248	248	116.004785896939	-30.5482669373153	0	4
249	249	116.015416908047	-30.5482669373153	0	4
250	250	116.026047919155	-30.5482669373153	0	4
251	251	115.505128374854	-30.5588979484233	56.0344872487232	4
252	252	115.515759385962	-30.5588979484233	63.5131742909761	4
253	253	115.52639039707	-30.5588979484233	58.225865953771	4
254	254	115.537021408179	-30.5588979484233	64.3390900702417	4
255	255	115.547652419287	-30.5588979484233	42.0173641384823	4
256	256	115.558283430395	-30.5588979484233	5.38448439332108	4
257	257	115.568914441503	-30.5588979484233	19.5407957211121	4
258	258	115.579545452611	-30.5588979484233	13.1152601651095	4
259	259	115.59017646372	-30.5588979484233	0	4
260	260	115.600807474828	-30.5588979484233	0	4
261	261	115.611438485936	-30.5588979484233	2.78785874852986	4
262	262	115.622069497044	-30.5588979484233	0	4
263	263	115.632700508152	-30.5588979484233	0	4
264	264	115.64333151926	-30.5588979484233	0	4
265	265	115.653962530369	-30.5588979484233	0	4
266	266	115.664593541477	-30.5588979484233	0	4
267	267	115.675224552585	-30.5588979484233	0	4
268	268	115.685855563693	-30.5588979484233	0	4
269	269	115.696486574801	-30.5588979484233	0	4
270	270	115.70711758591	-30.5588979484233	0	4
271	271	115.717748597018	-30.5588979484233	0	4
272	272	115.728379608126	-30.5588979484233	0	4
273	273	115.739010619234	-30.5588979484233	5.34296583271141	4
274	274	115.749641630342	-30.5588979484233	0	4
275	275	115.76027264145	-30.5588979484233	64.7722124336504	4
276	276	115.770903652559	-30.5588979484233	67.1795446484883	4
277	277	115.781534663667	-30.5588979484233	66.4624547096987	4
278	278	115.792165674775	-30.5588979484233	66.8781218300017	4
279	279	115.802796685883	-30.5588979484233	35.6896809296595	4
280	280	115.813427696991	-30.5588979484233	2.78789301856571	4
281	281	115.824058708099	-30.5588979484233	0	4
282	282	115.834689719208	-30.5588979484233	0	4
283	283	115.845320730316	-30.5588979484233	0	4
284	284	115.855951741424	-30.5588979484233	0	4
285	285	115.866582752532	-30.5588979484233	0	4
286	286	115.87721376364	-30.5588979484233	0	4
287	287	115.887844774749	-30.5588979484233	0	4
288	288	115.898475785857	-30.5588979484233	0	4
289	289	115.909106796965	-30.5588979484233	0	4
290	290	115.919737808073	-30.5588979484233	0	4
291	291	115.930368819181	-30.5588979484233	0	4
292	292	115.940999830289	-30.5588979484233	0	4
293	293	115.951630841398	-30.5588979484233	0	4
294	294	115.962261852506	-30.5588979484233	0	4
295	295	115.972892863614	-30.5588979484233	0	4
296	296	115.983523874722	-30.5588979484233	0	4
297	297	115.99415488583	-30.5588979484233	0	4
298	298	116.004785896939	-30.5588979484233	0	4
299	299	116.015416908047	-30.5588979484233	0	4
300	300	116.026047919155	-30.5588979484233	0	4
301	301	115.505128374854	-30.5695289595313	5.16585748082844	4
302	302	115.515759385962	-30.5695289595313	27.9841236940913	4
303	303	115.52639039707	-30.5695289595313	0	4
304	304	115.537021408179	-30.5695289595313	53.5816503546449	4
305	305	115.547652419287	-30.5695289595313	0	4
306	306	115.558283430395	-30.5695289595313	38.9683983306847	4
307	307	115.568914441503	-30.5695289595313	32.325729687883	4
308	308	115.579545452611	-30.5695289595313	11.0397725518298	4
309	309	115.59017646372	-30.5695289595313	0	4
310	310	115.600807474828	-30.5695289595313	0	4
311	311	115.611438485936	-30.5695289595313	5.5563768043695	4
312	312	115.622069497044	-30.5695289595313	2.11365259669864	4
313	313	115.632700508152	-30.5695289595313	0	4
314	314	115.64333151926	-30.5695289595313	0	4
315	315	115.653962530369	-30.5695289595313	0	4
316	316	115.664593541477	-30.5695289595313	0	4
317	317	115.675224552585	-30.5695289595313	0	4
318	318	115.685855563693	-30.5695289595313	0	4
319	319	115.696486574801	-30.5695289595313	0	4
320	320	115.70711758591	-30.5695289595313	0	4
321	321	115.717748597018	-30.5695289595313	0	4
322	322	115.728379608126	-30.5695289595313	0	4
323	323	115.739010619234	-30.5695289595313	7.67184021184312	4
324	324	115.749641630342	-30.5695289595313	43.6454219818753	4
325	325	115.76027264145	-30.5695289595313	36.8674456634378	4
326	326	115.770903652559	-30.5695289595313	22.581688762137	4
327	327	115.781534663667	-30.5695289595313	13.1913838962769	4
328	328	115.792165674775	-30.5695289595313	13.2454968200465	4
329	329	115.802796685883	-30.5695289595313	44.878866087313	4
330	330	115.813427696991	-30.5695289595313	35.9077236741812	4
331	331	115.824058708099	-30.5695289595313	0	4
332	332	115.834689719208	-30.5695289595313	11.2255507415662	4
333	333	115.845320730316	-30.5695289595313	0	4
334	334	115.855951741424	-30.5695289595313	0	4
335	335	115.866582752532	-30.5695289595313	0	4
336	336	115.87721376364	-30.5695289595313	0	4
337	337	115.887844774749	-30.5695289595313	0	4
338	338	115.898475785857	-30.5695289595313	0	4
339	339	115.909106796965	-30.5695289595313	0	4
340	340	115.919737808073	-30.5695289595313	0	4
341	341	115.930368819181	-30.5695289595313	0	4
342	342	115.940999830289	-30.5695289595313	0	4
343	343	115.951630841398	-30.5695289595313	0	4
344	344	115.962261852506	-30.5695289595313	0	4
345	345	115.972892863614	-30.5695289595313	0	4
346	346	115.983523874722	-30.5695289595313	0	4
347	347	115.99415488583	-30.5695289595313	0	4
348	348	116.004785896939	-30.5695289595313	0	4
349	349	116.015416908047	-30.5695289595313	0	4
350	350	116.026047919155	-30.5695289595313	0	4
351	351	115.505128374854	-30.5801599706392	0	4
352	352	115.515759385962	-30.5801599706392	0	4
353	353	115.52639039707	-30.5801599706392	2.71883972455563	4
354	354	115.537021408179	-30.5801599706392	24.7793150714543	4
355	355	115.547652419287	-30.5801599706392	0	4
356	356	115.558283430395	-30.5801599706392	0	4
357	357	115.568914441503	-30.5801599706392	37.2435980188673	4
358	358	115.579545452611	-30.5801599706392	17.3457203481942	4
359	359	115.59017646372	-30.5801599706392	65.7335880605298	4
360	360	115.600807474828	-30.5801599706392	2.79670100497463	4
361	361	115.611438485936	-30.5801599706392	2.80437270447822	4
362	362	115.622069497044	-30.5801599706392	12.6602105707936	4
363	363	115.632700508152	-30.5801599706392	0	4
364	364	115.64333151926	-30.5801599706392	0	4
365	365	115.653962530369	-30.5801599706392	0	4
366	366	115.664593541477	-30.5801599706392	0	4
367	367	115.675224552585	-30.5801599706392	0	4
368	368	115.685855563693	-30.5801599706392	0	4
369	369	115.696486574801	-30.5801599706392	0	4
370	370	115.70711758591	-30.5801599706392	0	4
371	371	115.717748597018	-30.5801599706392	0	4
372	372	115.728379608126	-30.5801599706392	0	4
373	373	115.739010619234	-30.5801599706392	29.5883170284888	4
374	374	115.749641630342	-30.5801599706392	64.1636676868021	4
375	375	115.76027264145	-30.5801599706392	63.0162131800112	4
376	376	115.770903652559	-30.5801599706392	61.8104457723574	4
377	377	115.781534663667	-30.5801599706392	33.2874954624319	4
378	378	115.792165674775	-30.5801599706392	0	4
379	379	115.802796685883	-30.5801599706392	8.13847475664984	4
380	380	115.813427696991	-30.5801599706392	15.8543827258945	4
381	381	115.824058708099	-30.5801599706392	2.79414842318771	4
382	382	115.834689719208	-30.5801599706392	15.9871053793739	4
383	383	115.845320730316	-30.5801599706392	0	4
384	384	115.855951741424	-30.5801599706392	0	4
385	385	115.866582752532	-30.5801599706392	0	4
386	386	115.87721376364	-30.5801599706392	0	4
387	387	115.887844774749	-30.5801599706392	0	4
388	388	115.898475785857	-30.5801599706392	0	4
389	389	115.909106796965	-30.5801599706392	0	4
390	390	115.919737808073	-30.5801599706392	0	4
391	391	115.930368819181	-30.5801599706392	0	4
392	392	115.940999830289	-30.5801599706392	0	4
393	393	115.951630841398	-30.5801599706392	0	4
394	394	115.962261852506	-30.5801599706392	0	4
395	395	115.972892863614	-30.5801599706392	0	4
396	396	115.983523874722	-30.5801599706392	0	4
397	397	115.99415488583	-30.5801599706392	0	4
398	398	116.004785896939	-30.5801599706392	0	4
399	399	116.015416908047	-30.5801599706392	0	4
400	400	116.026047919155	-30.5801599706392	0	4
401	401	115.505128374854	-30.5907909817472	54.0145960012919	4
402	402	115.515759385962	-30.5907909817472	5.36790935328383	4
403	403	115.52639039707	-30.5907909817472	24.9431652091959	4
404	404	115.537021408179	-30.5907909817472	53.5551923223676	4
405	405	115.547652419287	-30.5907909817472	69.7526938002752	4
406	406	115.558283430395	-30.5907909817472	15.7990204561198	4
407	407	115.568914441503	-30.5907909817472	36.1963655664654	4
408	408	115.579545452611	-30.5907909817472	10.4375240733635	4
409	409	115.59017646372	-30.5907909817472	70.0632784631504	4
410	410	115.600807474828	-30.5907909817472	45.1294255244359	4
411	411	115.611438485936	-30.5907909817472	15.9331889947339	4
412	412	115.622069497044	-30.5907909817472	0	4
413	413	115.632700508152	-30.5907909817472	0	4
414	414	115.64333151926	-30.5907909817472	0	4
415	415	115.653962530369	-30.5907909817472	0	4
416	416	115.664593541477	-30.5907909817472	0	4
417	417	115.675224552585	-30.5907909817472	0	4
418	418	115.685855563693	-30.5907909817472	0	4
419	419	115.696486574801	-30.5907909817472	0	4
420	420	115.70711758591	-30.5907909817472	0	4
421	421	115.717748597018	-30.5907909817472	0	4
422	422	115.728379608126	-30.5907909817472	0	4
423	423	115.739010619234	-30.5907909817472	0	4
424	424	115.749641630342	-30.5907909817472	0	4
425	425	115.76027264145	-30.5907909817472	15.3879777831183	4
426	426	115.770903652559	-30.5907909817472	0	4
427	427	115.781534663667	-30.5907909817472	27.0771260151517	4
428	428	115.792165674775	-30.5907909817472	2.754873399505	4
429	429	115.802796685883	-30.5907909817472	5.46938003030312	4
430	430	115.813427696991	-30.5907909817472	10.7919288257828	4
431	431	115.824058708099	-30.5907909817472	43.3515314032269	4
432	432	115.834689719208	-30.5907909817472	0	4
433	433	115.845320730316	-30.5907909817472	0	4
434	434	115.855951741424	-30.5907909817472	0	4
435	435	115.866582752532	-30.5907909817472	0	4
436	436	115.87721376364	-30.5907909817472	0	4
437	437	115.887844774749	-30.5907909817472	0	4
438	438	115.898475785857	-30.5907909817472	0	4
439	439	115.909106796965	-30.5907909817472	0	4
440	440	115.919737808073	-30.5907909817472	0	4
441	441	115.930368819181	-30.5907909817472	0	4
442	442	115.940999830289	-30.5907909817472	0	4
443	443	115.951630841398	-30.5907909817472	0	4
444	444	115.962261852506	-30.5907909817472	0	4
445	445	115.972892863614	-30.5907909817472	0	4
446	446	115.983523874722	-30.5907909817472	0	4
447	447	115.99415488583	-30.5907909817472	0	4
448	448	116.004785896939	-30.5907909817472	0	4
449	449	116.015416908047	-30.5907909817472	0	4
450	450	116.026047919155	-30.5907909817472	0	4
451	451	115.505128374854	-30.6014219928551	21.7490592459883	4
452	452	115.515759385962	-30.6014219928551	50.2160695194126	4
453	453	115.52639039707	-30.6014219928551	22.945689894871	4
454	454	115.537021408179	-30.6014219928551	67.8244860704272	4
455	455	115.547652419287	-30.6014219928551	63.9418853960686	4
456	456	115.558283430395	-30.6014219928551	27.5550401450722	4
457	457	115.568914441503	-30.6014219928551	0	4
458	458	115.579545452611	-30.6014219928551	12.1441606357498	4
459	459	115.59017646372	-30.6014219928551	8.21103110800977	4
460	460	115.600807474828	-30.6014219928551	0	4
461	461	115.611438485936	-30.6014219928551	7.9100562697484	4
462	462	115.622069497044	-30.6014219928551	0	4
463	463	115.632700508152	-30.6014219928551	0	4
464	464	115.64333151926	-30.6014219928551	0	4
465	465	115.653962530369	-30.6014219928551	0	4
466	466	115.664593541477	-30.6014219928551	0	4
467	467	115.675224552585	-30.6014219928551	0	4
468	468	115.685855563693	-30.6014219928551	0	4
469	469	115.696486574801	-30.6014219928551	0	4
470	470	115.70711758591	-30.6014219928551	0	4
471	471	115.717748597018	-30.6014219928551	0	4
472	472	115.728379608126	-30.6014219928551	0	4
473	473	115.739010619234	-30.6014219928551	0	4
474	474	115.749641630342	-30.6014219928551	0	4
475	475	115.76027264145	-30.6014219928551	12.9277213574819	4
476	476	115.770903652559	-30.6014219928551	17.7827556950383	4
477	477	115.781534663667	-30.6014219928551	0	4
478	478	115.792165674775	-30.6014219928551	0	4
479	479	115.802796685883	-30.6014219928551	38.1370169360646	4
480	480	115.813427696991	-30.6014219928551	38.7237722120407	4
481	481	115.824058708099	-30.6014219928551	18.6019883016266	4
482	482	115.834689719208	-30.6014219928551	0	4
483	483	115.845320730316	-30.6014219928551	14.6363546950234	4
484	484	115.855951741424	-30.6014219928551	0	4
485	485	115.866582752532	-30.6014219928551	0	4
486	486	115.87721376364	-30.6014219928551	0	4
487	487	115.887844774749	-30.6014219928551	0	4
488	488	115.898475785857	-30.6014219928551	0	4
489	489	115.909106796965	-30.6014219928551	0	4
490	490	115.919737808073	-30.6014219928551	0	4
491	491	115.930368819181	-30.6014219928551	0	4
492	492	115.940999830289	-30.6014219928551	0	4
493	493	115.951630841398	-30.6014219928551	0	4
494	494	115.962261852506	-30.6014219928551	0	4
495	495	115.972892863614	-30.6014219928551	0	4
496	496	115.983523874722	-30.6014219928551	0	4
497	497	115.99415488583	-30.6014219928551	0	4
498	498	116.004785896939	-30.6014219928551	0	4
499	499	116.015416908047	-30.6014219928551	0	4
500	500	116.026047919155	-30.6014219928551	0	4
501	501	115.505128374854	-30.6120530039631	2.59140261564222	4
502	502	115.515759385962	-30.6120530039631	13.1122863743306	4
503	503	115.52639039707	-30.6120530039631	29.7560177334637	4
504	504	115.537021408179	-30.6120530039631	48.4704191493348	4
505	505	115.547652419287	-30.6120530039631	8.22134477444812	4
506	506	115.558283430395	-30.6120530039631	0	4
507	507	115.568914441503	-30.6120530039631	5.54969368398944	4
508	508	115.579545452611	-30.6120530039631	46.7966013219065	4
509	509	115.59017646372	-30.6120530039631	19.9892249772532	4
510	510	115.600807474828	-30.6120530039631	7.28819162322417	4
511	511	115.611438485936	-30.6120530039631	0	4
512	512	115.622069497044	-30.6120530039631	0	4
513	513	115.632700508152	-30.6120530039631	0	4
514	514	115.64333151926	-30.6120530039631	0	4
515	515	115.653962530369	-30.6120530039631	0	4
516	516	115.664593541477	-30.6120530039631	0	4
517	517	115.675224552585	-30.6120530039631	0	4
518	518	115.685855563693	-30.6120530039631	0	4
519	519	115.696486574801	-30.6120530039631	0	4
520	520	115.70711758591	-30.6120530039631	0	4
521	521	115.717748597018	-30.6120530039631	0	4
522	522	115.728379608126	-30.6120530039631	0	4
523	523	115.739010619234	-30.6120530039631	0	4
524	524	115.749641630342	-30.6120530039631	0	4
525	525	115.76027264145	-30.6120530039631	0	4
526	526	115.770903652559	-30.6120530039631	0	4
527	527	115.781534663667	-30.6120530039631	0	4
528	528	115.792165674775	-30.6120530039631	0	4
529	529	115.802796685883	-30.6120530039631	0	4
530	530	115.813427696991	-30.6120530039631	0	4
531	531	115.824058708099	-30.6120530039631	0	4
532	532	115.834689719208	-30.6120530039631	0	4
533	533	115.845320730316	-30.6120530039631	0	4
534	534	115.855951741424	-30.6120530039631	0	4
535	535	115.866582752532	-30.6120530039631	0	4
536	536	115.87721376364	-30.6120530039631	0	4
537	537	115.887844774749	-30.6120530039631	0	4
538	538	115.898475785857	-30.6120530039631	0	4
539	539	115.909106796965	-30.6120530039631	0	4
540	540	115.919737808073	-30.6120530039631	0	4
541	541	115.930368819181	-30.6120530039631	0	4
542	542	115.940999830289	-30.6120530039631	0	4
543	543	115.951630841398	-30.6120530039631	0	4
544	544	115.962261852506	-30.6120530039631	0	4
545	545	115.972892863614	-30.6120530039631	0	4
546	546	115.983523874722	-30.6120530039631	0	4
547	547	115.99415488583	-30.6120530039631	0	4
548	548	116.004785896939	-30.6120530039631	0	4
549	549	116.015416908047	-30.6120530039631	0	4
550	550	116.026047919155	-30.6120530039631	0	4
551	551	115.505128374854	-30.622684015071	33.7371129028231	4
552	552	115.515759385962	-30.622684015071	8.03911357593527	4
553	553	115.52639039707	-30.622684015071	13.2462454972005	4
554	554	115.537021408179	-30.622684015071	0	4
555	555	115.547652419287	-30.622684015071	8.11784266473256	4
556	556	115.558283430395	-30.622684015071	8.11919847073865	4
557	557	115.568914441503	-30.622684015071	0	4
558	558	115.579545452611	-30.622684015071	31.7135319789537	4
559	559	115.59017646372	-30.622684015071	13.2402336829882	4
560	560	115.600807474828	-30.622684015071	0	4
561	561	115.611438485936	-30.622684015071	0	4
562	562	115.622069497044	-30.622684015071	0	4
563	563	115.632700508152	-30.622684015071	0	4
564	564	115.64333151926	-30.622684015071	0	4
565	565	115.653962530369	-30.622684015071	0	4
566	566	115.664593541477	-30.622684015071	0	4
567	567	115.675224552585	-30.622684015071	0	4
568	568	115.685855563693	-30.622684015071	0	4
569	569	115.696486574801	-30.622684015071	0	4
570	570	115.70711758591	-30.622684015071	0	4
571	571	115.717748597018	-30.622684015071	0	4
572	572	115.728379608126	-30.622684015071	0	4
573	573	115.739010619234	-30.622684015071	0	4
574	574	115.749641630342	-30.622684015071	0	4
575	575	115.76027264145	-30.622684015071	0	4
576	576	115.770903652559	-30.622684015071	0	4
577	577	115.781534663667	-30.622684015071	0	4
578	578	115.792165674775	-30.622684015071	0	4
579	579	115.802796685883	-30.622684015071	0	4
580	580	115.813427696991	-30.622684015071	0	4
581	581	115.824058708099	-30.622684015071	0	4
582	582	115.834689719208	-30.622684015071	0	4
583	583	115.845320730316	-30.622684015071	0	4
584	584	115.855951741424	-30.622684015071	0	4
585	585	115.866582752532	-30.622684015071	0	4
586	586	115.87721376364	-30.622684015071	0	4
587	587	115.887844774749	-30.622684015071	0	4
588	588	115.898475785857	-30.622684015071	0	4
589	589	115.909106796965	-30.622684015071	0	4
590	590	115.919737808073	-30.622684015071	0	4
591	591	115.930368819181	-30.622684015071	0	4
592	592	115.940999830289	-30.622684015071	0	4
593	593	115.951630841398	-30.622684015071	0	4
594	594	115.962261852506	-30.622684015071	0	4
595	595	115.972892863614	-30.622684015071	0	4
596	596	115.983523874722	-30.622684015071	0	4
597	597	115.99415488583	-30.622684015071	0	4
598	598	116.004785896939	-30.622684015071	0	4
599	599	116.015416908047	-30.622684015071	0	4
600	600	116.026047919155	-30.622684015071	0	4
601	601	115.505128374854	-30.633315026179	15.216805725379	4
602	602	115.515759385962	-30.633315026179	2.73169146348038	4
603	603	115.52639039707	-30.633315026179	29.3251753922703	4
604	604	115.537021408179	-30.633315026179	62.2820831642903	4
605	605	115.547652419287	-30.633315026179	56.0621470813746	4
606	606	115.558283430395	-30.633315026179	35.3662252327528	4
607	607	115.568914441503	-30.633315026179	18.0820901120769	4
608	608	115.579545452611	-30.633315026179	29.1763245053001	4
609	609	115.59017646372	-30.633315026179	13.1657074597629	4
610	610	115.600807474828	-30.633315026179	0	4
611	611	115.611438485936	-30.633315026179	0	4
612	612	115.622069497044	-30.633315026179	0	4
613	613	115.632700508152	-30.633315026179	0	4
614	614	115.64333151926	-30.633315026179	0	4
615	615	115.653962530369	-30.633315026179	0	4
616	616	115.664593541477	-30.633315026179	0	4
617	617	115.675224552585	-30.633315026179	0	4
618	618	115.685855563693	-30.633315026179	0	4
619	619	115.696486574801	-30.633315026179	0	4
620	620	115.70711758591	-30.633315026179	0	4
621	621	115.717748597018	-30.633315026179	0	4
622	622	115.728379608126	-30.633315026179	0	4
623	623	115.739010619234	-30.633315026179	0	4
624	624	115.749641630342	-30.633315026179	0	4
625	625	115.76027264145	-30.633315026179	0	4
626	626	115.770903652559	-30.633315026179	0	4
627	627	115.781534663667	-30.633315026179	0	4
628	628	115.792165674775	-30.633315026179	0	4
629	629	115.802796685883	-30.633315026179	0	4
630	630	115.813427696991	-30.633315026179	0	4
631	631	115.824058708099	-30.633315026179	0	4
632	632	115.834689719208	-30.633315026179	0	4
633	633	115.845320730316	-30.633315026179	0	4
634	634	115.855951741424	-30.633315026179	0	4
635	635	115.866582752532	-30.633315026179	0	4
636	636	115.87721376364	-30.633315026179	0	4
637	637	115.887844774749	-30.633315026179	0	4
638	638	115.898475785857	-30.633315026179	0	4
639	639	115.909106796965	-30.633315026179	0	4
640	640	115.919737808073	-30.633315026179	0	4
641	641	115.930368819181	-30.633315026179	0	4
642	642	115.940999830289	-30.633315026179	0	4
643	643	115.951630841398	-30.633315026179	0	4
644	644	115.962261852506	-30.633315026179	5.25866405141319	4
645	645	115.972892863614	-30.633315026179	25.8697565972302	4
646	646	115.983523874722	-30.633315026179	0	4
647	647	115.99415488583	-30.633315026179	0	4
648	648	116.004785896939	-30.633315026179	0	4
649	649	116.015416908047	-30.633315026179	0	4
650	650	116.026047919155	-30.633315026179	0	4
651	651	115.505128374854	-30.6439460372869	2.6745778961957	4
652	652	115.515759385962	-30.6439460372869	30.9089476312538	4
653	653	115.52639039707	-30.6439460372869	51.543388643683	4
654	654	115.537021408179	-30.6439460372869	8.04444309490289	4
655	655	115.547652419287	-30.6439460372869	0	4
656	656	115.558283430395	-30.6439460372869	0	4
657	657	115.568914441503	-30.6439460372869	56.3038358163859	4
658	658	115.579545452611	-30.6439460372869	65.7281289305632	4
659	659	115.59017646372	-30.6439460372869	0	4
660	660	115.600807474828	-30.6439460372869	0	4
661	661	115.611438485936	-30.6439460372869	0	4
662	662	115.622069497044	-30.6439460372869	0	4
663	663	115.632700508152	-30.6439460372869	0	4
664	664	115.64333151926	-30.6439460372869	0	4
665	665	115.653962530369	-30.6439460372869	0	4
666	666	115.664593541477	-30.6439460372869	0	4
667	667	115.675224552585	-30.6439460372869	0	4
668	668	115.685855563693	-30.6439460372869	0	4
669	669	115.696486574801	-30.6439460372869	0	4
670	670	115.70711758591	-30.6439460372869	0	4
671	671	115.717748597018	-30.6439460372869	0	4
672	672	115.728379608126	-30.6439460372869	0	4
673	673	115.739010619234	-30.6439460372869	0	4
674	674	115.749641630342	-30.6439460372869	0	4
675	675	115.76027264145	-30.6439460372869	0	4
676	676	115.770903652559	-30.6439460372869	0	4
677	677	115.781534663667	-30.6439460372869	0	4
678	678	115.792165674775	-30.6439460372869	0	4
679	679	115.802796685883	-30.6439460372869	0	4
680	680	115.813427696991	-30.6439460372869	0	4
681	681	115.824058708099	-30.6439460372869	0	4
682	682	115.834689719208	-30.6439460372869	0	4
683	683	115.845320730316	-30.6439460372869	0	4
684	684	115.855951741424	-30.6439460372869	0	4
685	685	115.866582752532	-30.6439460372869	0	4
686	686	115.87721376364	-30.6439460372869	0	4
687	687	115.887844774749	-30.6439460372869	0	4
688	688	115.898475785857	-30.6439460372869	0	4
689	689	115.909106796965	-30.6439460372869	0	4
690	690	115.919737808073	-30.6439460372869	0	4
691	691	115.930368819181	-30.6439460372869	0	4
692	692	115.940999830289	-30.6439460372869	8.20452131844013	4
693	693	115.951630841398	-30.6439460372869	0	4
694	694	115.962261852506	-30.6439460372869	32.20895991577	4
695	695	115.972892863614	-30.6439460372869	11.0031171802974	4
696	696	115.983523874722	-30.6439460372869	0	4
697	697	115.99415488583	-30.6439460372869	0	4
698	698	116.004785896939	-30.6439460372869	0	4
699	699	116.015416908047	-30.6439460372869	0	4
700	700	116.026047919155	-30.6439460372869	0	4
701	701	115.505128374854	-30.6545770483949	19.8248486868535	4
702	702	115.515759385962	-30.6545770483949	7.88870245011086	4
703	703	115.52639039707	-30.6545770483949	2.68928891050076	4
704	704	115.537021408179	-30.6545770483949	0	4
705	705	115.547652419287	-30.6545770483949	0	4
706	706	115.558283430395	-30.6545770483949	46.6786097550728	4
707	707	115.568914441503	-30.6545770483949	45.2169449516249	4
708	708	115.579545452611	-30.6545770483949	28.7493182137441	4
709	709	115.59017646372	-30.6545770483949	0	4
710	710	115.600807474828	-30.6545770483949	0	4
711	711	115.611438485936	-30.6545770483949	10.4917513105769	4
712	712	115.622069497044	-30.6545770483949	5.3059278735512	4
713	713	115.632700508152	-30.6545770483949	0	4
714	714	115.64333151926	-30.6545770483949	0	4
715	715	115.653962530369	-30.6545770483949	0	4
716	716	115.664593541477	-30.6545770483949	0	4
717	717	115.675224552585	-30.6545770483949	0	4
718	718	115.685855563693	-30.6545770483949	0	4
719	719	115.696486574801	-30.6545770483949	0	4
720	720	115.70711758591	-30.6545770483949	0	4
721	721	115.717748597018	-30.6545770483949	0	4
722	722	115.728379608126	-30.6545770483949	0	4
723	723	115.739010619234	-30.6545770483949	0	4
724	724	115.749641630342	-30.6545770483949	0	4
725	725	115.76027264145	-30.6545770483949	0	4
726	726	115.770903652559	-30.6545770483949	0	4
727	727	115.781534663667	-30.6545770483949	0	4
728	728	115.792165674775	-30.6545770483949	0	4
729	729	115.802796685883	-30.6545770483949	0	4
730	730	115.813427696991	-30.6545770483949	0	4
731	731	115.824058708099	-30.6545770483949	0	4
732	732	115.834689719208	-30.6545770483949	0	4
733	733	115.845320730316	-30.6545770483949	0	4
734	734	115.855951741424	-30.6545770483949	0	4
735	735	115.866582752532	-30.6545770483949	0	4
736	736	115.87721376364	-30.6545770483949	0	4
737	737	115.887844774749	-30.6545770483949	0	4
738	738	115.898475785857	-30.6545770483949	0	4
739	739	115.909106796965	-30.6545770483949	0	4
740	740	115.919737808073	-30.6545770483949	0	4
741	741	115.930368819181	-30.6545770483949	0	4
742	742	115.940999830289	-30.6545770483949	8.17751824470532	4
743	743	115.951630841398	-30.6545770483949	0	4
744	744	115.962261852506	-30.6545770483949	8.19736886001913	4
745	745	115.972892863614	-30.6545770483949	8.25383925890907	4
746	746	115.983523874722	-30.6545770483949	19.2617238984062	4
747	747	115.99415488583	-30.6545770483949	0	4
748	748	116.004785896939	-30.6545770483949	0	4
749	749	116.015416908047	-30.6545770483949	0	4
750	750	116.026047919155	-30.6545770483949	0	4
751	751	115.505128374854	-30.6652080595028	19.7519303286718	4
752	752	115.515759385962	-30.6652080595028	39.6522911120497	4
753	753	115.52639039707	-30.6652080595028	26.3000988432423	4
754	754	115.537021408179	-30.6652080595028	0	4
755	755	115.547652419287	-30.6652080595028	0	4
756	756	115.558283430395	-30.6652080595028	12.8089699791492	4
757	757	115.568914441503	-30.6652080595028	0	4
758	758	115.579545452611	-30.6652080595028	0	4
759	759	115.59017646372	-30.6652080595028	0	4
760	760	115.600807474828	-30.6652080595028	0	4
761	761	115.611438485936	-30.6652080595028	0	4
762	762	115.622069497044	-30.6652080595028	0	4
763	763	115.632700508152	-30.6652080595028	0	4
764	764	115.64333151926	-30.6652080595028	0	4
765	765	115.653962530369	-30.6652080595028	0	4
766	766	115.664593541477	-30.6652080595028	0	4
767	767	115.675224552585	-30.6652080595028	0	4
768	768	115.685855563693	-30.6652080595028	0	4
769	769	115.696486574801	-30.6652080595028	0	4
770	770	115.70711758591	-30.6652080595028	0	4
771	771	115.717748597018	-30.6652080595028	0	4
772	772	115.728379608126	-30.6652080595028	0	4
773	773	115.739010619234	-30.6652080595028	0	4
774	774	115.749641630342	-30.6652080595028	0	4
775	775	115.76027264145	-30.6652080595028	0	4
776	776	115.770903652559	-30.6652080595028	0	4
777	777	115.781534663667	-30.6652080595028	0	4
778	778	115.792165674775	-30.6652080595028	0	4
779	779	115.802796685883	-30.6652080595028	0	4
780	780	115.813427696991	-30.6652080595028	0	4
781	781	115.824058708099	-30.6652080595028	0	4
782	782	115.834689719208	-30.6652080595028	0	4
783	783	115.845320730316	-30.6652080595028	0	4
784	784	115.855951741424	-30.6652080595028	0	4
785	785	115.866582752532	-30.6652080595028	0	4
786	786	115.87721376364	-30.6652080595028	0	4
787	787	115.887844774749	-30.6652080595028	0	4
788	788	115.898475785857	-30.6652080595028	0	4
789	789	115.909106796965	-30.6652080595028	0	4
790	790	115.919737808073	-30.6652080595028	0	4
791	791	115.930368819181	-30.6652080595028	0	4
792	792	115.940999830289	-30.6652080595028	0	4
793	793	115.951630841398	-30.6652080595028	13.3579392047139	4
794	794	115.962261852506	-30.6652080595028	18.3339290653914	4
795	795	115.972892863614	-30.6652080595028	2.79187206568775	4
796	796	115.983523874722	-30.6652080595028	26.0711340904536	4
797	797	115.99415488583	-30.6652080595028	0	4
798	798	116.004785896939	-30.6652080595028	0	4
799	799	116.015416908047	-30.6652080595028	0	4
800	800	116.026047919155	-30.6652080595028	0	4
801	801	115.505128374854	-30.6758390706108	5.23460499624519	4
802	802	115.515759385962	-30.6758390706108	21.8958441477772	4
803	803	115.52639039707	-30.6758390706108	17.4450339861002	4
804	804	115.537021408179	-30.6758390706108	0	4
805	805	115.547652419287	-30.6758390706108	0	4
806	806	115.558283430395	-30.6758390706108	26.0111632310262	4
807	807	115.568914441503	-30.6758390706108	27.9645890602825	4
808	808	115.579545452611	-30.6758390706108	0	4
809	809	115.59017646372	-30.6758390706108	0	4
810	810	115.600807474828	-30.6758390706108	5.30539047747646	4
811	811	115.611438485936	-30.6758390706108	0	4
812	812	115.622069497044	-30.6758390706108	0	4
813	813	115.632700508152	-30.6758390706108	0	4
814	814	115.64333151926	-30.6758390706108	0	4
815	815	115.653962530369	-30.6758390706108	0	4
816	816	115.664593541477	-30.6758390706108	0	4
817	817	115.675224552585	-30.6758390706108	0	4
818	818	115.685855563693	-30.6758390706108	0	4
819	819	115.696486574801	-30.6758390706108	0	4
820	820	115.70711758591	-30.6758390706108	0	4
821	821	115.717748597018	-30.6758390706108	0	4
822	822	115.728379608126	-30.6758390706108	0	4
823	823	115.739010619234	-30.6758390706108	0	4
824	824	115.749641630342	-30.6758390706108	0	4
825	825	115.76027264145	-30.6758390706108	0	4
826	826	115.770903652559	-30.6758390706108	0	4
827	827	115.781534663667	-30.6758390706108	0	4
828	828	115.792165674775	-30.6758390706108	0	4
829	829	115.802796685883	-30.6758390706108	0	4
830	830	115.813427696991	-30.6758390706108	0	4
831	831	115.824058708099	-30.6758390706108	0	4
832	832	115.834689719208	-30.6758390706108	0	4
833	833	115.845320730316	-30.6758390706108	0	4
834	834	115.855951741424	-30.6758390706108	0	4
835	835	115.866582752532	-30.6758390706108	0	4
836	836	115.87721376364	-30.6758390706108	0	4
837	837	115.887844774749	-30.6758390706108	0	4
838	838	115.898475785857	-30.6758390706108	2.36174032683907	4
839	839	115.909106796965	-30.6758390706108	45.8728681051179	4
840	840	115.919737808073	-30.6758390706108	0	4
841	841	115.930368819181	-30.6758390706108	0	4
842	842	115.940999830289	-30.6758390706108	15.6201055012406	4
843	843	115.951630841398	-30.6758390706108	2.79741618861411	4
844	844	115.962261852506	-30.6758390706108	5.52759095517059	4
845	845	115.972892863614	-30.6758390706108	13.3768926604758	4
846	846	115.983523874722	-30.6758390706108	14.8749604367598	4
847	847	115.99415488583	-30.6758390706108	0	4
848	848	116.004785896939	-30.6758390706108	0	4
849	849	116.015416908047	-30.6758390706108	0	4
850	850	116.026047919155	-30.6758390706108	0	4
851	851	115.505128374854	-30.6864700817187	0	4
852	852	115.515759385962	-30.6864700817187	0	4
853	853	115.52639039707	-30.6864700817187	0	4
854	854	115.537021408179	-30.6864700817187	13.3170285269587	4
855	855	115.547652419287	-30.6864700817187	18.7043683395258	4
856	856	115.558283430395	-30.6864700817187	28.2947293796221	4
857	857	115.568914441503	-30.6864700817187	65.4288386455659	4
858	858	115.579545452611	-30.6864700817187	3.93624309032433	4
859	859	115.59017646372	-30.6864700817187	0	4
860	860	115.600807474828	-30.6864700817187	0	4
861	861	115.611438485936	-30.6864700817187	19.8913261442416	4
862	862	115.622069497044	-30.6864700817187	9.73580877473407	4
863	863	115.632700508152	-30.6864700817187	0	4
864	864	115.64333151926	-30.6864700817187	0	4
865	865	115.653962530369	-30.6864700817187	0	4
866	866	115.664593541477	-30.6864700817187	0	4
867	867	115.675224552585	-30.6864700817187	0	4
868	868	115.685855563693	-30.6864700817187	0	4
869	869	115.696486574801	-30.6864700817187	0	4
870	870	115.70711758591	-30.6864700817187	0	4
871	871	115.717748597018	-30.6864700817187	0	4
872	872	115.728379608126	-30.6864700817187	0	4
873	873	115.739010619234	-30.6864700817187	0	4
874	874	115.749641630342	-30.6864700817187	0	4
875	875	115.76027264145	-30.6864700817187	0	4
876	876	115.770903652559	-30.6864700817187	0	4
877	877	115.781534663667	-30.6864700817187	0	4
878	878	115.792165674775	-30.6864700817187	0	4
879	879	115.802796685883	-30.6864700817187	0	4
880	880	115.813427696991	-30.6864700817187	0	4
881	881	115.824058708099	-30.6864700817187	0	4
882	882	115.834689719208	-30.6864700817187	0	4
883	883	115.845320730316	-30.6864700817187	0	4
884	884	115.855951741424	-30.6864700817187	0	4
885	885	115.866582752532	-30.6864700817187	0	4
886	886	115.87721376364	-30.6864700817187	0	4
887	887	115.887844774749	-30.6864700817187	0	4
888	888	115.898475785857	-30.6864700817187	18.5684973337873	4
889	889	115.909106796965	-30.6864700817187	15.7163597455451	4
890	890	115.919737808073	-30.6864700817187	2.8390649169466	4
891	891	115.930368819181	-30.6864700817187	21.0731851752731	4
892	892	115.940999830289	-30.6864700817187	0	4
893	893	115.951630841398	-30.6864700817187	0	4
894	894	115.962261852506	-30.6864700817187	8.20719911289738	4
895	895	115.972892863614	-30.6864700817187	0	4
896	896	115.983523874722	-30.6864700817187	0	4
897	897	115.99415488583	-30.6864700817187	0	4
898	898	116.004785896939	-30.6864700817187	0	4
899	899	116.015416908047	-30.6864700817187	0	4
900	900	116.026047919155	-30.6864700817187	0	4
901	901	115.505128374854	-30.6971010928267	0	4
902	902	115.515759385962	-30.6971010928267	4.96836370224371	4
903	903	115.52639039707	-30.6971010928267	0	4
904	904	115.537021408179	-30.6971010928267	0	4
905	905	115.547652419287	-30.6971010928267	2.60205637875402	4
906	906	115.558283430395	-30.6971010928267	0	4
907	907	115.568914441503	-30.6971010928267	0	4
908	908	115.579545452611	-30.6971010928267	0	4
909	909	115.59017646372	-30.6971010928267	0	4
910	910	115.600807474828	-30.6971010928267	0	4
911	911	115.611438485936	-30.6971010928267	19.8718984213893	4
912	912	115.622069497044	-30.6971010928267	42.7480223796352	4
913	913	115.632700508152	-30.6971010928267	0	4
914	914	115.64333151926	-30.6971010928267	0	4
915	915	115.653962530369	-30.6971010928267	0	4
916	916	115.664593541477	-30.6971010928267	0	4
917	917	115.675224552585	-30.6971010928267	0	4
918	918	115.685855563693	-30.6971010928267	0	4
919	919	115.696486574801	-30.6971010928267	0	4
920	920	115.70711758591	-30.6971010928267	0	4
921	921	115.717748597018	-30.6971010928267	0	4
922	922	115.728379608126	-30.6971010928267	0	4
923	923	115.739010619234	-30.6971010928267	0	4
924	924	115.749641630342	-30.6971010928267	0	4
925	925	115.76027264145	-30.6971010928267	0	4
926	926	115.770903652559	-30.6971010928267	0	4
927	927	115.781534663667	-30.6971010928267	0	4
928	928	115.792165674775	-30.6971010928267	0	4
929	929	115.802796685883	-30.6971010928267	0	4
930	930	115.813427696991	-30.6971010928267	0	4
931	931	115.824058708099	-30.6971010928267	0	4
932	932	115.834689719208	-30.6971010928267	0	4
933	933	115.845320730316	-30.6971010928267	0	4
934	934	115.855951741424	-30.6971010928267	0	4
935	935	115.866582752532	-30.6971010928267	0	4
936	936	115.87721376364	-30.6971010928267	0	4
937	937	115.887844774749	-30.6971010928267	0	4
938	938	115.898475785857	-30.6971010928267	0	4
939	939	115.909106796965	-30.6971010928267	0	4
940	940	115.919737808073	-30.6971010928267	0	4
941	941	115.930368819181	-30.6971010928267	0	4
942	942	115.940999830289	-30.6971010928267	23.4385296221729	4
943	943	115.951630841398	-30.6971010928267	25.6058548719698	4
944	944	115.962261852506	-30.6971010928267	25.5192759944536	4
945	945	115.972892863614	-30.6971010928267	0	4
946	946	115.983523874722	-30.6971010928267	0	4
947	947	115.99415488583	-30.6971010928267	0	4
948	948	116.004785896939	-30.6971010928267	0	4
949	949	116.015416908047	-30.6971010928267	0	4
950	950	116.026047919155	-30.6971010928267	0	4
951	951	115.505128374854	-30.7077321039347	6.79481858628065	4
952	952	115.515759385962	-30.7077321039347	0	4
953	953	115.52639039707	-30.7077321039347	0	4
954	954	115.537021408179	-30.7077321039347	0	4
955	955	115.547652419287	-30.7077321039347	0	4
956	956	115.558283430395	-30.7077321039347	0	4
957	957	115.568914441503	-30.7077321039347	0	4
958	958	115.579545452611	-30.7077321039347	0	4
959	959	115.59017646372	-30.7077321039347	0	4
960	960	115.600807474828	-30.7077321039347	0	4
961	961	115.611438485936	-30.7077321039347	0	4
962	962	115.622069497044	-30.7077321039347	0	4
963	963	115.632700508152	-30.7077321039347	0	4
964	964	115.64333151926	-30.7077321039347	0	4
965	965	115.653962530369	-30.7077321039347	0	4
966	966	115.664593541477	-30.7077321039347	0	4
967	967	115.675224552585	-30.7077321039347	0	4
968	968	115.685855563693	-30.7077321039347	0	4
969	969	115.696486574801	-30.7077321039347	0	4
970	970	115.70711758591	-30.7077321039347	0	4
971	971	115.717748597018	-30.7077321039347	0	4
972	972	115.728379608126	-30.7077321039347	0	4
973	973	115.739010619234	-30.7077321039347	0	4
974	974	115.749641630342	-30.7077321039347	0	4
975	975	115.76027264145	-30.7077321039347	0	4
976	976	115.770903652559	-30.7077321039347	0	4
977	977	115.781534663667	-30.7077321039347	0	4
978	978	115.792165674775	-30.7077321039347	0	4
979	979	115.802796685883	-30.7077321039347	0	4
980	980	115.813427696991	-30.7077321039347	0	4
981	981	115.824058708099	-30.7077321039347	0	4
982	982	115.834689719208	-30.7077321039347	0	4
983	983	115.845320730316	-30.7077321039347	0	4
984	984	115.855951741424	-30.7077321039347	0	4
985	985	115.866582752532	-30.7077321039347	0	4
986	986	115.87721376364	-30.7077321039347	0	4
987	987	115.887844774749	-30.7077321039347	0	4
988	988	115.898475785857	-30.7077321039347	0	4
989	989	115.909106796965	-30.7077321039347	0	4
990	990	115.919737808073	-30.7077321039347	0	4
991	991	115.930368819181	-30.7077321039347	0	4
992	992	115.940999830289	-30.7077321039347	0	4
993	993	115.951630841398	-30.7077321039347	0	4
994	994	115.962261852506	-30.7077321039347	18.4733620080173	4
995	995	115.972892863614	-30.7077321039347	0	4
996	996	115.983523874722	-30.7077321039347	0	4
997	997	115.99415488583	-30.7077321039347	0	4
998	998	116.004785896939	-30.7077321039347	0	4
999	999	116.015416908047	-30.7077321039347	0	4
1000	1000	116.026047919155	-30.7077321039347	0	4
1001	1001	115.505128374854	-30.7183631150426	7.05776449561975	4
1002	1002	115.515759385962	-30.7183631150426	0	4
1003	1003	115.52639039707	-30.7183631150426	0	4
1004	1004	115.537021408179	-30.7183631150426	0	4
1005	1005	115.547652419287	-30.7183631150426	5.14730394109977	4
1006	1006	115.558283430395	-30.7183631150426	0	4
1007	1007	115.568914441503	-30.7183631150426	2.66545329546664	4
1008	1008	115.579545452611	-30.7183631150426	0	4
1009	1009	115.59017646372	-30.7183631150426	0	4
1010	1010	115.600807474828	-30.7183631150426	0	4
1011	1011	115.611438485936	-30.7183631150426	0	4
1012	1012	115.622069497044	-30.7183631150426	0	4
1013	1013	115.632700508152	-30.7183631150426	0	4
1014	1014	115.64333151926	-30.7183631150426	0	4
1015	1015	115.653962530369	-30.7183631150426	0	4
1016	1016	115.664593541477	-30.7183631150426	0	4
1017	1017	115.675224552585	-30.7183631150426	0	4
1018	1018	115.685855563693	-30.7183631150426	0	4
1019	1019	115.696486574801	-30.7183631150426	0	4
1020	1020	115.70711758591	-30.7183631150426	0	4
1021	1021	115.717748597018	-30.7183631150426	0	4
1022	1022	115.728379608126	-30.7183631150426	0	4
1023	1023	115.739010619234	-30.7183631150426	0	4
1024	1024	115.749641630342	-30.7183631150426	0	4
1025	1025	115.76027264145	-30.7183631150426	0	4
1026	1026	115.770903652559	-30.7183631150426	0	4
1027	1027	115.781534663667	-30.7183631150426	0	4
1028	1028	115.792165674775	-30.7183631150426	0	4
1029	1029	115.802796685883	-30.7183631150426	0	4
1030	1030	115.813427696991	-30.7183631150426	0	4
1031	1031	115.824058708099	-30.7183631150426	0	4
1032	1032	115.834689719208	-30.7183631150426	0	4
1033	1033	115.845320730316	-30.7183631150426	0	4
1034	1034	115.855951741424	-30.7183631150426	0	4
1035	1035	115.866582752532	-30.7183631150426	0	4
1036	1036	115.87721376364	-30.7183631150426	0	4
1037	1037	115.887844774749	-30.7183631150426	0	4
1038	1038	115.898475785857	-30.7183631150426	0	4
1039	1039	115.909106796965	-30.7183631150426	7.32222549586377	4
1040	1040	115.919737808073	-30.7183631150426	0	4
1041	1041	115.930368819181	-30.7183631150426	0	4
1042	1042	115.940999830289	-30.7183631150426	23.6338192403251	4
1043	1043	115.951630841398	-30.7183631150426	49.1607717098825	4
1044	1044	115.962261852506	-30.7183631150426	25.4969135654463	4
1045	1045	115.972892863614	-30.7183631150426	35.9550393559923	4
1046	1046	115.983523874722	-30.7183631150426	2.77174045627693	4
1047	1047	115.99415488583	-30.7183631150426	0	4
1048	1048	116.004785896939	-30.7183631150426	0	4
1049	1049	116.015416908047	-30.7183631150426	0	4
1050	1050	116.026047919155	-30.7183631150426	0	4
1051	1051	115.505128374854	-30.7289941261506	0	4
1052	1052	115.515759385962	-30.7289941261506	0	4
1053	1053	115.52639039707	-30.7289941261506	27.6007237030396	4
1054	1054	115.537021408179	-30.7289941261506	25.8028956375222	4
1055	1055	115.547652419287	-30.7289941261506	10.1478674576158	4
1056	1056	115.558283430395	-30.7289941261506	0	4
1057	1057	115.568914441503	-30.7289941261506	0	4
1058	1058	115.579545452611	-30.7289941261506	0	4
1059	1059	115.59017646372	-30.7289941261506	0	4
1060	1060	115.600807474828	-30.7289941261506	0	4
1061	1061	115.611438485936	-30.7289941261506	0	4
1062	1062	115.622069497044	-30.7289941261506	0	4
1063	1063	115.632700508152	-30.7289941261506	0	4
1064	1064	115.64333151926	-30.7289941261506	0	4
1065	1065	115.653962530369	-30.7289941261506	0	4
1066	1066	115.664593541477	-30.7289941261506	0	4
1067	1067	115.675224552585	-30.7289941261506	0	4
1068	1068	115.685855563693	-30.7289941261506	0	4
1069	1069	115.696486574801	-30.7289941261506	0	4
1070	1070	115.70711758591	-30.7289941261506	0	4
1071	1071	115.717748597018	-30.7289941261506	0	4
1072	1072	115.728379608126	-30.7289941261506	0	4
1073	1073	115.739010619234	-30.7289941261506	0	4
1074	1074	115.749641630342	-30.7289941261506	0	4
1075	1075	115.76027264145	-30.7289941261506	0	4
1076	1076	115.770903652559	-30.7289941261506	0	4
1077	1077	115.781534663667	-30.7289941261506	0	4
1078	1078	115.792165674775	-30.7289941261506	0	4
1079	1079	115.802796685883	-30.7289941261506	0	4
1080	1080	115.813427696991	-30.7289941261506	0	4
1081	1081	115.824058708099	-30.7289941261506	0	4
1082	1082	115.834689719208	-30.7289941261506	0	4
1083	1083	115.845320730316	-30.7289941261506	0	4
1084	1084	115.855951741424	-30.7289941261506	0	4
1085	1085	115.866582752532	-30.7289941261506	0	4
1086	1086	115.87721376364	-30.7289941261506	0	4
1087	1087	115.887844774749	-30.7289941261506	26.9032687523428	4
1088	1088	115.898475785857	-30.7289941261506	13.7081121878285	4
1089	1089	115.909106796965	-30.7289941261506	2.87444900935856	4
1090	1090	115.919737808073	-30.7289941261506	0	4
1091	1091	115.930368819181	-30.7289941261506	0	4
1092	1092	115.940999830289	-30.7289941261506	0	4
1093	1093	115.951630841398	-30.7289941261506	32.4961415306152	4
1094	1094	115.962261852506	-30.7289941261506	29.9916726563562	4
1095	1095	115.972892863614	-30.7289941261506	64.9718012289687	4
1096	1096	115.983523874722	-30.7289941261506	30.2838570051144	4
1097	1097	115.99415488583	-30.7289941261506	5.12482156042405	4
1098	1098	116.004785896939	-30.7289941261506	4.90371009292982	4
1099	1099	116.015416908047	-30.7289941261506	0	4
1100	1100	116.026047919155	-30.7289941261506	0	4
1101	1101	115.505128374854	-30.7396251372585	0	4
1102	1102	115.515759385962	-30.7396251372585	0	4
1103	1103	115.52639039707	-30.7396251372585	2.5831762683992	4
1104	1104	115.537021408179	-30.7396251372585	14.9188288583778	4
1105	1105	115.547652419287	-30.7396251372585	15.0268876944695	4
1106	1106	115.558283430395	-30.7396251372585	0	4
1107	1107	115.568914441503	-30.7396251372585	0	4
1108	1108	115.579545452611	-30.7396251372585	0	4
1109	1109	115.59017646372	-30.7396251372585	0	4
1110	1110	115.600807474828	-30.7396251372585	0	4
1111	1111	115.611438485936	-30.7396251372585	0	4
1112	1112	115.622069497044	-30.7396251372585	0	4
1113	1113	115.632700508152	-30.7396251372585	0	4
1114	1114	115.64333151926	-30.7396251372585	0	4
1115	1115	115.653962530369	-30.7396251372585	0	4
1116	1116	115.664593541477	-30.7396251372585	0	4
1117	1117	115.675224552585	-30.7396251372585	0	4
1118	1118	115.685855563693	-30.7396251372585	0	4
1119	1119	115.696486574801	-30.7396251372585	0	4
1120	1120	115.70711758591	-30.7396251372585	0	4
1121	1121	115.717748597018	-30.7396251372585	0	4
1122	1122	115.728379608126	-30.7396251372585	0	4
1123	1123	115.739010619234	-30.7396251372585	0	4
1124	1124	115.749641630342	-30.7396251372585	0	4
1125	1125	115.76027264145	-30.7396251372585	0	4
1126	1126	115.770903652559	-30.7396251372585	0	4
1127	1127	115.781534663667	-30.7396251372585	0	4
1128	1128	115.792165674775	-30.7396251372585	0	4
1129	1129	115.802796685883	-30.7396251372585	0	4
1130	1130	115.813427696991	-30.7396251372585	0	4
1131	1131	115.824058708099	-30.7396251372585	0	4
1132	1132	115.834689719208	-30.7396251372585	0	4
1133	1133	115.845320730316	-30.7396251372585	0	4
1134	1134	115.855951741424	-30.7396251372585	12.8394949628149	4
1135	1135	115.866582752532	-30.7396251372585	8.29370364249109	4
1136	1136	115.87721376364	-30.7396251372585	0	4
1137	1137	115.887844774749	-30.7396251372585	34.5299790615979	4
1138	1138	115.898475785857	-30.7396251372585	18.7232866241653	4
1139	1139	115.909106796965	-30.7396251372585	71.7948729106031	4
1140	1140	115.919737808073	-30.7396251372585	16.3585136558378	4
1141	1141	115.930368819181	-30.7396251372585	2.88192619460377	4
1142	1142	115.940999830289	-30.7396251372585	36.9594685875606	4
1143	1143	115.951630841398	-30.7396251372585	11.0608725592498	4
1144	1144	115.962261852506	-30.7396251372585	32.2009023132602	4
1145	1145	115.972892863614	-30.7396251372585	36.0045898969552	4
1146	1146	115.983523874722	-30.7396251372585	10.78812535767	4
1147	1147	115.99415488583	-30.7396251372585	0	4
1148	1148	116.004785896939	-30.7396251372585	0	4
1149	1149	116.015416908047	-30.7396251372585	0	4
1150	1150	116.026047919155	-30.7396251372585	0	4
1151	1151	115.505128374854	-30.7502561483665	0	4
1152	1152	115.515759385962	-30.7502561483665	0	4
1153	1153	115.52639039707	-30.7502561483665	0	4
1154	1154	115.537021408179	-30.7502561483665	0	4
1155	1155	115.547652419287	-30.7502561483665	24.3459397574429	4
1156	1156	115.558283430395	-30.7502561483665	52.1648633931107	4
1157	1157	115.568914441503	-30.7502561483665	0	4
1158	1158	115.579545452611	-30.7502561483665	5.32238539441321	4
1159	1159	115.59017646372	-30.7502561483665	0	4
1160	1160	115.600807474828	-30.7502561483665	0	4
1161	1161	115.611438485936	-30.7502561483665	0	4
1162	1162	115.622069497044	-30.7502561483665	0	4
1163	1163	115.632700508152	-30.7502561483665	0	4
1164	1164	115.64333151926	-30.7502561483665	0	4
1165	1165	115.653962530369	-30.7502561483665	0	4
1166	1166	115.664593541477	-30.7502561483665	0	4
1167	1167	115.675224552585	-30.7502561483665	0	4
1168	1168	115.685855563693	-30.7502561483665	0	4
1169	1169	115.696486574801	-30.7502561483665	0	4
1170	1170	115.70711758591	-30.7502561483665	0	4
1171	1171	115.717748597018	-30.7502561483665	0	4
1172	1172	115.728379608126	-30.7502561483665	0	4
1173	1173	115.739010619234	-30.7502561483665	0	4
1174	1174	115.749641630342	-30.7502561483665	0	4
1175	1175	115.76027264145	-30.7502561483665	0	4
1176	1176	115.770903652559	-30.7502561483665	0	4
1177	1177	115.781534663667	-30.7502561483665	0	4
1178	1178	115.792165674775	-30.7502561483665	0	4
1179	1179	115.802796685883	-30.7502561483665	0	4
1180	1180	115.813427696991	-30.7502561483665	0	4
1181	1181	115.824058708099	-30.7502561483665	0	4
1182	1182	115.834689719208	-30.7502561483665	0	4
1183	1183	115.845320730316	-30.7502561483665	0	4
1184	1184	115.855951741424	-30.7502561483665	0	4
1185	1185	115.866582752532	-30.7502561483665	0	4
1186	1186	115.87721376364	-30.7502561483665	0	4
1187	1187	115.887844774749	-30.7502561483665	16.068373571029	4
1188	1188	115.898475785857	-30.7502561483665	5.58829187798702	4
1189	1189	115.909106796965	-30.7502561483665	36.8523065585145	4
1190	1190	115.919737808073	-30.7502561483665	16.3250234920641	4
1191	1191	115.930368819181	-30.7502561483665	21.4628190431461	4
1192	1192	115.940999830289	-30.7502561483665	55.8060064656254	4
1193	1193	115.951630841398	-30.7502561483665	49.4523332467754	4
1194	1194	115.962261852506	-30.7502561483665	71.3837530663669	4
1195	1195	115.972892863614	-30.7502561483665	18.4719589390129	4
1196	1196	115.983523874722	-30.7502561483665	0	4
1197	1197	115.99415488583	-30.7502561483665	0	4
1198	1198	116.004785896939	-30.7502561483665	0	4
1199	1199	116.015416908047	-30.7502561483665	0	4
1200	1200	116.026047919155	-30.7502561483665	0	4
1201	1201	115.505128374854	-30.7608871594744	0	4
1202	1202	115.515759385962	-30.7608871594744	7.74078245174522	4
1203	1203	115.52639039707	-30.7608871594744	0	4
1204	1204	115.537021408179	-30.7608871594744	7.86346125941458	4
1205	1205	115.547652419287	-30.7608871594744	7.91640376470309	4
1206	1206	115.558283430395	-30.7608871594744	56.1638180952478	4
1207	1207	115.568914441503	-30.7608871594744	0	4
1208	1208	115.579545452611	-30.7608871594744	0	4
1209	1209	115.59017646372	-30.7608871594744	0	4
1210	1210	115.600807474828	-30.7608871594744	26.3994881218682	4
1211	1211	115.611438485936	-30.7608871594744	0	4
1212	1212	115.622069497044	-30.7608871594744	0	4
1213	1213	115.632700508152	-30.7608871594744	0	4
1214	1214	115.64333151926	-30.7608871594744	0	4
1215	1215	115.653962530369	-30.7608871594744	0	4
1216	1216	115.664593541477	-30.7608871594744	0	4
1217	1217	115.675224552585	-30.7608871594744	0	4
1218	1218	115.685855563693	-30.7608871594744	0	4
1219	1219	115.696486574801	-30.7608871594744	0	4
1220	1220	115.70711758591	-30.7608871594744	0	4
1221	1221	115.717748597018	-30.7608871594744	0	4
1222	1222	115.728379608126	-30.7608871594744	0	4
1223	1223	115.739010619234	-30.7608871594744	0	4
1224	1224	115.749641630342	-30.7608871594744	0	4
1225	1225	115.76027264145	-30.7608871594744	0	4
1226	1226	115.770903652559	-30.7608871594744	0	4
1227	1227	115.781534663667	-30.7608871594744	0	4
1228	1228	115.792165674775	-30.7608871594744	0	4
1229	1229	115.802796685883	-30.7608871594744	0	4
1230	1230	115.813427696991	-30.7608871594744	0	4
1231	1231	115.824058708099	-30.7608871594744	0	4
1232	1232	115.834689719208	-30.7608871594744	0	4
1233	1233	115.845320730316	-30.7608871594744	2.80876497298538	4
1234	1234	115.855951741424	-30.7608871594744	0	4
1235	1235	115.866582752532	-30.7608871594744	0	4
1236	1236	115.87721376364	-30.7608871594744	0	4
1237	1237	115.887844774749	-30.7608871594744	0	4
1238	1238	115.898475785857	-30.7608871594744	0	4
1239	1239	115.909106796965	-30.7608871594744	5.64500393828592	4
1240	1240	115.919737808073	-30.7608871594744	18.9177448824015	4
1241	1241	115.930368819181	-30.7608871594744	16.4574848746757	4
1242	1242	115.940999830289	-30.7608871594744	71.561622536781	4
1243	1243	115.951630841398	-30.7608871594744	40.6525798676126	4
1244	1244	115.962261852506	-30.7608871594744	27.9937807748196	4
1245	1245	115.972892863614	-30.7608871594744	10.8975094667768	4
1246	1246	115.983523874722	-30.7608871594744	5.5385640121234	4
1247	1247	115.99415488583	-30.7608871594744	1.97738728729831	4
1248	1248	116.004785896939	-30.7608871594744	0	4
1249	1249	116.015416908047	-30.7608871594744	0	4
1250	1250	116.026047919155	-30.7608871594744	0	4
1251	1251	115.505128374854	-30.7715181705824	0	4
1252	1252	115.515759385962	-30.7715181705824	0	4
1253	1253	115.52639039707	-30.7715181705824	26.3233904061038	4
1254	1254	115.537021408179	-30.7715181705824	32.4154944745708	4
1255	1255	115.547652419287	-30.7715181705824	65.4802531002742	4
1256	1256	115.558283430395	-30.7715181705824	2.69404494331926	4
1257	1257	115.568914441503	-30.7715181705824	34.7661407554025	4
1258	1258	115.579545452611	-30.7715181705824	0	4
1259	1259	115.59017646372	-30.7715181705824	2.70670412777149	4
1260	1260	115.600807474828	-30.7715181705824	26.5717713061224	4
1261	1261	115.611438485936	-30.7715181705824	0	4
1262	1262	115.622069497044	-30.7715181705824	0	4
1263	1263	115.632700508152	-30.7715181705824	0	4
1264	1264	115.64333151926	-30.7715181705824	0	4
1265	1265	115.653962530369	-30.7715181705824	0	4
1266	1266	115.664593541477	-30.7715181705824	0	4
1267	1267	115.675224552585	-30.7715181705824	0	4
1268	1268	115.685855563693	-30.7715181705824	0	4
1269	1269	115.696486574801	-30.7715181705824	0	4
1270	1270	115.70711758591	-30.7715181705824	0	4
1271	1271	115.717748597018	-30.7715181705824	0	4
1272	1272	115.728379608126	-30.7715181705824	0	4
1273	1273	115.739010619234	-30.7715181705824	0	4
1274	1274	115.749641630342	-30.7715181705824	0	4
1275	1275	115.76027264145	-30.7715181705824	0	4
1276	1276	115.770903652559	-30.7715181705824	0	4
1277	1277	115.781534663667	-30.7715181705824	0	4
1278	1278	115.792165674775	-30.7715181705824	0	4
1279	1279	115.802796685883	-30.7715181705824	0	4
1280	1280	115.813427696991	-30.7715181705824	0	4
1281	1281	115.824058708099	-30.7715181705824	27.0527036761634	4
1282	1282	115.834689719208	-30.7715181705824	0	4
1283	1283	115.845320730316	-30.7715181705824	0	4
1284	1284	115.855951741424	-30.7715181705824	0	4
1285	1285	115.866582752532	-30.7715181705824	0	4
1286	1286	115.87721376364	-30.7715181705824	0	4
1287	1287	115.887844774749	-30.7715181705824	2.81233417665607	4
1288	1288	115.898475785857	-30.7715181705824	5.59384669632157	4
1289	1289	115.909106796965	-30.7715181705824	0	4
1290	1290	115.919737808073	-30.7715181705824	8.46478882036971	4
1291	1291	115.930368819181	-30.7715181705824	11.1873953101548	4
1292	1292	115.940999830289	-30.7715181705824	11.1559551904307	4
1293	1293	115.951630841398	-30.7715181705824	2.85256754134566	4
1294	1294	115.962261852506	-30.7715181705824	25.7091444374564	4
1295	1295	115.972892863614	-30.7715181705824	15.9547927118635	4
1296	1296	115.983523874722	-30.7715181705824	20.7656970772889	4
1297	1297	115.99415488583	-30.7715181705824	23.701311569683	4
1298	1298	116.004785896939	-30.7715181705824	0	4
1299	1299	116.015416908047	-30.7715181705824	0	4
1300	1300	116.026047919155	-30.7715181705824	0	4
1301	1301	115.505128374854	-30.7821491816903	0	4
1302	1302	115.515759385962	-30.7821491816903	0	4
1303	1303	115.52639039707	-30.7821491816903	2.66643407578166	4
1304	1304	115.537021408179	-30.7821491816903	56.4055842848414	4
1305	1305	115.547652419287	-30.7821491816903	43.1467766679335	4
1306	1306	115.558283430395	-30.7821491816903	0	4
1307	1307	115.568914441503	-30.7821491816903	32.7050018190304	4
1308	1308	115.579545452611	-30.7821491816903	12.8706044032641	4
1309	1309	115.59017646372	-30.7821491816903	0	4
1310	1310	115.600807474828	-30.7821491816903	0	4
1311	1311	115.611438485936	-30.7821491816903	7.79906301620363	4
1312	1312	115.622069497044	-30.7821491816903	0	4
1313	1313	115.632700508152	-30.7821491816903	0	4
1314	1314	115.64333151926	-30.7821491816903	0	4
1315	1315	115.653962530369	-30.7821491816903	0	4
1316	1316	115.664593541477	-30.7821491816903	0	4
1317	1317	115.675224552585	-30.7821491816903	0	4
1318	1318	115.685855563693	-30.7821491816903	0	4
1319	1319	115.696486574801	-30.7821491816903	0	4
1320	1320	115.70711758591	-30.7821491816903	0	4
1321	1321	115.717748597018	-30.7821491816903	0	4
1322	1322	115.728379608126	-30.7821491816903	0	4
1323	1323	115.739010619234	-30.7821491816903	0	4
1324	1324	115.749641630342	-30.7821491816903	0	4
1325	1325	115.76027264145	-30.7821491816903	0	4
1326	1326	115.770903652559	-30.7821491816903	0	4
1327	1327	115.781534663667	-30.7821491816903	0	4
1328	1328	115.792165674775	-30.7821491816903	0	4
1329	1329	115.802796685883	-30.7821491816903	0	4
1330	1330	115.813427696991	-30.7821491816903	0	4
1331	1331	115.824058708099	-30.7821491816903	20.779409630655	4
1332	1332	115.834689719208	-30.7821491816903	2.79361013263274	4
1333	1333	115.845320730316	-30.7821491816903	0	4
1334	1334	115.855951741424	-30.7821491816903	0	4
1335	1335	115.866582752532	-30.7821491816903	0	4
1336	1336	115.87721376364	-30.7821491816903	0	4
1337	1337	115.887844774749	-30.7821491816903	8.29458246872555	4
1338	1338	115.898475785857	-30.7821491816903	60.3100164611975	4
1339	1339	115.909106796965	-30.7821491816903	63.7728936579085	4
1340	1340	115.919737808073	-30.7821491816903	48.1643289410271	4
1341	1341	115.930368819181	-30.7821491816903	41.0852881386911	4
1342	1342	115.940999830289	-30.7821491816903	5.65271805146045	4
1343	1343	115.951630841398	-30.7821491816903	5.62269760345642	4
1344	1344	115.962261852506	-30.7821491816903	0	4
1345	1345	115.972892863614	-30.7821491816903	2.77636633157987	4
1346	1346	115.983523874722	-30.7821491816903	0	4
1347	1347	115.99415488583	-30.7821491816903	2.5396451210144	4
1348	1348	116.004785896939	-30.7821491816903	0	4
1349	1349	116.015416908047	-30.7821491816903	0	4
1350	1350	116.026047919155	-30.7821491816903	0	4
1351	1351	115.505128374854	-30.7927801927983	0	4
1352	1352	115.515759385962	-30.7927801927983	0	4
1353	1353	115.52639039707	-30.7927801927983	0	4
1354	1354	115.537021408179	-30.7927801927983	24.1346952448536	4
1355	1355	115.547652419287	-30.7927801927983	0	4
1356	1356	115.558283430395	-30.7927801927983	0	4
1357	1357	115.568914441503	-30.7927801927983	0	4
1358	1358	115.579545452611	-30.7927801927983	62.8323090394045	4
1359	1359	115.59017646372	-30.7927801927983	32.3742822943557	4
1360	1360	115.600807474828	-30.7927801927983	5.20391278323071	4
1361	1361	115.611438485936	-30.7927801927983	49.7850341937922	4
1362	1362	115.622069497044	-30.7927801927983	5.05959042115683	4
1363	1363	115.632700508152	-30.7927801927983	0	4
1364	1364	115.64333151926	-30.7927801927983	0	4
1365	1365	115.653962530369	-30.7927801927983	0	4
1366	1366	115.664593541477	-30.7927801927983	0	4
1367	1367	115.675224552585	-30.7927801927983	0	4
1368	1368	115.685855563693	-30.7927801927983	0	4
1369	1369	115.696486574801	-30.7927801927983	0	4
1370	1370	115.70711758591	-30.7927801927983	0	4
1371	1371	115.717748597018	-30.7927801927983	0	4
1372	1372	115.728379608126	-30.7927801927983	0	4
1373	1373	115.739010619234	-30.7927801927983	0	4
1374	1374	115.749641630342	-30.7927801927983	0	4
1375	1375	115.76027264145	-30.7927801927983	0	4
1376	1376	115.770903652559	-30.7927801927983	0	4
1377	1377	115.781534663667	-30.7927801927983	0	4
1378	1378	115.792165674775	-30.7927801927983	0	4
1379	1379	115.802796685883	-30.7927801927983	0	4
1380	1380	115.813427696991	-30.7927801927983	19.9855200287696	4
1381	1381	115.824058708099	-30.7927801927983	43.3058188831856	4
1382	1382	115.834689719208	-30.7927801927983	2.79261008486949	4
1383	1383	115.845320730316	-30.7927801927983	0	4
1384	1384	115.855951741424	-30.7927801927983	50.3689526605601	4
1385	1385	115.866582752532	-30.7927801927983	13.5549475522114	4
1386	1386	115.87721376364	-30.7927801927983	71.4306676174693	4
1387	1387	115.887844774749	-30.7927801927983	23.57218980165	4
1388	1388	115.898475785857	-30.7927801927983	58.087123163024	4
1389	1389	115.909106796965	-30.7927801927983	26.0354931811075	4
1390	1390	115.919737808073	-30.7927801927983	21.3660071576066	4
1391	1391	115.930368819181	-30.7927801927983	21.4040893361289	4
1392	1392	115.940999830289	-30.7927801927983	8.38235681527577	4
1393	1393	115.951630841398	-30.7927801927983	5.62512127276068	4
1394	1394	115.962261852506	-30.7927801927983	0	4
1395	1395	115.972892863614	-30.7927801927983	22.9566431650505	4
1396	1396	115.983523874722	-30.7927801927983	10.7119152188144	4
1397	1397	115.99415488583	-30.7927801927983	0	4
1398	1398	116.004785896939	-30.7927801927983	0	4
1399	1399	116.015416908047	-30.7927801927983	0	4
1400	1400	116.026047919155	-30.7927801927983	0	4
1401	1401	115.505128374854	-30.8034112039063	0	4
1402	1402	115.515759385962	-30.8034112039063	0	4
1403	1403	115.52639039707	-30.8034112039063	0	4
1404	1404	115.537021408179	-30.8034112039063	0	4
1405	1405	115.547652419287	-30.8034112039063	2.64896919936975	4
1406	1406	115.558283430395	-30.8034112039063	2.63992518788509	4
1407	1407	115.568914441503	-30.8034112039063	2.64513254043921	4
1408	1408	115.579545452611	-30.8034112039063	37.6937675289184	4
1409	1409	115.59017646372	-30.8034112039063	12.6115406526329	4
1410	1410	115.600807474828	-30.8034112039063	40.707022605082	4
1411	1411	115.611438485936	-30.8034112039063	17.0144727192179	4
1412	1412	115.622069497044	-30.8034112039063	0	4
1413	1413	115.632700508152	-30.8034112039063	0	4
1414	1414	115.64333151926	-30.8034112039063	0	4
1415	1415	115.653962530369	-30.8034112039063	0	4
1416	1416	115.664593541477	-30.8034112039063	0	4
1417	1417	115.675224552585	-30.8034112039063	0	4
1418	1418	115.685855563693	-30.8034112039063	0	4
1419	1419	115.696486574801	-30.8034112039063	0	4
1420	1420	115.70711758591	-30.8034112039063	0	4
1421	1421	115.717748597018	-30.8034112039063	0	4
1422	1422	115.728379608126	-30.8034112039063	0	4
1423	1423	115.739010619234	-30.8034112039063	0	4
1424	1424	115.749641630342	-30.8034112039063	0	4
1425	1425	115.76027264145	-30.8034112039063	0	4
1426	1426	115.770903652559	-30.8034112039063	0	4
1427	1427	115.781534663667	-30.8034112039063	0	4
1428	1428	115.792165674775	-30.8034112039063	0	4
1429	1429	115.802796685883	-30.8034112039063	0	4
1430	1430	115.813427696991	-30.8034112039063	25.4992990898575	4
1431	1431	115.824058708099	-30.8034112039063	35.7088022974811	4
1432	1432	115.834689719208	-30.8034112039063	0	4
1433	1433	115.845320730316	-30.8034112039063	0	4
1434	1434	115.855951741424	-30.8034112039063	0	4
1435	1435	115.866582752532	-30.8034112039063	0	4
1436	1436	115.87721376364	-30.8034112039063	13.6991298843061	4
1437	1437	115.887844774749	-30.8034112039063	5.6633406603503	4
1438	1438	115.898475785857	-30.8034112039063	62.0765446601347	4
1439	1439	115.909106796965	-30.8034112039063	23.788797004179	4
1440	1440	115.919737808073	-30.8034112039063	49.8440231904746	4
1441	1441	115.930368819181	-30.8034112039063	26.131696766335	4
1442	1442	115.940999830289	-30.8034112039063	38.8118684642813	4
1443	1443	115.951630841398	-30.8034112039063	5.44025267124631	4
1444	1444	115.962261852506	-30.8034112039063	17.986452485957	4
1445	1445	115.972892863614	-30.8034112039063	0	4
1446	1446	115.983523874722	-30.8034112039063	0	4
1447	1447	115.99415488583	-30.8034112039063	0	4
1448	1448	116.004785896939	-30.8034112039063	0	4
1449	1449	116.015416908047	-30.8034112039063	0	4
1450	1450	116.026047919155	-30.8034112039063	0	4
1451	1451	115.505128374854	-30.8140422150142	0	4
1452	1452	115.515759385962	-30.8140422150142	0	4
1453	1453	115.52639039707	-30.8140422150142	0	4
1454	1454	115.537021408179	-30.8140422150142	0	4
1455	1455	115.547652419287	-30.8140422150142	0	4
1456	1456	115.558283430395	-30.8140422150142	0	4
1457	1457	115.568914441503	-30.8140422150142	25.5096255807628	4
1458	1458	115.579545452611	-30.8140422150142	19.5463426324392	4
1459	1459	115.59017646372	-30.8140422150142	33.8366642005859	4
1460	1460	115.600807474828	-30.8140422150142	0	4
1461	1461	115.611438485936	-30.8140422150142	0	4
1462	1462	115.622069497044	-30.8140422150142	0	4
1463	1463	115.632700508152	-30.8140422150142	0	4
1464	1464	115.64333151926	-30.8140422150142	0	4
1465	1465	115.653962530369	-30.8140422150142	0	4
1466	1466	115.664593541477	-30.8140422150142	0	4
1467	1467	115.675224552585	-30.8140422150142	0	4
1468	1468	115.685855563693	-30.8140422150142	0	4
1469	1469	115.696486574801	-30.8140422150142	0	4
1470	1470	115.70711758591	-30.8140422150142	0	4
1471	1471	115.717748597018	-30.8140422150142	0	4
1472	1472	115.728379608126	-30.8140422150142	0	4
1473	1473	115.739010619234	-30.8140422150142	0	4
1474	1474	115.749641630342	-30.8140422150142	0	4
1475	1475	115.76027264145	-30.8140422150142	0	4
1476	1476	115.770903652559	-30.8140422150142	0	4
1477	1477	115.781534663667	-30.8140422150142	0	4
1478	1478	115.792165674775	-30.8140422150142	0	4
1479	1479	115.802796685883	-30.8140422150142	41.3294899711302	4
1480	1480	115.813427696991	-30.8140422150142	42.2499722443025	4
1481	1481	115.824058708099	-30.8140422150142	29.4805169915489	4
1482	1482	115.834689719208	-30.8140422150142	0	4
1483	1483	115.845320730316	-30.8140422150142	0	4
1484	1484	115.855951741424	-30.8140422150142	0	4
1485	1485	115.866582752532	-30.8140422150142	71.6120723320476	4
1486	1486	115.87721376364	-30.8140422150142	71.7134816007176	4
1487	1487	115.887844774749	-30.8140422150142	64.1274070658761	4
1488	1488	115.898475785857	-30.8140422150142	71.9000562222343	4
1489	1489	115.909106796965	-30.8140422150142	39.0354388970463	4
1490	1490	115.919737808073	-30.8140422150142	16.3910502450575	4
1491	1491	115.930368819181	-30.8140422150142	8.45324871466834	4
1492	1492	115.940999830289	-30.8140422150142	0	4
1493	1493	115.951630841398	-30.8140422150142	0	4
1494	1494	115.962261852506	-30.8140422150142	0	4
1495	1495	115.972892863614	-30.8140422150142	0	4
1496	1496	115.983523874722	-30.8140422150142	27.9281662350992	4
1497	1497	115.99415488583	-30.8140422150142	2.79608741280719	4
1498	1498	116.004785896939	-30.8140422150142	5.20584571825857	4
1499	1499	116.015416908047	-30.8140422150142	0	4
1500	1500	116.026047919155	-30.8140422150142	0	4
1501	1501	115.505128374854	-30.8246732261222	0	4
1502	1502	115.515759385962	-30.8246732261222	0	4
1503	1503	115.52639039707	-30.8246732261222	0	4
1504	1504	115.537021408179	-30.8246732261222	0	4
1505	1505	115.547652419287	-30.8246732261222	0	4
1506	1506	115.558283430395	-30.8246732261222	0	4
1507	1507	115.568914441503	-30.8246732261222	9.4594659030227	4
1508	1508	115.579545452611	-30.8246732261222	0	4
1509	1509	115.59017646372	-30.8246732261222	2.28146864209185	4
1510	1510	115.600807474828	-30.8246732261222	0	4
1511	1511	115.611438485936	-30.8246732261222	0	4
1512	1512	115.622069497044	-30.8246732261222	0	4
1513	1513	115.632700508152	-30.8246732261222	0	4
1514	1514	115.64333151926	-30.8246732261222	0	4
1515	1515	115.653962530369	-30.8246732261222	0	4
1516	1516	115.664593541477	-30.8246732261222	0	4
1517	1517	115.675224552585	-30.8246732261222	0	4
1518	1518	115.685855563693	-30.8246732261222	0	4
1519	1519	115.696486574801	-30.8246732261222	0	4
1520	1520	115.70711758591	-30.8246732261222	0	4
1521	1521	115.717748597018	-30.8246732261222	0	4
1522	1522	115.728379608126	-30.8246732261222	0	4
1523	1523	115.739010619234	-30.8246732261222	0	4
1524	1524	115.749641630342	-30.8246732261222	0	4
1525	1525	115.76027264145	-30.8246732261222	0	4
1526	1526	115.770903652559	-30.8246732261222	0	4
1527	1527	115.781534663667	-30.8246732261222	0	4
1528	1528	115.792165674775	-30.8246732261222	0	4
1529	1529	115.802796685883	-30.8246732261222	4.75752106391275	4
1530	1530	115.813427696991	-30.8246732261222	2.42797859202974	4
1531	1531	115.824058708099	-30.8246732261222	20.5727355342048	4
1532	1532	115.834689719208	-30.8246732261222	2.54026282288837	4
1533	1533	115.845320730316	-30.8246732261222	14.7477824925996	4
1534	1534	115.855951741424	-30.8246732261222	2.61366018971177	4
1535	1535	115.866582752532	-30.8246732261222	5.61607244061454	4
1536	1536	115.87721376364	-30.8246732261222	25.8378691280341	4
1537	1537	115.887844774749	-30.8246732261222	11.0646745399297	4
1538	1538	115.898475785857	-30.8246732261222	0	4
1539	1539	115.909106796965	-30.8246732261222	37.01994179551	4
1540	1540	115.919737808073	-30.8246732261222	26.1904525637124	4
1541	1541	115.930368819181	-30.8246732261222	11.1787965022279	4
1542	1542	115.940999830289	-30.8246732261222	0	4
1543	1543	115.951630841398	-30.8246732261222	5.62480476499927	4
1544	1544	115.962261852506	-30.8246732261222	0	4
1545	1545	115.972892863614	-30.8246732261222	0	4
1546	1546	115.983523874722	-30.8246732261222	37.2695691630348	4
1547	1547	115.99415488583	-30.8246732261222	7.95190139814681	4
1548	1548	116.004785896939	-30.8246732261222	0	4
1549	1549	116.015416908047	-30.8246732261222	0	4
1550	1550	116.026047919155	-30.8246732261222	0	4
1551	1551	115.505128374854	-30.8353042372301	0	4
1552	1552	115.515759385962	-30.8353042372301	0	4
1553	1553	115.52639039707	-30.8353042372301	0	4
1554	1554	115.537021408179	-30.8353042372301	0	4
1555	1555	115.547652419287	-30.8353042372301	0	4
1556	1556	115.558283430395	-30.8353042372301	0	4
1557	1557	115.568914441503	-30.8353042372301	0	4
1558	1558	115.579545452611	-30.8353042372301	0	4
1559	1559	115.59017646372	-30.8353042372301	0	4
1560	1560	115.600807474828	-30.8353042372301	14.7079462742397	4
1561	1561	115.611438485936	-30.8353042372301	2.6365712724999	4
1562	1562	115.622069497044	-30.8353042372301	7.7522856836511	4
1563	1563	115.632700508152	-30.8353042372301	10.2183325944373	4
1564	1564	115.64333151926	-30.8353042372301	10.1828984234723	4
1565	1565	115.653962530369	-30.8353042372301	2.59648853601219	4
1566	1566	115.664593541477	-30.8353042372301	0	4
1567	1567	115.675224552585	-30.8353042372301	0	4
1568	1568	115.685855563693	-30.8353042372301	0	4
1569	1569	115.696486574801	-30.8353042372301	0	4
1570	1570	115.70711758591	-30.8353042372301	0	4
1571	1571	115.717748597018	-30.8353042372301	0	4
1572	1572	115.728379608126	-30.8353042372301	0	4
1573	1573	115.739010619234	-30.8353042372301	0	4
1574	1574	115.749641630342	-30.8353042372301	0	4
1575	1575	115.76027264145	-30.8353042372301	0	4
1576	1576	115.770903652559	-30.8353042372301	0	4
1577	1577	115.781534663667	-30.8353042372301	0	4
1578	1578	115.792165674775	-30.8353042372301	0	4
1579	1579	115.802796685883	-30.8353042372301	0	4
1580	1580	115.813427696991	-30.8353042372301	0	4
1581	1581	115.824058708099	-30.8353042372301	0	4
1582	1582	115.834689719208	-30.8353042372301	0	4
1583	1583	115.845320730316	-30.8353042372301	0	4
1584	1584	115.855951741424	-30.8353042372301	0	4
1585	1585	115.866582752532	-30.8353042372301	8.02881779540068	4
1586	1586	115.87721376364	-30.8353042372301	5.62072928210603	4
1587	1587	115.887844774749	-30.8353042372301	30.3370655574383	4
1588	1588	115.898475785857	-30.8353042372301	0	4
1589	1589	115.909106796965	-30.8353042372301	5.66718464285558	4
1590	1590	115.919737808073	-30.8353042372301	0	4
1591	1591	115.930368819181	-30.8353042372301	23.8785847082874	4
1592	1592	115.940999830289	-30.8353042372301	69.0211166776687	4
1593	1593	115.951630841398	-30.8353042372301	55.4767101648175	4
1594	1594	115.962261852506	-30.8353042372301	71.203331413106	4
1595	1595	115.972892863614	-30.8353042372301	29.8739600357348	4
1596	1596	115.983523874722	-30.8353042372301	46.7167867475008	4
1597	1597	115.99415488583	-30.8353042372301	23.9351394164012	4
1598	1598	116.004785896939	-30.8353042372301	0	4
1599	1599	116.015416908047	-30.8353042372301	0	4
1600	1600	116.026047919155	-30.8353042372301	0	4
1601	1601	115.505128374854	-30.8459352483381	0	4
1602	1602	115.515759385962	-30.8459352483381	0	4
1603	1603	115.52639039707	-30.8459352483381	0	4
1604	1604	115.537021408179	-30.8459352483381	0	4
1605	1605	115.547652419287	-30.8459352483381	0	4
1606	1606	115.558283430395	-30.8459352483381	0	4
1607	1607	115.568914441503	-30.8459352483381	0	4
1608	1608	115.579545452611	-30.8459352483381	0	4
1609	1609	115.59017646372	-30.8459352483381	0	4
1610	1610	115.600807474828	-30.8459352483381	19.4506747129129	4
1611	1611	115.611438485936	-30.8459352483381	28.2321834891153	4
1612	1612	115.622069497044	-30.8459352483381	41.1520915545219	4
1613	1613	115.632700508152	-30.8459352483381	27.9421999315479	4
1614	1614	115.64333151926	-30.8459352483381	5.16815075754574	4
1615	1615	115.653962530369	-30.8459352483381	2.62418523147422	4
1616	1616	115.664593541477	-30.8459352483381	0	4
1617	1617	115.675224552585	-30.8459352483381	0	4
1618	1618	115.685855563693	-30.8459352483381	0	4
1619	1619	115.696486574801	-30.8459352483381	0	4
1620	1620	115.70711758591	-30.8459352483381	0	4
1621	1621	115.717748597018	-30.8459352483381	0	4
1622	1622	115.728379608126	-30.8459352483381	0	4
1623	1623	115.739010619234	-30.8459352483381	0	4
1624	1624	115.749641630342	-30.8459352483381	0	4
1625	1625	115.76027264145	-30.8459352483381	0	4
1626	1626	115.770903652559	-30.8459352483381	0	4
1627	1627	115.781534663667	-30.8459352483381	0	4
1628	1628	115.792165674775	-30.8459352483381	0	4
1629	1629	115.802796685883	-30.8459352483381	0	4
1630	1630	115.813427696991	-30.8459352483381	0	4
1631	1631	115.824058708099	-30.8459352483381	0	4
1632	1632	115.834689719208	-30.8459352483381	0	4
1633	1633	115.845320730316	-30.8459352483381	0	4
1634	1634	115.855951741424	-30.8459352483381	0	4
1635	1635	115.866582752532	-30.8459352483381	5.38463016663168	4
1636	1636	115.87721376364	-30.8459352483381	8.23842578352302	4
1637	1637	115.887844774749	-30.8459352483381	5.59688882047198	4
1638	1638	115.898475785857	-30.8459352483381	65.3187054086492	4
1639	1639	115.909106796965	-30.8459352483381	47.9579638200553	4
1640	1640	115.919737808073	-30.8459352483381	5.70019611893791	4
1641	1641	115.930368819181	-30.8459352483381	16.4695787342907	4
1642	1642	115.940999830289	-30.8459352483381	72.6475913274669	4
1643	1643	115.951630841398	-30.8459352483381	58.228244393534	4
1644	1644	115.962261852506	-30.8459352483381	71.1614090712678	4
1645	1645	115.972892863614	-30.8459352483381	23.338316663845	4
1646	1646	115.983523874722	-30.8459352483381	0	4
1647	1647	115.99415488583	-30.8459352483381	0	4
1648	1648	116.004785896939	-30.8459352483381	0	4
1649	1649	116.015416908047	-30.8459352483381	0	4
1650	1650	116.026047919155	-30.8459352483381	0	4
1651	1651	115.505128374854	-30.856566259446	0	4
1652	1652	115.515759385962	-30.856566259446	0	4
1653	1653	115.52639039707	-30.856566259446	0	4
1654	1654	115.537021408179	-30.856566259446	0	4
1655	1655	115.547652419287	-30.856566259446	0	4
1656	1656	115.558283430395	-30.856566259446	0	4
1657	1657	115.568914441503	-30.856566259446	0	4
1658	1658	115.579545452611	-30.856566259446	0	4
1659	1659	115.59017646372	-30.856566259446	0	4
1660	1660	115.600807474828	-30.856566259446	3.1063547587382	4
1661	1661	115.611438485936	-30.856566259446	23.461791420513	4
1662	1662	115.622069497044	-30.856566259446	7.39082911784197	4
1663	1663	115.632700508152	-30.856566259446	7.86258969350615	4
1664	1664	115.64333151926	-30.856566259446	0	4
1665	1665	115.653962530369	-30.856566259446	2.41718131148657	4
1666	1666	115.664593541477	-30.856566259446	0	4
1667	1667	115.675224552585	-30.856566259446	0	4
1668	1668	115.685855563693	-30.856566259446	0	4
1669	1669	115.696486574801	-30.856566259446	0	4
1670	1670	115.70711758591	-30.856566259446	0	4
1671	1671	115.717748597018	-30.856566259446	0	4
1672	1672	115.728379608126	-30.856566259446	0	4
1673	1673	115.739010619234	-30.856566259446	0	4
1674	1674	115.749641630342	-30.856566259446	0	4
1675	1675	115.76027264145	-30.856566259446	0	4
1676	1676	115.770903652559	-30.856566259446	0	4
1677	1677	115.781534663667	-30.856566259446	0	4
1678	1678	115.792165674775	-30.856566259446	0	4
1679	1679	115.802796685883	-30.856566259446	0	4
1680	1680	115.813427696991	-30.856566259446	0	4
1681	1681	115.824058708099	-30.856566259446	0	4
1682	1682	115.834689719208	-30.856566259446	2.20558505758908	4
1683	1683	115.845320730316	-30.856566259446	20.5787384345632	4
1684	1684	115.855951741424	-30.856566259446	0	4
1685	1685	115.866582752532	-30.856566259446	7.1821624265031	4
1686	1686	115.87721376364	-30.856566259446	12.7029535312665	4
1687	1687	115.887844774749	-30.856566259446	60.6989143244735	4
1688	1688	115.898475785857	-30.856566259446	53.6560630148204	4
1689	1689	115.909106796965	-30.856566259446	71.8398903580808	4
1690	1690	115.919737808073	-30.856566259446	5.68715764543481	4
1691	1691	115.930368819181	-30.856566259446	13.9278286193381	4
1692	1692	115.940999830289	-30.856566259446	0	4
1693	1693	115.951630841398	-30.856566259446	16.3616486459842	4
1694	1694	115.962261852506	-30.856566259446	0	4
1695	1695	115.972892863614	-30.856566259446	0	4
1696	1696	115.983523874722	-30.856566259446	0	4
1697	1697	115.99415488583	-30.856566259446	0	4
1698	1698	116.004785896939	-30.856566259446	0	4
1699	1699	116.015416908047	-30.856566259446	2.86347899371046	4
1700	1700	116.026047919155	-30.856566259446	0	4
1701	1701	115.505128374854	-30.867197270554	0	4
1702	1702	115.515759385962	-30.867197270554	0	4
1703	1703	115.52639039707	-30.867197270554	0	4
1704	1704	115.537021408179	-30.867197270554	0	4
1705	1705	115.547652419287	-30.867197270554	0	4
1706	1706	115.558283430395	-30.867197270554	0	4
1707	1707	115.568914441503	-30.867197270554	0	4
1708	1708	115.579545452611	-30.867197270554	0	4
1709	1709	115.59017646372	-30.867197270554	0	4
1710	1710	115.600807474828	-30.867197270554	0	4
1711	1711	115.611438485936	-30.867197270554	0.405923780268712	4
1712	1712	115.622069497044	-30.867197270554	52.858421491114	4
1713	1713	115.632700508152	-30.867197270554	0	4
1714	1714	115.64333151926	-30.867197270554	0	4
1715	1715	115.653962530369	-30.867197270554	32.0533772453905	4
1716	1716	115.664593541477	-30.867197270554	24.1766841146521	4
1717	1717	115.675224552585	-30.867197270554	0	4
1718	1718	115.685855563693	-30.867197270554	0	4
1719	1719	115.696486574801	-30.867197270554	0	4
1720	1720	115.70711758591	-30.867197270554	0	4
1721	1721	115.717748597018	-30.867197270554	0	4
1722	1722	115.728379608126	-30.867197270554	0	4
1723	1723	115.739010619234	-30.867197270554	0	4
1724	1724	115.749641630342	-30.867197270554	0	4
1725	1725	115.76027264145	-30.867197270554	0	4
1726	1726	115.770903652559	-30.867197270554	0	4
1727	1727	115.781534663667	-30.867197270554	0	4
1728	1728	115.792165674775	-30.867197270554	0	4
1729	1729	115.802796685883	-30.867197270554	0	4
1730	1730	115.813427696991	-30.867197270554	0	4
1731	1731	115.824058708099	-30.867197270554	0	4
1732	1732	115.834689719208	-30.867197270554	0	4
1733	1733	115.845320730316	-30.867197270554	15.972944416208	4
1734	1734	115.855951741424	-30.867197270554	10.8752638658664	4
1735	1735	115.866582752532	-30.867197270554	8.22233907945234	4
1736	1736	115.87721376364	-30.867197270554	27.7977370648291	4
1737	1737	115.887844774749	-30.867197270554	62.7656014703556	4
1738	1738	115.898475785857	-30.867197270554	34.507266667016	4
1739	1739	115.909106796965	-30.867197270554	30.5004116667857	4
1740	1740	115.919737808073	-30.867197270554	65.3039778244928	4
1741	1741	115.930368819181	-30.867197270554	64.8751573126455	4
1742	1742	115.940999830289	-30.867197270554	13.8863614721613	4
1743	1743	115.951630841398	-30.867197270554	5.6883913462249	4
1744	1744	115.962261852506	-30.867197270554	0	4
1745	1745	115.972892863614	-30.867197270554	5.63858435113962	4
1746	1746	115.983523874722	-30.867197270554	0	4
1747	1747	115.99415488583	-30.867197270554	0	4
1748	1748	116.004785896939	-30.867197270554	0	4
1749	1749	116.015416908047	-30.867197270554	2.4880710237183	4
1750	1750	116.026047919155	-30.867197270554	0	4
1751	1751	115.505128374854	-30.8778282816619	0	4
1752	1752	115.515759385962	-30.8778282816619	0	4
1753	1753	115.52639039707	-30.8778282816619	0	4
1754	1754	115.537021408179	-30.8778282816619	0	4
1755	1755	115.547652419287	-30.8778282816619	0	4
1756	1756	115.558283430395	-30.8778282816619	0	4
1757	1757	115.568914441503	-30.8778282816619	0	4
1758	1758	115.579545452611	-30.8778282816619	0	4
1759	1759	115.59017646372	-30.8778282816619	0	4
1760	1760	115.600807474828	-30.8778282816619	0	4
1761	1761	115.611438485936	-30.8778282816619	0	4
1762	1762	115.622069497044	-30.8778282816619	0	4
1763	1763	115.632700508152	-30.8778282816619	30.6399488556983	4
1764	1764	115.64333151926	-30.8778282816619	0	4
1765	1765	115.653962530369	-30.8778282816619	43.2034690884137	4
1766	1766	115.664593541477	-30.8778282816619	47.7393769708853	4
1767	1767	115.675224552585	-30.8778282816619	0	4
1768	1768	115.685855563693	-30.8778282816619	0	4
1769	1769	115.696486574801	-30.8778282816619	0	4
1770	1770	115.70711758591	-30.8778282816619	0	4
1771	1771	115.717748597018	-30.8778282816619	0	4
1772	1772	115.728379608126	-30.8778282816619	0	4
1773	1773	115.739010619234	-30.8778282816619	0	4
1774	1774	115.749641630342	-30.8778282816619	0	4
1775	1775	115.76027264145	-30.8778282816619	0	4
1776	1776	115.770903652559	-30.8778282816619	0	4
1777	1777	115.781534663667	-30.8778282816619	0	4
1778	1778	115.792165674775	-30.8778282816619	0	4
1779	1779	115.802796685883	-30.8778282816619	0	4
1780	1780	115.813427696991	-30.8778282816619	0	4
1781	1781	115.824058708099	-30.8778282816619	0	4
1782	1782	115.834689719208	-30.8778282816619	0	4
1783	1783	115.845320730316	-30.8778282816619	34.1814576879328	4
1784	1784	115.855951741424	-30.8778282816619	32.1549367655609	4
1785	1785	115.866582752532	-30.8778282816619	0	4
1786	1786	115.87721376364	-30.8778282816619	0	4
1787	1787	115.887844774749	-30.8778282816619	71.601949868377	4
1788	1788	115.898475785857	-30.8778282816619	2.84855230171861	4
1789	1789	115.909106796965	-30.8778282816619	59.5652800648079	4
1790	1790	115.919737808073	-30.8778282816619	64.3160144276088	4
1791	1791	115.930368819181	-30.8778282816619	8.50539552954594	4
1792	1792	115.940999830289	-30.8778282816619	11.1855381454138	4
1793	1793	115.951630841398	-30.8778282816619	21.4078305509358	4
1794	1794	115.962261852506	-30.8778282816619	60.7926114048165	4
1795	1795	115.972892863614	-30.8778282816619	38.8334566455204	4
1796	1796	115.983523874722	-30.8778282816619	0	4
1797	1797	115.99415488583	-30.8778282816619	0	4
1798	1798	116.004785896939	-30.8778282816619	0	4
1799	1799	116.015416908047	-30.8778282816619	0	4
1800	1800	116.026047919155	-30.8778282816619	0	4
1801	1801	115.505128374854	-30.8884592927699	0	4
1802	1802	115.515759385962	-30.8884592927699	0	4
1803	1803	115.52639039707	-30.8884592927699	0	4
1804	1804	115.537021408179	-30.8884592927699	0	4
1805	1805	115.547652419287	-30.8884592927699	0	4
1806	1806	115.558283430395	-30.8884592927699	0	4
1807	1807	115.568914441503	-30.8884592927699	0	4
1808	1808	115.579545452611	-30.8884592927699	0	4
1809	1809	115.59017646372	-30.8884592927699	0	4
1810	1810	115.600807474828	-30.8884592927699	0	4
1811	1811	115.611438485936	-30.8884592927699	0	4
1812	1812	115.622069497044	-30.8884592927699	0	4
1813	1813	115.632700508152	-30.8884592927699	10.4127683056275	4
1814	1814	115.64333151926	-30.8884592927699	11.7683489427396	4
1815	1815	115.653962530369	-30.8884592927699	12.3181605054573	4
1816	1816	115.664593541477	-30.8884592927699	10.4174594261058	4
1817	1817	115.675224552585	-30.8884592927699	0	4
1818	1818	115.685855563693	-30.8884592927699	0	4
1819	1819	115.696486574801	-30.8884592927699	0	4
1820	1820	115.70711758591	-30.8884592927699	0	4
1821	1821	115.717748597018	-30.8884592927699	0	4
1822	1822	115.728379608126	-30.8884592927699	0	4
1823	1823	115.739010619234	-30.8884592927699	0	4
1824	1824	115.749641630342	-30.8884592927699	0	4
1825	1825	115.76027264145	-30.8884592927699	0	4
1826	1826	115.770903652559	-30.8884592927699	0	4
1827	1827	115.781534663667	-30.8884592927699	0	4
1828	1828	115.792165674775	-30.8884592927699	0	4
1829	1829	115.802796685883	-30.8884592927699	0	4
1830	1830	115.813427696991	-30.8884592927699	0	4
1831	1831	115.824058708099	-30.8884592927699	0	4
1832	1832	115.834689719208	-30.8884592927699	0	4
1833	1833	115.845320730316	-30.8884592927699	0	4
1834	1834	115.855951741424	-30.8884592927699	8.29275929075456	4
1835	1835	115.866582752532	-30.8884592927699	0	4
1836	1836	115.87721376364	-30.8884592927699	0	4
1837	1837	115.887844774749	-30.8884592927699	18.719209722625	4
1838	1838	115.898475785857	-30.8884592927699	34.7294587394813	4
1839	1839	115.909106796965	-30.8884592927699	0	4
1840	1840	115.919737808073	-30.8884592927699	11.1604430511223	4
1841	1841	115.930368819181	-30.8884592927699	8.46992328128514	4
1842	1842	115.940999830289	-30.8884592927699	2.8793564599814	4
1843	1843	115.951630841398	-30.8884592927699	0	4
1844	1844	115.962261852506	-30.8884592927699	51.3280380420233	4
1845	1845	115.972892863614	-30.8884592927699	57.0492317709436	4
1846	1846	115.983523874722	-30.8884592927699	18.8176283687022	4
1847	1847	115.99415488583	-30.8884592927699	0	4
1848	1848	116.004785896939	-30.8884592927699	0	4
1849	1849	116.015416908047	-30.8884592927699	0	4
1850	1850	116.026047919155	-30.8884592927699	0	4
1851	1851	115.505128374854	-30.8990903038778	0	4
1852	1852	115.515759385962	-30.8990903038778	0	4
1853	1853	115.52639039707	-30.8990903038778	0	4
1854	1854	115.537021408179	-30.8990903038778	0	4
1855	1855	115.547652419287	-30.8990903038778	0	4
1856	1856	115.558283430395	-30.8990903038778	0	4
1857	1857	115.568914441503	-30.8990903038778	0	4
1858	1858	115.579545452611	-30.8990903038778	0	4
1859	1859	115.59017646372	-30.8990903038778	0	4
1860	1860	115.600807474828	-30.8990903038778	0	4
1861	1861	115.611438485936	-30.8990903038778	0	4
1862	1862	115.622069497044	-30.8990903038778	0	4
1863	1863	115.632700508152	-30.8990903038778	0	4
1864	1864	115.64333151926	-30.8990903038778	0	4
1865	1865	115.653962530369	-30.8990903038778	0	4
1866	1866	115.664593541477	-30.8990903038778	7.92517136094324	4
1867	1867	115.675224552585	-30.8990903038778	0	4
1868	1868	115.685855563693	-30.8990903038778	0	4
1869	1869	115.696486574801	-30.8990903038778	0	4
1870	1870	115.70711758591	-30.8990903038778	0	4
1871	1871	115.717748597018	-30.8990903038778	0	4
1872	1872	115.728379608126	-30.8990903038778	0	4
1873	1873	115.739010619234	-30.8990903038778	0	4
1874	1874	115.749641630342	-30.8990903038778	0	4
1875	1875	115.76027264145	-30.8990903038778	0	4
1876	1876	115.770903652559	-30.8990903038778	0	4
1877	1877	115.781534663667	-30.8990903038778	0	4
1878	1878	115.792165674775	-30.8990903038778	0	4
1879	1879	115.802796685883	-30.8990903038778	0	4
1880	1880	115.813427696991	-30.8990903038778	0	4
1881	1881	115.824058708099	-30.8990903038778	0	4
1882	1882	115.834689719208	-30.8990903038778	0	4
1883	1883	115.845320730316	-30.8990903038778	0	4
1884	1884	115.855951741424	-30.8990903038778	2.83836904783182	4
1885	1885	115.866582752532	-30.8990903038778	0	4
1886	1886	115.87721376364	-30.8990903038778	0	4
1887	1887	115.887844774749	-30.8990903038778	0	4
1888	1888	115.898475785857	-30.8990903038778	0	4
1889	1889	115.909106796965	-30.8990903038778	0	4
1890	1890	115.919737808073	-30.8990903038778	0	4
1891	1891	115.930368819181	-30.8990903038778	8.45746269207909	4
1892	1892	115.940999830289	-30.8990903038778	5.70012829567408	4
1893	1893	115.951630841398	-30.8990903038778	5.69125417927711	4
1894	1894	115.962261852506	-30.8990903038778	11.1458988568301	4
1895	1895	115.972892863614	-30.8990903038778	13.6317718094462	4
1896	1896	115.983523874722	-30.8990903038778	5.45205080012977	4
1897	1897	115.99415488583	-30.8990903038778	0	4
1898	1898	116.004785896939	-30.8990903038778	0	4
1899	1899	116.015416908047	-30.8990903038778	0	4
1900	1900	116.026047919155	-30.8990903038778	0	4
1901	1901	115.505128374854	-30.9097213149858	0	4
1902	1902	115.515759385962	-30.9097213149858	0	4
1903	1903	115.52639039707	-30.9097213149858	0	4
1904	1904	115.537021408179	-30.9097213149858	0	4
1905	1905	115.547652419287	-30.9097213149858	0	4
1906	1906	115.558283430395	-30.9097213149858	0	4
1907	1907	115.568914441503	-30.9097213149858	0	4
1908	1908	115.579545452611	-30.9097213149858	0	4
1909	1909	115.59017646372	-30.9097213149858	0	4
1910	1910	115.600807474828	-30.9097213149858	0	4
1911	1911	115.611438485936	-30.9097213149858	0	4
1912	1912	115.622069497044	-30.9097213149858	0	4
1913	1913	115.632700508152	-30.9097213149858	0	4
1914	1914	115.64333151926	-30.9097213149858	20.7341118185758	4
1915	1915	115.653962530369	-30.9097213149858	2.68828722709085	4
1916	1916	115.664593541477	-30.9097213149858	0	4
1917	1917	115.675224552585	-30.9097213149858	0	4
1918	1918	115.685855563693	-30.9097213149858	0	4
1919	1919	115.696486574801	-30.9097213149858	0	4
1920	1920	115.70711758591	-30.9097213149858	0	4
1921	1921	115.717748597018	-30.9097213149858	0	4
1922	1922	115.728379608126	-30.9097213149858	0	4
1923	1923	115.739010619234	-30.9097213149858	0	4
1924	1924	115.749641630342	-30.9097213149858	0	4
1925	1925	115.76027264145	-30.9097213149858	0	4
1926	1926	115.770903652559	-30.9097213149858	0	4
1927	1927	115.781534663667	-30.9097213149858	0	4
1928	1928	115.792165674775	-30.9097213149858	0	4
1929	1929	115.802796685883	-30.9097213149858	0	4
1930	1930	115.813427696991	-30.9097213149858	0	4
1931	1931	115.824058708099	-30.9097213149858	15.9363039069969	4
1932	1932	115.834689719208	-30.9097213149858	23.0375512637169	4
1933	1933	115.845320730316	-30.9097213149858	2.05510190988844	4
1934	1934	115.855951741424	-30.9097213149858	8.05045679838389	4
1935	1935	115.866582752532	-30.9097213149858	3.13948296902491	4
1936	1936	115.87721376364	-30.9097213149858	2.89390829737527	4
1937	1937	115.887844774749	-30.9097213149858	8.50960804808175	4
1938	1938	115.898475785857	-30.9097213149858	0	4
1939	1939	115.909106796965	-30.9097213149858	0	4
1940	1940	115.919737808073	-30.9097213149858	0	4
1941	1941	115.930368819181	-30.9097213149858	11.1298330666136	4
1942	1942	115.940999830289	-30.9097213149858	2.87343162469664	4
1943	1943	115.951630841398	-30.9097213149858	11.1405912073605	4
1944	1944	115.962261852506	-30.9097213149858	0	4
1945	1945	115.972892863614	-30.9097213149858	0	4
1946	1946	115.983523874722	-30.9097213149858	0	4
1947	1947	115.99415488583	-30.9097213149858	2.71273005710816	4
1948	1948	116.004785896939	-30.9097213149858	0	4
1949	1949	116.015416908047	-30.9097213149858	0	4
1950	1950	116.026047919155	-30.9097213149858	0	4
1951	1951	115.505128374854	-30.9203523260937	0	4
1952	1952	115.515759385962	-30.9203523260937	0	4
1953	1953	115.52639039707	-30.9203523260937	0	4
1954	1954	115.537021408179	-30.9203523260937	0	4
1955	1955	115.547652419287	-30.9203523260937	0	4
1956	1956	115.558283430395	-30.9203523260937	0	4
1957	1957	115.568914441503	-30.9203523260937	0	4
1958	1958	115.579545452611	-30.9203523260937	0	4
1959	1959	115.59017646372	-30.9203523260937	0	4
1960	1960	115.600807474828	-30.9203523260937	0	4
1961	1961	115.611438485936	-30.9203523260937	0	4
1962	1962	115.622069497044	-30.9203523260937	0	4
1963	1963	115.632700508152	-30.9203523260937	0	4
1964	1964	115.64333151926	-30.9203523260937	2.68732119257986	4
1965	1965	115.653962530369	-30.9203523260937	26.6825640236487	4
1966	1966	115.664593541477	-30.9203523260937	0	4
1967	1967	115.675224552585	-30.9203523260937	2.71804585899148	4
1968	1968	115.685855563693	-30.9203523260937	0	4
1969	1969	115.696486574801	-30.9203523260937	0	4
1970	1970	115.70711758591	-30.9203523260937	0	4
1971	1971	115.717748597018	-30.9203523260937	0	4
1972	1972	115.728379608126	-30.9203523260937	0	4
1973	1973	115.739010619234	-30.9203523260937	0	4
1974	1974	115.749641630342	-30.9203523260937	0	4
1975	1975	115.76027264145	-30.9203523260937	0	4
1976	1976	115.770903652559	-30.9203523260937	0	4
1977	1977	115.781534663667	-30.9203523260937	0	4
1978	1978	115.792165674775	-30.9203523260937	0	4
1979	1979	115.802796685883	-30.9203523260937	0	4
1980	1980	115.813427696991	-30.9203523260937	0	4
1981	1981	115.824058708099	-30.9203523260937	27.7799652920274	4
1982	1982	115.834689719208	-30.9203523260937	37.2536635195323	4
1983	1983	115.845320730316	-30.9203523260937	0	4
1984	1984	115.855951741424	-30.9203523260937	0	4
1985	1985	115.866582752532	-30.9203523260937	0	4
1986	1986	115.87721376364	-30.9203523260937	0	4
1987	1987	115.887844774749	-30.9203523260937	0	4
1988	1988	115.898475785857	-30.9203523260937	10.8469523840708	4
1989	1989	115.909106796965	-30.9203523260937	8.05594337739549	4
1990	1990	115.919737808073	-30.9203523260937	0	4
1991	1991	115.930368819181	-30.9203523260937	0	4
1992	1992	115.940999830289	-30.9203523260937	5.66837527987376	4
1993	1993	115.951630841398	-30.9203523260937	0	4
1994	1994	115.962261852506	-30.9203523260937	0	4
1995	1995	115.972892863614	-30.9203523260937	0	4
1996	1996	115.983523874722	-30.9203523260937	0	4
1997	1997	115.99415488583	-30.9203523260937	0	4
1998	1998	116.004785896939	-30.9203523260937	0	4
1999	1999	116.015416908047	-30.9203523260937	0	4
[truncated: 501 more rows]
