# Supplementary material for: A Landscape Approach to Invasive Species Management
Source: PLoS One. 2016 Jul 29;11(7):e0160417. doi: 10.1371/journal.pone.0160417 (PMC4966913; doi:10.1371/journal.pone.0160417)
Supplement: S1 Appendix — The archive includes source code, readme file explaining how to run it, and the input files necessary to run the simulations. (ZIP) [file pone.0160417.s001.zip › appendix/landscapes/tbl_MetapopGrid1km_landsc50km_5.csv]

	CellNo	XCoordCell	YCoordCell	PopSize	LandscNo
1	1	117.005164042218	-31.7049209458608	0	5
2	2	117.015795053326	-31.7049209458608	0	5
3	3	117.026426064434	-31.7049209458608	0	5
4	4	117.037057075543	-31.7049209458608	0	5
5	5	117.047688086651	-31.7049209458608	0	5
6	6	117.058319097759	-31.7049209458608	0	5
7	7	117.068950108867	-31.7049209458608	0	5
8	8	117.079581119975	-31.7049209458608	0	5
9	9	117.090212131083	-31.7049209458608	0	5
10	10	117.100843142192	-31.7049209458608	0	5
11	11	117.1114741533	-31.7049209458608	0	5
12	12	117.122105164408	-31.7049209458608	0	5
13	13	117.132736175516	-31.7049209458608	0	5
14	14	117.143367186624	-31.7049209458608	0	5
15	15	117.153998197733	-31.7049209458608	0	5
16	16	117.164629208841	-31.7049209458608	0	5
17	17	117.175260219949	-31.7049209458608	0	5
18	18	117.185891231057	-31.7049209458608	0	5
19	19	117.196522242165	-31.7049209458608	0	5
20	20	117.207153253273	-31.7049209458608	0	5
21	21	117.217784264382	-31.7049209458608	0	5
22	22	117.22841527549	-31.7049209458608	0	5
23	23	117.239046286598	-31.7049209458608	0	5
24	24	117.249677297706	-31.7049209458608	0	5
25	25	117.260308308814	-31.7049209458608	0	5
26	26	117.270939319923	-31.7049209458608	0	5
27	27	117.281570331031	-31.7049209458608	0	5
28	28	117.292201342139	-31.7049209458608	0	5
29	29	117.302832353247	-31.7049209458608	0	5
30	30	117.313463364355	-31.7049209458608	0	5
31	31	117.324094375463	-31.7049209458608	0	5
32	32	117.334725386572	-31.7049209458608	0	5
33	33	117.34535639768	-31.7049209458608	0	5
34	34	117.355987408788	-31.7049209458608	0	5
35	35	117.366618419896	-31.7049209458608	0	5
36	36	117.377249431004	-31.7049209458608	0	5
37	37	117.387880442112	-31.7049209458608	0	5
38	38	117.398511453221	-31.7049209458608	0	5
39	39	117.409142464329	-31.7049209458608	0	5
40	40	117.419773475437	-31.7049209458608	0	5
41	41	117.430404486545	-31.7049209458608	0	5
42	42	117.441035497653	-31.7049209458608	0	5
43	43	117.451666508762	-31.7049209458608	0	5
44	44	117.46229751987	-31.7049209458608	0	5
45	45	117.472928530978	-31.7049209458608	0	5
46	46	117.483559542086	-31.7049209458608	0	5
47	47	117.494190553194	-31.7049209458608	0	5
48	48	117.504821564302	-31.7049209458608	0	5
49	49	117.515452575411	-31.7049209458608	0	5
50	50	117.526083586519	-31.7049209458608	0	5
51	51	117.005164042218	-31.7155519569687	0	5
52	52	117.015795053326	-31.7155519569687	0	5
53	53	117.026426064434	-31.7155519569687	0	5
54	54	117.037057075543	-31.7155519569687	0	5
55	55	117.047688086651	-31.7155519569687	0	5
56	56	117.058319097759	-31.7155519569687	0	5
57	57	117.068950108867	-31.7155519569687	0	5
58	58	117.079581119975	-31.7155519569687	0	5
59	59	117.090212131083	-31.7155519569687	0	5
60	60	117.100843142192	-31.7155519569687	0	5
61	61	117.1114741533	-31.7155519569687	0	5
62	62	117.122105164408	-31.7155519569687	0	5
63	63	117.132736175516	-31.7155519569687	0	5
64	64	117.143367186624	-31.7155519569687	0	5
65	65	117.153998197733	-31.7155519569687	0	5
66	66	117.164629208841	-31.7155519569687	0	5
67	67	117.175260219949	-31.7155519569687	0	5
68	68	117.185891231057	-31.7155519569687	0	5
69	69	117.196522242165	-31.7155519569687	0	5
70	70	117.207153253273	-31.7155519569687	0	5
71	71	117.217784264382	-31.7155519569687	0	5
72	72	117.22841527549	-31.7155519569687	0	5
73	73	117.239046286598	-31.7155519569687	0	5
74	74	117.249677297706	-31.7155519569687	0	5
75	75	117.260308308814	-31.7155519569687	0	5
76	76	117.270939319923	-31.7155519569687	0	5
77	77	117.281570331031	-31.7155519569687	0	5
78	78	117.292201342139	-31.7155519569687	0	5
79	79	117.302832353247	-31.7155519569687	0	5
80	80	117.313463364355	-31.7155519569687	0	5
81	81	117.324094375463	-31.7155519569687	0	5
82	82	117.334725386572	-31.7155519569687	0	5
83	83	117.34535639768	-31.7155519569687	0	5
84	84	117.355987408788	-31.7155519569687	0	5
85	85	117.366618419896	-31.7155519569687	0	5
86	86	117.377249431004	-31.7155519569687	0	5
87	87	117.387880442112	-31.7155519569687	0	5
88	88	117.398511453221	-31.7155519569687	0	5
89	89	117.409142464329	-31.7155519569687	0	5
90	90	117.419773475437	-31.7155519569687	0	5
91	91	117.430404486545	-31.7155519569687	0	5
92	92	117.441035497653	-31.7155519569687	0	5
93	93	117.451666508762	-31.7155519569687	0	5
94	94	117.46229751987	-31.7155519569687	0	5
95	95	117.472928530978	-31.7155519569687	0	5
96	96	117.483559542086	-31.7155519569687	0	5
97	97	117.494190553194	-31.7155519569687	0	5
98	98	117.504821564302	-31.7155519569687	0	5
99	99	117.515452575411	-31.7155519569687	0	5
100	100	117.526083586519	-31.7155519569687	0	5
101	101	117.005164042218	-31.7261829680767	0	5
102	102	117.015795053326	-31.7261829680767	0	5
103	103	117.026426064434	-31.7261829680767	0	5
104	104	117.037057075543	-31.7261829680767	0	5
105	105	117.047688086651	-31.7261829680767	0	5
106	106	117.058319097759	-31.7261829680767	0	5
107	107	117.068950108867	-31.7261829680767	0	5
108	108	117.079581119975	-31.7261829680767	0	5
109	109	117.090212131083	-31.7261829680767	0	5
110	110	117.100843142192	-31.7261829680767	0	5
111	111	117.1114741533	-31.7261829680767	3.58043134651977	5
112	112	117.122105164408	-31.7261829680767	0	5
113	113	117.132736175516	-31.7261829680767	0	5
114	114	117.143367186624	-31.7261829680767	0	5
115	115	117.153998197733	-31.7261829680767	0	5
116	116	117.164629208841	-31.7261829680767	0	5
117	117	117.175260219949	-31.7261829680767	0	5
118	118	117.185891231057	-31.7261829680767	0	5
119	119	117.196522242165	-31.7261829680767	0	5
120	120	117.207153253273	-31.7261829680767	0	5
121	121	117.217784264382	-31.7261829680767	0	5
122	122	117.22841527549	-31.7261829680767	0	5
123	123	117.239046286598	-31.7261829680767	0	5
124	124	117.249677297706	-31.7261829680767	0	5
125	125	117.260308308814	-31.7261829680767	0	5
126	126	117.270939319923	-31.7261829680767	0	5
127	127	117.281570331031	-31.7261829680767	0	5
128	128	117.292201342139	-31.7261829680767	0	5
129	129	117.302832353247	-31.7261829680767	0	5
130	130	117.313463364355	-31.7261829680767	0	5
131	131	117.324094375463	-31.7261829680767	0	5
132	132	117.334725386572	-31.7261829680767	0	5
133	133	117.34535639768	-31.7261829680767	0	5
134	134	117.355987408788	-31.7261829680767	0	5
135	135	117.366618419896	-31.7261829680767	0	5
136	136	117.377249431004	-31.7261829680767	0	5
137	137	117.387880442112	-31.7261829680767	0	5
138	138	117.398511453221	-31.7261829680767	0	5
139	139	117.409142464329	-31.7261829680767	0	5
140	140	117.419773475437	-31.7261829680767	0	5
141	141	117.430404486545	-31.7261829680767	0	5
142	142	117.441035497653	-31.7261829680767	0	5
143	143	117.451666508762	-31.7261829680767	0	5
144	144	117.46229751987	-31.7261829680767	0	5
145	145	117.472928530978	-31.7261829680767	0	5
146	146	117.483559542086	-31.7261829680767	0	5
147	147	117.494190553194	-31.7261829680767	0	5
148	148	117.504821564302	-31.7261829680767	0	5
149	149	117.515452575411	-31.7261829680767	0	5
150	150	117.526083586519	-31.7261829680767	0	5
151	151	117.005164042218	-31.7368139791847	0	5
152	152	117.015795053326	-31.7368139791847	0	5
153	153	117.026426064434	-31.7368139791847	0	5
154	154	117.037057075543	-31.7368139791847	0	5
155	155	117.047688086651	-31.7368139791847	0	5
156	156	117.058319097759	-31.7368139791847	0	5
157	157	117.068950108867	-31.7368139791847	0	5
158	158	117.079581119975	-31.7368139791847	0	5
159	159	117.090212131083	-31.7368139791847	0	5
160	160	117.100843142192	-31.7368139791847	0	5
161	161	117.1114741533	-31.7368139791847	0	5
162	162	117.122105164408	-31.7368139791847	0	5
163	163	117.132736175516	-31.7368139791847	0	5
164	164	117.143367186624	-31.7368139791847	0	5
165	165	117.153998197733	-31.7368139791847	0	5
166	166	117.164629208841	-31.7368139791847	0	5
167	167	117.175260219949	-31.7368139791847	0	5
168	168	117.185891231057	-31.7368139791847	0	5
169	169	117.196522242165	-31.7368139791847	0	5
170	170	117.207153253273	-31.7368139791847	0	5
171	171	117.217784264382	-31.7368139791847	0	5
172	172	117.22841527549	-31.7368139791847	0	5
173	173	117.239046286598	-31.7368139791847	0	5
174	174	117.249677297706	-31.7368139791847	0	5
175	175	117.260308308814	-31.7368139791847	0	5
176	176	117.270939319923	-31.7368139791847	0	5
177	177	117.281570331031	-31.7368139791847	0	5
178	178	117.292201342139	-31.7368139791847	0	5
179	179	117.302832353247	-31.7368139791847	0	5
180	180	117.313463364355	-31.7368139791847	0	5
181	181	117.324094375463	-31.7368139791847	0	5
182	182	117.334725386572	-31.7368139791847	0	5
183	183	117.34535639768	-31.7368139791847	0	5
184	184	117.355987408788	-31.7368139791847	0	5
185	185	117.366618419896	-31.7368139791847	0	5
186	186	117.377249431004	-31.7368139791847	0	5
187	187	117.387880442112	-31.7368139791847	0	5
188	188	117.398511453221	-31.7368139791847	0	5
189	189	117.409142464329	-31.7368139791847	0	5
190	190	117.419773475437	-31.7368139791847	0	5
191	191	117.430404486545	-31.7368139791847	0	5
192	192	117.441035497653	-31.7368139791847	0	5
193	193	117.451666508762	-31.7368139791847	0	5
194	194	117.46229751987	-31.7368139791847	0	5
195	195	117.472928530978	-31.7368139791847	0	5
196	196	117.483559542086	-31.7368139791847	0	5
197	197	117.494190553194	-31.7368139791847	0	5
198	198	117.504821564302	-31.7368139791847	0	5
199	199	117.515452575411	-31.7368139791847	0	5
200	200	117.526083586519	-31.7368139791847	0	5
201	201	117.005164042218	-31.7474449902926	0	5
202	202	117.015795053326	-31.7474449902926	0	5
203	203	117.026426064434	-31.7474449902926	0	5
204	204	117.037057075543	-31.7474449902926	0	5
205	205	117.047688086651	-31.7474449902926	0	5
206	206	117.058319097759	-31.7474449902926	0	5
207	207	117.068950108867	-31.7474449902926	0	5
208	208	117.079581119975	-31.7474449902926	0	5
209	209	117.090212131083	-31.7474449902926	0	5
210	210	117.100843142192	-31.7474449902926	0	5
211	211	117.1114741533	-31.7474449902926	0	5
212	212	117.122105164408	-31.7474449902926	0	5
213	213	117.132736175516	-31.7474449902926	0	5
214	214	117.143367186624	-31.7474449902926	0	5
215	215	117.153998197733	-31.7474449902926	0	5
216	216	117.164629208841	-31.7474449902926	0	5
217	217	117.175260219949	-31.7474449902926	0	5
218	218	117.185891231057	-31.7474449902926	0	5
219	219	117.196522242165	-31.7474449902926	0	5
220	220	117.207153253273	-31.7474449902926	0	5
221	221	117.217784264382	-31.7474449902926	0	5
222	222	117.22841527549	-31.7474449902926	0	5
223	223	117.239046286598	-31.7474449902926	0	5
224	224	117.249677297706	-31.7474449902926	0	5
225	225	117.260308308814	-31.7474449902926	0	5
226	226	117.270939319923	-31.7474449902926	0	5
227	227	117.281570331031	-31.7474449902926	0	5
228	228	117.292201342139	-31.7474449902926	0	5
229	229	117.302832353247	-31.7474449902926	0	5
230	230	117.313463364355	-31.7474449902926	0	5
231	231	117.324094375463	-31.7474449902926	0	5
232	232	117.334725386572	-31.7474449902926	0	5
233	233	117.34535639768	-31.7474449902926	0	5
234	234	117.355987408788	-31.7474449902926	0	5
235	235	117.366618419896	-31.7474449902926	0	5
236	236	117.377249431004	-31.7474449902926	0	5
237	237	117.387880442112	-31.7474449902926	0	5
238	238	117.398511453221	-31.7474449902926	0	5
239	239	117.409142464329	-31.7474449902926	0	5
240	240	117.419773475437	-31.7474449902926	0	5
241	241	117.430404486545	-31.7474449902926	0	5
242	242	117.441035497653	-31.7474449902926	0	5
243	243	117.451666508762	-31.7474449902926	0	5
244	244	117.46229751987	-31.7474449902926	0	5
245	245	117.472928530978	-31.7474449902926	0	5
246	246	117.483559542086	-31.7474449902926	0	5
247	247	117.494190553194	-31.7474449902926	0	5
248	248	117.504821564302	-31.7474449902926	0	5
249	249	117.515452575411	-31.7474449902926	0	5
250	250	117.526083586519	-31.7474449902926	0	5
251	251	117.005164042218	-31.7580760014006	0	5
252	252	117.015795053326	-31.7580760014006	0	5
253	253	117.026426064434	-31.7580760014006	0	5
254	254	117.037057075543	-31.7580760014006	0	5
255	255	117.047688086651	-31.7580760014006	0	5
256	256	117.058319097759	-31.7580760014006	0	5
257	257	117.068950108867	-31.7580760014006	0	5
258	258	117.079581119975	-31.7580760014006	0	5
259	259	117.090212131083	-31.7580760014006	0	5
260	260	117.100843142192	-31.7580760014006	0	5
261	261	117.1114741533	-31.7580760014006	0	5
262	262	117.122105164408	-31.7580760014006	0	5
263	263	117.132736175516	-31.7580760014006	0	5
264	264	117.143367186624	-31.7580760014006	0	5
265	265	117.153998197733	-31.7580760014006	0	5
266	266	117.164629208841	-31.7580760014006	0	5
267	267	117.175260219949	-31.7580760014006	0	5
268	268	117.185891231057	-31.7580760014006	0	5
269	269	117.196522242165	-31.7580760014006	0	5
270	270	117.207153253273	-31.7580760014006	0	5
271	271	117.217784264382	-31.7580760014006	0	5
272	272	117.22841527549	-31.7580760014006	0	5
273	273	117.239046286598	-31.7580760014006	0	5
274	274	117.249677297706	-31.7580760014006	0	5
275	275	117.260308308814	-31.7580760014006	0	5
276	276	117.270939319923	-31.7580760014006	0	5
277	277	117.281570331031	-31.7580760014006	0	5
278	278	117.292201342139	-31.7580760014006	0	5
279	279	117.302832353247	-31.7580760014006	0	5
280	280	117.313463364355	-31.7580760014006	0	5
281	281	117.324094375463	-31.7580760014006	0	5
282	282	117.334725386572	-31.7580760014006	0	5
283	283	117.34535639768	-31.7580760014006	0	5
284	284	117.355987408788	-31.7580760014006	0	5
285	285	117.366618419896	-31.7580760014006	0	5
286	286	117.377249431004	-31.7580760014006	0	5
287	287	117.387880442112	-31.7580760014006	0	5
288	288	117.398511453221	-31.7580760014006	0	5
289	289	117.409142464329	-31.7580760014006	0	5
290	290	117.419773475437	-31.7580760014006	0	5
291	291	117.430404486545	-31.7580760014006	0	5
292	292	117.441035497653	-31.7580760014006	0	5
293	293	117.451666508762	-31.7580760014006	0	5
294	294	117.46229751987	-31.7580760014006	0	5
295	295	117.472928530978	-31.7580760014006	0	5
296	296	117.483559542086	-31.7580760014006	0	5
297	297	117.494190553194	-31.7580760014006	0	5
298	298	117.504821564302	-31.7580760014006	0	5
299	299	117.515452575411	-31.7580760014006	0	5
300	300	117.526083586519	-31.7580760014006	0	5
301	301	117.005164042218	-31.7687070125085	0	5
302	302	117.015795053326	-31.7687070125085	0	5
303	303	117.026426064434	-31.7687070125085	0	5
304	304	117.037057075543	-31.7687070125085	0	5
305	305	117.047688086651	-31.7687070125085	0	5
306	306	117.058319097759	-31.7687070125085	0	5
307	307	117.068950108867	-31.7687070125085	0	5
308	308	117.079581119975	-31.7687070125085	0	5
309	309	117.090212131083	-31.7687070125085	0	5
310	310	117.100843142192	-31.7687070125085	0	5
311	311	117.1114741533	-31.7687070125085	0	5
312	312	117.122105164408	-31.7687070125085	0	5
313	313	117.132736175516	-31.7687070125085	0	5
314	314	117.143367186624	-31.7687070125085	0	5
315	315	117.153998197733	-31.7687070125085	0	5
316	316	117.164629208841	-31.7687070125085	0	5
317	317	117.175260219949	-31.7687070125085	0	5
318	318	117.185891231057	-31.7687070125085	0	5
319	319	117.196522242165	-31.7687070125085	0	5
320	320	117.207153253273	-31.7687070125085	0	5
321	321	117.217784264382	-31.7687070125085	0	5
322	322	117.22841527549	-31.7687070125085	0	5
323	323	117.239046286598	-31.7687070125085	0	5
324	324	117.249677297706	-31.7687070125085	0	5
325	325	117.260308308814	-31.7687070125085	0	5
326	326	117.270939319923	-31.7687070125085	0	5
327	327	117.281570331031	-31.7687070125085	0	5
328	328	117.292201342139	-31.7687070125085	0	5
329	329	117.302832353247	-31.7687070125085	0	5
330	330	117.313463364355	-31.7687070125085	0	5
331	331	117.324094375463	-31.7687070125085	0	5
332	332	117.334725386572	-31.7687070125085	0	5
333	333	117.34535639768	-31.7687070125085	0	5
334	334	117.355987408788	-31.7687070125085	0	5
335	335	117.366618419896	-31.7687070125085	0	5
336	336	117.377249431004	-31.7687070125085	0	5
337	337	117.387880442112	-31.7687070125085	0	5
338	338	117.398511453221	-31.7687070125085	0	5
339	339	117.409142464329	-31.7687070125085	0	5
340	340	117.419773475437	-31.7687070125085	0	5
341	341	117.430404486545	-31.7687070125085	0	5
342	342	117.441035497653	-31.7687070125085	0	5
343	343	117.451666508762	-31.7687070125085	0	5
344	344	117.46229751987	-31.7687070125085	0	5
345	345	117.472928530978	-31.7687070125085	0	5
346	346	117.483559542086	-31.7687070125085	0	5
347	347	117.494190553194	-31.7687070125085	0	5
348	348	117.504821564302	-31.7687070125085	0	5
349	349	117.515452575411	-31.7687070125085	0	5
350	350	117.526083586519	-31.7687070125085	0	5
351	351	117.005164042218	-31.7793380236165	0	5
352	352	117.015795053326	-31.7793380236165	0	5
353	353	117.026426064434	-31.7793380236165	0	5
354	354	117.037057075543	-31.7793380236165	0	5
355	355	117.047688086651	-31.7793380236165	0	5
356	356	117.058319097759	-31.7793380236165	0	5
357	357	117.068950108867	-31.7793380236165	0	5
358	358	117.079581119975	-31.7793380236165	0	5
359	359	117.090212131083	-31.7793380236165	0	5
360	360	117.100843142192	-31.7793380236165	0	5
361	361	117.1114741533	-31.7793380236165	0	5
362	362	117.122105164408	-31.7793380236165	0	5
363	363	117.132736175516	-31.7793380236165	0	5
364	364	117.143367186624	-31.7793380236165	0	5
365	365	117.153998197733	-31.7793380236165	0	5
366	366	117.164629208841	-31.7793380236165	0	5
367	367	117.175260219949	-31.7793380236165	0	5
368	368	117.185891231057	-31.7793380236165	0	5
369	369	117.196522242165	-31.7793380236165	0	5
370	370	117.207153253273	-31.7793380236165	0	5
371	371	117.217784264382	-31.7793380236165	0	5
372	372	117.22841527549	-31.7793380236165	0	5
373	373	117.239046286598	-31.7793380236165	0	5
374	374	117.249677297706	-31.7793380236165	0	5
375	375	117.260308308814	-31.7793380236165	0	5
376	376	117.270939319923	-31.7793380236165	0	5
377	377	117.281570331031	-31.7793380236165	0	5
378	378	117.292201342139	-31.7793380236165	0	5
379	379	117.302832353247	-31.7793380236165	0	5
380	380	117.313463364355	-31.7793380236165	0	5
381	381	117.324094375463	-31.7793380236165	0	5
382	382	117.334725386572	-31.7793380236165	0	5
383	383	117.34535639768	-31.7793380236165	0	5
384	384	117.355987408788	-31.7793380236165	0	5
385	385	117.366618419896	-31.7793380236165	0	5
386	386	117.377249431004	-31.7793380236165	0	5
387	387	117.387880442112	-31.7793380236165	0	5
388	388	117.398511453221	-31.7793380236165	0	5
389	389	117.409142464329	-31.7793380236165	0	5
390	390	117.419773475437	-31.7793380236165	0	5
391	391	117.430404486545	-31.7793380236165	0	5
392	392	117.441035497653	-31.7793380236165	0	5
393	393	117.451666508762	-31.7793380236165	0	5
394	394	117.46229751987	-31.7793380236165	0	5
395	395	117.472928530978	-31.7793380236165	0	5
396	396	117.483559542086	-31.7793380236165	0	5
397	397	117.494190553194	-31.7793380236165	0	5
398	398	117.504821564302	-31.7793380236165	0	5
399	399	117.515452575411	-31.7793380236165	0	5
400	400	117.526083586519	-31.7793380236165	0	5
401	401	117.005164042218	-31.7899690347244	0	5
402	402	117.015795053326	-31.7899690347244	0	5
403	403	117.026426064434	-31.7899690347244	0	5
404	404	117.037057075543	-31.7899690347244	0	5
405	405	117.047688086651	-31.7899690347244	0	5
406	406	117.058319097759	-31.7899690347244	0	5
407	407	117.068950108867	-31.7899690347244	0	5
408	408	117.079581119975	-31.7899690347244	0	5
409	409	117.090212131083	-31.7899690347244	0	5
410	410	117.100843142192	-31.7899690347244	0	5
411	411	117.1114741533	-31.7899690347244	0	5
412	412	117.122105164408	-31.7899690347244	0	5
413	413	117.132736175516	-31.7899690347244	0	5
414	414	117.143367186624	-31.7899690347244	0	5
415	415	117.153998197733	-31.7899690347244	0	5
416	416	117.164629208841	-31.7899690347244	0	5
417	417	117.175260219949	-31.7899690347244	0	5
418	418	117.185891231057	-31.7899690347244	0	5
419	419	117.196522242165	-31.7899690347244	0	5
420	420	117.207153253273	-31.7899690347244	0	5
421	421	117.217784264382	-31.7899690347244	0	5
422	422	117.22841527549	-31.7899690347244	0	5
423	423	117.239046286598	-31.7899690347244	0	5
424	424	117.249677297706	-31.7899690347244	0	5
425	425	117.260308308814	-31.7899690347244	0	5
426	426	117.270939319923	-31.7899690347244	0	5
427	427	117.281570331031	-31.7899690347244	0	5
428	428	117.292201342139	-31.7899690347244	0	5
429	429	117.302832353247	-31.7899690347244	0	5
430	430	117.313463364355	-31.7899690347244	0	5
431	431	117.324094375463	-31.7899690347244	0	5
432	432	117.334725386572	-31.7899690347244	0	5
433	433	117.34535639768	-31.7899690347244	0	5
434	434	117.355987408788	-31.7899690347244	0	5
435	435	117.366618419896	-31.7899690347244	0	5
436	436	117.377249431004	-31.7899690347244	0	5
437	437	117.387880442112	-31.7899690347244	0	5
438	438	117.398511453221	-31.7899690347244	0	5
439	439	117.409142464329	-31.7899690347244	0	5
440	440	117.419773475437	-31.7899690347244	0	5
441	441	117.430404486545	-31.7899690347244	0	5
442	442	117.441035497653	-31.7899690347244	0	5
443	443	117.451666508762	-31.7899690347244	0	5
444	444	117.46229751987	-31.7899690347244	0	5
445	445	117.472928530978	-31.7899690347244	0	5
446	446	117.483559542086	-31.7899690347244	0	5
447	447	117.494190553194	-31.7899690347244	0	5
448	448	117.504821564302	-31.7899690347244	0	5
449	449	117.515452575411	-31.7899690347244	0	5
450	450	117.526083586519	-31.7899690347244	0	5
451	451	117.005164042218	-31.8006000458324	0	5
452	452	117.015795053326	-31.8006000458324	0	5
453	453	117.026426064434	-31.8006000458324	0	5
454	454	117.037057075543	-31.8006000458324	0	5
455	455	117.047688086651	-31.8006000458324	0	5
456	456	117.058319097759	-31.8006000458324	0	5
457	457	117.068950108867	-31.8006000458324	0	5
458	458	117.079581119975	-31.8006000458324	0	5
459	459	117.090212131083	-31.8006000458324	0	5
460	460	117.100843142192	-31.8006000458324	0	5
461	461	117.1114741533	-31.8006000458324	0	5
462	462	117.122105164408	-31.8006000458324	0	5
463	463	117.132736175516	-31.8006000458324	0	5
464	464	117.143367186624	-31.8006000458324	0	5
465	465	117.153998197733	-31.8006000458324	0	5
466	466	117.164629208841	-31.8006000458324	0	5
467	467	117.175260219949	-31.8006000458324	0	5
468	468	117.185891231057	-31.8006000458324	0	5
469	469	117.196522242165	-31.8006000458324	0	5
470	470	117.207153253273	-31.8006000458324	0	5
471	471	117.217784264382	-31.8006000458324	0	5
472	472	117.22841527549	-31.8006000458324	0	5
473	473	117.239046286598	-31.8006000458324	0	5
474	474	117.249677297706	-31.8006000458324	0	5
475	475	117.260308308814	-31.8006000458324	0	5
476	476	117.270939319923	-31.8006000458324	0	5
477	477	117.281570331031	-31.8006000458324	0	5
478	478	117.292201342139	-31.8006000458324	0	5
479	479	117.302832353247	-31.8006000458324	0	5
480	480	117.313463364355	-31.8006000458324	0	5
481	481	117.324094375463	-31.8006000458324	0	5
482	482	117.334725386572	-31.8006000458324	0	5
483	483	117.34535639768	-31.8006000458324	0	5
484	484	117.355987408788	-31.8006000458324	0	5
485	485	117.366618419896	-31.8006000458324	0	5
486	486	117.377249431004	-31.8006000458324	0	5
487	487	117.387880442112	-31.8006000458324	0	5
488	488	117.398511453221	-31.8006000458324	0	5
489	489	117.409142464329	-31.8006000458324	0	5
490	490	117.419773475437	-31.8006000458324	0	5
491	491	117.430404486545	-31.8006000458324	0	5
492	492	117.441035497653	-31.8006000458324	0	5
493	493	117.451666508762	-31.8006000458324	0	5
494	494	117.46229751987	-31.8006000458324	0	5
495	495	117.472928530978	-31.8006000458324	0	5
496	496	117.483559542086	-31.8006000458324	0	5
497	497	117.494190553194	-31.8006000458324	0	5
498	498	117.504821564302	-31.8006000458324	0	5
499	499	117.515452575411	-31.8006000458324	0	5
500	500	117.526083586519	-31.8006000458324	0	5
501	501	117.005164042218	-31.8112310569403	0	5
502	502	117.015795053326	-31.8112310569403	0	5
503	503	117.026426064434	-31.8112310569403	0	5
504	504	117.037057075543	-31.8112310569403	0	5
505	505	117.047688086651	-31.8112310569403	0	5
506	506	117.058319097759	-31.8112310569403	0	5
507	507	117.068950108867	-31.8112310569403	0	5
508	508	117.079581119975	-31.8112310569403	0	5
509	509	117.090212131083	-31.8112310569403	0	5
510	510	117.100843142192	-31.8112310569403	0	5
511	511	117.1114741533	-31.8112310569403	0	5
512	512	117.122105164408	-31.8112310569403	0	5
513	513	117.132736175516	-31.8112310569403	0	5
514	514	117.143367186624	-31.8112310569403	0	5
515	515	117.153998197733	-31.8112310569403	0	5
516	516	117.164629208841	-31.8112310569403	0	5
517	517	117.175260219949	-31.8112310569403	0	5
518	518	117.185891231057	-31.8112310569403	0	5
519	519	117.196522242165	-31.8112310569403	0	5
520	520	117.207153253273	-31.8112310569403	0	5
521	521	117.217784264382	-31.8112310569403	0	5
522	522	117.22841527549	-31.8112310569403	0	5
523	523	117.239046286598	-31.8112310569403	0	5
524	524	117.249677297706	-31.8112310569403	0	5
525	525	117.260308308814	-31.8112310569403	0	5
526	526	117.270939319923	-31.8112310569403	0	5
527	527	117.281570331031	-31.8112310569403	0	5
528	528	117.292201342139	-31.8112310569403	0	5
529	529	117.302832353247	-31.8112310569403	0	5
530	530	117.313463364355	-31.8112310569403	0	5
531	531	117.324094375463	-31.8112310569403	0	5
532	532	117.334725386572	-31.8112310569403	0	5
533	533	117.34535639768	-31.8112310569403	0	5
534	534	117.355987408788	-31.8112310569403	0	5
535	535	117.366618419896	-31.8112310569403	0	5
536	536	117.377249431004	-31.8112310569403	0	5
537	537	117.387880442112	-31.8112310569403	0	5
538	538	117.398511453221	-31.8112310569403	0	5
539	539	117.409142464329	-31.8112310569403	0	5
540	540	117.419773475437	-31.8112310569403	0	5
541	541	117.430404486545	-31.8112310569403	0	5
542	542	117.441035497653	-31.8112310569403	0	5
543	543	117.451666508762	-31.8112310569403	0	5
544	544	117.46229751987	-31.8112310569403	0	5
545	545	117.472928530978	-31.8112310569403	0	5
546	546	117.483559542086	-31.8112310569403	0	5
547	547	117.494190553194	-31.8112310569403	0	5
548	548	117.504821564302	-31.8112310569403	0	5
549	549	117.515452575411	-31.8112310569403	0	5
550	550	117.526083586519	-31.8112310569403	0	5
551	551	117.005164042218	-31.8218620680483	0	5
552	552	117.015795053326	-31.8218620680483	0	5
553	553	117.026426064434	-31.8218620680483	0	5
554	554	117.037057075543	-31.8218620680483	0	5
555	555	117.047688086651	-31.8218620680483	0	5
556	556	117.058319097759	-31.8218620680483	0	5
557	557	117.068950108867	-31.8218620680483	0	5
558	558	117.079581119975	-31.8218620680483	0	5
559	559	117.090212131083	-31.8218620680483	0	5
560	560	117.100843142192	-31.8218620680483	0	5
561	561	117.1114741533	-31.8218620680483	0	5
562	562	117.122105164408	-31.8218620680483	0	5
563	563	117.132736175516	-31.8218620680483	0	5
564	564	117.143367186624	-31.8218620680483	0	5
565	565	117.153998197733	-31.8218620680483	0	5
566	566	117.164629208841	-31.8218620680483	0	5
567	567	117.175260219949	-31.8218620680483	0	5
568	568	117.185891231057	-31.8218620680483	0	5
569	569	117.196522242165	-31.8218620680483	0	5
570	570	117.207153253273	-31.8218620680483	0	5
571	571	117.217784264382	-31.8218620680483	0	5
572	572	117.22841527549	-31.8218620680483	0	5
573	573	117.239046286598	-31.8218620680483	0	5
574	574	117.249677297706	-31.8218620680483	0	5
575	575	117.260308308814	-31.8218620680483	0	5
576	576	117.270939319923	-31.8218620680483	0	5
577	577	117.281570331031	-31.8218620680483	0	5
578	578	117.292201342139	-31.8218620680483	0	5
579	579	117.302832353247	-31.8218620680483	0	5
580	580	117.313463364355	-31.8218620680483	0	5
581	581	117.324094375463	-31.8218620680483	0	5
582	582	117.334725386572	-31.8218620680483	0	5
583	583	117.34535639768	-31.8218620680483	0	5
584	584	117.355987408788	-31.8218620680483	0	5
585	585	117.366618419896	-31.8218620680483	0	5
586	586	117.377249431004	-31.8218620680483	0	5
587	587	117.387880442112	-31.8218620680483	0	5
588	588	117.398511453221	-31.8218620680483	0	5
589	589	117.409142464329	-31.8218620680483	0	5
590	590	117.419773475437	-31.8218620680483	0	5
591	591	117.430404486545	-31.8218620680483	0	5
592	592	117.441035497653	-31.8218620680483	0	5
593	593	117.451666508762	-31.8218620680483	0	5
594	594	117.46229751987	-31.8218620680483	0	5
595	595	117.472928530978	-31.8218620680483	0	5
596	596	117.483559542086	-31.8218620680483	0	5
597	597	117.494190553194	-31.8218620680483	0	5
598	598	117.504821564302	-31.8218620680483	0	5
599	599	117.515452575411	-31.8218620680483	0	5
600	600	117.526083586519	-31.8218620680483	0	5
601	601	117.005164042218	-31.8324930791563	0	5
602	602	117.015795053326	-31.8324930791563	0	5
603	603	117.026426064434	-31.8324930791563	0	5
604	604	117.037057075543	-31.8324930791563	0	5
605	605	117.047688086651	-31.8324930791563	0	5
606	606	117.058319097759	-31.8324930791563	0	5
607	607	117.068950108867	-31.8324930791563	0	5
608	608	117.079581119975	-31.8324930791563	0	5
609	609	117.090212131083	-31.8324930791563	0	5
610	610	117.100843142192	-31.8324930791563	0	5
611	611	117.1114741533	-31.8324930791563	0	5
612	612	117.122105164408	-31.8324930791563	0	5
613	613	117.132736175516	-31.8324930791563	0	5
614	614	117.143367186624	-31.8324930791563	0	5
615	615	117.153998197733	-31.8324930791563	0	5
616	616	117.164629208841	-31.8324930791563	0	5
617	617	117.175260219949	-31.8324930791563	0	5
618	618	117.185891231057	-31.8324930791563	0	5
619	619	117.196522242165	-31.8324930791563	0	5
620	620	117.207153253273	-31.8324930791563	0	5
621	621	117.217784264382	-31.8324930791563	0	5
622	622	117.22841527549	-31.8324930791563	0	5
623	623	117.239046286598	-31.8324930791563	0	5
624	624	117.249677297706	-31.8324930791563	0	5
625	625	117.260308308814	-31.8324930791563	0	5
626	626	117.270939319923	-31.8324930791563	0	5
627	627	117.281570331031	-31.8324930791563	0	5
628	628	117.292201342139	-31.8324930791563	0	5
629	629	117.302832353247	-31.8324930791563	0	5
630	630	117.313463364355	-31.8324930791563	0	5
631	631	117.324094375463	-31.8324930791563	0	5
632	632	117.334725386572	-31.8324930791563	0	5
633	633	117.34535639768	-31.8324930791563	0	5
634	634	117.355987408788	-31.8324930791563	0	5
635	635	117.366618419896	-31.8324930791563	0	5
636	636	117.377249431004	-31.8324930791563	0	5
637	637	117.387880442112	-31.8324930791563	0	5
638	638	117.398511453221	-31.8324930791563	0	5
639	639	117.409142464329	-31.8324930791563	0	5
640	640	117.419773475437	-31.8324930791563	0	5
641	641	117.430404486545	-31.8324930791563	0	5
642	642	117.441035497653	-31.8324930791563	0	5
643	643	117.451666508762	-31.8324930791563	0	5
644	644	117.46229751987	-31.8324930791563	0	5
645	645	117.472928530978	-31.8324930791563	0	5
646	646	117.483559542086	-31.8324930791563	0	5
647	647	117.494190553194	-31.8324930791563	0	5
648	648	117.504821564302	-31.8324930791563	0	5
649	649	117.515452575411	-31.8324930791563	0	5
650	650	117.526083586519	-31.8324930791563	0	5
651	651	117.005164042218	-31.8431240902642	0	5
652	652	117.015795053326	-31.8431240902642	0	5
653	653	117.026426064434	-31.8431240902642	0	5
654	654	117.037057075543	-31.8431240902642	0	5
655	655	117.047688086651	-31.8431240902642	0	5
656	656	117.058319097759	-31.8431240902642	0	5
657	657	117.068950108867	-31.8431240902642	0	5
658	658	117.079581119975	-31.8431240902642	0	5
659	659	117.090212131083	-31.8431240902642	0	5
660	660	117.100843142192	-31.8431240902642	0	5
661	661	117.1114741533	-31.8431240902642	0	5
662	662	117.122105164408	-31.8431240902642	0	5
663	663	117.132736175516	-31.8431240902642	0	5
664	664	117.143367186624	-31.8431240902642	0	5
665	665	117.153998197733	-31.8431240902642	0	5
666	666	117.164629208841	-31.8431240902642	0	5
667	667	117.175260219949	-31.8431240902642	0	5
668	668	117.185891231057	-31.8431240902642	0	5
669	669	117.196522242165	-31.8431240902642	0	5
670	670	117.207153253273	-31.8431240902642	0	5
671	671	117.217784264382	-31.8431240902642	0	5
672	672	117.22841527549	-31.8431240902642	0	5
673	673	117.239046286598	-31.8431240902642	0	5
674	674	117.249677297706	-31.8431240902642	0	5
675	675	117.260308308814	-31.8431240902642	0	5
676	676	117.270939319923	-31.8431240902642	0	5
677	677	117.281570331031	-31.8431240902642	0	5
678	678	117.292201342139	-31.8431240902642	0	5
679	679	117.302832353247	-31.8431240902642	0	5
680	680	117.313463364355	-31.8431240902642	0	5
681	681	117.324094375463	-31.8431240902642	0	5
682	682	117.334725386572	-31.8431240902642	0	5
683	683	117.34535639768	-31.8431240902642	0	5
684	684	117.355987408788	-31.8431240902642	0	5
685	685	117.366618419896	-31.8431240902642	0	5
686	686	117.377249431004	-31.8431240902642	0	5
687	687	117.387880442112	-31.8431240902642	0	5
688	688	117.398511453221	-31.8431240902642	0	5
689	689	117.409142464329	-31.8431240902642	0	5
690	690	117.419773475437	-31.8431240902642	0	5
691	691	117.430404486545	-31.8431240902642	0	5
692	692	117.441035497653	-31.8431240902642	0	5
693	693	117.451666508762	-31.8431240902642	0	5
694	694	117.46229751987	-31.8431240902642	0	5
695	695	117.472928530978	-31.8431240902642	0	5
696	696	117.483559542086	-31.8431240902642	0	5
697	697	117.494190553194	-31.8431240902642	0	5
698	698	117.504821564302	-31.8431240902642	0	5
699	699	117.515452575411	-31.8431240902642	0	5
700	700	117.526083586519	-31.8431240902642	0	5
701	701	117.005164042218	-31.8537551013722	0	5
702	702	117.015795053326	-31.8537551013722	0	5
703	703	117.026426064434	-31.8537551013722	0	5
704	704	117.037057075543	-31.8537551013722	0	5
705	705	117.047688086651	-31.8537551013722	0	5
706	706	117.058319097759	-31.8537551013722	0	5
707	707	117.068950108867	-31.8537551013722	0	5
708	708	117.079581119975	-31.8537551013722	0	5
709	709	117.090212131083	-31.8537551013722	0	5
710	710	117.100843142192	-31.8537551013722	0	5
711	711	117.1114741533	-31.8537551013722	0	5
712	712	117.122105164408	-31.8537551013722	0	5
713	713	117.132736175516	-31.8537551013722	0	5
714	714	117.143367186624	-31.8537551013722	0	5
715	715	117.153998197733	-31.8537551013722	0	5
716	716	117.164629208841	-31.8537551013722	0	5
717	717	117.175260219949	-31.8537551013722	0	5
718	718	117.185891231057	-31.8537551013722	0	5
719	719	117.196522242165	-31.8537551013722	0	5
720	720	117.207153253273	-31.8537551013722	0	5
721	721	117.217784264382	-31.8537551013722	0	5
722	722	117.22841527549	-31.8537551013722	0	5
723	723	117.239046286598	-31.8537551013722	0	5
724	724	117.249677297706	-31.8537551013722	0	5
725	725	117.260308308814	-31.8537551013722	0	5
726	726	117.270939319923	-31.8537551013722	0	5
727	727	117.281570331031	-31.8537551013722	0	5
728	728	117.292201342139	-31.8537551013722	0	5
729	729	117.302832353247	-31.8537551013722	0	5
730	730	117.313463364355	-31.8537551013722	0	5
731	731	117.324094375463	-31.8537551013722	0	5
732	732	117.334725386572	-31.8537551013722	0	5
733	733	117.34535639768	-31.8537551013722	0	5
734	734	117.355987408788	-31.8537551013722	0	5
735	735	117.366618419896	-31.8537551013722	0	5
736	736	117.377249431004	-31.8537551013722	0	5
737	737	117.387880442112	-31.8537551013722	0	5
738	738	117.398511453221	-31.8537551013722	0	5
739	739	117.409142464329	-31.8537551013722	0	5
740	740	117.419773475437	-31.8537551013722	0	5
741	741	117.430404486545	-31.8537551013722	0	5
742	742	117.441035497653	-31.8537551013722	0	5
743	743	117.451666508762	-31.8537551013722	0	5
744	744	117.46229751987	-31.8537551013722	0	5
745	745	117.472928530978	-31.8537551013722	0	5
746	746	117.483559542086	-31.8537551013722	0	5
747	747	117.494190553194	-31.8537551013722	0	5
748	748	117.504821564302	-31.8537551013722	0	5
749	749	117.515452575411	-31.8537551013722	0	5
750	750	117.526083586519	-31.8537551013722	0	5
751	751	117.005164042218	-31.8643861124801	0	5
752	752	117.015795053326	-31.8643861124801	0	5
753	753	117.026426064434	-31.8643861124801	0	5
754	754	117.037057075543	-31.8643861124801	0	5
755	755	117.047688086651	-31.8643861124801	0	5
756	756	117.058319097759	-31.8643861124801	0	5
757	757	117.068950108867	-31.8643861124801	0	5
758	758	117.079581119975	-31.8643861124801	0	5
759	759	117.090212131083	-31.8643861124801	0	5
760	760	117.100843142192	-31.8643861124801	0	5
761	761	117.1114741533	-31.8643861124801	0	5
762	762	117.122105164408	-31.8643861124801	0	5
763	763	117.132736175516	-31.8643861124801	0	5
764	764	117.143367186624	-31.8643861124801	0	5
765	765	117.153998197733	-31.8643861124801	0	5
766	766	117.164629208841	-31.8643861124801	0	5
767	767	117.175260219949	-31.8643861124801	0	5
768	768	117.185891231057	-31.8643861124801	0	5
769	769	117.196522242165	-31.8643861124801	0	5
770	770	117.207153253273	-31.8643861124801	0	5
771	771	117.217784264382	-31.8643861124801	0	5
772	772	117.22841527549	-31.8643861124801	0	5
773	773	117.239046286598	-31.8643861124801	0	5
774	774	117.249677297706	-31.8643861124801	0	5
775	775	117.260308308814	-31.8643861124801	0	5
776	776	117.270939319923	-31.8643861124801	0	5
777	777	117.281570331031	-31.8643861124801	0	5
778	778	117.292201342139	-31.8643861124801	0	5
779	779	117.302832353247	-31.8643861124801	0	5
780	780	117.313463364355	-31.8643861124801	0	5
781	781	117.324094375463	-31.8643861124801	0	5
782	782	117.334725386572	-31.8643861124801	0	5
783	783	117.34535639768	-31.8643861124801	0	5
784	784	117.355987408788	-31.8643861124801	0	5
785	785	117.366618419896	-31.8643861124801	0	5
786	786	117.377249431004	-31.8643861124801	0	5
787	787	117.387880442112	-31.8643861124801	0	5
788	788	117.398511453221	-31.8643861124801	0	5
789	789	117.409142464329	-31.8643861124801	0	5
790	790	117.419773475437	-31.8643861124801	0	5
791	791	117.430404486545	-31.8643861124801	0	5
792	792	117.441035497653	-31.8643861124801	0	5
793	793	117.451666508762	-31.8643861124801	0	5
794	794	117.46229751987	-31.8643861124801	0	5
795	795	117.472928530978	-31.8643861124801	0	5
796	796	117.483559542086	-31.8643861124801	0	5
797	797	117.494190553194	-31.8643861124801	0	5
798	798	117.504821564302	-31.8643861124801	0	5
799	799	117.515452575411	-31.8643861124801	0	5
800	800	117.526083586519	-31.8643861124801	0	5
801	801	117.005164042218	-31.8750171235881	0	5
802	802	117.015795053326	-31.8750171235881	0	5
803	803	117.026426064434	-31.8750171235881	0	5
804	804	117.037057075543	-31.8750171235881	0	5
805	805	117.047688086651	-31.8750171235881	0	5
806	806	117.058319097759	-31.8750171235881	0	5
807	807	117.068950108867	-31.8750171235881	0	5
808	808	117.079581119975	-31.8750171235881	0	5
809	809	117.090212131083	-31.8750171235881	0	5
810	810	117.100843142192	-31.8750171235881	0	5
811	811	117.1114741533	-31.8750171235881	0	5
812	812	117.122105164408	-31.8750171235881	0	5
813	813	117.132736175516	-31.8750171235881	0	5
814	814	117.143367186624	-31.8750171235881	0	5
815	815	117.153998197733	-31.8750171235881	0	5
816	816	117.164629208841	-31.8750171235881	0	5
817	817	117.175260219949	-31.8750171235881	0	5
818	818	117.185891231057	-31.8750171235881	0	5
819	819	117.196522242165	-31.8750171235881	0	5
820	820	117.207153253273	-31.8750171235881	0	5
821	821	117.217784264382	-31.8750171235881	0	5
822	822	117.22841527549	-31.8750171235881	0	5
823	823	117.239046286598	-31.8750171235881	0	5
824	824	117.249677297706	-31.8750171235881	0	5
825	825	117.260308308814	-31.8750171235881	0	5
826	826	117.270939319923	-31.8750171235881	0	5
827	827	117.281570331031	-31.8750171235881	0	5
828	828	117.292201342139	-31.8750171235881	0	5
829	829	117.302832353247	-31.8750171235881	14.8017238185411	5
830	830	117.313463364355	-31.8750171235881	0	5
831	831	117.324094375463	-31.8750171235881	0	5
832	832	117.334725386572	-31.8750171235881	0	5
833	833	117.34535639768	-31.8750171235881	0	5
834	834	117.355987408788	-31.8750171235881	0	5
835	835	117.366618419896	-31.8750171235881	0	5
836	836	117.377249431004	-31.8750171235881	0	5
837	837	117.387880442112	-31.8750171235881	0	5
838	838	117.398511453221	-31.8750171235881	0	5
839	839	117.409142464329	-31.8750171235881	0	5
840	840	117.419773475437	-31.8750171235881	0	5
841	841	117.430404486545	-31.8750171235881	0	5
842	842	117.441035497653	-31.8750171235881	0	5
843	843	117.451666508762	-31.8750171235881	0	5
844	844	117.46229751987	-31.8750171235881	0	5
845	845	117.472928530978	-31.8750171235881	0	5
846	846	117.483559542086	-31.8750171235881	0	5
847	847	117.494190553194	-31.8750171235881	0	5
848	848	117.504821564302	-31.8750171235881	0	5
849	849	117.515452575411	-31.8750171235881	0	5
850	850	117.526083586519	-31.8750171235881	0	5
851	851	117.005164042218	-31.885648134696	0	5
852	852	117.015795053326	-31.885648134696	0	5
853	853	117.026426064434	-31.885648134696	0	5
854	854	117.037057075543	-31.885648134696	0	5
855	855	117.047688086651	-31.885648134696	0	5
856	856	117.058319097759	-31.885648134696	0	5
857	857	117.068950108867	-31.885648134696	0	5
858	858	117.079581119975	-31.885648134696	0	5
859	859	117.090212131083	-31.885648134696	0	5
860	860	117.100843142192	-31.885648134696	0	5
861	861	117.1114741533	-31.885648134696	0	5
862	862	117.122105164408	-31.885648134696	0	5
863	863	117.132736175516	-31.885648134696	0	5
864	864	117.143367186624	-31.885648134696	0	5
865	865	117.153998197733	-31.885648134696	0	5
866	866	117.164629208841	-31.885648134696	0	5
867	867	117.175260219949	-31.885648134696	0	5
868	868	117.185891231057	-31.885648134696	0	5
869	869	117.196522242165	-31.885648134696	0	5
870	870	117.207153253273	-31.885648134696	0	5
871	871	117.217784264382	-31.885648134696	0	5
872	872	117.22841527549	-31.885648134696	7.45587592986665	5
873	873	117.239046286598	-31.885648134696	14.7358478121647	5
874	874	117.249677297706	-31.885648134696	3.87875234653741	5
875	875	117.260308308814	-31.885648134696	13.7636088385583	5
876	876	117.270939319923	-31.885648134696	39.3905879617097	5
877	877	117.281570331031	-31.885648134696	3.78658349067332	5
878	878	117.292201342139	-31.885648134696	0	5
879	879	117.302832353247	-31.885648134696	15.3741843844474	5
880	880	117.313463364355	-31.885648134696	0	5
881	881	117.324094375463	-31.885648134696	0	5
882	882	117.334725386572	-31.885648134696	0	5
883	883	117.34535639768	-31.885648134696	0	5
884	884	117.355987408788	-31.885648134696	0	5
885	885	117.366618419896	-31.885648134696	0	5
886	886	117.377249431004	-31.885648134696	0	5
887	887	117.387880442112	-31.885648134696	0	5
888	888	117.398511453221	-31.885648134696	0	5
889	889	117.409142464329	-31.885648134696	0	5
890	890	117.419773475437	-31.885648134696	0	5
891	891	117.430404486545	-31.885648134696	0	5
892	892	117.441035497653	-31.885648134696	0	5
893	893	117.451666508762	-31.885648134696	0	5
894	894	117.46229751987	-31.885648134696	0	5
895	895	117.472928530978	-31.885648134696	0	5
896	896	117.483559542086	-31.885648134696	0	5
897	897	117.494190553194	-31.885648134696	0	5
898	898	117.504821564302	-31.885648134696	0	5
899	899	117.515452575411	-31.885648134696	0	5
900	900	117.526083586519	-31.885648134696	0	5
901	901	117.005164042218	-31.896279145804	0	5
902	902	117.015795053326	-31.896279145804	0	5
903	903	117.026426064434	-31.896279145804	0	5
904	904	117.037057075543	-31.896279145804	12.1648138479764	5
905	905	117.047688086651	-31.896279145804	0	5
906	906	117.058319097759	-31.896279145804	0	5
907	907	117.068950108867	-31.896279145804	0	5
908	908	117.079581119975	-31.896279145804	0	5
909	909	117.090212131083	-31.896279145804	0	5
910	910	117.100843142192	-31.896279145804	0	5
911	911	117.1114741533	-31.896279145804	0	5
912	912	117.122105164408	-31.896279145804	0	5
913	913	117.132736175516	-31.896279145804	0	5
914	914	117.143367186624	-31.896279145804	0	5
915	915	117.153998197733	-31.896279145804	0	5
916	916	117.164629208841	-31.896279145804	0	5
917	917	117.175260219949	-31.896279145804	0	5
918	918	117.185891231057	-31.896279145804	0	5
919	919	117.196522242165	-31.896279145804	0	5
920	920	117.207153253273	-31.896279145804	0	5
921	921	117.217784264382	-31.896279145804	15.0172447573209	5
922	922	117.22841527549	-31.896279145804	3.48317864670411	5
923	923	117.239046286598	-31.896279145804	10.9354125487391	5
924	924	117.249677297706	-31.896279145804	3.76106589302767	5
925	925	117.260308308814	-31.896279145804	36.9829142434765	5
926	926	117.270939319923	-31.896279145804	59.3288466389111	5
927	927	117.281570331031	-31.896279145804	6.15761071646911	5
928	928	117.292201342139	-31.896279145804	0	5
929	929	117.302832353247	-31.896279145804	0	5
930	930	117.313463364355	-31.896279145804	0	5
931	931	117.324094375463	-31.896279145804	0	5
932	932	117.334725386572	-31.896279145804	0	5
933	933	117.34535639768	-31.896279145804	0	5
934	934	117.355987408788	-31.896279145804	0	5
935	935	117.366618419896	-31.896279145804	0	5
936	936	117.377249431004	-31.896279145804	0	5
937	937	117.387880442112	-31.896279145804	0	5
938	938	117.398511453221	-31.896279145804	0	5
939	939	117.409142464329	-31.896279145804	0	5
940	940	117.419773475437	-31.896279145804	0	5
941	941	117.430404486545	-31.896279145804	0	5
942	942	117.441035497653	-31.896279145804	0	5
943	943	117.451666508762	-31.896279145804	0	5
944	944	117.46229751987	-31.896279145804	0	5
945	945	117.472928530978	-31.896279145804	0	5
946	946	117.483559542086	-31.896279145804	0	5
947	947	117.494190553194	-31.896279145804	0	5
948	948	117.504821564302	-31.896279145804	0	5
949	949	117.515452575411	-31.896279145804	0	5
950	950	117.526083586519	-31.896279145804	0	5
951	951	117.005164042218	-31.9069101569119	0	5
952	952	117.015795053326	-31.9069101569119	0	5
953	953	117.026426064434	-31.9069101569119	0	5
954	954	117.037057075543	-31.9069101569119	0	5
955	955	117.047688086651	-31.9069101569119	71.3318759780987	5
956	956	117.058319097759	-31.9069101569119	30.9929166844799	5
957	957	117.068950108867	-31.9069101569119	0	5
958	958	117.079581119975	-31.9069101569119	0	5
959	959	117.090212131083	-31.9069101569119	13.3104118657331	5
960	960	117.100843142192	-31.9069101569119	11.0532729472787	5
961	961	117.1114741533	-31.9069101569119	0	5
962	962	117.122105164408	-31.9069101569119	0	5
963	963	117.132736175516	-31.9069101569119	0	5
964	964	117.143367186624	-31.9069101569119	3.6904868275391	5
965	965	117.153998197733	-31.9069101569119	0	5
966	966	117.164629208841	-31.9069101569119	0	5
967	967	117.175260219949	-31.9069101569119	0	5
968	968	117.185891231057	-31.9069101569119	0	5
969	969	117.196522242165	-31.9069101569119	0	5
970	970	117.207153253273	-31.9069101569119	0	5
971	971	117.217784264382	-31.9069101569119	0	5
972	972	117.22841527549	-31.9069101569119	0	5
973	973	117.239046286598	-31.9069101569119	0	5
974	974	117.249677297706	-31.9069101569119	0	5
975	975	117.260308308814	-31.9069101569119	0	5
976	976	117.270939319923	-31.9069101569119	10.8766801321389	5
977	977	117.281570331031	-31.9069101569119	14.0144387278925	5
978	978	117.292201342139	-31.9069101569119	0	5
979	979	117.302832353247	-31.9069101569119	0	5
980	980	117.313463364355	-31.9069101569119	0	5
981	981	117.324094375463	-31.9069101569119	0	5
982	982	117.334725386572	-31.9069101569119	0	5
983	983	117.34535639768	-31.9069101569119	0	5
984	984	117.355987408788	-31.9069101569119	0	5
985	985	117.366618419896	-31.9069101569119	0	5
986	986	117.377249431004	-31.9069101569119	0	5
987	987	117.387880442112	-31.9069101569119	0	5
988	988	117.398511453221	-31.9069101569119	0	5
989	989	117.409142464329	-31.9069101569119	0	5
990	990	117.419773475437	-31.9069101569119	0	5
991	991	117.430404486545	-31.9069101569119	0	5
992	992	117.441035497653	-31.9069101569119	0	5
993	993	117.451666508762	-31.9069101569119	0	5
994	994	117.46229751987	-31.9069101569119	0	5
995	995	117.472928530978	-31.9069101569119	0	5
996	996	117.483559542086	-31.9069101569119	0	5
997	997	117.494190553194	-31.9069101569119	0	5
998	998	117.504821564302	-31.9069101569119	0	5
999	999	117.515452575411	-31.9069101569119	0	5
1000	1000	117.526083586519	-31.9069101569119	0	5
1001	1001	117.005164042218	-31.9175411680199	0	5
1002	1002	117.015795053326	-31.9175411680199	0	5
1003	1003	117.026426064434	-31.9175411680199	0	5
1004	1004	117.037057075543	-31.9175411680199	0	5
1005	1005	117.047688086651	-31.9175411680199	45.9915092409982	5
1006	1006	117.058319097759	-31.9175411680199	17.707933167971	5
1007	1007	117.068950108867	-31.9175411680199	5.55526866682212	5
1008	1008	117.079581119975	-31.9175411680199	52.3271816790052	5
1009	1009	117.090212131083	-31.9175411680199	0	5
1010	1010	117.100843142192	-31.9175411680199	0	5
1011	1011	117.1114741533	-31.9175411680199	0	5
1012	1012	117.122105164408	-31.9175411680199	0	5
1013	1013	117.132736175516	-31.9175411680199	6.51069634399055	5
1014	1014	117.143367186624	-31.9175411680199	0	5
1015	1015	117.153998197733	-31.9175411680199	0	5
1016	1016	117.164629208841	-31.9175411680199	0	5
1017	1017	117.175260219949	-31.9175411680199	0	5
1018	1018	117.185891231057	-31.9175411680199	0	5
1019	1019	117.196522242165	-31.9175411680199	0	5
1020	1020	117.207153253273	-31.9175411680199	0	5
1021	1021	117.217784264382	-31.9175411680199	0	5
1022	1022	117.22841527549	-31.9175411680199	0	5
1023	1023	117.239046286598	-31.9175411680199	0	5
1024	1024	117.249677297706	-31.9175411680199	0	5
1025	1025	117.260308308814	-31.9175411680199	10.0673100403856	5
1026	1026	117.270939319923	-31.9175411680199	59.22285341335	5
1027	1027	117.281570331031	-31.9175411680199	34.5573066408232	5
1028	1028	117.292201342139	-31.9175411680199	0	5
1029	1029	117.302832353247	-31.9175411680199	0	5
1030	1030	117.313463364355	-31.9175411680199	0	5
1031	1031	117.324094375463	-31.9175411680199	0	5
1032	1032	117.334725386572	-31.9175411680199	0	5
1033	1033	117.34535639768	-31.9175411680199	0	5
1034	1034	117.355987408788	-31.9175411680199	0	5
1035	1035	117.366618419896	-31.9175411680199	0	5
1036	1036	117.377249431004	-31.9175411680199	0	5
1037	1037	117.387880442112	-31.9175411680199	0	5
1038	1038	117.398511453221	-31.9175411680199	0	5
1039	1039	117.409142464329	-31.9175411680199	0	5
1040	1040	117.419773475437	-31.9175411680199	0	5
1041	1041	117.430404486545	-31.9175411680199	0	5
1042	1042	117.441035497653	-31.9175411680199	0	5
1043	1043	117.451666508762	-31.9175411680199	0	5
1044	1044	117.46229751987	-31.9175411680199	3.83441796489004	5
1045	1045	117.472928530978	-31.9175411680199	0	5
1046	1046	117.483559542086	-31.9175411680199	0	5
1047	1047	117.494190553194	-31.9175411680199	0	5
1048	1048	117.504821564302	-31.9175411680199	0	5
1049	1049	117.515452575411	-31.9175411680199	0	5
1050	1050	117.526083586519	-31.9175411680199	0	5
1051	1051	117.005164042218	-31.9281721791278	0	5
1052	1052	117.015795053326	-31.9281721791278	0	5
1053	1053	117.026426064434	-31.9281721791278	0	5
1054	1054	117.037057075543	-31.9281721791278	0	5
1055	1055	117.047688086651	-31.9281721791278	0	5
1056	1056	117.058319097759	-31.9281721791278	0	5
1057	1057	117.068950108867	-31.9281721791278	0	5
1058	1058	117.079581119975	-31.9281721791278	3.6893529126935	5
1059	1059	117.090212131083	-31.9281721791278	25.2892007403271	5
1060	1060	117.100843142192	-31.9281721791278	7.62084308294043	5
1061	1061	117.1114741533	-31.9281721791278	0	5
1062	1062	117.122105164408	-31.9281721791278	0	5
1063	1063	117.132736175516	-31.9281721791278	0	5
1064	1064	117.143367186624	-31.9281721791278	0	5
1065	1065	117.153998197733	-31.9281721791278	0	5
1066	1066	117.164629208841	-31.9281721791278	0	5
1067	1067	117.175260219949	-31.9281721791278	0	5
1068	1068	117.185891231057	-31.9281721791278	0	5
1069	1069	117.196522242165	-31.9281721791278	0	5
1070	1070	117.207153253273	-31.9281721791278	0	5
1071	1071	117.217784264382	-31.9281721791278	0	5
1072	1072	117.22841527549	-31.9281721791278	0	5
1073	1073	117.239046286598	-31.9281721791278	0	5
1074	1074	117.249677297706	-31.9281721791278	0	5
1075	1075	117.260308308814	-31.9281721791278	0	5
1076	1076	117.270939319923	-31.9281721791278	44.05856468808	5
1077	1077	117.281570331031	-31.9281721791278	0	5
1078	1078	117.292201342139	-31.9281721791278	0	5
1079	1079	117.302832353247	-31.9281721791278	0	5
1080	1080	117.313463364355	-31.9281721791278	0	5
1081	1081	117.324094375463	-31.9281721791278	0	5
1082	1082	117.334725386572	-31.9281721791278	0	5
1083	1083	117.34535639768	-31.9281721791278	0	5
1084	1084	117.355987408788	-31.9281721791278	0	5
1085	1085	117.366618419896	-31.9281721791278	0	5
1086	1086	117.377249431004	-31.9281721791278	0	5
1087	1087	117.387880442112	-31.9281721791278	0	5
1088	1088	117.398511453221	-31.9281721791278	0	5
1089	1089	117.409142464329	-31.9281721791278	0	5
1090	1090	117.419773475437	-31.9281721791278	0	5
1091	1091	117.430404486545	-31.9281721791278	0	5
1092	1092	117.441035497653	-31.9281721791278	0	5
1093	1093	117.451666508762	-31.9281721791278	0	5
1094	1094	117.46229751987	-31.9281721791278	0	5
1095	1095	117.472928530978	-31.9281721791278	0	5
1096	1096	117.483559542086	-31.9281721791278	0	5
1097	1097	117.494190553194	-31.9281721791278	0	5
1098	1098	117.504821564302	-31.9281721791278	0	5
1099	1099	117.515452575411	-31.9281721791278	0	5
1100	1100	117.526083586519	-31.9281721791278	0	5
1101	1101	117.005164042218	-31.9388031902358	0	5
1102	1102	117.015795053326	-31.9388031902358	0	5
1103	1103	117.026426064434	-31.9388031902358	0	5
1104	1104	117.037057075543	-31.9388031902358	0	5
1105	1105	117.047688086651	-31.9388031902358	0	5
1106	1106	117.058319097759	-31.9388031902358	0	5
1107	1107	117.068950108867	-31.9388031902358	3.79776102430684	5
1108	1108	117.079581119975	-31.9388031902358	58.2568896156317	5
1109	1109	117.090212131083	-31.9388031902358	85.7494559274663	5
1110	1110	117.100843142192	-31.9388031902358	35.0198392634368	5
1111	1111	117.1114741533	-31.9388031902358	0	5
1112	1112	117.122105164408	-31.9388031902358	0	5
1113	1113	117.132736175516	-31.9388031902358	0	5
1114	1114	117.143367186624	-31.9388031902358	0	5
1115	1115	117.153998197733	-31.9388031902358	0	5
1116	1116	117.164629208841	-31.9388031902358	0	5
1117	1117	117.175260219949	-31.9388031902358	0	5
1118	1118	117.185891231057	-31.9388031902358	0	5
1119	1119	117.196522242165	-31.9388031902358	0	5
1120	1120	117.207153253273	-31.9388031902358	0	5
1121	1121	117.217784264382	-31.9388031902358	0	5
1122	1122	117.22841527549	-31.9388031902358	0	5
1123	1123	117.239046286598	-31.9388031902358	0	5
1124	1124	117.249677297706	-31.9388031902358	0	5
1125	1125	117.260308308814	-31.9388031902358	0	5
1126	1126	117.270939319923	-31.9388031902358	19.162047556236	5
1127	1127	117.281570331031	-31.9388031902358	26.4760627626456	5
1128	1128	117.292201342139	-31.9388031902358	0	5
1129	1129	117.302832353247	-31.9388031902358	0	5
1130	1130	117.313463364355	-31.9388031902358	0	5
1131	1131	117.324094375463	-31.9388031902358	0	5
1132	1132	117.334725386572	-31.9388031902358	0	5
1133	1133	117.34535639768	-31.9388031902358	0	5
1134	1134	117.355987408788	-31.9388031902358	0	5
1135	1135	117.366618419896	-31.9388031902358	0	5
1136	1136	117.377249431004	-31.9388031902358	0	5
1137	1137	117.387880442112	-31.9388031902358	0	5
1138	1138	117.398511453221	-31.9388031902358	0	5
1139	1139	117.409142464329	-31.9388031902358	0	5
1140	1140	117.419773475437	-31.9388031902358	0	5
1141	1141	117.430404486545	-31.9388031902358	0	5
1142	1142	117.441035497653	-31.9388031902358	0	5
1143	1143	117.451666508762	-31.9388031902358	0	5
1144	1144	117.46229751987	-31.9388031902358	0	5
1145	1145	117.472928530978	-31.9388031902358	0	5
1146	1146	117.483559542086	-31.9388031902358	0	5
1147	1147	117.494190553194	-31.9388031902358	0	5
1148	1148	117.504821564302	-31.9388031902358	0	5
1149	1149	117.515452575411	-31.9388031902358	0	5
1150	1150	117.526083586519	-31.9388031902358	0	5
1151	1151	117.005164042218	-31.9494342013438	0	5
1152	1152	117.015795053326	-31.9494342013438	0	5
1153	1153	117.026426064434	-31.9494342013438	0	5
1154	1154	117.037057075543	-31.9494342013438	0	5
1155	1155	117.047688086651	-31.9494342013438	0	5
1156	1156	117.058319097759	-31.9494342013438	0	5
1157	1157	117.068950108867	-31.9494342013438	0	5
1158	1158	117.079581119975	-31.9494342013438	0	5
1159	1159	117.090212131083	-31.9494342013438	7.1623974976274	5
1160	1160	117.100843142192	-31.9494342013438	12.1509085140351	5
1161	1161	117.1114741533	-31.9494342013438	0	5
1162	1162	117.122105164408	-31.9494342013438	0	5
1163	1163	117.132736175516	-31.9494342013438	0	5
1164	1164	117.143367186624	-31.9494342013438	0	5
1165	1165	117.153998197733	-31.9494342013438	0	5
1166	1166	117.164629208841	-31.9494342013438	0	5
1167	1167	117.175260219949	-31.9494342013438	0	5
1168	1168	117.185891231057	-31.9494342013438	0	5
1169	1169	117.196522242165	-31.9494342013438	0	5
1170	1170	117.207153253273	-31.9494342013438	0	5
1171	1171	117.217784264382	-31.9494342013438	0	5
1172	1172	117.22841527549	-31.9494342013438	0	5
1173	1173	117.239046286598	-31.9494342013438	0	5
1174	1174	117.249677297706	-31.9494342013438	0	5
1175	1175	117.260308308814	-31.9494342013438	0	5
1176	1176	117.270939319923	-31.9494342013438	0	5
1177	1177	117.281570331031	-31.9494342013438	79.2574558950993	5
1178	1178	117.292201342139	-31.9494342013438	47.7505693790229	5
1179	1179	117.302832353247	-31.9494342013438	0	5
1180	1180	117.313463364355	-31.9494342013438	0	5
1181	1181	117.324094375463	-31.9494342013438	0	5
1182	1182	117.334725386572	-31.9494342013438	0	5
1183	1183	117.34535639768	-31.9494342013438	0	5
1184	1184	117.355987408788	-31.9494342013438	0	5
1185	1185	117.366618419896	-31.9494342013438	0	5
1186	1186	117.377249431004	-31.9494342013438	0	5
1187	1187	117.387880442112	-31.9494342013438	0	5
1188	1188	117.398511453221	-31.9494342013438	0	5
1189	1189	117.409142464329	-31.9494342013438	0	5
1190	1190	117.419773475437	-31.9494342013438	0	5
1191	1191	117.430404486545	-31.9494342013438	0	5
1192	1192	117.441035497653	-31.9494342013438	0	5
1193	1193	117.451666508762	-31.9494342013438	0	5
1194	1194	117.46229751987	-31.9494342013438	0	5
1195	1195	117.472928530978	-31.9494342013438	0	5
1196	1196	117.483559542086	-31.9494342013438	0	5
1197	1197	117.494190553194	-31.9494342013438	0	5
1198	1198	117.504821564302	-31.9494342013438	0	5
1199	1199	117.515452575411	-31.9494342013438	0	5
1200	1200	117.526083586519	-31.9494342013438	0	5
1201	1201	117.005164042218	-31.9600652124517	0	5
1202	1202	117.015795053326	-31.9600652124517	0	5
1203	1203	117.026426064434	-31.9600652124517	0	5
1204	1204	117.037057075543	-31.9600652124517	0	5
1205	1205	117.047688086651	-31.9600652124517	0	5
1206	1206	117.058319097759	-31.9600652124517	0	5
1207	1207	117.068950108867	-31.9600652124517	0	5
1208	1208	117.079581119975	-31.9600652124517	0	5
1209	1209	117.090212131083	-31.9600652124517	0	5
1210	1210	117.100843142192	-31.9600652124517	0	5
1211	1211	117.1114741533	-31.9600652124517	0	5
1212	1212	117.122105164408	-31.9600652124517	0	5
1213	1213	117.132736175516	-31.9600652124517	0	5
1214	1214	117.143367186624	-31.9600652124517	0	5
1215	1215	117.153998197733	-31.9600652124517	0	5
1216	1216	117.164629208841	-31.9600652124517	0	5
1217	1217	117.175260219949	-31.9600652124517	0	5
1218	1218	117.185891231057	-31.9600652124517	0	5
1219	1219	117.196522242165	-31.9600652124517	0	5
1220	1220	117.207153253273	-31.9600652124517	0	5
1221	1221	117.217784264382	-31.9600652124517	3.47156138726385	5
1222	1222	117.22841527549	-31.9600652124517	19.6266336540903	5
1223	1223	117.239046286598	-31.9600652124517	40.896833146026	5
1224	1224	117.249677297706	-31.9600652124517	0	5
1225	1225	117.260308308814	-31.9600652124517	0	5
1226	1226	117.270939319923	-31.9600652124517	11.0994945680687	5
1227	1227	117.281570331031	-31.9600652124517	18.5065683069863	5
1228	1228	117.292201342139	-31.9600652124517	59.1812772184785	5
1229	1229	117.302832353247	-31.9600652124517	0	5
1230	1230	117.313463364355	-31.9600652124517	0	5
1231	1231	117.324094375463	-31.9600652124517	0	5
1232	1232	117.334725386572	-31.9600652124517	0	5
1233	1233	117.34535639768	-31.9600652124517	0	5
1234	1234	117.355987408788	-31.9600652124517	0	5
1235	1235	117.366618419896	-31.9600652124517	0	5
1236	1236	117.377249431004	-31.9600652124517	0	5
1237	1237	117.387880442112	-31.9600652124517	0	5
1238	1238	117.398511453221	-31.9600652124517	0	5
1239	1239	117.409142464329	-31.9600652124517	0	5
1240	1240	117.419773475437	-31.9600652124517	0	5
1241	1241	117.430404486545	-31.9600652124517	0	5
1242	1242	117.441035497653	-31.9600652124517	0	5
1243	1243	117.451666508762	-31.9600652124517	0	5
1244	1244	117.46229751987	-31.9600652124517	0	5
1245	1245	117.472928530978	-31.9600652124517	0	5
1246	1246	117.483559542086	-31.9600652124517	0	5
1247	1247	117.494190553194	-31.9600652124517	0	5
1248	1248	117.504821564302	-31.9600652124517	0	5
1249	1249	117.515452575411	-31.9600652124517	0	5
1250	1250	117.526083586519	-31.9600652124517	0	5
1251	1251	117.005164042218	-31.9706962235597	0	5
1252	1252	117.015795053326	-31.9706962235597	0	5
1253	1253	117.026426064434	-31.9706962235597	0	5
1254	1254	117.037057075543	-31.9706962235597	0	5
1255	1255	117.047688086651	-31.9706962235597	0	5
1256	1256	117.058319097759	-31.9706962235597	0	5
1257	1257	117.068950108867	-31.9706962235597	0	5
1258	1258	117.079581119975	-31.9706962235597	0	5
1259	1259	117.090212131083	-31.9706962235597	0	5
1260	1260	117.100843142192	-31.9706962235597	0	5
1261	1261	117.1114741533	-31.9706962235597	0	5
1262	1262	117.122105164408	-31.9706962235597	0	5
1263	1263	117.132736175516	-31.9706962235597	0	5
1264	1264	117.143367186624	-31.9706962235597	0	5
1265	1265	117.153998197733	-31.9706962235597	0	5
1266	1266	117.164629208841	-31.9706962235597	0	5
1267	1267	117.175260219949	-31.9706962235597	0	5
1268	1268	117.185891231057	-31.9706962235597	0	5
1269	1269	117.196522242165	-31.9706962235597	0	5
1270	1270	117.207153253273	-31.9706962235597	0	5
1271	1271	117.217784264382	-31.9706962235597	12.8855983684957	5
1272	1272	117.22841527549	-31.9706962235597	62.6832716881446	5
1273	1273	117.239046286598	-31.9706962235597	52.632201900889	5
1274	1274	117.249677297706	-31.9706962235597	0	5
1275	1275	117.260308308814	-31.9706962235597	0	5
1276	1276	117.270939319923	-31.9706962235597	25.6330727649761	5
1277	1277	117.281570331031	-31.9706962235597	6.09001029443263	5
1278	1278	117.292201342139	-31.9706962235597	42.7689725514602	5
1279	1279	117.302832353247	-31.9706962235597	65.9151513397408	5
1280	1280	117.313463364355	-31.9706962235597	0	5
1281	1281	117.324094375463	-31.9706962235597	0	5
1282	1282	117.334725386572	-31.9706962235597	0	5
1283	1283	117.34535639768	-31.9706962235597	0	5
1284	1284	117.355987408788	-31.9706962235597	3.88452978247607	5
1285	1285	117.366618419896	-31.9706962235597	0	5
1286	1286	117.377249431004	-31.9706962235597	0	5
1287	1287	117.387880442112	-31.9706962235597	0	5
1288	1288	117.398511453221	-31.9706962235597	0	5
1289	1289	117.409142464329	-31.9706962235597	0	5
1290	1290	117.419773475437	-31.9706962235597	0	5
1291	1291	117.430404486545	-31.9706962235597	0	5
1292	1292	117.441035497653	-31.9706962235597	0	5
1293	1293	117.451666508762	-31.9706962235597	0	5
1294	1294	117.46229751987	-31.9706962235597	0	5
1295	1295	117.472928530978	-31.9706962235597	0	5
1296	1296	117.483559542086	-31.9706962235597	0	5
1297	1297	117.494190553194	-31.9706962235597	0	5
1298	1298	117.504821564302	-31.9706962235597	0	5
1299	1299	117.515452575411	-31.9706962235597	0	5
1300	1300	117.526083586519	-31.9706962235597	0	5
1301	1301	117.005164042218	-31.9813272346676	0	5
1302	1302	117.015795053326	-31.9813272346676	0	5
1303	1303	117.026426064434	-31.9813272346676	0	5
1304	1304	117.037057075543	-31.9813272346676	0	5
1305	1305	117.047688086651	-31.9813272346676	0	5
1306	1306	117.058319097759	-31.9813272346676	0	5
1307	1307	117.068950108867	-31.9813272346676	0	5
1308	1308	117.079581119975	-31.9813272346676	0	5
1309	1309	117.090212131083	-31.9813272346676	0	5
1310	1310	117.100843142192	-31.9813272346676	0	5
1311	1311	117.1114741533	-31.9813272346676	0	5
1312	1312	117.122105164408	-31.9813272346676	0	5
1313	1313	117.132736175516	-31.9813272346676	0	5
1314	1314	117.143367186624	-31.9813272346676	0	5
1315	1315	117.153998197733	-31.9813272346676	0	5
1316	1316	117.164629208841	-31.9813272346676	0	5
1317	1317	117.175260219949	-31.9813272346676	0	5
1318	1318	117.185891231057	-31.9813272346676	0	5
1319	1319	117.196522242165	-31.9813272346676	0	5
1320	1320	117.207153253273	-31.9813272346676	0	5
1321	1321	117.217784264382	-31.9813272346676	0	5
1322	1322	117.22841527549	-31.9813272346676	0	5
1323	1323	117.239046286598	-31.9813272346676	0	5
1324	1324	117.249677297706	-31.9813272346676	0	5
1325	1325	117.260308308814	-31.9813272346676	0	5
1326	1326	117.270939319923	-31.9813272346676	41.386681584334	5
1327	1327	117.281570331031	-31.9813272346676	87.8645290520742	5
1328	1328	117.292201342139	-31.9813272346676	59.5268742005941	5
1329	1329	117.302832353247	-31.9813272346676	52.7117598089393	5
1330	1330	117.313463364355	-31.9813272346676	0	5
1331	1331	117.324094375463	-31.9813272346676	0	5
1332	1332	117.334725386572	-31.9813272346676	0	5
1333	1333	117.34535639768	-31.9813272346676	0	5
1334	1334	117.355987408788	-31.9813272346676	6.59123230889716	5
1335	1335	117.366618419896	-31.9813272346676	0	5
1336	1336	117.377249431004	-31.9813272346676	0	5
1337	1337	117.387880442112	-31.9813272346676	0	5
1338	1338	117.398511453221	-31.9813272346676	0	5
1339	1339	117.409142464329	-31.9813272346676	0	5
1340	1340	117.419773475437	-31.9813272346676	0	5
1341	1341	117.430404486545	-31.9813272346676	0	5
1342	1342	117.441035497653	-31.9813272346676	0	5
1343	1343	117.451666508762	-31.9813272346676	0	5
1344	1344	117.46229751987	-31.9813272346676	0	5
1345	1345	117.472928530978	-31.9813272346676	0	5
1346	1346	117.483559542086	-31.9813272346676	0	5
1347	1347	117.494190553194	-31.9813272346676	0	5
1348	1348	117.504821564302	-31.9813272346676	0	5
1349	1349	117.515452575411	-31.9813272346676	0	5
1350	1350	117.526083586519	-31.9813272346676	0	5
1351	1351	117.005164042218	-31.9919582457756	0	5
1352	1352	117.015795053326	-31.9919582457756	0	5
1353	1353	117.026426064434	-31.9919582457756	0	5
1354	1354	117.037057075543	-31.9919582457756	0	5
1355	1355	117.047688086651	-31.9919582457756	0	5
1356	1356	117.058319097759	-31.9919582457756	0	5
1357	1357	117.068950108867	-31.9919582457756	0	5
1358	1358	117.079581119975	-31.9919582457756	0	5
1359	1359	117.090212131083	-31.9919582457756	0	5
1360	1360	117.100843142192	-31.9919582457756	0	5
1361	1361	117.1114741533	-31.9919582457756	0	5
1362	1362	117.122105164408	-31.9919582457756	0	5
1363	1363	117.132736175516	-31.9919582457756	0	5
1364	1364	117.143367186624	-31.9919582457756	0	5
1365	1365	117.153998197733	-31.9919582457756	0	5
1366	1366	117.164629208841	-31.9919582457756	0	5
1367	1367	117.175260219949	-31.9919582457756	0	5
1368	1368	117.185891231057	-31.9919582457756	0	5
1369	1369	117.196522242165	-31.9919582457756	0	5
1370	1370	117.207153253273	-31.9919582457756	0	5
1371	1371	117.217784264382	-31.9919582457756	0	5
1372	1372	117.22841527549	-31.9919582457756	0	5
1373	1373	117.239046286598	-31.9919582457756	0	5
1374	1374	117.249677297706	-31.9919582457756	0	5
1375	1375	117.260308308814	-31.9919582457756	0	5
1376	1376	117.270939319923	-31.9919582457756	27.0024493858196	5
1377	1377	117.281570331031	-31.9919582457756	41.2146064188295	5
1378	1378	117.292201342139	-31.9919582457756	0	5
1379	1379	117.302832353247	-31.9919582457756	0	5
1380	1380	117.313463364355	-31.9919582457756	0	5
1381	1381	117.324094375463	-31.9919582457756	0	5
1382	1382	117.334725386572	-31.9919582457756	0	5
1383	1383	117.34535639768	-31.9919582457756	0	5
1384	1384	117.355987408788	-31.9919582457756	0	5
1385	1385	117.366618419896	-31.9919582457756	0	5
1386	1386	117.377249431004	-31.9919582457756	0	5
1387	1387	117.387880442112	-31.9919582457756	0	5
1388	1388	117.398511453221	-31.9919582457756	0	5
1389	1389	117.409142464329	-31.9919582457756	0	5
1390	1390	117.419773475437	-31.9919582457756	0	5
1391	1391	117.430404486545	-31.9919582457756	0	5
1392	1392	117.441035497653	-31.9919582457756	0	5
1393	1393	117.451666508762	-31.9919582457756	0	5
1394	1394	117.46229751987	-31.9919582457756	0	5
1395	1395	117.472928530978	-31.9919582457756	0	5
1396	1396	117.483559542086	-31.9919582457756	0	5
1397	1397	117.494190553194	-31.9919582457756	0	5
1398	1398	117.504821564302	-31.9919582457756	0	5
1399	1399	117.515452575411	-31.9919582457756	0	5
1400	1400	117.526083586519	-31.9919582457756	0	5
1401	1401	117.005164042218	-32.0025892568835	0	5
1402	1402	117.015795053326	-32.0025892568835	0	5
1403	1403	117.026426064434	-32.0025892568835	0	5
1404	1404	117.037057075543	-32.0025892568835	0	5
1405	1405	117.047688086651	-32.0025892568835	0	5
1406	1406	117.058319097759	-32.0025892568835	0	5
1407	1407	117.068950108867	-32.0025892568835	0	5
1408	1408	117.079581119975	-32.0025892568835	0	5
1409	1409	117.090212131083	-32.0025892568835	0	5
1410	1410	117.100843142192	-32.0025892568835	0	5
1411	1411	117.1114741533	-32.0025892568835	0	5
1412	1412	117.122105164408	-32.0025892568835	0	5
1413	1413	117.132736175516	-32.0025892568835	0	5
1414	1414	117.143367186624	-32.0025892568835	0	5
1415	1415	117.153998197733	-32.0025892568835	0	5
1416	1416	117.164629208841	-32.0025892568835	0	5
1417	1417	117.175260219949	-32.0025892568835	0	5
1418	1418	117.185891231057	-32.0025892568835	0	5
1419	1419	117.196522242165	-32.0025892568835	0	5
1420	1420	117.207153253273	-32.0025892568835	0	5
1421	1421	117.217784264382	-32.0025892568835	0	5
1422	1422	117.22841527549	-32.0025892568835	0	5
1423	1423	117.239046286598	-32.0025892568835	0	5
1424	1424	117.249677297706	-32.0025892568835	0	5
1425	1425	117.260308308814	-32.0025892568835	0	5
1426	1426	117.270939319923	-32.0025892568835	0	5
1427	1427	117.281570331031	-32.0025892568835	0	5
1428	1428	117.292201342139	-32.0025892568835	0	5
1429	1429	117.302832353247	-32.0025892568835	0	5
1430	1430	117.313463364355	-32.0025892568835	0	5
1431	1431	117.324094375463	-32.0025892568835	0	5
1432	1432	117.334725386572	-32.0025892568835	0	5
1433	1433	117.34535639768	-32.0025892568835	0	5
1434	1434	117.355987408788	-32.0025892568835	0	5
1435	1435	117.366618419896	-32.0025892568835	0	5
1436	1436	117.377249431004	-32.0025892568835	0	5
1437	1437	117.387880442112	-32.0025892568835	0	5
1438	1438	117.398511453221	-32.0025892568835	0	5
1439	1439	117.409142464329	-32.0025892568835	0	5
1440	1440	117.419773475437	-32.0025892568835	0	5
1441	1441	117.430404486545	-32.0025892568835	0	5
1442	1442	117.441035497653	-32.0025892568835	0	5
1443	1443	117.451666508762	-32.0025892568835	0	5
1444	1444	117.46229751987	-32.0025892568835	0	5
1445	1445	117.472928530978	-32.0025892568835	0	5
1446	1446	117.483559542086	-32.0025892568835	0	5
1447	1447	117.494190553194	-32.0025892568835	0	5
1448	1448	117.504821564302	-32.0025892568835	0	5
1449	1449	117.515452575411	-32.0025892568835	0	5
1450	1450	117.526083586519	-32.0025892568835	0	5
1451	1451	117.005164042218	-32.0132202679915	0	5
1452	1452	117.015795053326	-32.0132202679915	0	5
1453	1453	117.026426064434	-32.0132202679915	0	5
1454	1454	117.037057075543	-32.0132202679915	0	5
1455	1455	117.047688086651	-32.0132202679915	0	5
1456	1456	117.058319097759	-32.0132202679915	0	5
1457	1457	117.068950108867	-32.0132202679915	0	5
1458	1458	117.079581119975	-32.0132202679915	0	5
1459	1459	117.090212131083	-32.0132202679915	0	5
1460	1460	117.100843142192	-32.0132202679915	0	5
1461	1461	117.1114741533	-32.0132202679915	0	5
1462	1462	117.122105164408	-32.0132202679915	0	5
1463	1463	117.132736175516	-32.0132202679915	0	5
1464	1464	117.143367186624	-32.0132202679915	0	5
1465	1465	117.153998197733	-32.0132202679915	0	5
1466	1466	117.164629208841	-32.0132202679915	0	5
1467	1467	117.175260219949	-32.0132202679915	0	5
1468	1468	117.185891231057	-32.0132202679915	0	5
1469	1469	117.196522242165	-32.0132202679915	0	5
1470	1470	117.207153253273	-32.0132202679915	0	5
1471	1471	117.217784264382	-32.0132202679915	0	5
1472	1472	117.22841527549	-32.0132202679915	0	5
1473	1473	117.239046286598	-32.0132202679915	0	5
1474	1474	117.249677297706	-32.0132202679915	0	5
1475	1475	117.260308308814	-32.0132202679915	0	5
1476	1476	117.270939319923	-32.0132202679915	0	5
1477	1477	117.281570331031	-32.0132202679915	0	5
1478	1478	117.292201342139	-32.0132202679915	0	5
1479	1479	117.302832353247	-32.0132202679915	0	5
1480	1480	117.313463364355	-32.0132202679915	0	5
1481	1481	117.324094375463	-32.0132202679915	0	5
1482	1482	117.334725386572	-32.0132202679915	0	5
1483	1483	117.34535639768	-32.0132202679915	0	5
1484	1484	117.355987408788	-32.0132202679915	0	5
1485	1485	117.366618419896	-32.0132202679915	0	5
1486	1486	117.377249431004	-32.0132202679915	0	5
1487	1487	117.387880442112	-32.0132202679915	0	5
1488	1488	117.398511453221	-32.0132202679915	0	5
1489	1489	117.409142464329	-32.0132202679915	0	5
1490	1490	117.419773475437	-32.0132202679915	0	5
1491	1491	117.430404486545	-32.0132202679915	0	5
1492	1492	117.441035497653	-32.0132202679915	0	5
1493	1493	117.451666508762	-32.0132202679915	0	5
1494	1494	117.46229751987	-32.0132202679915	0	5
1495	1495	117.472928530978	-32.0132202679915	0	5
1496	1496	117.483559542086	-32.0132202679915	0	5
1497	1497	117.494190553194	-32.0132202679915	0	5
1498	1498	117.504821564302	-32.0132202679915	0	5
1499	1499	117.515452575411	-32.0132202679915	0	5
1500	1500	117.526083586519	-32.0132202679915	0	5
1501	1501	117.005164042218	-32.0238512790994	0	5
1502	1502	117.015795053326	-32.0238512790994	0	5
1503	1503	117.026426064434	-32.0238512790994	0	5
1504	1504	117.037057075543	-32.0238512790994	0	5
1505	1505	117.047688086651	-32.0238512790994	0	5
1506	1506	117.058319097759	-32.0238512790994	0	5
1507	1507	117.068950108867	-32.0238512790994	0	5
1508	1508	117.079581119975	-32.0238512790994	0	5
1509	1509	117.090212131083	-32.0238512790994	0	5
1510	1510	117.100843142192	-32.0238512790994	0	5
1511	1511	117.1114741533	-32.0238512790994	0	5
1512	1512	117.122105164408	-32.0238512790994	0	5
1513	1513	117.132736175516	-32.0238512790994	0	5
1514	1514	117.143367186624	-32.0238512790994	0	5
1515	1515	117.153998197733	-32.0238512790994	0	5
1516	1516	117.164629208841	-32.0238512790994	0	5
1517	1517	117.175260219949	-32.0238512790994	0	5
1518	1518	117.185891231057	-32.0238512790994	0	5
1519	1519	117.196522242165	-32.0238512790994	0	5
1520	1520	117.207153253273	-32.0238512790994	0	5
1521	1521	117.217784264382	-32.0238512790994	0	5
1522	1522	117.22841527549	-32.0238512790994	0	5
1523	1523	117.239046286598	-32.0238512790994	0	5
1524	1524	117.249677297706	-32.0238512790994	0	5
1525	1525	117.260308308814	-32.0238512790994	0	5
1526	1526	117.270939319923	-32.0238512790994	0	5
1527	1527	117.281570331031	-32.0238512790994	0	5
1528	1528	117.292201342139	-32.0238512790994	0	5
1529	1529	117.302832353247	-32.0238512790994	0	5
1530	1530	117.313463364355	-32.0238512790994	0	5
1531	1531	117.324094375463	-32.0238512790994	0	5
1532	1532	117.334725386572	-32.0238512790994	0	5
1533	1533	117.34535639768	-32.0238512790994	0	5
1534	1534	117.355987408788	-32.0238512790994	0	5
1535	1535	117.366618419896	-32.0238512790994	26.6715419888536	5
1536	1536	117.377249431004	-32.0238512790994	23.9723485779262	5
1537	1537	117.387880442112	-32.0238512790994	68.2584080897023	5
1538	1538	117.398511453221	-32.0238512790994	0	5
1539	1539	117.409142464329	-32.0238512790994	0	5
1540	1540	117.419773475437	-32.0238512790994	0	5
1541	1541	117.430404486545	-32.0238512790994	0	5
1542	1542	117.441035497653	-32.0238512790994	0	5
1543	1543	117.451666508762	-32.0238512790994	0	5
1544	1544	117.46229751987	-32.0238512790994	0	5
1545	1545	117.472928530978	-32.0238512790994	0	5
1546	1546	117.483559542086	-32.0238512790994	0	5
1547	1547	117.494190553194	-32.0238512790994	0	5
1548	1548	117.504821564302	-32.0238512790994	0	5
1549	1549	117.515452575411	-32.0238512790994	0	5
1550	1550	117.526083586519	-32.0238512790994	0	5
1551	1551	117.005164042218	-32.0344822902074	0	5
1552	1552	117.015795053326	-32.0344822902074	0	5
1553	1553	117.026426064434	-32.0344822902074	0	5
1554	1554	117.037057075543	-32.0344822902074	0	5
1555	1555	117.047688086651	-32.0344822902074	0	5
1556	1556	117.058319097759	-32.0344822902074	0	5
1557	1557	117.068950108867	-32.0344822902074	0	5
1558	1558	117.079581119975	-32.0344822902074	0	5
1559	1559	117.090212131083	-32.0344822902074	0	5
1560	1560	117.100843142192	-32.0344822902074	0	5
1561	1561	117.1114741533	-32.0344822902074	0	5
1562	1562	117.122105164408	-32.0344822902074	0	5
1563	1563	117.132736175516	-32.0344822902074	0	5
1564	1564	117.143367186624	-32.0344822902074	0	5
1565	1565	117.153998197733	-32.0344822902074	0	5
1566	1566	117.164629208841	-32.0344822902074	0	5
1567	1567	117.175260219949	-32.0344822902074	0	5
1568	1568	117.185891231057	-32.0344822902074	0	5
1569	1569	117.196522242165	-32.0344822902074	0	5
1570	1570	117.207153253273	-32.0344822902074	0	5
1571	1571	117.217784264382	-32.0344822902074	0	5
1572	1572	117.22841527549	-32.0344822902074	0	5
1573	1573	117.239046286598	-32.0344822902074	0	5
1574	1574	117.249677297706	-32.0344822902074	0	5
1575	1575	117.260308308814	-32.0344822902074	0	5
1576	1576	117.270939319923	-32.0344822902074	0	5
1577	1577	117.281570331031	-32.0344822902074	0	5
1578	1578	117.292201342139	-32.0344822902074	0	5
1579	1579	117.302832353247	-32.0344822902074	0	5
1580	1580	117.313463364355	-32.0344822902074	0	5
1581	1581	117.324094375463	-32.0344822902074	0	5
1582	1582	117.334725386572	-32.0344822902074	0	5
1583	1583	117.34535639768	-32.0344822902074	0	5
1584	1584	117.355987408788	-32.0344822902074	0	5
1585	1585	117.366618419896	-32.0344822902074	34.7012666195098	5
1586	1586	117.377249431004	-32.0344822902074	52.3350995417362	5
1587	1587	117.387880442112	-32.0344822902074	0	5
1588	1588	117.398511453221	-32.0344822902074	0	5
1589	1589	117.409142464329	-32.0344822902074	0	5
1590	1590	117.419773475437	-32.0344822902074	0	5
1591	1591	117.430404486545	-32.0344822902074	0	5
1592	1592	117.441035497653	-32.0344822902074	0	5
1593	1593	117.451666508762	-32.0344822902074	0	5
1594	1594	117.46229751987	-32.0344822902074	0	5
1595	1595	117.472928530978	-32.0344822902074	0	5
1596	1596	117.483559542086	-32.0344822902074	0	5
1597	1597	117.494190553194	-32.0344822902074	0	5
1598	1598	117.504821564302	-32.0344822902074	0	5
1599	1599	117.515452575411	-32.0344822902074	0	5
1600	1600	117.526083586519	-32.0344822902074	0	5
1601	1601	117.005164042218	-32.0451133013153	0	5
1602	1602	117.015795053326	-32.0451133013153	0	5
1603	1603	117.026426064434	-32.0451133013153	0	5
1604	1604	117.037057075543	-32.0451133013153	0	5
1605	1605	117.047688086651	-32.0451133013153	0	5
1606	1606	117.058319097759	-32.0451133013153	0	5
1607	1607	117.068950108867	-32.0451133013153	0	5
1608	1608	117.079581119975	-32.0451133013153	0	5
1609	1609	117.090212131083	-32.0451133013153	0	5
1610	1610	117.100843142192	-32.0451133013153	0	5
1611	1611	117.1114741533	-32.0451133013153	0	5
1612	1612	117.122105164408	-32.0451133013153	0	5
1613	1613	117.132736175516	-32.0451133013153	0	5
1614	1614	117.143367186624	-32.0451133013153	0	5
1615	1615	117.153998197733	-32.0451133013153	0	5
1616	1616	117.164629208841	-32.0451133013153	0	5
1617	1617	117.175260219949	-32.0451133013153	0	5
1618	1618	117.185891231057	-32.0451133013153	0	5
1619	1619	117.196522242165	-32.0451133013153	0	5
1620	1620	117.207153253273	-32.0451133013153	0	5
1621	1621	117.217784264382	-32.0451133013153	0	5
1622	1622	117.22841527549	-32.0451133013153	0	5
1623	1623	117.239046286598	-32.0451133013153	0	5
1624	1624	117.249677297706	-32.0451133013153	0	5
1625	1625	117.260308308814	-32.0451133013153	0	5
1626	1626	117.270939319923	-32.0451133013153	0	5
1627	1627	117.281570331031	-32.0451133013153	0	5
1628	1628	117.292201342139	-32.0451133013153	0	5
1629	1629	117.302832353247	-32.0451133013153	0	5
1630	1630	117.313463364355	-32.0451133013153	0	5
1631	1631	117.324094375463	-32.0451133013153	0	5
1632	1632	117.334725386572	-32.0451133013153	0	5
1633	1633	117.34535639768	-32.0451133013153	0	5
1634	1634	117.355987408788	-32.0451133013153	0	5
1635	1635	117.366618419896	-32.0451133013153	0	5
1636	1636	117.377249431004	-32.0451133013153	0	5
1637	1637	117.387880442112	-32.0451133013153	0	5
1638	1638	117.398511453221	-32.0451133013153	7.57262013459651	5
1639	1639	117.409142464329	-32.0451133013153	3.27974319276014	5
1640	1640	117.419773475437	-32.0451133013153	0	5
1641	1641	117.430404486545	-32.0451133013153	0	5
1642	1642	117.441035497653	-32.0451133013153	0	5
1643	1643	117.451666508762	-32.0451133013153	0	5
1644	1644	117.46229751987	-32.0451133013153	0	5
1645	1645	117.472928530978	-32.0451133013153	0	5
1646	1646	117.483559542086	-32.0451133013153	0	5
1647	1647	117.494190553194	-32.0451133013153	0	5
1648	1648	117.504821564302	-32.0451133013153	0	5
1649	1649	117.515452575411	-32.0451133013153	0	5
1650	1650	117.526083586519	-32.0451133013153	0	5
1651	1651	117.005164042218	-32.0557443124233	0	5
1652	1652	117.015795053326	-32.0557443124233	0	5
1653	1653	117.026426064434	-32.0557443124233	0	5
1654	1654	117.037057075543	-32.0557443124233	0	5
1655	1655	117.047688086651	-32.0557443124233	0	5
1656	1656	117.058319097759	-32.0557443124233	0	5
1657	1657	117.068950108867	-32.0557443124233	0	5
1658	1658	117.079581119975	-32.0557443124233	0	5
1659	1659	117.090212131083	-32.0557443124233	0	5
1660	1660	117.100843142192	-32.0557443124233	0	5
1661	1661	117.1114741533	-32.0557443124233	0	5
1662	1662	117.122105164408	-32.0557443124233	0	5
1663	1663	117.132736175516	-32.0557443124233	0	5
1664	1664	117.143367186624	-32.0557443124233	0	5
1665	1665	117.153998197733	-32.0557443124233	0	5
1666	1666	117.164629208841	-32.0557443124233	0	5
1667	1667	117.175260219949	-32.0557443124233	0	5
1668	1668	117.185891231057	-32.0557443124233	0	5
1669	1669	117.196522242165	-32.0557443124233	0	5
1670	1670	117.207153253273	-32.0557443124233	0	5
1671	1671	117.217784264382	-32.0557443124233	0	5
1672	1672	117.22841527549	-32.0557443124233	0	5
1673	1673	117.239046286598	-32.0557443124233	0	5
1674	1674	117.249677297706	-32.0557443124233	0	5
1675	1675	117.260308308814	-32.0557443124233	0	5
1676	1676	117.270939319923	-32.0557443124233	0	5
1677	1677	117.281570331031	-32.0557443124233	0	5
1678	1678	117.292201342139	-32.0557443124233	0	5
1679	1679	117.302832353247	-32.0557443124233	0	5
1680	1680	117.313463364355	-32.0557443124233	0	5
1681	1681	117.324094375463	-32.0557443124233	0	5
1682	1682	117.334725386572	-32.0557443124233	21.896696228937	5
1683	1683	117.34535639768	-32.0557443124233	0	5
1684	1684	117.355987408788	-32.0557443124233	0	5
1685	1685	117.366618419896	-32.0557443124233	0	5
1686	1686	117.377249431004	-32.0557443124233	0	5
1687	1687	117.387880442112	-32.0557443124233	7.64385302941006	5
1688	1688	117.398511453221	-32.0557443124233	11.3628875854237	5
1689	1689	117.409142464329	-32.0557443124233	0	5
1690	1690	117.419773475437	-32.0557443124233	0	5
1691	1691	117.430404486545	-32.0557443124233	0	5
1692	1692	117.441035497653	-32.0557443124233	0	5
1693	1693	117.451666508762	-32.0557443124233	0	5
1694	1694	117.46229751987	-32.0557443124233	0	5
1695	1695	117.472928530978	-32.0557443124233	0	5
1696	1696	117.483559542086	-32.0557443124233	0	5
1697	1697	117.494190553194	-32.0557443124233	0	5
1698	1698	117.504821564302	-32.0557443124233	0	5
1699	1699	117.515452575411	-32.0557443124233	0	5
1700	1700	117.526083586519	-32.0557443124233	0	5
1701	1701	117.005164042218	-32.0663753235313	0	5
1702	1702	117.015795053326	-32.0663753235313	0	5
1703	1703	117.026426064434	-32.0663753235313	0	5
1704	1704	117.037057075543	-32.0663753235313	0	5
1705	1705	117.047688086651	-32.0663753235313	0	5
1706	1706	117.058319097759	-32.0663753235313	0	5
1707	1707	117.068950108867	-32.0663753235313	0	5
1708	1708	117.079581119975	-32.0663753235313	0	5
1709	1709	117.090212131083	-32.0663753235313	0	5
1710	1710	117.100843142192	-32.0663753235313	0	5
1711	1711	117.1114741533	-32.0663753235313	0	5
1712	1712	117.122105164408	-32.0663753235313	0	5
1713	1713	117.132736175516	-32.0663753235313	0	5
1714	1714	117.143367186624	-32.0663753235313	0	5
1715	1715	117.153998197733	-32.0663753235313	0	5
1716	1716	117.164629208841	-32.0663753235313	0	5
1717	1717	117.175260219949	-32.0663753235313	0	5
1718	1718	117.185891231057	-32.0663753235313	0	5
1719	1719	117.196522242165	-32.0663753235313	0	5
1720	1720	117.207153253273	-32.0663753235313	0	5
1721	1721	117.217784264382	-32.0663753235313	0	5
1722	1722	117.22841527549	-32.0663753235313	0	5
1723	1723	117.239046286598	-32.0663753235313	0	5
1724	1724	117.249677297706	-32.0663753235313	0	5
1725	1725	117.260308308814	-32.0663753235313	0	5
1726	1726	117.270939319923	-32.0663753235313	0	5
1727	1727	117.281570331031	-32.0663753235313	0	5
1728	1728	117.292201342139	-32.0663753235313	0	5
1729	1729	117.302832353247	-32.0663753235313	0	5
1730	1730	117.313463364355	-32.0663753235313	0	5
1731	1731	117.324094375463	-32.0663753235313	0	5
1732	1732	117.334725386572	-32.0663753235313	0	5
1733	1733	117.34535639768	-32.0663753235313	0	5
1734	1734	117.355987408788	-32.0663753235313	0	5
1735	1735	117.366618419896	-32.0663753235313	0	5
1736	1736	117.377249431004	-32.0663753235313	0	5
1737	1737	117.387880442112	-32.0663753235313	0	5
1738	1738	117.398511453221	-32.0663753235313	0	5
1739	1739	117.409142464329	-32.0663753235313	0	5
1740	1740	117.419773475437	-32.0663753235313	0	5
1741	1741	117.430404486545	-32.0663753235313	0	5
1742	1742	117.441035497653	-32.0663753235313	0	5
1743	1743	117.451666508762	-32.0663753235313	0	5
1744	1744	117.46229751987	-32.0663753235313	0	5
1745	1745	117.472928530978	-32.0663753235313	3.88474013219859	5
1746	1746	117.483559542086	-32.0663753235313	26.3625030400102	5
1747	1747	117.494190553194	-32.0663753235313	0	5
1748	1748	117.504821564302	-32.0663753235313	0	5
1749	1749	117.515452575411	-32.0663753235313	0	5
1750	1750	117.526083586519	-32.0663753235313	0	5
1751	1751	117.005164042218	-32.0770063346392	0	5
1752	1752	117.015795053326	-32.0770063346392	0	5
1753	1753	117.026426064434	-32.0770063346392	0	5
1754	1754	117.037057075543	-32.0770063346392	0	5
1755	1755	117.047688086651	-32.0770063346392	0	5
1756	1756	117.058319097759	-32.0770063346392	0	5
1757	1757	117.068950108867	-32.0770063346392	0	5
1758	1758	117.079581119975	-32.0770063346392	0	5
1759	1759	117.090212131083	-32.0770063346392	0	5
1760	1760	117.100843142192	-32.0770063346392	0	5
1761	1761	117.1114741533	-32.0770063346392	0	5
1762	1762	117.122105164408	-32.0770063346392	0	5
1763	1763	117.132736175516	-32.0770063346392	0	5
1764	1764	117.143367186624	-32.0770063346392	0	5
1765	1765	117.153998197733	-32.0770063346392	0	5
1766	1766	117.164629208841	-32.0770063346392	0	5
1767	1767	117.175260219949	-32.0770063346392	0	5
1768	1768	117.185891231057	-32.0770063346392	0	5
1769	1769	117.196522242165	-32.0770063346392	0	5
1770	1770	117.207153253273	-32.0770063346392	0	5
1771	1771	117.217784264382	-32.0770063346392	0	5
1772	1772	117.22841527549	-32.0770063346392	0	5
1773	1773	117.239046286598	-32.0770063346392	0	5
1774	1774	117.249677297706	-32.0770063346392	0	5
1775	1775	117.260308308814	-32.0770063346392	0	5
1776	1776	117.270939319923	-32.0770063346392	0	5
1777	1777	117.281570331031	-32.0770063346392	0	5
1778	1778	117.292201342139	-32.0770063346392	0	5
1779	1779	117.302832353247	-32.0770063346392	0	5
1780	1780	117.313463364355	-32.0770063346392	0	5
1781	1781	117.324094375463	-32.0770063346392	0	5
1782	1782	117.334725386572	-32.0770063346392	0	5
1783	1783	117.34535639768	-32.0770063346392	0	5
1784	1784	117.355987408788	-32.0770063346392	0	5
1785	1785	117.366618419896	-32.0770063346392	0	5
1786	1786	117.377249431004	-32.0770063346392	0	5
1787	1787	117.387880442112	-32.0770063346392	0	5
1788	1788	117.398511453221	-32.0770063346392	0	5
1789	1789	117.409142464329	-32.0770063346392	0	5
1790	1790	117.419773475437	-32.0770063346392	0	5
1791	1791	117.430404486545	-32.0770063346392	0	5
1792	1792	117.441035497653	-32.0770063346392	0	5
1793	1793	117.451666508762	-32.0770063346392	0	5
1794	1794	117.46229751987	-32.0770063346392	0	5
1795	1795	117.472928530978	-32.0770063346392	0	5
1796	1796	117.483559542086	-32.0770063346392	10.3522425150166	5
1797	1797	117.494190553194	-32.0770063346392	0	5
1798	1798	117.504821564302	-32.0770063346392	0	5
1799	1799	117.515452575411	-32.0770063346392	0	5
1800	1800	117.526083586519	-32.0770063346392	0	5
1801	1801	117.005164042218	-32.0876373457472	0	5
1802	1802	117.015795053326	-32.0876373457472	0	5
1803	1803	117.026426064434	-32.0876373457472	0	5
1804	1804	117.037057075543	-32.0876373457472	0	5
1805	1805	117.047688086651	-32.0876373457472	0	5
1806	1806	117.058319097759	-32.0876373457472	0	5
1807	1807	117.068950108867	-32.0876373457472	0	5
1808	1808	117.079581119975	-32.0876373457472	0	5
1809	1809	117.090212131083	-32.0876373457472	0	5
1810	1810	117.100843142192	-32.0876373457472	0	5
1811	1811	117.1114741533	-32.0876373457472	0	5
1812	1812	117.122105164408	-32.0876373457472	0	5
1813	1813	117.132736175516	-32.0876373457472	0	5
1814	1814	117.143367186624	-32.0876373457472	0	5
1815	1815	117.153998197733	-32.0876373457472	0	5
1816	1816	117.164629208841	-32.0876373457472	0	5
1817	1817	117.175260219949	-32.0876373457472	0	5
1818	1818	117.185891231057	-32.0876373457472	0	5
1819	1819	117.196522242165	-32.0876373457472	0	5
1820	1820	117.207153253273	-32.0876373457472	0	5
1821	1821	117.217784264382	-32.0876373457472	0	5
1822	1822	117.22841527549	-32.0876373457472	0	5
1823	1823	117.239046286598	-32.0876373457472	0	5
1824	1824	117.249677297706	-32.0876373457472	28.6082267233467	5
1825	1825	117.260308308814	-32.0876373457472	0	5
1826	1826	117.270939319923	-32.0876373457472	0	5
1827	1827	117.281570331031	-32.0876373457472	0	5
1828	1828	117.292201342139	-32.0876373457472	0	5
1829	1829	117.302832353247	-32.0876373457472	0	5
1830	1830	117.313463364355	-32.0876373457472	0	5
1831	1831	117.324094375463	-32.0876373457472	3.87451201321692	5
1832	1832	117.334725386572	-32.0876373457472	0	5
1833	1833	117.34535639768	-32.0876373457472	0	5
1834	1834	117.355987408788	-32.0876373457472	0	5
1835	1835	117.366618419896	-32.0876373457472	0	5
1836	1836	117.377249431004	-32.0876373457472	0	5
1837	1837	117.387880442112	-32.0876373457472	0	5
1838	1838	117.398511453221	-32.0876373457472	0	5
1839	1839	117.409142464329	-32.0876373457472	0	5
1840	1840	117.419773475437	-32.0876373457472	0	5
1841	1841	117.430404486545	-32.0876373457472	0	5
1842	1842	117.441035497653	-32.0876373457472	0	5
1843	1843	117.451666508762	-32.0876373457472	0	5
1844	1844	117.46229751987	-32.0876373457472	0	5
1845	1845	117.472928530978	-32.0876373457472	0	5
1846	1846	117.483559542086	-32.0876373457472	0	5
1847	1847	117.494190553194	-32.0876373457472	9.88083069288199	5
1848	1848	117.504821564302	-32.0876373457472	0	5
1849	1849	117.515452575411	-32.0876373457472	0	5
1850	1850	117.526083586519	-32.0876373457472	0	5
1851	1851	117.005164042218	-32.0982683568551	0	5
1852	1852	117.015795053326	-32.0982683568551	0	5
1853	1853	117.026426064434	-32.0982683568551	0	5
1854	1854	117.037057075543	-32.0982683568551	0	5
1855	1855	117.047688086651	-32.0982683568551	0	5
1856	1856	117.058319097759	-32.0982683568551	0	5
1857	1857	117.068950108867	-32.0982683568551	0	5
1858	1858	117.079581119975	-32.0982683568551	0	5
1859	1859	117.090212131083	-32.0982683568551	0	5
1860	1860	117.100843142192	-32.0982683568551	0	5
1861	1861	117.1114741533	-32.0982683568551	0	5
1862	1862	117.122105164408	-32.0982683568551	0	5
1863	1863	117.132736175516	-32.0982683568551	0	5
1864	1864	117.143367186624	-32.0982683568551	0	5
1865	1865	117.153998197733	-32.0982683568551	0	5
1866	1866	117.164629208841	-32.0982683568551	0	5
1867	1867	117.175260219949	-32.0982683568551	0	5
1868	1868	117.185891231057	-32.0982683568551	0	5
1869	1869	117.196522242165	-32.0982683568551	0	5
1870	1870	117.207153253273	-32.0982683568551	0	5
1871	1871	117.217784264382	-32.0982683568551	0	5
1872	1872	117.22841527549	-32.0982683568551	0	5
1873	1873	117.239046286598	-32.0982683568551	0	5
1874	1874	117.249677297706	-32.0982683568551	0	5
1875	1875	117.260308308814	-32.0982683568551	0	5
1876	1876	117.270939319923	-32.0982683568551	0	5
1877	1877	117.281570331031	-32.0982683568551	0	5
1878	1878	117.292201342139	-32.0982683568551	0	5
1879	1879	117.302832353247	-32.0982683568551	0	5
1880	1880	117.313463364355	-32.0982683568551	0	5
1881	1881	117.324094375463	-32.0982683568551	0	5
1882	1882	117.334725386572	-32.0982683568551	0	5
1883	1883	117.34535639768	-32.0982683568551	0	5
1884	1884	117.355987408788	-32.0982683568551	0	5
1885	1885	117.366618419896	-32.0982683568551	0	5
1886	1886	117.377249431004	-32.0982683568551	0	5
1887	1887	117.387880442112	-32.0982683568551	0	5
1888	1888	117.398511453221	-32.0982683568551	0	5
1889	1889	117.409142464329	-32.0982683568551	0	5
1890	1890	117.419773475437	-32.0982683568551	0	5
1891	1891	117.430404486545	-32.0982683568551	0	5
1892	1892	117.441035497653	-32.0982683568551	0	5
1893	1893	117.451666508762	-32.0982683568551	0	5
1894	1894	117.46229751987	-32.0982683568551	0	5
1895	1895	117.472928530978	-32.0982683568551	0	5
1896	1896	117.483559542086	-32.0982683568551	0	5
1897	1897	117.494190553194	-32.0982683568551	0	5
1898	1898	117.504821564302	-32.0982683568551	0	5
1899	1899	117.515452575411	-32.0982683568551	0	5
1900	1900	117.526083586519	-32.0982683568551	0	5
1901	1901	117.005164042218	-32.1088993679631	0	5
1902	1902	117.015795053326	-32.1088993679631	0	5
1903	1903	117.026426064434	-32.1088993679631	0	5
1904	1904	117.037057075543	-32.1088993679631	0	5
1905	1905	117.047688086651	-32.1088993679631	0	5
1906	1906	117.058319097759	-32.1088993679631	0	5
1907	1907	117.068950108867	-32.1088993679631	0	5
1908	1908	117.079581119975	-32.1088993679631	0	5
1909	1909	117.090212131083	-32.1088993679631	0	5
1910	1910	117.100843142192	-32.1088993679631	0	5
1911	1911	117.1114741533	-32.1088993679631	0	5
1912	1912	117.122105164408	-32.1088993679631	0	5
1913	1913	117.132736175516	-32.1088993679631	0	5
1914	1914	117.143367186624	-32.1088993679631	0	5
1915	1915	117.153998197733	-32.1088993679631	0	5
1916	1916	117.164629208841	-32.1088993679631	0	5
1917	1917	117.175260219949	-32.1088993679631	0	5
1918	1918	117.185891231057	-32.1088993679631	0	5
1919	1919	117.196522242165	-32.1088993679631	0	5
1920	1920	117.207153253273	-32.1088993679631	0	5
1921	1921	117.217784264382	-32.1088993679631	0	5
1922	1922	117.22841527549	-32.1088993679631	0	5
1923	1923	117.239046286598	-32.1088993679631	0	5
1924	1924	117.249677297706	-32.1088993679631	0	5
1925	1925	117.260308308814	-32.1088993679631	0	5
1926	1926	117.270939319923	-32.1088993679631	0	5
1927	1927	117.281570331031	-32.1088993679631	0	5
1928	1928	117.292201342139	-32.1088993679631	0	5
1929	1929	117.302832353247	-32.1088993679631	0	5
1930	1930	117.313463364355	-32.1088993679631	0	5
1931	1931	117.324094375463	-32.1088993679631	0	5
1932	1932	117.334725386572	-32.1088993679631	0	5
1933	1933	117.34535639768	-32.1088993679631	0	5
1934	1934	117.355987408788	-32.1088993679631	0	5
1935	1935	117.366618419896	-32.1088993679631	0	5
1936	1936	117.377249431004	-32.1088993679631	0	5
1937	1937	117.387880442112	-32.1088993679631	0	5
1938	1938	117.398511453221	-32.1088993679631	0	5
1939	1939	117.409142464329	-32.1088993679631	0	5
1940	1940	117.419773475437	-32.1088993679631	0	5
1941	1941	117.430404486545	-32.1088993679631	0	5
1942	1942	117.441035497653	-32.1088993679631	0	5
1943	1943	117.451666508762	-32.1088993679631	0	5
1944	1944	117.46229751987	-32.1088993679631	0	5
1945	1945	117.472928530978	-32.1088993679631	0	5
1946	1946	117.483559542086	-32.1088993679631	0	5
1947	1947	117.494190553194	-32.1088993679631	0	5
1948	1948	117.504821564302	-32.1088993679631	0	5
1949	1949	117.515452575411	-32.1088993679631	0	5
1950	1950	117.526083586519	-32.1088993679631	11.4293583705707	5
1951	1951	117.005164042218	-32.119530379071	0	5
1952	1952	117.015795053326	-32.119530379071	0	5
1953	1953	117.026426064434	-32.119530379071	0	5
1954	1954	117.037057075543	-32.119530379071	0	5
1955	1955	117.047688086651	-32.119530379071	0	5
1956	1956	117.058319097759	-32.119530379071	0	5
1957	1957	117.068950108867	-32.119530379071	0	5
1958	1958	117.079581119975	-32.119530379071	0	5
1959	1959	117.090212131083	-32.119530379071	0	5
1960	1960	117.100843142192	-32.119530379071	0	5
1961	1961	117.1114741533	-32.119530379071	0	5
1962	1962	117.122105164408	-32.119530379071	0	5
1963	1963	117.132736175516	-32.119530379071	0	5
1964	1964	117.143367186624	-32.119530379071	0	5
1965	1965	117.153998197733	-32.119530379071	0	5
1966	1966	117.164629208841	-32.119530379071	0	5
1967	1967	117.175260219949	-32.119530379071	0	5
1968	1968	117.185891231057	-32.119530379071	0	5
1969	1969	117.196522242165	-32.119530379071	0	5
1970	1970	117.207153253273	-32.119530379071	0	5
1971	1971	117.217784264382	-32.119530379071	0	5
1972	1972	117.22841527549	-32.119530379071	0	5
1973	1973	117.239046286598	-32.119530379071	0	5
1974	1974	117.249677297706	-32.119530379071	0	5
1975	1975	117.260308308814	-32.119530379071	0	5
1976	1976	117.270939319923	-32.119530379071	0	5
1977	1977	117.281570331031	-32.119530379071	0	5
1978	1978	117.292201342139	-32.119530379071	0	5
1979	1979	117.302832353247	-32.119530379071	0	5
1980	1980	117.313463364355	-32.119530379071	0	5
1981	1981	117.324094375463	-32.119530379071	0	5
1982	1982	117.334725386572	-32.119530379071	0	5
1983	1983	117.34535639768	-32.119530379071	0	5
1984	1984	117.355987408788	-32.119530379071	0	5
1985	1985	117.366618419896	-32.119530379071	0	5
1986	1986	117.377249431004	-32.119530379071	0	5
1987	1987	117.387880442112	-32.119530379071	0	5
1988	1988	117.398511453221	-32.119530379071	0	5
1989	1989	117.409142464329	-32.119530379071	0	5
1990	1990	117.419773475437	-32.119530379071	0	5
1991	1991	117.430404486545	-32.119530379071	0	5
1992	1992	117.441035497653	-32.119530379071	0	5
1993	1993	117.451666508762	-32.119530379071	0	5
1994	1994	117.46229751987	-32.119530379071	0	5
1995	1995	117.472928530978	-32.119530379071	0	5
1996	1996	117.483559542086	-32.119530379071	0	5
1997	1997	117.494190553194	-32.119530379071	0	5
1998	1998	117.504821564302	-32.119530379071	0	5
1999	1999	117.515452575411	-32.119530379071	0	5
[truncated: 501 more rows]
