# Supplementary material for: A Landscape Approach to Invasive Species Management
Source: PLoS One. 2016 Jul 29;11(7):e0160417. doi: 10.1371/journal.pone.0160417 (PMC4966913; doi:10.1371/journal.pone.0160417)
Supplement: S1 Appendix — The archive includes source code, readme file explaining how to run it, and the input files necessary to run the simulations. (ZIP) [file pone.0160417.s001.zip › appendix/landscapes/tbl_MetapopGrid1km_landsc50km_6.csv]

	CellNo	XCoordCell	YCoordCell	PopSize	LandscNo
1	1	117.005164042218	-32.5054360822898	0	6
2	2	117.015795053326	-32.5054360822898	0	6
3	3	117.026426064434	-32.5054360822898	0	6
4	4	117.037057075543	-32.5054360822898	0	6
5	5	117.047688086651	-32.5054360822898	0	6
6	6	117.058319097759	-32.5054360822898	0	6
7	7	117.068950108867	-32.5054360822898	0	6
8	8	117.079581119975	-32.5054360822898	0	6
9	9	117.090212131083	-32.5054360822898	0	6
10	10	117.100843142192	-32.5054360822898	0	6
11	11	117.1114741533	-32.5054360822898	0	6
12	12	117.122105164408	-32.5054360822898	0	6
13	13	117.132736175516	-32.5054360822898	0	6
14	14	117.143367186624	-32.5054360822898	0	6
15	15	117.153998197733	-32.5054360822898	0	6
16	16	117.164629208841	-32.5054360822898	0	6
17	17	117.175260219949	-32.5054360822898	0	6
18	18	117.185891231057	-32.5054360822898	0	6
19	19	117.196522242165	-32.5054360822898	0	6
20	20	117.207153253273	-32.5054360822898	0	6
21	21	117.217784264382	-32.5054360822898	0	6
22	22	117.22841527549	-32.5054360822898	0	6
23	23	117.239046286598	-32.5054360822898	0	6
24	24	117.249677297706	-32.5054360822898	0	6
25	25	117.260308308814	-32.5054360822898	0	6
26	26	117.270939319923	-32.5054360822898	0	6
27	27	117.281570331031	-32.5054360822898	0	6
28	28	117.292201342139	-32.5054360822898	0	6
29	29	117.302832353247	-32.5054360822898	0	6
30	30	117.313463364355	-32.5054360822898	0	6
31	31	117.324094375463	-32.5054360822898	0	6
32	32	117.334725386572	-32.5054360822898	3.88706082111783	6
33	33	117.34535639768	-32.5054360822898	0	6
34	34	117.355987408788	-32.5054360822898	0	6
35	35	117.366618419896	-32.5054360822898	0	6
36	36	117.377249431004	-32.5054360822898	0	6
37	37	117.387880442112	-32.5054360822898	0	6
38	38	117.398511453221	-32.5054360822898	0	6
39	39	117.409142464329	-32.5054360822898	0	6
40	40	117.419773475437	-32.5054360822898	0	6
41	41	117.430404486545	-32.5054360822898	0	6
42	42	117.441035497653	-32.5054360822898	0	6
43	43	117.451666508762	-32.5054360822898	0	6
44	44	117.46229751987	-32.5054360822898	0	6
45	45	117.472928530978	-32.5054360822898	0	6
46	46	117.483559542086	-32.5054360822898	0	6
47	47	117.494190553194	-32.5054360822898	0	6
48	48	117.504821564302	-32.5054360822898	0	6
49	49	117.515452575411	-32.5054360822898	0	6
50	50	117.526083586519	-32.5054360822898	0	6
51	51	117.005164042218	-32.5160670933977	0	6
52	52	117.015795053326	-32.5160670933977	0	6
53	53	117.026426064434	-32.5160670933977	0	6
54	54	117.037057075543	-32.5160670933977	0	6
55	55	117.047688086651	-32.5160670933977	0	6
56	56	117.058319097759	-32.5160670933977	0	6
57	57	117.068950108867	-32.5160670933977	0	6
58	58	117.079581119975	-32.5160670933977	0	6
59	59	117.090212131083	-32.5160670933977	0	6
60	60	117.100843142192	-32.5160670933977	0	6
61	61	117.1114741533	-32.5160670933977	0	6
62	62	117.122105164408	-32.5160670933977	0	6
63	63	117.132736175516	-32.5160670933977	0	6
64	64	117.143367186624	-32.5160670933977	0	6
65	65	117.153998197733	-32.5160670933977	0	6
66	66	117.164629208841	-32.5160670933977	0	6
67	67	117.175260219949	-32.5160670933977	0	6
68	68	117.185891231057	-32.5160670933977	0	6
69	69	117.196522242165	-32.5160670933977	0	6
70	70	117.207153253273	-32.5160670933977	0	6
71	71	117.217784264382	-32.5160670933977	0	6
72	72	117.22841527549	-32.5160670933977	0	6
73	73	117.239046286598	-32.5160670933977	0	6
74	74	117.249677297706	-32.5160670933977	0	6
75	75	117.260308308814	-32.5160670933977	0	6
76	76	117.270939319923	-32.5160670933977	0	6
77	77	117.281570331031	-32.5160670933977	0	6
78	78	117.292201342139	-32.5160670933977	0	6
79	79	117.302832353247	-32.5160670933977	35.1104415792003	6
80	80	117.313463364355	-32.5160670933977	43.1352575410507	6
81	81	117.324094375463	-32.5160670933977	44.2035212312944	6
82	82	117.334725386572	-32.5160670933977	6.54300442647899	6
83	83	117.34535639768	-32.5160670933977	0	6
84	84	117.355987408788	-32.5160670933977	0	6
85	85	117.366618419896	-32.5160670933977	0	6
86	86	117.377249431004	-32.5160670933977	0	6
87	87	117.387880442112	-32.5160670933977	0	6
88	88	117.398511453221	-32.5160670933977	0	6
89	89	117.409142464329	-32.5160670933977	0	6
90	90	117.419773475437	-32.5160670933977	0	6
91	91	117.430404486545	-32.5160670933977	3.2305650031887	6
92	92	117.441035497653	-32.5160670933977	0	6
93	93	117.451666508762	-32.5160670933977	0	6
94	94	117.46229751987	-32.5160670933977	0	6
95	95	117.472928530978	-32.5160670933977	0	6
96	96	117.483559542086	-32.5160670933977	0	6
97	97	117.494190553194	-32.5160670933977	0	6
98	98	117.504821564302	-32.5160670933977	0	6
99	99	117.515452575411	-32.5160670933977	0	6
100	100	117.526083586519	-32.5160670933977	0	6
101	101	117.005164042218	-32.5266981045057	0	6
102	102	117.015795053326	-32.5266981045057	0	6
103	103	117.026426064434	-32.5266981045057	0	6
104	104	117.037057075543	-32.5266981045057	0	6
105	105	117.047688086651	-32.5266981045057	0	6
106	106	117.058319097759	-32.5266981045057	0	6
107	107	117.068950108867	-32.5266981045057	0	6
108	108	117.079581119975	-32.5266981045057	0	6
109	109	117.090212131083	-32.5266981045057	0	6
110	110	117.100843142192	-32.5266981045057	0	6
111	111	117.1114741533	-32.5266981045057	0	6
112	112	117.122105164408	-32.5266981045057	0	6
113	113	117.132736175516	-32.5266981045057	0	6
114	114	117.143367186624	-32.5266981045057	0	6
115	115	117.153998197733	-32.5266981045057	0	6
116	116	117.164629208841	-32.5266981045057	0	6
117	117	117.175260219949	-32.5266981045057	0	6
118	118	117.185891231057	-32.5266981045057	0	6
119	119	117.196522242165	-32.5266981045057	0	6
120	120	117.207153253273	-32.5266981045057	0	6
121	121	117.217784264382	-32.5266981045057	0	6
122	122	117.22841527549	-32.5266981045057	0	6
123	123	117.239046286598	-32.5266981045057	0	6
124	124	117.249677297706	-32.5266981045057	0	6
125	125	117.260308308814	-32.5266981045057	0	6
126	126	117.270939319923	-32.5266981045057	14.4583411767048	6
127	127	117.281570331031	-32.5266981045057	6.76279079421508	6
128	128	117.292201342139	-32.5266981045057	50.864764818093	6
129	129	117.302832353247	-32.5266981045057	51.4427853185408	6
130	130	117.313463364355	-32.5266981045057	1.02643359126839	6
131	131	117.324094375463	-32.5266981045057	0	6
132	132	117.334725386572	-32.5266981045057	0	6
133	133	117.34535639768	-32.5266981045057	0	6
134	134	117.355987408788	-32.5266981045057	0	6
135	135	117.366618419896	-32.5266981045057	0	6
136	136	117.377249431004	-32.5266981045057	0	6
137	137	117.387880442112	-32.5266981045057	0	6
138	138	117.398511453221	-32.5266981045057	0	6
139	139	117.409142464329	-32.5266981045057	0	6
140	140	117.419773475437	-32.5266981045057	0	6
141	141	117.430404486545	-32.5266981045057	0	6
142	142	117.441035497653	-32.5266981045057	0	6
143	143	117.451666508762	-32.5266981045057	0	6
144	144	117.46229751987	-32.5266981045057	0	6
145	145	117.472928530978	-32.5266981045057	0	6
146	146	117.483559542086	-32.5266981045057	0	6
147	147	117.494190553194	-32.5266981045057	0	6
148	148	117.504821564302	-32.5266981045057	0	6
149	149	117.515452575411	-32.5266981045057	0	6
150	150	117.526083586519	-32.5266981045057	0	6
151	151	117.005164042218	-32.5373291156136	0	6
152	152	117.015795053326	-32.5373291156136	0	6
153	153	117.026426064434	-32.5373291156136	0	6
154	154	117.037057075543	-32.5373291156136	0	6
155	155	117.047688086651	-32.5373291156136	0	6
156	156	117.058319097759	-32.5373291156136	0	6
157	157	117.068950108867	-32.5373291156136	0	6
158	158	117.079581119975	-32.5373291156136	0	6
159	159	117.090212131083	-32.5373291156136	0	6
160	160	117.100843142192	-32.5373291156136	0	6
161	161	117.1114741533	-32.5373291156136	0	6
162	162	117.122105164408	-32.5373291156136	0	6
163	163	117.132736175516	-32.5373291156136	0	6
164	164	117.143367186624	-32.5373291156136	0	6
165	165	117.153998197733	-32.5373291156136	0	6
166	166	117.164629208841	-32.5373291156136	0	6
167	167	117.175260219949	-32.5373291156136	0	6
168	168	117.185891231057	-32.5373291156136	0	6
169	169	117.196522242165	-32.5373291156136	0	6
170	170	117.207153253273	-32.5373291156136	0	6
171	171	117.217784264382	-32.5373291156136	0	6
172	172	117.22841527549	-32.5373291156136	0	6
173	173	117.239046286598	-32.5373291156136	0	6
174	174	117.249677297706	-32.5373291156136	0	6
175	175	117.260308308814	-32.5373291156136	0	6
176	176	117.270939319923	-32.5373291156136	41.2606487837125	6
177	177	117.281570331031	-32.5373291156136	0	6
178	178	117.292201342139	-32.5373291156136	0	6
179	179	117.302832353247	-32.5373291156136	24.2905049399158	6
180	180	117.313463364355	-32.5373291156136	15.907755875297	6
181	181	117.324094375463	-32.5373291156136	0	6
182	182	117.334725386572	-32.5373291156136	0	6
183	183	117.34535639768	-32.5373291156136	0	6
184	184	117.355987408788	-32.5373291156136	0	6
185	185	117.366618419896	-32.5373291156136	0	6
186	186	117.377249431004	-32.5373291156136	0	6
187	187	117.387880442112	-32.5373291156136	0	6
188	188	117.398511453221	-32.5373291156136	0	6
189	189	117.409142464329	-32.5373291156136	0	6
190	190	117.419773475437	-32.5373291156136	0	6
191	191	117.430404486545	-32.5373291156136	0	6
192	192	117.441035497653	-32.5373291156136	0	6
193	193	117.451666508762	-32.5373291156136	0	6
194	194	117.46229751987	-32.5373291156136	0	6
195	195	117.472928530978	-32.5373291156136	0	6
196	196	117.483559542086	-32.5373291156136	0	6
197	197	117.494190553194	-32.5373291156136	0	6
198	198	117.504821564302	-32.5373291156136	0	6
199	199	117.515452575411	-32.5373291156136	0	6
200	200	117.526083586519	-32.5373291156136	0	6
201	201	117.005164042218	-32.5479601267216	0	6
202	202	117.015795053326	-32.5479601267216	0	6
203	203	117.026426064434	-32.5479601267216	0	6
204	204	117.037057075543	-32.5479601267216	0	6
205	205	117.047688086651	-32.5479601267216	0	6
206	206	117.058319097759	-32.5479601267216	0	6
207	207	117.068950108867	-32.5479601267216	0	6
208	208	117.079581119975	-32.5479601267216	0	6
209	209	117.090212131083	-32.5479601267216	0	6
210	210	117.100843142192	-32.5479601267216	0	6
211	211	117.1114741533	-32.5479601267216	0	6
212	212	117.122105164408	-32.5479601267216	0	6
213	213	117.132736175516	-32.5479601267216	0	6
214	214	117.143367186624	-32.5479601267216	0	6
215	215	117.153998197733	-32.5479601267216	0	6
216	216	117.164629208841	-32.5479601267216	0	6
217	217	117.175260219949	-32.5479601267216	0	6
218	218	117.185891231057	-32.5479601267216	0	6
219	219	117.196522242165	-32.5479601267216	0	6
220	220	117.207153253273	-32.5479601267216	0	6
221	221	117.217784264382	-32.5479601267216	0	6
222	222	117.22841527549	-32.5479601267216	0	6
223	223	117.239046286598	-32.5479601267216	0	6
224	224	117.249677297706	-32.5479601267216	0	6
225	225	117.260308308814	-32.5479601267216	0	6
226	226	117.270939319923	-32.5479601267216	3.22316448497974	6
227	227	117.281570331031	-32.5479601267216	25.4746609295659	6
228	228	117.292201342139	-32.5479601267216	0	6
229	229	117.302832353247	-32.5479601267216	0	6
230	230	117.313463364355	-32.5479601267216	0	6
231	231	117.324094375463	-32.5479601267216	12.0987715382093	6
232	232	117.334725386572	-32.5479601267216	0	6
233	233	117.34535639768	-32.5479601267216	25.9619798170692	6
234	234	117.355987408788	-32.5479601267216	0	6
235	235	117.366618419896	-32.5479601267216	0	6
236	236	117.377249431004	-32.5479601267216	0	6
237	237	117.387880442112	-32.5479601267216	0	6
238	238	117.398511453221	-32.5479601267216	0	6
239	239	117.409142464329	-32.5479601267216	0	6
240	240	117.419773475437	-32.5479601267216	0	6
241	241	117.430404486545	-32.5479601267216	0	6
242	242	117.441035497653	-32.5479601267216	0	6
243	243	117.451666508762	-32.5479601267216	0	6
244	244	117.46229751987	-32.5479601267216	0	6
245	245	117.472928530978	-32.5479601267216	0	6
246	246	117.483559542086	-32.5479601267216	0	6
247	247	117.494190553194	-32.5479601267216	0	6
248	248	117.504821564302	-32.5479601267216	0	6
249	249	117.515452575411	-32.5479601267216	0	6
250	250	117.526083586519	-32.5479601267216	5.93102973398501	6
251	251	117.005164042218	-32.5585911378295	0	6
252	252	117.015795053326	-32.5585911378295	0	6
253	253	117.026426064434	-32.5585911378295	0	6
254	254	117.037057075543	-32.5585911378295	0	6
255	255	117.047688086651	-32.5585911378295	0	6
256	256	117.058319097759	-32.5585911378295	0	6
257	257	117.068950108867	-32.5585911378295	0	6
258	258	117.079581119975	-32.5585911378295	0	6
259	259	117.090212131083	-32.5585911378295	0	6
260	260	117.100843142192	-32.5585911378295	0	6
261	261	117.1114741533	-32.5585911378295	0	6
262	262	117.122105164408	-32.5585911378295	0	6
263	263	117.132736175516	-32.5585911378295	0	6
264	264	117.143367186624	-32.5585911378295	0	6
265	265	117.153998197733	-32.5585911378295	0	6
266	266	117.164629208841	-32.5585911378295	0	6
267	267	117.175260219949	-32.5585911378295	0	6
268	268	117.185891231057	-32.5585911378295	0	6
269	269	117.196522242165	-32.5585911378295	0	6
270	270	117.207153253273	-32.5585911378295	0	6
271	271	117.217784264382	-32.5585911378295	0	6
272	272	117.22841527549	-32.5585911378295	0	6
273	273	117.239046286598	-32.5585911378295	0	6
274	274	117.249677297706	-32.5585911378295	0	6
275	275	117.260308308814	-32.5585911378295	0	6
276	276	117.270939319923	-32.5585911378295	0	6
277	277	117.281570331031	-32.5585911378295	0	6
278	278	117.292201342139	-32.5585911378295	0	6
279	279	117.302832353247	-32.5585911378295	0	6
280	280	117.313463364355	-32.5585911378295	0	6
281	281	117.324094375463	-32.5585911378295	3.12345648058677	6
282	282	117.334725386572	-32.5585911378295	12.0833073335441	6
283	283	117.34535639768	-32.5585911378295	0.591672546713854	6
284	284	117.355987408788	-32.5585911378295	0	6
285	285	117.366618419896	-32.5585911378295	0	6
286	286	117.377249431004	-32.5585911378295	0	6
287	287	117.387880442112	-32.5585911378295	0	6
288	288	117.398511453221	-32.5585911378295	0	6
289	289	117.409142464329	-32.5585911378295	0	6
290	290	117.419773475437	-32.5585911378295	0	6
291	291	117.430404486545	-32.5585911378295	0	6
292	292	117.441035497653	-32.5585911378295	0	6
293	293	117.451666508762	-32.5585911378295	0	6
294	294	117.46229751987	-32.5585911378295	0	6
295	295	117.472928530978	-32.5585911378295	0	6
296	296	117.483559542086	-32.5585911378295	0	6
297	297	117.494190553194	-32.5585911378295	0	6
298	298	117.504821564302	-32.5585911378295	0	6
299	299	117.515452575411	-32.5585911378295	0	6
300	300	117.526083586519	-32.5585911378295	3.24145499707712	6
301	301	117.005164042218	-32.5692221489375	0	6
302	302	117.015795053326	-32.5692221489375	0	6
303	303	117.026426064434	-32.5692221489375	0	6
304	304	117.037057075543	-32.5692221489375	0	6
305	305	117.047688086651	-32.5692221489375	0	6
306	306	117.058319097759	-32.5692221489375	0	6
307	307	117.068950108867	-32.5692221489375	0	6
308	308	117.079581119975	-32.5692221489375	0	6
309	309	117.090212131083	-32.5692221489375	0	6
310	310	117.100843142192	-32.5692221489375	0	6
311	311	117.1114741533	-32.5692221489375	0	6
312	312	117.122105164408	-32.5692221489375	0	6
313	313	117.132736175516	-32.5692221489375	0	6
314	314	117.143367186624	-32.5692221489375	0	6
315	315	117.153998197733	-32.5692221489375	0	6
316	316	117.164629208841	-32.5692221489375	0	6
317	317	117.175260219949	-32.5692221489375	0	6
318	318	117.185891231057	-32.5692221489375	0	6
319	319	117.196522242165	-32.5692221489375	0	6
320	320	117.207153253273	-32.5692221489375	0	6
321	321	117.217784264382	-32.5692221489375	0	6
322	322	117.22841527549	-32.5692221489375	0	6
323	323	117.239046286598	-32.5692221489375	0	6
324	324	117.249677297706	-32.5692221489375	0	6
325	325	117.260308308814	-32.5692221489375	0	6
326	326	117.270939319923	-32.5692221489375	0	6
327	327	117.281570331031	-32.5692221489375	0	6
328	328	117.292201342139	-32.5692221489375	0	6
329	329	117.302832353247	-32.5692221489375	0	6
330	330	117.313463364355	-32.5692221489375	0	6
331	331	117.324094375463	-32.5692221489375	0	6
332	332	117.334725386572	-32.5692221489375	0	6
333	333	117.34535639768	-32.5692221489375	0	6
334	334	117.355987408788	-32.5692221489375	59.736084326095	6
335	335	117.366618419896	-32.5692221489375	59.0146875608107	6
336	336	117.377249431004	-32.5692221489375	0	6
337	337	117.387880442112	-32.5692221489375	0	6
338	338	117.398511453221	-32.5692221489375	0	6
339	339	117.409142464329	-32.5692221489375	0	6
340	340	117.419773475437	-32.5692221489375	0	6
341	341	117.430404486545	-32.5692221489375	0	6
342	342	117.441035497653	-32.5692221489375	0	6
343	343	117.451666508762	-32.5692221489375	0	6
344	344	117.46229751987	-32.5692221489375	0	6
345	345	117.472928530978	-32.5692221489375	0	6
346	346	117.483559542086	-32.5692221489375	0	6
347	347	117.494190553194	-32.5692221489375	0	6
348	348	117.504821564302	-32.5692221489375	0	6
349	349	117.515452575411	-32.5692221489375	0	6
350	350	117.526083586519	-32.5692221489375	0	6
351	351	117.005164042218	-32.5798531600455	0	6
352	352	117.015795053326	-32.5798531600455	0	6
353	353	117.026426064434	-32.5798531600455	0	6
354	354	117.037057075543	-32.5798531600455	0	6
355	355	117.047688086651	-32.5798531600455	0	6
356	356	117.058319097759	-32.5798531600455	0	6
357	357	117.068950108867	-32.5798531600455	0	6
358	358	117.079581119975	-32.5798531600455	0	6
359	359	117.090212131083	-32.5798531600455	0	6
360	360	117.100843142192	-32.5798531600455	0	6
361	361	117.1114741533	-32.5798531600455	0	6
362	362	117.122105164408	-32.5798531600455	0	6
363	363	117.132736175516	-32.5798531600455	0	6
364	364	117.143367186624	-32.5798531600455	0	6
365	365	117.153998197733	-32.5798531600455	0	6
366	366	117.164629208841	-32.5798531600455	0	6
367	367	117.175260219949	-32.5798531600455	0	6
368	368	117.185891231057	-32.5798531600455	0	6
369	369	117.196522242165	-32.5798531600455	0	6
370	370	117.207153253273	-32.5798531600455	0	6
371	371	117.217784264382	-32.5798531600455	0	6
372	372	117.22841527549	-32.5798531600455	0	6
373	373	117.239046286598	-32.5798531600455	0	6
374	374	117.249677297706	-32.5798531600455	0	6
375	375	117.260308308814	-32.5798531600455	0	6
376	376	117.270939319923	-32.5798531600455	0	6
377	377	117.281570331031	-32.5798531600455	0	6
378	378	117.292201342139	-32.5798531600455	0	6
379	379	117.302832353247	-32.5798531600455	0	6
380	380	117.313463364355	-32.5798531600455	0	6
381	381	117.324094375463	-32.5798531600455	0	6
382	382	117.334725386572	-32.5798531600455	0	6
383	383	117.34535639768	-32.5798531600455	0	6
384	384	117.355987408788	-32.5798531600455	60.0786132924725	6
385	385	117.366618419896	-32.5798531600455	0.590394459497461	6
386	386	117.377249431004	-32.5798531600455	0	6
387	387	117.387880442112	-32.5798531600455	0	6
388	388	117.398511453221	-32.5798531600455	0	6
389	389	117.409142464329	-32.5798531600455	0	6
390	390	117.419773475437	-32.5798531600455	0	6
391	391	117.430404486545	-32.5798531600455	0	6
392	392	117.441035497653	-32.5798531600455	0	6
393	393	117.451666508762	-32.5798531600455	0	6
394	394	117.46229751987	-32.5798531600455	0	6
395	395	117.472928530978	-32.5798531600455	0	6
396	396	117.483559542086	-32.5798531600455	0	6
397	397	117.494190553194	-32.5798531600455	0	6
398	398	117.504821564302	-32.5798531600455	0	6
399	399	117.515452575411	-32.5798531600455	0	6
400	400	117.526083586519	-32.5798531600455	0	6
401	401	117.005164042218	-32.5904841711534	0	6
402	402	117.015795053326	-32.5904841711534	0	6
403	403	117.026426064434	-32.5904841711534	0	6
404	404	117.037057075543	-32.5904841711534	0	6
405	405	117.047688086651	-32.5904841711534	0	6
406	406	117.058319097759	-32.5904841711534	0	6
407	407	117.068950108867	-32.5904841711534	0	6
408	408	117.079581119975	-32.5904841711534	0	6
409	409	117.090212131083	-32.5904841711534	0	6
410	410	117.100843142192	-32.5904841711534	0	6
411	411	117.1114741533	-32.5904841711534	0	6
412	412	117.122105164408	-32.5904841711534	0	6
413	413	117.132736175516	-32.5904841711534	0	6
414	414	117.143367186624	-32.5904841711534	0	6
415	415	117.153998197733	-32.5904841711534	0	6
416	416	117.164629208841	-32.5904841711534	0	6
417	417	117.175260219949	-32.5904841711534	0	6
418	418	117.185891231057	-32.5904841711534	0	6
419	419	117.196522242165	-32.5904841711534	0	6
420	420	117.207153253273	-32.5904841711534	0	6
421	421	117.217784264382	-32.5904841711534	0	6
422	422	117.22841527549	-32.5904841711534	0	6
423	423	117.239046286598	-32.5904841711534	0	6
424	424	117.249677297706	-32.5904841711534	0	6
425	425	117.260308308814	-32.5904841711534	0	6
426	426	117.270939319923	-32.5904841711534	0	6
427	427	117.281570331031	-32.5904841711534	0	6
428	428	117.292201342139	-32.5904841711534	0	6
429	429	117.302832353247	-32.5904841711534	0	6
430	430	117.313463364355	-32.5904841711534	0	6
431	431	117.324094375463	-32.5904841711534	0	6
432	432	117.334725386572	-32.5904841711534	0	6
433	433	117.34535639768	-32.5904841711534	0	6
434	434	117.355987408788	-32.5904841711534	13.0170333808618	6
435	435	117.366618419896	-32.5904841711534	34.2757757677208	6
436	436	117.377249431004	-32.5904841711534	21.3662050767525	6
437	437	117.387880442112	-32.5904841711534	0	6
438	438	117.398511453221	-32.5904841711534	0	6
439	439	117.409142464329	-32.5904841711534	0	6
440	440	117.419773475437	-32.5904841711534	0	6
441	441	117.430404486545	-32.5904841711534	0	6
442	442	117.441035497653	-32.5904841711534	0	6
443	443	117.451666508762	-32.5904841711534	0	6
444	444	117.46229751987	-32.5904841711534	0	6
445	445	117.472928530978	-32.5904841711534	0	6
446	446	117.483559542086	-32.5904841711534	0	6
447	447	117.494190553194	-32.5904841711534	0	6
448	448	117.504821564302	-32.5904841711534	0	6
449	449	117.515452575411	-32.5904841711534	0	6
450	450	117.526083586519	-32.5904841711534	0	6
451	451	117.005164042218	-32.6011151822614	0	6
452	452	117.015795053326	-32.6011151822614	0	6
453	453	117.026426064434	-32.6011151822614	0	6
454	454	117.037057075543	-32.6011151822614	0	6
455	455	117.047688086651	-32.6011151822614	0	6
456	456	117.058319097759	-32.6011151822614	0	6
457	457	117.068950108867	-32.6011151822614	0	6
458	458	117.079581119975	-32.6011151822614	0	6
459	459	117.090212131083	-32.6011151822614	0	6
460	460	117.100843142192	-32.6011151822614	0	6
461	461	117.1114741533	-32.6011151822614	0	6
462	462	117.122105164408	-32.6011151822614	0	6
463	463	117.132736175516	-32.6011151822614	0	6
464	464	117.143367186624	-32.6011151822614	0	6
465	465	117.153998197733	-32.6011151822614	0	6
466	466	117.164629208841	-32.6011151822614	0	6
467	467	117.175260219949	-32.6011151822614	0	6
468	468	117.185891231057	-32.6011151822614	0	6
469	469	117.196522242165	-32.6011151822614	0	6
470	470	117.207153253273	-32.6011151822614	0	6
471	471	117.217784264382	-32.6011151822614	0	6
472	472	117.22841527549	-32.6011151822614	0	6
473	473	117.239046286598	-32.6011151822614	0	6
474	474	117.249677297706	-32.6011151822614	0	6
475	475	117.260308308814	-32.6011151822614	0	6
476	476	117.270939319923	-32.6011151822614	0	6
477	477	117.281570331031	-32.6011151822614	0	6
478	478	117.292201342139	-32.6011151822614	0	6
479	479	117.302832353247	-32.6011151822614	0	6
480	480	117.313463364355	-32.6011151822614	0	6
481	481	117.324094375463	-32.6011151822614	0	6
482	482	117.334725386572	-32.6011151822614	0	6
483	483	117.34535639768	-32.6011151822614	0	6
484	484	117.355987408788	-32.6011151822614	0	6
485	485	117.366618419896	-32.6011151822614	3.00695626281495	6
486	486	117.377249431004	-32.6011151822614	13.4568418612641	6
487	487	117.387880442112	-32.6011151822614	0	6
488	488	117.398511453221	-32.6011151822614	0	6
489	489	117.409142464329	-32.6011151822614	0	6
490	490	117.419773475437	-32.6011151822614	0	6
491	491	117.430404486545	-32.6011151822614	0	6
492	492	117.441035497653	-32.6011151822614	0	6
493	493	117.451666508762	-32.6011151822614	0	6
494	494	117.46229751987	-32.6011151822614	0	6
495	495	117.472928530978	-32.6011151822614	0	6
496	496	117.483559542086	-32.6011151822614	0	6
497	497	117.494190553194	-32.6011151822614	0	6
498	498	117.504821564302	-32.6011151822614	0	6
499	499	117.515452575411	-32.6011151822614	0	6
500	500	117.526083586519	-32.6011151822614	0	6
501	501	117.005164042218	-32.6117461933693	0	6
502	502	117.015795053326	-32.6117461933693	0	6
503	503	117.026426064434	-32.6117461933693	0	6
504	504	117.037057075543	-32.6117461933693	0	6
505	505	117.047688086651	-32.6117461933693	0	6
506	506	117.058319097759	-32.6117461933693	0	6
507	507	117.068950108867	-32.6117461933693	0	6
508	508	117.079581119975	-32.6117461933693	0	6
509	509	117.090212131083	-32.6117461933693	0	6
510	510	117.100843142192	-32.6117461933693	0	6
511	511	117.1114741533	-32.6117461933693	0	6
512	512	117.122105164408	-32.6117461933693	0	6
513	513	117.132736175516	-32.6117461933693	0	6
514	514	117.143367186624	-32.6117461933693	0	6
515	515	117.153998197733	-32.6117461933693	0	6
516	516	117.164629208841	-32.6117461933693	0	6
517	517	117.175260219949	-32.6117461933693	0	6
518	518	117.185891231057	-32.6117461933693	0	6
519	519	117.196522242165	-32.6117461933693	0	6
520	520	117.207153253273	-32.6117461933693	0	6
521	521	117.217784264382	-32.6117461933693	0	6
522	522	117.22841527549	-32.6117461933693	0	6
523	523	117.239046286598	-32.6117461933693	0	6
524	524	117.249677297706	-32.6117461933693	0	6
525	525	117.260308308814	-32.6117461933693	0	6
526	526	117.270939319923	-32.6117461933693	0	6
527	527	117.281570331031	-32.6117461933693	0	6
528	528	117.292201342139	-32.6117461933693	0	6
529	529	117.302832353247	-32.6117461933693	0	6
530	530	117.313463364355	-32.6117461933693	0	6
531	531	117.324094375463	-32.6117461933693	0	6
532	532	117.334725386572	-32.6117461933693	0	6
533	533	117.34535639768	-32.6117461933693	0	6
534	534	117.355987408788	-32.6117461933693	0	6
535	535	117.366618419896	-32.6117461933693	0	6
536	536	117.377249431004	-32.6117461933693	0	6
537	537	117.387880442112	-32.6117461933693	0	6
538	538	117.398511453221	-32.6117461933693	0	6
539	539	117.409142464329	-32.6117461933693	0	6
540	540	117.419773475437	-32.6117461933693	0	6
541	541	117.430404486545	-32.6117461933693	0	6
542	542	117.441035497653	-32.6117461933693	0	6
543	543	117.451666508762	-32.6117461933693	0	6
544	544	117.46229751987	-32.6117461933693	0	6
545	545	117.472928530978	-32.6117461933693	0	6
546	546	117.483559542086	-32.6117461933693	0	6
547	547	117.494190553194	-32.6117461933693	0	6
548	548	117.504821564302	-32.6117461933693	0	6
549	549	117.515452575411	-32.6117461933693	0	6
550	550	117.526083586519	-32.6117461933693	0	6
551	551	117.005164042218	-32.6223772044773	0	6
552	552	117.015795053326	-32.6223772044773	0	6
553	553	117.026426064434	-32.6223772044773	0	6
554	554	117.037057075543	-32.6223772044773	0	6
555	555	117.047688086651	-32.6223772044773	0	6
556	556	117.058319097759	-32.6223772044773	0	6
557	557	117.068950108867	-32.6223772044773	0	6
558	558	117.079581119975	-32.6223772044773	0	6
559	559	117.090212131083	-32.6223772044773	0	6
560	560	117.100843142192	-32.6223772044773	0	6
561	561	117.1114741533	-32.6223772044773	0	6
562	562	117.122105164408	-32.6223772044773	0	6
563	563	117.132736175516	-32.6223772044773	0	6
564	564	117.143367186624	-32.6223772044773	0	6
565	565	117.153998197733	-32.6223772044773	0	6
566	566	117.164629208841	-32.6223772044773	0	6
567	567	117.175260219949	-32.6223772044773	0	6
568	568	117.185891231057	-32.6223772044773	0	6
569	569	117.196522242165	-32.6223772044773	0	6
570	570	117.207153253273	-32.6223772044773	0	6
571	571	117.217784264382	-32.6223772044773	0	6
572	572	117.22841527549	-32.6223772044773	0	6
573	573	117.239046286598	-32.6223772044773	0	6
574	574	117.249677297706	-32.6223772044773	0	6
575	575	117.260308308814	-32.6223772044773	0	6
576	576	117.270939319923	-32.6223772044773	0	6
577	577	117.281570331031	-32.6223772044773	0	6
578	578	117.292201342139	-32.6223772044773	0	6
579	579	117.302832353247	-32.6223772044773	0	6
580	580	117.313463364355	-32.6223772044773	0	6
581	581	117.324094375463	-32.6223772044773	0	6
582	582	117.334725386572	-32.6223772044773	0	6
583	583	117.34535639768	-32.6223772044773	0	6
584	584	117.355987408788	-32.6223772044773	0	6
585	585	117.366618419896	-32.6223772044773	0	6
586	586	117.377249431004	-32.6223772044773	0	6
587	587	117.387880442112	-32.6223772044773	0	6
588	588	117.398511453221	-32.6223772044773	0	6
589	589	117.409142464329	-32.6223772044773	0	6
590	590	117.419773475437	-32.6223772044773	0	6
591	591	117.430404486545	-32.6223772044773	0	6
592	592	117.441035497653	-32.6223772044773	0	6
593	593	117.451666508762	-32.6223772044773	0	6
594	594	117.46229751987	-32.6223772044773	0	6
595	595	117.472928530978	-32.6223772044773	0	6
596	596	117.483559542086	-32.6223772044773	0	6
597	597	117.494190553194	-32.6223772044773	0	6
598	598	117.504821564302	-32.6223772044773	0	6
599	599	117.515452575411	-32.6223772044773	0	6
600	600	117.526083586519	-32.6223772044773	0	6
601	601	117.005164042218	-32.6330082155852	0	6
602	602	117.015795053326	-32.6330082155852	0	6
603	603	117.026426064434	-32.6330082155852	0	6
604	604	117.037057075543	-32.6330082155852	0	6
605	605	117.047688086651	-32.6330082155852	0	6
606	606	117.058319097759	-32.6330082155852	0	6
607	607	117.068950108867	-32.6330082155852	0	6
608	608	117.079581119975	-32.6330082155852	0	6
609	609	117.090212131083	-32.6330082155852	0	6
610	610	117.100843142192	-32.6330082155852	0	6
611	611	117.1114741533	-32.6330082155852	0	6
612	612	117.122105164408	-32.6330082155852	0	6
613	613	117.132736175516	-32.6330082155852	0	6
614	614	117.143367186624	-32.6330082155852	0	6
615	615	117.153998197733	-32.6330082155852	0	6
616	616	117.164629208841	-32.6330082155852	0	6
617	617	117.175260219949	-32.6330082155852	0	6
618	618	117.185891231057	-32.6330082155852	0	6
619	619	117.196522242165	-32.6330082155852	0	6
620	620	117.207153253273	-32.6330082155852	0	6
621	621	117.217784264382	-32.6330082155852	0	6
622	622	117.22841527549	-32.6330082155852	0	6
623	623	117.239046286598	-32.6330082155852	0	6
624	624	117.249677297706	-32.6330082155852	0	6
625	625	117.260308308814	-32.6330082155852	0	6
626	626	117.270939319923	-32.6330082155852	0	6
627	627	117.281570331031	-32.6330082155852	0	6
628	628	117.292201342139	-32.6330082155852	0	6
629	629	117.302832353247	-32.6330082155852	0	6
630	630	117.313463364355	-32.6330082155852	0	6
631	631	117.324094375463	-32.6330082155852	0	6
632	632	117.334725386572	-32.6330082155852	0	6
633	633	117.34535639768	-32.6330082155852	0	6
634	634	117.355987408788	-32.6330082155852	0	6
635	635	117.366618419896	-32.6330082155852	0	6
636	636	117.377249431004	-32.6330082155852	0	6
637	637	117.387880442112	-32.6330082155852	0	6
638	638	117.398511453221	-32.6330082155852	0	6
639	639	117.409142464329	-32.6330082155852	0	6
640	640	117.419773475437	-32.6330082155852	0	6
641	641	117.430404486545	-32.6330082155852	0	6
642	642	117.441035497653	-32.6330082155852	0	6
643	643	117.451666508762	-32.6330082155852	0	6
644	644	117.46229751987	-32.6330082155852	0	6
645	645	117.472928530978	-32.6330082155852	0	6
646	646	117.483559542086	-32.6330082155852	0	6
647	647	117.494190553194	-32.6330082155852	0	6
648	648	117.504821564302	-32.6330082155852	0	6
649	649	117.515452575411	-32.6330082155852	0	6
650	650	117.526083586519	-32.6330082155852	0	6
651	651	117.005164042218	-32.6436392266932	0	6
652	652	117.015795053326	-32.6436392266932	0	6
653	653	117.026426064434	-32.6436392266932	0	6
654	654	117.037057075543	-32.6436392266932	0	6
655	655	117.047688086651	-32.6436392266932	0	6
656	656	117.058319097759	-32.6436392266932	0	6
657	657	117.068950108867	-32.6436392266932	0	6
658	658	117.079581119975	-32.6436392266932	0	6
659	659	117.090212131083	-32.6436392266932	0	6
660	660	117.100843142192	-32.6436392266932	0	6
661	661	117.1114741533	-32.6436392266932	0	6
662	662	117.122105164408	-32.6436392266932	0	6
663	663	117.132736175516	-32.6436392266932	0	6
664	664	117.143367186624	-32.6436392266932	0	6
665	665	117.153998197733	-32.6436392266932	0	6
666	666	117.164629208841	-32.6436392266932	0	6
667	667	117.175260219949	-32.6436392266932	0	6
668	668	117.185891231057	-32.6436392266932	0	6
669	669	117.196522242165	-32.6436392266932	0	6
670	670	117.207153253273	-32.6436392266932	0	6
671	671	117.217784264382	-32.6436392266932	0	6
672	672	117.22841527549	-32.6436392266932	0	6
673	673	117.239046286598	-32.6436392266932	0	6
674	674	117.249677297706	-32.6436392266932	0	6
675	675	117.260308308814	-32.6436392266932	0	6
676	676	117.270939319923	-32.6436392266932	0	6
677	677	117.281570331031	-32.6436392266932	0	6
678	678	117.292201342139	-32.6436392266932	0	6
679	679	117.302832353247	-32.6436392266932	0	6
680	680	117.313463364355	-32.6436392266932	0	6
681	681	117.324094375463	-32.6436392266932	0	6
682	682	117.334725386572	-32.6436392266932	0	6
683	683	117.34535639768	-32.6436392266932	0	6
684	684	117.355987408788	-32.6436392266932	0	6
685	685	117.366618419896	-32.6436392266932	0	6
686	686	117.377249431004	-32.6436392266932	0	6
687	687	117.387880442112	-32.6436392266932	0	6
688	688	117.398511453221	-32.6436392266932	0	6
689	689	117.409142464329	-32.6436392266932	0	6
690	690	117.419773475437	-32.6436392266932	0	6
691	691	117.430404486545	-32.6436392266932	0	6
692	692	117.441035497653	-32.6436392266932	0	6
693	693	117.451666508762	-32.6436392266932	0	6
694	694	117.46229751987	-32.6436392266932	0	6
695	695	117.472928530978	-32.6436392266932	0	6
696	696	117.483559542086	-32.6436392266932	0	6
697	697	117.494190553194	-32.6436392266932	0	6
698	698	117.504821564302	-32.6436392266932	0	6
699	699	117.515452575411	-32.6436392266932	0	6
700	700	117.526083586519	-32.6436392266932	0	6
701	701	117.005164042218	-32.6542702378011	0	6
702	702	117.015795053326	-32.6542702378011	0	6
703	703	117.026426064434	-32.6542702378011	0	6
704	704	117.037057075543	-32.6542702378011	0	6
705	705	117.047688086651	-32.6542702378011	0	6
706	706	117.058319097759	-32.6542702378011	0	6
707	707	117.068950108867	-32.6542702378011	0	6
708	708	117.079581119975	-32.6542702378011	0	6
709	709	117.090212131083	-32.6542702378011	0	6
710	710	117.100843142192	-32.6542702378011	0	6
711	711	117.1114741533	-32.6542702378011	0	6
712	712	117.122105164408	-32.6542702378011	0	6
713	713	117.132736175516	-32.6542702378011	0	6
714	714	117.143367186624	-32.6542702378011	0	6
715	715	117.153998197733	-32.6542702378011	0	6
716	716	117.164629208841	-32.6542702378011	0	6
717	717	117.175260219949	-32.6542702378011	0	6
718	718	117.185891231057	-32.6542702378011	0	6
719	719	117.196522242165	-32.6542702378011	0	6
720	720	117.207153253273	-32.6542702378011	0	6
721	721	117.217784264382	-32.6542702378011	0	6
722	722	117.22841527549	-32.6542702378011	0	6
723	723	117.239046286598	-32.6542702378011	0	6
724	724	117.249677297706	-32.6542702378011	0	6
725	725	117.260308308814	-32.6542702378011	0	6
726	726	117.270939319923	-32.6542702378011	0	6
727	727	117.281570331031	-32.6542702378011	0	6
728	728	117.292201342139	-32.6542702378011	0	6
729	729	117.302832353247	-32.6542702378011	0	6
730	730	117.313463364355	-32.6542702378011	0	6
731	731	117.324094375463	-32.6542702378011	0	6
732	732	117.334725386572	-32.6542702378011	0	6
733	733	117.34535639768	-32.6542702378011	0	6
734	734	117.355987408788	-32.6542702378011	0	6
735	735	117.366618419896	-32.6542702378011	0	6
736	736	117.377249431004	-32.6542702378011	0	6
737	737	117.387880442112	-32.6542702378011	0	6
738	738	117.398511453221	-32.6542702378011	0	6
739	739	117.409142464329	-32.6542702378011	0	6
740	740	117.419773475437	-32.6542702378011	0	6
741	741	117.430404486545	-32.6542702378011	0	6
742	742	117.441035497653	-32.6542702378011	0	6
743	743	117.451666508762	-32.6542702378011	0	6
744	744	117.46229751987	-32.6542702378011	0	6
745	745	117.472928530978	-32.6542702378011	0	6
746	746	117.483559542086	-32.6542702378011	0	6
747	747	117.494190553194	-32.6542702378011	0	6
748	748	117.504821564302	-32.6542702378011	0	6
749	749	117.515452575411	-32.6542702378011	0	6
750	750	117.526083586519	-32.6542702378011	0	6
751	751	117.005164042218	-32.6649012489091	0	6
752	752	117.015795053326	-32.6649012489091	0	6
753	753	117.026426064434	-32.6649012489091	0	6
754	754	117.037057075543	-32.6649012489091	0	6
755	755	117.047688086651	-32.6649012489091	0	6
756	756	117.058319097759	-32.6649012489091	0	6
757	757	117.068950108867	-32.6649012489091	0	6
758	758	117.079581119975	-32.6649012489091	0	6
759	759	117.090212131083	-32.6649012489091	0	6
760	760	117.100843142192	-32.6649012489091	0	6
761	761	117.1114741533	-32.6649012489091	0	6
762	762	117.122105164408	-32.6649012489091	0	6
763	763	117.132736175516	-32.6649012489091	0	6
764	764	117.143367186624	-32.6649012489091	0	6
765	765	117.153998197733	-32.6649012489091	0	6
766	766	117.164629208841	-32.6649012489091	0	6
767	767	117.175260219949	-32.6649012489091	0	6
768	768	117.185891231057	-32.6649012489091	0	6
769	769	117.196522242165	-32.6649012489091	0	6
770	770	117.207153253273	-32.6649012489091	0	6
771	771	117.217784264382	-32.6649012489091	0	6
772	772	117.22841527549	-32.6649012489091	0	6
773	773	117.239046286598	-32.6649012489091	0	6
774	774	117.249677297706	-32.6649012489091	0	6
775	775	117.260308308814	-32.6649012489091	0	6
776	776	117.270939319923	-32.6649012489091	0	6
777	777	117.281570331031	-32.6649012489091	0	6
778	778	117.292201342139	-32.6649012489091	0	6
779	779	117.302832353247	-32.6649012489091	0	6
780	780	117.313463364355	-32.6649012489091	0	6
781	781	117.324094375463	-32.6649012489091	0	6
782	782	117.334725386572	-32.6649012489091	0	6
783	783	117.34535639768	-32.6649012489091	0	6
784	784	117.355987408788	-32.6649012489091	0	6
785	785	117.366618419896	-32.6649012489091	0	6
786	786	117.377249431004	-32.6649012489091	0	6
787	787	117.387880442112	-32.6649012489091	0	6
788	788	117.398511453221	-32.6649012489091	0	6
789	789	117.409142464329	-32.6649012489091	0	6
790	790	117.419773475437	-32.6649012489091	0	6
791	791	117.430404486545	-32.6649012489091	0	6
792	792	117.441035497653	-32.6649012489091	0	6
793	793	117.451666508762	-32.6649012489091	0	6
794	794	117.46229751987	-32.6649012489091	0	6
795	795	117.472928530978	-32.6649012489091	0	6
796	796	117.483559542086	-32.6649012489091	0	6
797	797	117.494190553194	-32.6649012489091	0	6
798	798	117.504821564302	-32.6649012489091	0	6
799	799	117.515452575411	-32.6649012489091	0	6
800	800	117.526083586519	-32.6649012489091	0	6
801	801	117.005164042218	-32.675532260017	0	6
802	802	117.015795053326	-32.675532260017	0	6
803	803	117.026426064434	-32.675532260017	0	6
804	804	117.037057075543	-32.675532260017	0	6
805	805	117.047688086651	-32.675532260017	0	6
806	806	117.058319097759	-32.675532260017	0	6
807	807	117.068950108867	-32.675532260017	0	6
808	808	117.079581119975	-32.675532260017	0	6
809	809	117.090212131083	-32.675532260017	0	6
810	810	117.100843142192	-32.675532260017	0	6
811	811	117.1114741533	-32.675532260017	0	6
812	812	117.122105164408	-32.675532260017	0	6
813	813	117.132736175516	-32.675532260017	0	6
814	814	117.143367186624	-32.675532260017	0	6
815	815	117.153998197733	-32.675532260017	0	6
816	816	117.164629208841	-32.675532260017	0	6
817	817	117.175260219949	-32.675532260017	0	6
818	818	117.185891231057	-32.675532260017	0	6
819	819	117.196522242165	-32.675532260017	0	6
820	820	117.207153253273	-32.675532260017	0	6
821	821	117.217784264382	-32.675532260017	0	6
822	822	117.22841527549	-32.675532260017	0	6
823	823	117.239046286598	-32.675532260017	0	6
824	824	117.249677297706	-32.675532260017	0	6
825	825	117.260308308814	-32.675532260017	0	6
826	826	117.270939319923	-32.675532260017	0	6
827	827	117.281570331031	-32.675532260017	0	6
828	828	117.292201342139	-32.675532260017	0	6
829	829	117.302832353247	-32.675532260017	0	6
830	830	117.313463364355	-32.675532260017	0	6
831	831	117.324094375463	-32.675532260017	0	6
832	832	117.334725386572	-32.675532260017	0	6
833	833	117.34535639768	-32.675532260017	0	6
834	834	117.355987408788	-32.675532260017	0	6
835	835	117.366618419896	-32.675532260017	0	6
836	836	117.377249431004	-32.675532260017	0	6
837	837	117.387880442112	-32.675532260017	0	6
838	838	117.398511453221	-32.675532260017	0	6
839	839	117.409142464329	-32.675532260017	0	6
840	840	117.419773475437	-32.675532260017	0	6
841	841	117.430404486545	-32.675532260017	0	6
842	842	117.441035497653	-32.675532260017	0	6
843	843	117.451666508762	-32.675532260017	0	6
844	844	117.46229751987	-32.675532260017	0	6
845	845	117.472928530978	-32.675532260017	0	6
846	846	117.483559542086	-32.675532260017	0	6
847	847	117.494190553194	-32.675532260017	0	6
848	848	117.504821564302	-32.675532260017	0	6
849	849	117.515452575411	-32.675532260017	0	6
850	850	117.526083586519	-32.675532260017	0	6
851	851	117.005164042218	-32.686163271125	0	6
852	852	117.015795053326	-32.686163271125	0	6
853	853	117.026426064434	-32.686163271125	0	6
854	854	117.037057075543	-32.686163271125	0	6
855	855	117.047688086651	-32.686163271125	0	6
856	856	117.058319097759	-32.686163271125	0	6
857	857	117.068950108867	-32.686163271125	0	6
858	858	117.079581119975	-32.686163271125	0	6
859	859	117.090212131083	-32.686163271125	0	6
860	860	117.100843142192	-32.686163271125	0	6
861	861	117.1114741533	-32.686163271125	0	6
862	862	117.122105164408	-32.686163271125	0	6
863	863	117.132736175516	-32.686163271125	0	6
864	864	117.143367186624	-32.686163271125	0	6
865	865	117.153998197733	-32.686163271125	0	6
866	866	117.164629208841	-32.686163271125	0	6
867	867	117.175260219949	-32.686163271125	0	6
868	868	117.185891231057	-32.686163271125	0	6
869	869	117.196522242165	-32.686163271125	0	6
870	870	117.207153253273	-32.686163271125	0	6
871	871	117.217784264382	-32.686163271125	0	6
872	872	117.22841527549	-32.686163271125	0	6
873	873	117.239046286598	-32.686163271125	0	6
874	874	117.249677297706	-32.686163271125	0	6
875	875	117.260308308814	-32.686163271125	0	6
876	876	117.270939319923	-32.686163271125	0	6
877	877	117.281570331031	-32.686163271125	0	6
878	878	117.292201342139	-32.686163271125	0	6
879	879	117.302832353247	-32.686163271125	0	6
880	880	117.313463364355	-32.686163271125	0	6
881	881	117.324094375463	-32.686163271125	0	6
882	882	117.334725386572	-32.686163271125	0	6
883	883	117.34535639768	-32.686163271125	0	6
884	884	117.355987408788	-32.686163271125	0	6
885	885	117.366618419896	-32.686163271125	0	6
886	886	117.377249431004	-32.686163271125	0	6
887	887	117.387880442112	-32.686163271125	0	6
888	888	117.398511453221	-32.686163271125	0	6
889	889	117.409142464329	-32.686163271125	0	6
890	890	117.419773475437	-32.686163271125	0	6
891	891	117.430404486545	-32.686163271125	0	6
892	892	117.441035497653	-32.686163271125	0	6
893	893	117.451666508762	-32.686163271125	0	6
894	894	117.46229751987	-32.686163271125	0	6
895	895	117.472928530978	-32.686163271125	0	6
896	896	117.483559542086	-32.686163271125	0	6
897	897	117.494190553194	-32.686163271125	0	6
898	898	117.504821564302	-32.686163271125	0	6
899	899	117.515452575411	-32.686163271125	0	6
900	900	117.526083586519	-32.686163271125	0	6
901	901	117.005164042218	-32.696794282233	0	6
902	902	117.015795053326	-32.696794282233	0	6
903	903	117.026426064434	-32.696794282233	0	6
904	904	117.037057075543	-32.696794282233	0	6
905	905	117.047688086651	-32.696794282233	0	6
906	906	117.058319097759	-32.696794282233	0	6
907	907	117.068950108867	-32.696794282233	0	6
908	908	117.079581119975	-32.696794282233	0	6
909	909	117.090212131083	-32.696794282233	0	6
910	910	117.100843142192	-32.696794282233	0	6
911	911	117.1114741533	-32.696794282233	0	6
912	912	117.122105164408	-32.696794282233	0	6
913	913	117.132736175516	-32.696794282233	0	6
914	914	117.143367186624	-32.696794282233	0	6
915	915	117.153998197733	-32.696794282233	0	6
916	916	117.164629208841	-32.696794282233	0	6
917	917	117.175260219949	-32.696794282233	0	6
918	918	117.185891231057	-32.696794282233	0	6
919	919	117.196522242165	-32.696794282233	0	6
920	920	117.207153253273	-32.696794282233	0	6
921	921	117.217784264382	-32.696794282233	0	6
922	922	117.22841527549	-32.696794282233	0	6
923	923	117.239046286598	-32.696794282233	0	6
924	924	117.249677297706	-32.696794282233	0	6
925	925	117.260308308814	-32.696794282233	0	6
926	926	117.270939319923	-32.696794282233	0	6
927	927	117.281570331031	-32.696794282233	0	6
928	928	117.292201342139	-32.696794282233	0	6
929	929	117.302832353247	-32.696794282233	0	6
930	930	117.313463364355	-32.696794282233	0	6
931	931	117.324094375463	-32.696794282233	0	6
932	932	117.334725386572	-32.696794282233	0	6
933	933	117.34535639768	-32.696794282233	0	6
934	934	117.355987408788	-32.696794282233	0	6
935	935	117.366618419896	-32.696794282233	0	6
936	936	117.377249431004	-32.696794282233	0	6
937	937	117.387880442112	-32.696794282233	0	6
938	938	117.398511453221	-32.696794282233	0	6
939	939	117.409142464329	-32.696794282233	0	6
940	940	117.419773475437	-32.696794282233	0	6
941	941	117.430404486545	-32.696794282233	0	6
942	942	117.441035497653	-32.696794282233	0	6
943	943	117.451666508762	-32.696794282233	0	6
944	944	117.46229751987	-32.696794282233	0	6
945	945	117.472928530978	-32.696794282233	0	6
946	946	117.483559542086	-32.696794282233	0	6
947	947	117.494190553194	-32.696794282233	0	6
948	948	117.504821564302	-32.696794282233	0	6
949	949	117.515452575411	-32.696794282233	0	6
950	950	117.526083586519	-32.696794282233	0	6
951	951	117.005164042218	-32.7074252933409	0	6
952	952	117.015795053326	-32.7074252933409	0	6
953	953	117.026426064434	-32.7074252933409	0	6
954	954	117.037057075543	-32.7074252933409	0	6
955	955	117.047688086651	-32.7074252933409	0	6
956	956	117.058319097759	-32.7074252933409	0	6
957	957	117.068950108867	-32.7074252933409	0	6
958	958	117.079581119975	-32.7074252933409	0	6
959	959	117.090212131083	-32.7074252933409	0	6
960	960	117.100843142192	-32.7074252933409	0	6
961	961	117.1114741533	-32.7074252933409	0	6
962	962	117.122105164408	-32.7074252933409	0	6
963	963	117.132736175516	-32.7074252933409	0	6
964	964	117.143367186624	-32.7074252933409	0	6
965	965	117.153998197733	-32.7074252933409	0	6
966	966	117.164629208841	-32.7074252933409	0	6
967	967	117.175260219949	-32.7074252933409	0	6
968	968	117.185891231057	-32.7074252933409	0	6
969	969	117.196522242165	-32.7074252933409	0	6
970	970	117.207153253273	-32.7074252933409	0	6
971	971	117.217784264382	-32.7074252933409	0	6
972	972	117.22841527549	-32.7074252933409	0	6
973	973	117.239046286598	-32.7074252933409	0	6
974	974	117.249677297706	-32.7074252933409	0	6
975	975	117.260308308814	-32.7074252933409	0	6
976	976	117.270939319923	-32.7074252933409	0	6
977	977	117.281570331031	-32.7074252933409	0	6
978	978	117.292201342139	-32.7074252933409	0	6
979	979	117.302832353247	-32.7074252933409	0	6
980	980	117.313463364355	-32.7074252933409	0	6
981	981	117.324094375463	-32.7074252933409	0	6
982	982	117.334725386572	-32.7074252933409	0	6
983	983	117.34535639768	-32.7074252933409	0	6
984	984	117.355987408788	-32.7074252933409	0	6
985	985	117.366618419896	-32.7074252933409	0	6
986	986	117.377249431004	-32.7074252933409	0	6
987	987	117.387880442112	-32.7074252933409	0	6
988	988	117.398511453221	-32.7074252933409	0	6
989	989	117.409142464329	-32.7074252933409	0	6
990	990	117.419773475437	-32.7074252933409	0	6
991	991	117.430404486545	-32.7074252933409	0	6
992	992	117.441035497653	-32.7074252933409	0	6
993	993	117.451666508762	-32.7074252933409	0	6
994	994	117.46229751987	-32.7074252933409	0	6
995	995	117.472928530978	-32.7074252933409	0	6
996	996	117.483559542086	-32.7074252933409	0	6
997	997	117.494190553194	-32.7074252933409	0	6
998	998	117.504821564302	-32.7074252933409	0	6
999	999	117.515452575411	-32.7074252933409	0	6
1000	1000	117.526083586519	-32.7074252933409	0	6
1001	1001	117.005164042218	-32.7180563044489	0	6
1002	1002	117.015795053326	-32.7180563044489	0	6
1003	1003	117.026426064434	-32.7180563044489	0	6
1004	1004	117.037057075543	-32.7180563044489	0	6
1005	1005	117.047688086651	-32.7180563044489	0	6
1006	1006	117.058319097759	-32.7180563044489	0	6
1007	1007	117.068950108867	-32.7180563044489	0	6
1008	1008	117.079581119975	-32.7180563044489	0	6
1009	1009	117.090212131083	-32.7180563044489	0	6
1010	1010	117.100843142192	-32.7180563044489	0	6
1011	1011	117.1114741533	-32.7180563044489	0	6
1012	1012	117.122105164408	-32.7180563044489	0	6
1013	1013	117.132736175516	-32.7180563044489	0	6
1014	1014	117.143367186624	-32.7180563044489	0	6
1015	1015	117.153998197733	-32.7180563044489	0	6
1016	1016	117.164629208841	-32.7180563044489	0	6
1017	1017	117.175260219949	-32.7180563044489	0	6
1018	1018	117.185891231057	-32.7180563044489	0	6
1019	1019	117.196522242165	-32.7180563044489	0	6
1020	1020	117.207153253273	-32.7180563044489	0	6
1021	1021	117.217784264382	-32.7180563044489	0	6
1022	1022	117.22841527549	-32.7180563044489	0	6
1023	1023	117.239046286598	-32.7180563044489	0	6
1024	1024	117.249677297706	-32.7180563044489	0	6
1025	1025	117.260308308814	-32.7180563044489	0	6
1026	1026	117.270939319923	-32.7180563044489	0	6
1027	1027	117.281570331031	-32.7180563044489	0	6
1028	1028	117.292201342139	-32.7180563044489	0	6
1029	1029	117.302832353247	-32.7180563044489	0	6
1030	1030	117.313463364355	-32.7180563044489	0	6
1031	1031	117.324094375463	-32.7180563044489	0	6
1032	1032	117.334725386572	-32.7180563044489	0	6
1033	1033	117.34535639768	-32.7180563044489	0	6
1034	1034	117.355987408788	-32.7180563044489	0	6
1035	1035	117.366618419896	-32.7180563044489	0	6
1036	1036	117.377249431004	-32.7180563044489	0	6
1037	1037	117.387880442112	-32.7180563044489	0	6
1038	1038	117.398511453221	-32.7180563044489	0	6
1039	1039	117.409142464329	-32.7180563044489	0	6
1040	1040	117.419773475437	-32.7180563044489	0	6
1041	1041	117.430404486545	-32.7180563044489	0	6
1042	1042	117.441035497653	-32.7180563044489	0	6
1043	1043	117.451666508762	-32.7180563044489	0	6
1044	1044	117.46229751987	-32.7180563044489	0	6
1045	1045	117.472928530978	-32.7180563044489	0	6
1046	1046	117.483559542086	-32.7180563044489	0	6
1047	1047	117.494190553194	-32.7180563044489	0	6
1048	1048	117.504821564302	-32.7180563044489	0	6
1049	1049	117.515452575411	-32.7180563044489	0	6
1050	1050	117.526083586519	-32.7180563044489	0	6
1051	1051	117.005164042218	-32.7286873155568	0	6
1052	1052	117.015795053326	-32.7286873155568	0	6
1053	1053	117.026426064434	-32.7286873155568	0	6
1054	1054	117.037057075543	-32.7286873155568	0	6
1055	1055	117.047688086651	-32.7286873155568	0	6
1056	1056	117.058319097759	-32.7286873155568	0	6
1057	1057	117.068950108867	-32.7286873155568	0	6
1058	1058	117.079581119975	-32.7286873155568	0	6
1059	1059	117.090212131083	-32.7286873155568	0	6
1060	1060	117.100843142192	-32.7286873155568	0	6
1061	1061	117.1114741533	-32.7286873155568	0	6
1062	1062	117.122105164408	-32.7286873155568	0	6
1063	1063	117.132736175516	-32.7286873155568	0	6
1064	1064	117.143367186624	-32.7286873155568	0	6
1065	1065	117.153998197733	-32.7286873155568	0	6
1066	1066	117.164629208841	-32.7286873155568	0	6
1067	1067	117.175260219949	-32.7286873155568	0	6
1068	1068	117.185891231057	-32.7286873155568	0	6
1069	1069	117.196522242165	-32.7286873155568	0	6
1070	1070	117.207153253273	-32.7286873155568	0	6
1071	1071	117.217784264382	-32.7286873155568	0	6
1072	1072	117.22841527549	-32.7286873155568	0	6
1073	1073	117.239046286598	-32.7286873155568	0	6
1074	1074	117.249677297706	-32.7286873155568	0	6
1075	1075	117.260308308814	-32.7286873155568	0	6
1076	1076	117.270939319923	-32.7286873155568	0	6
1077	1077	117.281570331031	-32.7286873155568	0	6
1078	1078	117.292201342139	-32.7286873155568	0	6
1079	1079	117.302832353247	-32.7286873155568	0	6
1080	1080	117.313463364355	-32.7286873155568	0	6
1081	1081	117.324094375463	-32.7286873155568	0	6
1082	1082	117.334725386572	-32.7286873155568	0	6
1083	1083	117.34535639768	-32.7286873155568	0	6
1084	1084	117.355987408788	-32.7286873155568	0	6
1085	1085	117.366618419896	-32.7286873155568	0	6
1086	1086	117.377249431004	-32.7286873155568	0	6
1087	1087	117.387880442112	-32.7286873155568	0	6
1088	1088	117.398511453221	-32.7286873155568	0	6
1089	1089	117.409142464329	-32.7286873155568	0	6
1090	1090	117.419773475437	-32.7286873155568	0	6
1091	1091	117.430404486545	-32.7286873155568	0	6
1092	1092	117.441035497653	-32.7286873155568	0	6
1093	1093	117.451666508762	-32.7286873155568	0	6
1094	1094	117.46229751987	-32.7286873155568	0	6
1095	1095	117.472928530978	-32.7286873155568	0	6
1096	1096	117.483559542086	-32.7286873155568	0	6
1097	1097	117.494190553194	-32.7286873155568	0	6
1098	1098	117.504821564302	-32.7286873155568	0	6
1099	1099	117.515452575411	-32.7286873155568	0	6
1100	1100	117.526083586519	-32.7286873155568	0	6
1101	1101	117.005164042218	-32.7393183266648	0	6
1102	1102	117.015795053326	-32.7393183266648	0	6
1103	1103	117.026426064434	-32.7393183266648	0	6
1104	1104	117.037057075543	-32.7393183266648	0	6
1105	1105	117.047688086651	-32.7393183266648	0	6
1106	1106	117.058319097759	-32.7393183266648	0	6
1107	1107	117.068950108867	-32.7393183266648	0	6
1108	1108	117.079581119975	-32.7393183266648	0	6
1109	1109	117.090212131083	-32.7393183266648	0	6
1110	1110	117.100843142192	-32.7393183266648	0	6
1111	1111	117.1114741533	-32.7393183266648	0	6
1112	1112	117.122105164408	-32.7393183266648	0	6
1113	1113	117.132736175516	-32.7393183266648	0	6
1114	1114	117.143367186624	-32.7393183266648	0	6
1115	1115	117.153998197733	-32.7393183266648	0	6
1116	1116	117.164629208841	-32.7393183266648	0	6
1117	1117	117.175260219949	-32.7393183266648	0	6
1118	1118	117.185891231057	-32.7393183266648	0	6
1119	1119	117.196522242165	-32.7393183266648	0	6
1120	1120	117.207153253273	-32.7393183266648	0	6
1121	1121	117.217784264382	-32.7393183266648	0	6
1122	1122	117.22841527549	-32.7393183266648	0	6
1123	1123	117.239046286598	-32.7393183266648	0	6
1124	1124	117.249677297706	-32.7393183266648	0	6
1125	1125	117.260308308814	-32.7393183266648	0	6
1126	1126	117.270939319923	-32.7393183266648	0	6
1127	1127	117.281570331031	-32.7393183266648	0	6
1128	1128	117.292201342139	-32.7393183266648	0	6
1129	1129	117.302832353247	-32.7393183266648	0	6
1130	1130	117.313463364355	-32.7393183266648	0	6
1131	1131	117.324094375463	-32.7393183266648	0	6
1132	1132	117.334725386572	-32.7393183266648	0	6
1133	1133	117.34535639768	-32.7393183266648	0	6
1134	1134	117.355987408788	-32.7393183266648	0	6
1135	1135	117.366618419896	-32.7393183266648	0	6
1136	1136	117.377249431004	-32.7393183266648	0	6
1137	1137	117.387880442112	-32.7393183266648	0	6
1138	1138	117.398511453221	-32.7393183266648	0	6
1139	1139	117.409142464329	-32.7393183266648	0	6
1140	1140	117.419773475437	-32.7393183266648	0	6
1141	1141	117.430404486545	-32.7393183266648	0	6
1142	1142	117.441035497653	-32.7393183266648	0	6
1143	1143	117.451666508762	-32.7393183266648	0	6
1144	1144	117.46229751987	-32.7393183266648	0	6
1145	1145	117.472928530978	-32.7393183266648	0	6
1146	1146	117.483559542086	-32.7393183266648	0	6
1147	1147	117.494190553194	-32.7393183266648	0	6
1148	1148	117.504821564302	-32.7393183266648	0	6
1149	1149	117.515452575411	-32.7393183266648	0	6
1150	1150	117.526083586519	-32.7393183266648	0	6
1151	1151	117.005164042218	-32.7499493377727	0	6
1152	1152	117.015795053326	-32.7499493377727	0	6
1153	1153	117.026426064434	-32.7499493377727	0	6
1154	1154	117.037057075543	-32.7499493377727	0	6
1155	1155	117.047688086651	-32.7499493377727	0	6
1156	1156	117.058319097759	-32.7499493377727	0	6
1157	1157	117.068950108867	-32.7499493377727	0	6
1158	1158	117.079581119975	-32.7499493377727	0	6
1159	1159	117.090212131083	-32.7499493377727	0	6
1160	1160	117.100843142192	-32.7499493377727	0	6
1161	1161	117.1114741533	-32.7499493377727	0	6
1162	1162	117.122105164408	-32.7499493377727	0	6
1163	1163	117.132736175516	-32.7499493377727	0	6
1164	1164	117.143367186624	-32.7499493377727	0	6
1165	1165	117.153998197733	-32.7499493377727	0	6
1166	1166	117.164629208841	-32.7499493377727	0	6
1167	1167	117.175260219949	-32.7499493377727	0	6
1168	1168	117.185891231057	-32.7499493377727	0	6
1169	1169	117.196522242165	-32.7499493377727	0	6
1170	1170	117.207153253273	-32.7499493377727	0	6
1171	1171	117.217784264382	-32.7499493377727	0	6
1172	1172	117.22841527549	-32.7499493377727	0	6
1173	1173	117.239046286598	-32.7499493377727	0	6
1174	1174	117.249677297706	-32.7499493377727	0	6
1175	1175	117.260308308814	-32.7499493377727	0	6
1176	1176	117.270939319923	-32.7499493377727	0	6
1177	1177	117.281570331031	-32.7499493377727	0	6
1178	1178	117.292201342139	-32.7499493377727	0	6
1179	1179	117.302832353247	-32.7499493377727	0	6
1180	1180	117.313463364355	-32.7499493377727	0	6
1181	1181	117.324094375463	-32.7499493377727	0	6
1182	1182	117.334725386572	-32.7499493377727	0	6
1183	1183	117.34535639768	-32.7499493377727	0	6
1184	1184	117.355987408788	-32.7499493377727	0	6
1185	1185	117.366618419896	-32.7499493377727	0	6
1186	1186	117.377249431004	-32.7499493377727	0	6
1187	1187	117.387880442112	-32.7499493377727	0	6
1188	1188	117.398511453221	-32.7499493377727	0	6
1189	1189	117.409142464329	-32.7499493377727	0	6
1190	1190	117.419773475437	-32.7499493377727	0	6
1191	1191	117.430404486545	-32.7499493377727	0	6
1192	1192	117.441035497653	-32.7499493377727	0	6
1193	1193	117.451666508762	-32.7499493377727	0	6
1194	1194	117.46229751987	-32.7499493377727	0	6
1195	1195	117.472928530978	-32.7499493377727	0	6
1196	1196	117.483559542086	-32.7499493377727	0	6
1197	1197	117.494190553194	-32.7499493377727	0	6
1198	1198	117.504821564302	-32.7499493377727	0	6
1199	1199	117.515452575411	-32.7499493377727	0	6
1200	1200	117.526083586519	-32.7499493377727	0	6
1201	1201	117.005164042218	-32.7605803488807	0	6
1202	1202	117.015795053326	-32.7605803488807	0	6
1203	1203	117.026426064434	-32.7605803488807	0	6
1204	1204	117.037057075543	-32.7605803488807	0	6
1205	1205	117.047688086651	-32.7605803488807	0	6
1206	1206	117.058319097759	-32.7605803488807	0	6
1207	1207	117.068950108867	-32.7605803488807	0	6
1208	1208	117.079581119975	-32.7605803488807	0	6
1209	1209	117.090212131083	-32.7605803488807	0	6
1210	1210	117.100843142192	-32.7605803488807	0	6
1211	1211	117.1114741533	-32.7605803488807	0	6
1212	1212	117.122105164408	-32.7605803488807	0	6
1213	1213	117.132736175516	-32.7605803488807	0	6
1214	1214	117.143367186624	-32.7605803488807	0	6
1215	1215	117.153998197733	-32.7605803488807	0	6
1216	1216	117.164629208841	-32.7605803488807	0	6
1217	1217	117.175260219949	-32.7605803488807	0	6
1218	1218	117.185891231057	-32.7605803488807	0	6
1219	1219	117.196522242165	-32.7605803488807	0	6
1220	1220	117.207153253273	-32.7605803488807	0	6
1221	1221	117.217784264382	-32.7605803488807	0	6
1222	1222	117.22841527549	-32.7605803488807	0	6
1223	1223	117.239046286598	-32.7605803488807	0	6
1224	1224	117.249677297706	-32.7605803488807	0	6
1225	1225	117.260308308814	-32.7605803488807	0	6
1226	1226	117.270939319923	-32.7605803488807	0	6
1227	1227	117.281570331031	-32.7605803488807	0	6
1228	1228	117.292201342139	-32.7605803488807	0	6
1229	1229	117.302832353247	-32.7605803488807	0	6
1230	1230	117.313463364355	-32.7605803488807	0	6
1231	1231	117.324094375463	-32.7605803488807	0	6
1232	1232	117.334725386572	-32.7605803488807	0	6
1233	1233	117.34535639768	-32.7605803488807	0	6
1234	1234	117.355987408788	-32.7605803488807	0	6
1235	1235	117.366618419896	-32.7605803488807	0	6
1236	1236	117.377249431004	-32.7605803488807	0	6
1237	1237	117.387880442112	-32.7605803488807	0	6
1238	1238	117.398511453221	-32.7605803488807	0	6
1239	1239	117.409142464329	-32.7605803488807	0	6
1240	1240	117.419773475437	-32.7605803488807	0	6
1241	1241	117.430404486545	-32.7605803488807	0	6
1242	1242	117.441035497653	-32.7605803488807	0	6
1243	1243	117.451666508762	-32.7605803488807	0	6
1244	1244	117.46229751987	-32.7605803488807	0	6
1245	1245	117.472928530978	-32.7605803488807	0	6
1246	1246	117.483559542086	-32.7605803488807	0	6
1247	1247	117.494190553194	-32.7605803488807	0	6
1248	1248	117.504821564302	-32.7605803488807	0	6
1249	1249	117.515452575411	-32.7605803488807	0	6
1250	1250	117.526083586519	-32.7605803488807	0	6
1251	1251	117.005164042218	-32.7712113599886	0	6
1252	1252	117.015795053326	-32.7712113599886	0	6
1253	1253	117.026426064434	-32.7712113599886	0	6
1254	1254	117.037057075543	-32.7712113599886	0	6
1255	1255	117.047688086651	-32.7712113599886	0	6
1256	1256	117.058319097759	-32.7712113599886	0	6
1257	1257	117.068950108867	-32.7712113599886	0	6
1258	1258	117.079581119975	-32.7712113599886	0	6
1259	1259	117.090212131083	-32.7712113599886	0	6
1260	1260	117.100843142192	-32.7712113599886	0	6
1261	1261	117.1114741533	-32.7712113599886	0	6
1262	1262	117.122105164408	-32.7712113599886	0	6
1263	1263	117.132736175516	-32.7712113599886	0	6
1264	1264	117.143367186624	-32.7712113599886	0	6
1265	1265	117.153998197733	-32.7712113599886	0	6
1266	1266	117.164629208841	-32.7712113599886	0	6
1267	1267	117.175260219949	-32.7712113599886	0	6
1268	1268	117.185891231057	-32.7712113599886	0	6
1269	1269	117.196522242165	-32.7712113599886	0	6
1270	1270	117.207153253273	-32.7712113599886	0	6
1271	1271	117.217784264382	-32.7712113599886	0	6
1272	1272	117.22841527549	-32.7712113599886	0	6
1273	1273	117.239046286598	-32.7712113599886	0	6
1274	1274	117.249677297706	-32.7712113599886	0	6
1275	1275	117.260308308814	-32.7712113599886	0	6
1276	1276	117.270939319923	-32.7712113599886	0	6
1277	1277	117.281570331031	-32.7712113599886	0	6
1278	1278	117.292201342139	-32.7712113599886	0	6
1279	1279	117.302832353247	-32.7712113599886	0	6
1280	1280	117.313463364355	-32.7712113599886	0	6
1281	1281	117.324094375463	-32.7712113599886	0	6
1282	1282	117.334725386572	-32.7712113599886	0	6
1283	1283	117.34535639768	-32.7712113599886	0	6
1284	1284	117.355987408788	-32.7712113599886	0	6
1285	1285	117.366618419896	-32.7712113599886	0	6
1286	1286	117.377249431004	-32.7712113599886	0	6
1287	1287	117.387880442112	-32.7712113599886	0	6
1288	1288	117.398511453221	-32.7712113599886	0	6
1289	1289	117.409142464329	-32.7712113599886	0	6
1290	1290	117.419773475437	-32.7712113599886	0	6
1291	1291	117.430404486545	-32.7712113599886	0	6
1292	1292	117.441035497653	-32.7712113599886	0	6
1293	1293	117.451666508762	-32.7712113599886	0	6
1294	1294	117.46229751987	-32.7712113599886	0	6
1295	1295	117.472928530978	-32.7712113599886	0	6
1296	1296	117.483559542086	-32.7712113599886	0	6
1297	1297	117.494190553194	-32.7712113599886	0	6
1298	1298	117.504821564302	-32.7712113599886	0	6
1299	1299	117.515452575411	-32.7712113599886	0	6
1300	1300	117.526083586519	-32.7712113599886	0	6
1301	1301	117.005164042218	-32.7818423710966	0	6
1302	1302	117.015795053326	-32.7818423710966	0	6
1303	1303	117.026426064434	-32.7818423710966	0	6
1304	1304	117.037057075543	-32.7818423710966	0	6
1305	1305	117.047688086651	-32.7818423710966	0	6
1306	1306	117.058319097759	-32.7818423710966	0	6
1307	1307	117.068950108867	-32.7818423710966	0	6
1308	1308	117.079581119975	-32.7818423710966	0	6
1309	1309	117.090212131083	-32.7818423710966	0	6
1310	1310	117.100843142192	-32.7818423710966	0	6
1311	1311	117.1114741533	-32.7818423710966	0	6
1312	1312	117.122105164408	-32.7818423710966	0	6
1313	1313	117.132736175516	-32.7818423710966	0	6
1314	1314	117.143367186624	-32.7818423710966	0	6
1315	1315	117.153998197733	-32.7818423710966	0	6
1316	1316	117.164629208841	-32.7818423710966	0	6
1317	1317	117.175260219949	-32.7818423710966	0	6
1318	1318	117.185891231057	-32.7818423710966	0	6
1319	1319	117.196522242165	-32.7818423710966	0	6
1320	1320	117.207153253273	-32.7818423710966	0	6
1321	1321	117.217784264382	-32.7818423710966	0	6
1322	1322	117.22841527549	-32.7818423710966	0	6
1323	1323	117.239046286598	-32.7818423710966	0	6
1324	1324	117.249677297706	-32.7818423710966	0	6
1325	1325	117.260308308814	-32.7818423710966	0	6
1326	1326	117.270939319923	-32.7818423710966	0	6
1327	1327	117.281570331031	-32.7818423710966	0	6
1328	1328	117.292201342139	-32.7818423710966	0	6
1329	1329	117.302832353247	-32.7818423710966	0	6
1330	1330	117.313463364355	-32.7818423710966	0	6
1331	1331	117.324094375463	-32.7818423710966	0	6
1332	1332	117.334725386572	-32.7818423710966	0	6
1333	1333	117.34535639768	-32.7818423710966	0	6
1334	1334	117.355987408788	-32.7818423710966	0	6
1335	1335	117.366618419896	-32.7818423710966	0	6
1336	1336	117.377249431004	-32.7818423710966	0	6
1337	1337	117.387880442112	-32.7818423710966	0	6
1338	1338	117.398511453221	-32.7818423710966	0	6
1339	1339	117.409142464329	-32.7818423710966	0	6
1340	1340	117.419773475437	-32.7818423710966	0	6
1341	1341	117.430404486545	-32.7818423710966	0	6
1342	1342	117.441035497653	-32.7818423710966	0	6
1343	1343	117.451666508762	-32.7818423710966	0	6
1344	1344	117.46229751987	-32.7818423710966	0	6
1345	1345	117.472928530978	-32.7818423710966	0	6
1346	1346	117.483559542086	-32.7818423710966	0	6
1347	1347	117.494190553194	-32.7818423710966	0	6
1348	1348	117.504821564302	-32.7818423710966	0	6
1349	1349	117.515452575411	-32.7818423710966	0	6
1350	1350	117.526083586519	-32.7818423710966	0	6
1351	1351	117.005164042218	-32.7924733822045	0	6
1352	1352	117.015795053326	-32.7924733822045	0	6
1353	1353	117.026426064434	-32.7924733822045	0	6
1354	1354	117.037057075543	-32.7924733822045	0	6
1355	1355	117.047688086651	-32.7924733822045	0	6
1356	1356	117.058319097759	-32.7924733822045	0	6
1357	1357	117.068950108867	-32.7924733822045	0	6
1358	1358	117.079581119975	-32.7924733822045	0	6
1359	1359	117.090212131083	-32.7924733822045	0	6
1360	1360	117.100843142192	-32.7924733822045	0	6
1361	1361	117.1114741533	-32.7924733822045	0	6
1362	1362	117.122105164408	-32.7924733822045	0	6
1363	1363	117.132736175516	-32.7924733822045	0	6
1364	1364	117.143367186624	-32.7924733822045	0	6
1365	1365	117.153998197733	-32.7924733822045	0	6
1366	1366	117.164629208841	-32.7924733822045	0	6
1367	1367	117.175260219949	-32.7924733822045	0	6
1368	1368	117.185891231057	-32.7924733822045	0	6
1369	1369	117.196522242165	-32.7924733822045	0	6
1370	1370	117.207153253273	-32.7924733822045	0	6
1371	1371	117.217784264382	-32.7924733822045	0	6
1372	1372	117.22841527549	-32.7924733822045	0	6
1373	1373	117.239046286598	-32.7924733822045	0	6
1374	1374	117.249677297706	-32.7924733822045	0	6
1375	1375	117.260308308814	-32.7924733822045	0	6
1376	1376	117.270939319923	-32.7924733822045	0	6
1377	1377	117.281570331031	-32.7924733822045	0	6
1378	1378	117.292201342139	-32.7924733822045	0	6
1379	1379	117.302832353247	-32.7924733822045	0	6
1380	1380	117.313463364355	-32.7924733822045	0	6
1381	1381	117.324094375463	-32.7924733822045	0	6
1382	1382	117.334725386572	-32.7924733822045	0	6
1383	1383	117.34535639768	-32.7924733822045	0	6
1384	1384	117.355987408788	-32.7924733822045	0	6
1385	1385	117.366618419896	-32.7924733822045	0	6
1386	1386	117.377249431004	-32.7924733822045	0	6
1387	1387	117.387880442112	-32.7924733822045	0	6
1388	1388	117.398511453221	-32.7924733822045	0	6
1389	1389	117.409142464329	-32.7924733822045	0	6
1390	1390	117.419773475437	-32.7924733822045	0	6
1391	1391	117.430404486545	-32.7924733822045	0	6
1392	1392	117.441035497653	-32.7924733822045	0	6
1393	1393	117.451666508762	-32.7924733822045	0	6
1394	1394	117.46229751987	-32.7924733822045	0	6
1395	1395	117.472928530978	-32.7924733822045	0	6
1396	1396	117.483559542086	-32.7924733822045	0	6
1397	1397	117.494190553194	-32.7924733822045	0	6
1398	1398	117.504821564302	-32.7924733822045	0	6
1399	1399	117.515452575411	-32.7924733822045	0	6
1400	1400	117.526083586519	-32.7924733822045	0	6
1401	1401	117.005164042218	-32.8031043933125	0	6
1402	1402	117.015795053326	-32.8031043933125	0	6
1403	1403	117.026426064434	-32.8031043933125	0	6
1404	1404	117.037057075543	-32.8031043933125	0	6
1405	1405	117.047688086651	-32.8031043933125	0	6
1406	1406	117.058319097759	-32.8031043933125	0	6
1407	1407	117.068950108867	-32.8031043933125	0	6
1408	1408	117.079581119975	-32.8031043933125	0	6
1409	1409	117.090212131083	-32.8031043933125	0	6
1410	1410	117.100843142192	-32.8031043933125	0	6
1411	1411	117.1114741533	-32.8031043933125	0	6
1412	1412	117.122105164408	-32.8031043933125	0	6
1413	1413	117.132736175516	-32.8031043933125	0	6
1414	1414	117.143367186624	-32.8031043933125	0	6
1415	1415	117.153998197733	-32.8031043933125	0	6
1416	1416	117.164629208841	-32.8031043933125	0	6
1417	1417	117.175260219949	-32.8031043933125	0	6
1418	1418	117.185891231057	-32.8031043933125	0	6
1419	1419	117.196522242165	-32.8031043933125	0	6
1420	1420	117.207153253273	-32.8031043933125	0	6
1421	1421	117.217784264382	-32.8031043933125	0	6
1422	1422	117.22841527549	-32.8031043933125	0	6
1423	1423	117.239046286598	-32.8031043933125	0	6
1424	1424	117.249677297706	-32.8031043933125	0	6
1425	1425	117.260308308814	-32.8031043933125	0	6
1426	1426	117.270939319923	-32.8031043933125	0	6
1427	1427	117.281570331031	-32.8031043933125	0	6
1428	1428	117.292201342139	-32.8031043933125	0	6
1429	1429	117.302832353247	-32.8031043933125	0	6
1430	1430	117.313463364355	-32.8031043933125	0	6
1431	1431	117.324094375463	-32.8031043933125	0	6
1432	1432	117.334725386572	-32.8031043933125	0	6
1433	1433	117.34535639768	-32.8031043933125	0	6
1434	1434	117.355987408788	-32.8031043933125	0	6
1435	1435	117.366618419896	-32.8031043933125	0	6
1436	1436	117.377249431004	-32.8031043933125	0	6
1437	1437	117.387880442112	-32.8031043933125	0	6
1438	1438	117.398511453221	-32.8031043933125	0	6
1439	1439	117.409142464329	-32.8031043933125	0	6
1440	1440	117.419773475437	-32.8031043933125	0	6
1441	1441	117.430404486545	-32.8031043933125	0	6
1442	1442	117.441035497653	-32.8031043933125	0	6
1443	1443	117.451666508762	-32.8031043933125	0	6
1444	1444	117.46229751987	-32.8031043933125	0	6
1445	1445	117.472928530978	-32.8031043933125	0	6
1446	1446	117.483559542086	-32.8031043933125	0	6
1447	1447	117.494190553194	-32.8031043933125	0	6
1448	1448	117.504821564302	-32.8031043933125	0	6
1449	1449	117.515452575411	-32.8031043933125	0	6
1450	1450	117.526083586519	-32.8031043933125	0	6
1451	1451	117.005164042218	-32.8137354044205	0	6
1452	1452	117.015795053326	-32.8137354044205	0	6
1453	1453	117.026426064434	-32.8137354044205	0	6
1454	1454	117.037057075543	-32.8137354044205	0	6
1455	1455	117.047688086651	-32.8137354044205	0	6
1456	1456	117.058319097759	-32.8137354044205	0	6
1457	1457	117.068950108867	-32.8137354044205	0	6
1458	1458	117.079581119975	-32.8137354044205	0	6
1459	1459	117.090212131083	-32.8137354044205	0	6
1460	1460	117.100843142192	-32.8137354044205	0	6
1461	1461	117.1114741533	-32.8137354044205	0	6
1462	1462	117.122105164408	-32.8137354044205	0	6
1463	1463	117.132736175516	-32.8137354044205	0	6
1464	1464	117.143367186624	-32.8137354044205	0	6
1465	1465	117.153998197733	-32.8137354044205	0	6
1466	1466	117.164629208841	-32.8137354044205	0	6
1467	1467	117.175260219949	-32.8137354044205	0	6
1468	1468	117.185891231057	-32.8137354044205	0	6
1469	1469	117.196522242165	-32.8137354044205	0	6
1470	1470	117.207153253273	-32.8137354044205	0	6
1471	1471	117.217784264382	-32.8137354044205	0	6
1472	1472	117.22841527549	-32.8137354044205	0	6
1473	1473	117.239046286598	-32.8137354044205	0	6
1474	1474	117.249677297706	-32.8137354044205	0	6
1475	1475	117.260308308814	-32.8137354044205	0	6
1476	1476	117.270939319923	-32.8137354044205	0	6
1477	1477	117.281570331031	-32.8137354044205	0	6
1478	1478	117.292201342139	-32.8137354044205	0	6
1479	1479	117.302832353247	-32.8137354044205	0	6
1480	1480	117.313463364355	-32.8137354044205	0	6
1481	1481	117.324094375463	-32.8137354044205	0	6
1482	1482	117.334725386572	-32.8137354044205	0	6
1483	1483	117.34535639768	-32.8137354044205	0	6
1484	1484	117.355987408788	-32.8137354044205	0	6
1485	1485	117.366618419896	-32.8137354044205	0	6
1486	1486	117.377249431004	-32.8137354044205	0	6
1487	1487	117.387880442112	-32.8137354044205	0	6
1488	1488	117.398511453221	-32.8137354044205	0	6
1489	1489	117.409142464329	-32.8137354044205	0	6
1490	1490	117.419773475437	-32.8137354044205	0	6
1491	1491	117.430404486545	-32.8137354044205	0	6
1492	1492	117.441035497653	-32.8137354044205	0	6
1493	1493	117.451666508762	-32.8137354044205	0	6
1494	1494	117.46229751987	-32.8137354044205	0	6
1495	1495	117.472928530978	-32.8137354044205	0	6
1496	1496	117.483559542086	-32.8137354044205	0	6
1497	1497	117.494190553194	-32.8137354044205	0	6
1498	1498	117.504821564302	-32.8137354044205	0	6
1499	1499	117.515452575411	-32.8137354044205	0	6
1500	1500	117.526083586519	-32.8137354044205	0	6
1501	1501	117.005164042218	-32.8243664155284	0	6
1502	1502	117.015795053326	-32.8243664155284	0	6
1503	1503	117.026426064434	-32.8243664155284	0	6
1504	1504	117.037057075543	-32.8243664155284	0	6
1505	1505	117.047688086651	-32.8243664155284	0	6
1506	1506	117.058319097759	-32.8243664155284	0	6
1507	1507	117.068950108867	-32.8243664155284	0	6
1508	1508	117.079581119975	-32.8243664155284	0	6
1509	1509	117.090212131083	-32.8243664155284	0	6
1510	1510	117.100843142192	-32.8243664155284	0	6
1511	1511	117.1114741533	-32.8243664155284	0	6
1512	1512	117.122105164408	-32.8243664155284	0	6
1513	1513	117.132736175516	-32.8243664155284	0	6
1514	1514	117.143367186624	-32.8243664155284	0	6
1515	1515	117.153998197733	-32.8243664155284	0	6
1516	1516	117.164629208841	-32.8243664155284	0	6
1517	1517	117.175260219949	-32.8243664155284	0	6
1518	1518	117.185891231057	-32.8243664155284	0	6
1519	1519	117.196522242165	-32.8243664155284	0	6
1520	1520	117.207153253273	-32.8243664155284	0	6
1521	1521	117.217784264382	-32.8243664155284	0	6
1522	1522	117.22841527549	-32.8243664155284	0	6
1523	1523	117.239046286598	-32.8243664155284	0	6
1524	1524	117.249677297706	-32.8243664155284	0	6
1525	1525	117.260308308814	-32.8243664155284	0	6
1526	1526	117.270939319923	-32.8243664155284	0	6
1527	1527	117.281570331031	-32.8243664155284	0	6
1528	1528	117.292201342139	-32.8243664155284	0	6
1529	1529	117.302832353247	-32.8243664155284	0	6
1530	1530	117.313463364355	-32.8243664155284	0	6
1531	1531	117.324094375463	-32.8243664155284	0	6
1532	1532	117.334725386572	-32.8243664155284	0	6
1533	1533	117.34535639768	-32.8243664155284	0	6
1534	1534	117.355987408788	-32.8243664155284	0	6
1535	1535	117.366618419896	-32.8243664155284	0	6
1536	1536	117.377249431004	-32.8243664155284	0	6
1537	1537	117.387880442112	-32.8243664155284	0	6
1538	1538	117.398511453221	-32.8243664155284	0	6
1539	1539	117.409142464329	-32.8243664155284	0	6
1540	1540	117.419773475437	-32.8243664155284	0	6
1541	1541	117.430404486545	-32.8243664155284	0	6
1542	1542	117.441035497653	-32.8243664155284	0	6
1543	1543	117.451666508762	-32.8243664155284	0	6
1544	1544	117.46229751987	-32.8243664155284	0	6
1545	1545	117.472928530978	-32.8243664155284	0	6
1546	1546	117.483559542086	-32.8243664155284	0	6
1547	1547	117.494190553194	-32.8243664155284	0	6
1548	1548	117.504821564302	-32.8243664155284	0	6
1549	1549	117.515452575411	-32.8243664155284	0	6
1550	1550	117.526083586519	-32.8243664155284	0	6
1551	1551	117.005164042218	-32.8349974266364	0	6
1552	1552	117.015795053326	-32.8349974266364	0	6
1553	1553	117.026426064434	-32.8349974266364	0	6
1554	1554	117.037057075543	-32.8349974266364	0	6
1555	1555	117.047688086651	-32.8349974266364	0	6
1556	1556	117.058319097759	-32.8349974266364	0	6
1557	1557	117.068950108867	-32.8349974266364	0	6
1558	1558	117.079581119975	-32.8349974266364	0	6
1559	1559	117.090212131083	-32.8349974266364	0	6
1560	1560	117.100843142192	-32.8349974266364	0	6
1561	1561	117.1114741533	-32.8349974266364	0	6
1562	1562	117.122105164408	-32.8349974266364	0	6
1563	1563	117.132736175516	-32.8349974266364	0	6
1564	1564	117.143367186624	-32.8349974266364	0	6
1565	1565	117.153998197733	-32.8349974266364	0	6
1566	1566	117.164629208841	-32.8349974266364	0	6
1567	1567	117.175260219949	-32.8349974266364	0	6
1568	1568	117.185891231057	-32.8349974266364	0	6
1569	1569	117.196522242165	-32.8349974266364	0	6
1570	1570	117.207153253273	-32.8349974266364	0	6
1571	1571	117.217784264382	-32.8349974266364	0	6
1572	1572	117.22841527549	-32.8349974266364	0	6
1573	1573	117.239046286598	-32.8349974266364	0	6
1574	1574	117.249677297706	-32.8349974266364	0	6
1575	1575	117.260308308814	-32.8349974266364	0	6
1576	1576	117.270939319923	-32.8349974266364	0	6
1577	1577	117.281570331031	-32.8349974266364	0	6
1578	1578	117.292201342139	-32.8349974266364	0	6
1579	1579	117.302832353247	-32.8349974266364	0	6
1580	1580	117.313463364355	-32.8349974266364	0	6
1581	1581	117.324094375463	-32.8349974266364	0	6
1582	1582	117.334725386572	-32.8349974266364	0	6
1583	1583	117.34535639768	-32.8349974266364	0	6
1584	1584	117.355987408788	-32.8349974266364	0	6
1585	1585	117.366618419896	-32.8349974266364	0	6
1586	1586	117.377249431004	-32.8349974266364	0	6
1587	1587	117.387880442112	-32.8349974266364	0	6
1588	1588	117.398511453221	-32.8349974266364	0	6
1589	1589	117.409142464329	-32.8349974266364	0	6
1590	1590	117.419773475437	-32.8349974266364	0	6
1591	1591	117.430404486545	-32.8349974266364	0	6
1592	1592	117.441035497653	-32.8349974266364	0	6
1593	1593	117.451666508762	-32.8349974266364	0	6
1594	1594	117.46229751987	-32.8349974266364	0	6
1595	1595	117.472928530978	-32.8349974266364	0	6
1596	1596	117.483559542086	-32.8349974266364	0	6
1597	1597	117.494190553194	-32.8349974266364	0	6
1598	1598	117.504821564302	-32.8349974266364	0	6
1599	1599	117.515452575411	-32.8349974266364	0	6
1600	1600	117.526083586519	-32.8349974266364	0	6
1601	1601	117.005164042218	-32.8456284377443	0	6
1602	1602	117.015795053326	-32.8456284377443	0	6
1603	1603	117.026426064434	-32.8456284377443	0	6
1604	1604	117.037057075543	-32.8456284377443	0	6
1605	1605	117.047688086651	-32.8456284377443	0	6
1606	1606	117.058319097759	-32.8456284377443	0	6
1607	1607	117.068950108867	-32.8456284377443	0	6
1608	1608	117.079581119975	-32.8456284377443	0	6
1609	1609	117.090212131083	-32.8456284377443	0	6
1610	1610	117.100843142192	-32.8456284377443	0	6
1611	1611	117.1114741533	-32.8456284377443	0	6
1612	1612	117.122105164408	-32.8456284377443	0	6
1613	1613	117.132736175516	-32.8456284377443	0	6
1614	1614	117.143367186624	-32.8456284377443	0	6
1615	1615	117.153998197733	-32.8456284377443	0	6
1616	1616	117.164629208841	-32.8456284377443	0	6
1617	1617	117.175260219949	-32.8456284377443	0	6
1618	1618	117.185891231057	-32.8456284377443	0	6
1619	1619	117.196522242165	-32.8456284377443	0	6
1620	1620	117.207153253273	-32.8456284377443	0	6
1621	1621	117.217784264382	-32.8456284377443	0	6
1622	1622	117.22841527549	-32.8456284377443	0	6
1623	1623	117.239046286598	-32.8456284377443	0	6
1624	1624	117.249677297706	-32.8456284377443	0	6
1625	1625	117.260308308814	-32.8456284377443	0	6
1626	1626	117.270939319923	-32.8456284377443	0	6
1627	1627	117.281570331031	-32.8456284377443	0	6
1628	1628	117.292201342139	-32.8456284377443	0	6
1629	1629	117.302832353247	-32.8456284377443	0	6
1630	1630	117.313463364355	-32.8456284377443	0	6
1631	1631	117.324094375463	-32.8456284377443	0	6
1632	1632	117.334725386572	-32.8456284377443	0	6
1633	1633	117.34535639768	-32.8456284377443	0	6
1634	1634	117.355987408788	-32.8456284377443	0	6
1635	1635	117.366618419896	-32.8456284377443	0	6
1636	1636	117.377249431004	-32.8456284377443	0	6
1637	1637	117.387880442112	-32.8456284377443	0	6
1638	1638	117.398511453221	-32.8456284377443	0	6
1639	1639	117.409142464329	-32.8456284377443	0	6
1640	1640	117.419773475437	-32.8456284377443	0	6
1641	1641	117.430404486545	-32.8456284377443	0	6
1642	1642	117.441035497653	-32.8456284377443	0	6
1643	1643	117.451666508762	-32.8456284377443	0	6
1644	1644	117.46229751987	-32.8456284377443	0	6
1645	1645	117.472928530978	-32.8456284377443	0	6
1646	1646	117.483559542086	-32.8456284377443	0	6
1647	1647	117.494190553194	-32.8456284377443	0	6
1648	1648	117.504821564302	-32.8456284377443	0	6
1649	1649	117.515452575411	-32.8456284377443	0	6
1650	1650	117.526083586519	-32.8456284377443	0	6
1651	1651	117.005164042218	-32.8562594488523	0	6
1652	1652	117.015795053326	-32.8562594488523	0	6
1653	1653	117.026426064434	-32.8562594488523	0	6
1654	1654	117.037057075543	-32.8562594488523	0	6
1655	1655	117.047688086651	-32.8562594488523	0	6
1656	1656	117.058319097759	-32.8562594488523	0	6
1657	1657	117.068950108867	-32.8562594488523	0	6
1658	1658	117.079581119975	-32.8562594488523	0	6
1659	1659	117.090212131083	-32.8562594488523	0	6
1660	1660	117.100843142192	-32.8562594488523	0	6
1661	1661	117.1114741533	-32.8562594488523	0	6
1662	1662	117.122105164408	-32.8562594488523	0	6
1663	1663	117.132736175516	-32.8562594488523	0	6
1664	1664	117.143367186624	-32.8562594488523	0	6
1665	1665	117.153998197733	-32.8562594488523	0	6
1666	1666	117.164629208841	-32.8562594488523	0	6
1667	1667	117.175260219949	-32.8562594488523	0	6
1668	1668	117.185891231057	-32.8562594488523	0	6
1669	1669	117.196522242165	-32.8562594488523	0	6
1670	1670	117.207153253273	-32.8562594488523	0	6
1671	1671	117.217784264382	-32.8562594488523	0	6
1672	1672	117.22841527549	-32.8562594488523	0	6
1673	1673	117.239046286598	-32.8562594488523	0	6
1674	1674	117.249677297706	-32.8562594488523	0	6
1675	1675	117.260308308814	-32.8562594488523	0	6
1676	1676	117.270939319923	-32.8562594488523	0	6
1677	1677	117.281570331031	-32.8562594488523	0	6
1678	1678	117.292201342139	-32.8562594488523	0	6
1679	1679	117.302832353247	-32.8562594488523	0	6
1680	1680	117.313463364355	-32.8562594488523	0	6
1681	1681	117.324094375463	-32.8562594488523	0	6
1682	1682	117.334725386572	-32.8562594488523	0	6
1683	1683	117.34535639768	-32.8562594488523	0	6
1684	1684	117.355987408788	-32.8562594488523	0	6
1685	1685	117.366618419896	-32.8562594488523	0	6
1686	1686	117.377249431004	-32.8562594488523	0	6
1687	1687	117.387880442112	-32.8562594488523	0	6
1688	1688	117.398511453221	-32.8562594488523	0	6
1689	1689	117.409142464329	-32.8562594488523	0	6
1690	1690	117.419773475437	-32.8562594488523	0	6
1691	1691	117.430404486545	-32.8562594488523	0	6
1692	1692	117.441035497653	-32.8562594488523	0	6
1693	1693	117.451666508762	-32.8562594488523	0	6
1694	1694	117.46229751987	-32.8562594488523	0	6
1695	1695	117.472928530978	-32.8562594488523	0	6
1696	1696	117.483559542086	-32.8562594488523	0	6
1697	1697	117.494190553194	-32.8562594488523	0	6
1698	1698	117.504821564302	-32.8562594488523	0	6
1699	1699	117.515452575411	-32.8562594488523	0	6
1700	1700	117.526083586519	-32.8562594488523	0	6
1701	1701	117.005164042218	-32.8668904599602	0	6
1702	1702	117.015795053326	-32.8668904599602	0	6
1703	1703	117.026426064434	-32.8668904599602	0	6
1704	1704	117.037057075543	-32.8668904599602	0	6
1705	1705	117.047688086651	-32.8668904599602	0	6
1706	1706	117.058319097759	-32.8668904599602	0	6
1707	1707	117.068950108867	-32.8668904599602	0	6
1708	1708	117.079581119975	-32.8668904599602	0	6
1709	1709	117.090212131083	-32.8668904599602	0	6
1710	1710	117.100843142192	-32.8668904599602	0	6
1711	1711	117.1114741533	-32.8668904599602	0	6
1712	1712	117.122105164408	-32.8668904599602	0	6
1713	1713	117.132736175516	-32.8668904599602	0	6
1714	1714	117.143367186624	-32.8668904599602	0	6
1715	1715	117.153998197733	-32.8668904599602	0	6
1716	1716	117.164629208841	-32.8668904599602	0	6
1717	1717	117.175260219949	-32.8668904599602	0	6
1718	1718	117.185891231057	-32.8668904599602	0	6
1719	1719	117.196522242165	-32.8668904599602	0	6
1720	1720	117.207153253273	-32.8668904599602	0	6
1721	1721	117.217784264382	-32.8668904599602	0	6
1722	1722	117.22841527549	-32.8668904599602	0	6
1723	1723	117.239046286598	-32.8668904599602	0	6
1724	1724	117.249677297706	-32.8668904599602	0	6
1725	1725	117.260308308814	-32.8668904599602	0	6
1726	1726	117.270939319923	-32.8668904599602	0	6
1727	1727	117.281570331031	-32.8668904599602	0	6
1728	1728	117.292201342139	-32.8668904599602	0	6
1729	1729	117.302832353247	-32.8668904599602	0	6
1730	1730	117.313463364355	-32.8668904599602	0	6
1731	1731	117.324094375463	-32.8668904599602	0	6
1732	1732	117.334725386572	-32.8668904599602	0	6
1733	1733	117.34535639768	-32.8668904599602	0	6
1734	1734	117.355987408788	-32.8668904599602	0	6
1735	1735	117.366618419896	-32.8668904599602	0	6
1736	1736	117.377249431004	-32.8668904599602	0	6
1737	1737	117.387880442112	-32.8668904599602	0	6
1738	1738	117.398511453221	-32.8668904599602	0	6
1739	1739	117.409142464329	-32.8668904599602	0	6
1740	1740	117.419773475437	-32.8668904599602	0	6
1741	1741	117.430404486545	-32.8668904599602	0	6
1742	1742	117.441035497653	-32.8668904599602	0	6
1743	1743	117.451666508762	-32.8668904599602	0	6
1744	1744	117.46229751987	-32.8668904599602	0	6
1745	1745	117.472928530978	-32.8668904599602	0	6
1746	1746	117.483559542086	-32.8668904599602	0	6
1747	1747	117.494190553194	-32.8668904599602	0	6
1748	1748	117.504821564302	-32.8668904599602	0	6
1749	1749	117.515452575411	-32.8668904599602	0	6
1750	1750	117.526083586519	-32.8668904599602	0	6
1751	1751	117.005164042218	-32.8775214710682	0	6
1752	1752	117.015795053326	-32.8775214710682	0	6
1753	1753	117.026426064434	-32.8775214710682	0	6
1754	1754	117.037057075543	-32.8775214710682	0	6
1755	1755	117.047688086651	-32.8775214710682	0	6
1756	1756	117.058319097759	-32.8775214710682	0	6
1757	1757	117.068950108867	-32.8775214710682	0	6
1758	1758	117.079581119975	-32.8775214710682	0	6
1759	1759	117.090212131083	-32.8775214710682	0	6
1760	1760	117.100843142192	-32.8775214710682	0	6
1761	1761	117.1114741533	-32.8775214710682	0	6
1762	1762	117.122105164408	-32.8775214710682	0	6
1763	1763	117.132736175516	-32.8775214710682	0	6
1764	1764	117.143367186624	-32.8775214710682	0	6
1765	1765	117.153998197733	-32.8775214710682	0	6
1766	1766	117.164629208841	-32.8775214710682	0	6
1767	1767	117.175260219949	-32.8775214710682	0	6
1768	1768	117.185891231057	-32.8775214710682	0	6
1769	1769	117.196522242165	-32.8775214710682	0	6
1770	1770	117.207153253273	-32.8775214710682	0	6
1771	1771	117.217784264382	-32.8775214710682	0	6
1772	1772	117.22841527549	-32.8775214710682	0	6
1773	1773	117.239046286598	-32.8775214710682	0	6
1774	1774	117.249677297706	-32.8775214710682	0	6
1775	1775	117.260308308814	-32.8775214710682	0	6
1776	1776	117.270939319923	-32.8775214710682	0	6
1777	1777	117.281570331031	-32.8775214710682	0	6
1778	1778	117.292201342139	-32.8775214710682	0	6
1779	1779	117.302832353247	-32.8775214710682	0	6
1780	1780	117.313463364355	-32.8775214710682	0	6
1781	1781	117.324094375463	-32.8775214710682	0	6
1782	1782	117.334725386572	-32.8775214710682	0	6
1783	1783	117.34535639768	-32.8775214710682	0	6
1784	1784	117.355987408788	-32.8775214710682	0	6
1785	1785	117.366618419896	-32.8775214710682	0	6
1786	1786	117.377249431004	-32.8775214710682	0	6
1787	1787	117.387880442112	-32.8775214710682	0	6
1788	1788	117.398511453221	-32.8775214710682	0	6
1789	1789	117.409142464329	-32.8775214710682	0	6
1790	1790	117.419773475437	-32.8775214710682	0	6
1791	1791	117.430404486545	-32.8775214710682	0	6
1792	1792	117.441035497653	-32.8775214710682	0	6
1793	1793	117.451666508762	-32.8775214710682	0	6
1794	1794	117.46229751987	-32.8775214710682	0	6
1795	1795	117.472928530978	-32.8775214710682	0	6
1796	1796	117.483559542086	-32.8775214710682	0	6
1797	1797	117.494190553194	-32.8775214710682	0	6
1798	1798	117.504821564302	-32.8775214710682	0	6
1799	1799	117.515452575411	-32.8775214710682	0	6
1800	1800	117.526083586519	-32.8775214710682	0	6
1801	1801	117.005164042218	-32.8881524821761	0	6
1802	1802	117.015795053326	-32.8881524821761	0	6
1803	1803	117.026426064434	-32.8881524821761	0	6
1804	1804	117.037057075543	-32.8881524821761	0	6
1805	1805	117.047688086651	-32.8881524821761	0	6
1806	1806	117.058319097759	-32.8881524821761	0	6
1807	1807	117.068950108867	-32.8881524821761	0	6
1808	1808	117.079581119975	-32.8881524821761	0	6
1809	1809	117.090212131083	-32.8881524821761	0	6
1810	1810	117.100843142192	-32.8881524821761	0	6
1811	1811	117.1114741533	-32.8881524821761	0	6
1812	1812	117.122105164408	-32.8881524821761	0	6
1813	1813	117.132736175516	-32.8881524821761	0	6
1814	1814	117.143367186624	-32.8881524821761	0	6
1815	1815	117.153998197733	-32.8881524821761	0	6
1816	1816	117.164629208841	-32.8881524821761	0	6
1817	1817	117.175260219949	-32.8881524821761	0	6
1818	1818	117.185891231057	-32.8881524821761	0	6
1819	1819	117.196522242165	-32.8881524821761	0	6
1820	1820	117.207153253273	-32.8881524821761	0	6
1821	1821	117.217784264382	-32.8881524821761	0	6
1822	1822	117.22841527549	-32.8881524821761	0	6
1823	1823	117.239046286598	-32.8881524821761	0	6
1824	1824	117.249677297706	-32.8881524821761	0	6
1825	1825	117.260308308814	-32.8881524821761	0	6
1826	1826	117.270939319923	-32.8881524821761	0	6
1827	1827	117.281570331031	-32.8881524821761	0	6
1828	1828	117.292201342139	-32.8881524821761	0	6
1829	1829	117.302832353247	-32.8881524821761	0	6
1830	1830	117.313463364355	-32.8881524821761	0	6
1831	1831	117.324094375463	-32.8881524821761	0	6
1832	1832	117.334725386572	-32.8881524821761	0	6
1833	1833	117.34535639768	-32.8881524821761	0	6
1834	1834	117.355987408788	-32.8881524821761	0	6
1835	1835	117.366618419896	-32.8881524821761	0	6
1836	1836	117.377249431004	-32.8881524821761	0	6
1837	1837	117.387880442112	-32.8881524821761	0	6
1838	1838	117.398511453221	-32.8881524821761	0	6
1839	1839	117.409142464329	-32.8881524821761	0	6
1840	1840	117.419773475437	-32.8881524821761	0	6
1841	1841	117.430404486545	-32.8881524821761	0	6
1842	1842	117.441035497653	-32.8881524821761	0	6
1843	1843	117.451666508762	-32.8881524821761	0	6
1844	1844	117.46229751987	-32.8881524821761	0	6
1845	1845	117.472928530978	-32.8881524821761	0	6
1846	1846	117.483559542086	-32.8881524821761	0	6
1847	1847	117.494190553194	-32.8881524821761	0	6
1848	1848	117.504821564302	-32.8881524821761	0	6
1849	1849	117.515452575411	-32.8881524821761	0	6
1850	1850	117.526083586519	-32.8881524821761	0	6
1851	1851	117.005164042218	-32.8987834932841	0	6
1852	1852	117.015795053326	-32.8987834932841	0	6
1853	1853	117.026426064434	-32.8987834932841	0	6
1854	1854	117.037057075543	-32.8987834932841	0	6
1855	1855	117.047688086651	-32.8987834932841	0	6
1856	1856	117.058319097759	-32.8987834932841	0	6
1857	1857	117.068950108867	-32.8987834932841	0	6
1858	1858	117.079581119975	-32.8987834932841	0	6
1859	1859	117.090212131083	-32.8987834932841	0	6
1860	1860	117.100843142192	-32.8987834932841	0	6
1861	1861	117.1114741533	-32.8987834932841	0	6
1862	1862	117.122105164408	-32.8987834932841	0	6
1863	1863	117.132736175516	-32.8987834932841	0	6
1864	1864	117.143367186624	-32.8987834932841	0	6
1865	1865	117.153998197733	-32.8987834932841	0	6
1866	1866	117.164629208841	-32.8987834932841	0	6
1867	1867	117.175260219949	-32.8987834932841	0	6
1868	1868	117.185891231057	-32.8987834932841	0	6
1869	1869	117.196522242165	-32.8987834932841	0	6
1870	1870	117.207153253273	-32.8987834932841	0	6
1871	1871	117.217784264382	-32.8987834932841	0	6
1872	1872	117.22841527549	-32.8987834932841	0	6
1873	1873	117.239046286598	-32.8987834932841	0	6
1874	1874	117.249677297706	-32.8987834932841	0	6
1875	1875	117.260308308814	-32.8987834932841	0	6
1876	1876	117.270939319923	-32.8987834932841	0	6
1877	1877	117.281570331031	-32.8987834932841	0	6
1878	1878	117.292201342139	-32.8987834932841	0	6
1879	1879	117.302832353247	-32.8987834932841	0	6
1880	1880	117.313463364355	-32.8987834932841	0	6
1881	1881	117.324094375463	-32.8987834932841	0	6
1882	1882	117.334725386572	-32.8987834932841	0	6
1883	1883	117.34535639768	-32.8987834932841	0	6
1884	1884	117.355987408788	-32.8987834932841	0	6
1885	1885	117.366618419896	-32.8987834932841	0	6
1886	1886	117.377249431004	-32.8987834932841	0	6
1887	1887	117.387880442112	-32.8987834932841	0	6
1888	1888	117.398511453221	-32.8987834932841	0	6
1889	1889	117.409142464329	-32.8987834932841	0	6
1890	1890	117.419773475437	-32.8987834932841	0	6
1891	1891	117.430404486545	-32.8987834932841	0	6
1892	1892	117.441035497653	-32.8987834932841	0	6
1893	1893	117.451666508762	-32.8987834932841	0	6
1894	1894	117.46229751987	-32.8987834932841	0	6
1895	1895	117.472928530978	-32.8987834932841	0	6
1896	1896	117.483559542086	-32.8987834932841	0	6
1897	1897	117.494190553194	-32.8987834932841	0	6
1898	1898	117.504821564302	-32.8987834932841	0	6
1899	1899	117.515452575411	-32.8987834932841	0	6
1900	1900	117.526083586519	-32.8987834932841	0	6
1901	1901	117.005164042218	-32.909414504392	0	6
1902	1902	117.015795053326	-32.909414504392	0	6
1903	1903	117.026426064434	-32.909414504392	0	6
1904	1904	117.037057075543	-32.909414504392	0	6
1905	1905	117.047688086651	-32.909414504392	0	6
1906	1906	117.058319097759	-32.909414504392	0	6
1907	1907	117.068950108867	-32.909414504392	0	6
1908	1908	117.079581119975	-32.909414504392	0	6
1909	1909	117.090212131083	-32.909414504392	0	6
1910	1910	117.100843142192	-32.909414504392	0	6
1911	1911	117.1114741533	-32.909414504392	0	6
1912	1912	117.122105164408	-32.909414504392	0	6
1913	1913	117.132736175516	-32.909414504392	0	6
1914	1914	117.143367186624	-32.909414504392	0	6
1915	1915	117.153998197733	-32.909414504392	0	6
1916	1916	117.164629208841	-32.909414504392	0	6
1917	1917	117.175260219949	-32.909414504392	0	6
1918	1918	117.185891231057	-32.909414504392	0	6
1919	1919	117.196522242165	-32.909414504392	0	6
1920	1920	117.207153253273	-32.909414504392	0	6
1921	1921	117.217784264382	-32.909414504392	0	6
1922	1922	117.22841527549	-32.909414504392	0	6
1923	1923	117.239046286598	-32.909414504392	0	6
1924	1924	117.249677297706	-32.909414504392	0	6
1925	1925	117.260308308814	-32.909414504392	0	6
1926	1926	117.270939319923	-32.909414504392	0	6
1927	1927	117.281570331031	-32.909414504392	0	6
1928	1928	117.292201342139	-32.909414504392	0	6
1929	1929	117.302832353247	-32.909414504392	0	6
1930	1930	117.313463364355	-32.909414504392	0	6
1931	1931	117.324094375463	-32.909414504392	0	6
1932	1932	117.334725386572	-32.909414504392	0	6
1933	1933	117.34535639768	-32.909414504392	0	6
1934	1934	117.355987408788	-32.909414504392	0	6
1935	1935	117.366618419896	-32.909414504392	0	6
1936	1936	117.377249431004	-32.909414504392	0	6
1937	1937	117.387880442112	-32.909414504392	0	6
1938	1938	117.398511453221	-32.909414504392	0	6
1939	1939	117.409142464329	-32.909414504392	0	6
1940	1940	117.419773475437	-32.909414504392	0	6
1941	1941	117.430404486545	-32.909414504392	0	6
1942	1942	117.441035497653	-32.909414504392	0	6
1943	1943	117.451666508762	-32.909414504392	0	6
1944	1944	117.46229751987	-32.909414504392	0	6
1945	1945	117.472928530978	-32.909414504392	0	6
1946	1946	117.483559542086	-32.909414504392	0	6
1947	1947	117.494190553194	-32.909414504392	0	6
1948	1948	117.504821564302	-32.909414504392	0	6
1949	1949	117.515452575411	-32.909414504392	0	6
1950	1950	117.526083586519	-32.909414504392	0	6
1951	1951	117.005164042218	-32.9200455155	0	6
1952	1952	117.015795053326	-32.9200455155	0	6
1953	1953	117.026426064434	-32.9200455155	0	6
1954	1954	117.037057075543	-32.9200455155	0	6
1955	1955	117.047688086651	-32.9200455155	0	6
1956	1956	117.058319097759	-32.9200455155	0	6
1957	1957	117.068950108867	-32.9200455155	0	6
1958	1958	117.079581119975	-32.9200455155	0	6
1959	1959	117.090212131083	-32.9200455155	0	6
1960	1960	117.100843142192	-32.9200455155	0	6
1961	1961	117.1114741533	-32.9200455155	0	6
1962	1962	117.122105164408	-32.9200455155	0	6
1963	1963	117.132736175516	-32.9200455155	0	6
1964	1964	117.143367186624	-32.9200455155	0	6
1965	1965	117.153998197733	-32.9200455155	0	6
1966	1966	117.164629208841	-32.9200455155	0	6
1967	1967	117.175260219949	-32.9200455155	0	6
1968	1968	117.185891231057	-32.9200455155	0	6
1969	1969	117.196522242165	-32.9200455155	0	6
1970	1970	117.207153253273	-32.9200455155	0	6
1971	1971	117.217784264382	-32.9200455155	0	6
1972	1972	117.22841527549	-32.9200455155	0	6
1973	1973	117.239046286598	-32.9200455155	0	6
1974	1974	117.249677297706	-32.9200455155	0	6
1975	1975	117.260308308814	-32.9200455155	0	6
1976	1976	117.270939319923	-32.9200455155	0	6
1977	1977	117.281570331031	-32.9200455155	0	6
1978	1978	117.292201342139	-32.9200455155	0	6
1979	1979	117.302832353247	-32.9200455155	0	6
1980	1980	117.313463364355	-32.9200455155	0	6
1981	1981	117.324094375463	-32.9200455155	0	6
1982	1982	117.334725386572	-32.9200455155	0	6
1983	1983	117.34535639768	-32.9200455155	0	6
1984	1984	117.355987408788	-32.9200455155	0	6
1985	1985	117.366618419896	-32.9200455155	0	6
1986	1986	117.377249431004	-32.9200455155	0	6
1987	1987	117.387880442112	-32.9200455155	0	6
1988	1988	117.398511453221	-32.9200455155	0	6
1989	1989	117.409142464329	-32.9200455155	0	6
1990	1990	117.419773475437	-32.9200455155	0	6
1991	1991	117.430404486545	-32.9200455155	0	6
1992	1992	117.441035497653	-32.9200455155	0	6
1993	1993	117.451666508762	-32.9200455155	0	6
1994	1994	117.46229751987	-32.9200455155	0	6
1995	1995	117.472928530978	-32.9200455155	0	6
1996	1996	117.483559542086	-32.9200455155	0	6
1997	1997	117.494190553194	-32.9200455155	0	6
1998	1998	117.504821564302	-32.9200455155	0	6
1999	1999	117.515452575411	-32.9200455155	0	6
[truncated: 501 more rows]
