# Supplementary material for: A Landscape Approach to Invasive Species Management
Source: PLoS One. 2016 Jul 29;11(7):e0160417. doi: 10.1371/journal.pone.0160417 (PMC4966913; doi:10.1371/journal.pone.0160417)
Supplement: S1 Appendix — The archive includes source code, readme file explaining how to run it, and the input files necessary to run the simulations. (ZIP) [file pone.0160417.s001.zip › appendix/landscapes/tbl_MetapopGrid1km_landsc50km_7.csv]

	CellNo	XCoordCell	YCoordCell	PopSize	LandscNo
1	1	117.005164042218	-33.5058142275483	35.7118328068824	7
2	2	117.015795053326	-33.5058142275483	43.0730709229418	7
3	3	117.026426064434	-33.5058142275483	3.58384310174148	7
4	4	117.037057075543	-33.5058142275483	0	7
5	5	117.047688086651	-33.5058142275483	0	7
6	6	117.058319097759	-33.5058142275483	31.7689791826853	7
7	7	117.068950108867	-33.5058142275483	37.2129606472623	7
8	8	117.079581119975	-33.5058142275483	47.7132709286297	7
9	9	117.090212131083	-33.5058142275483	90.2359937397698	7
10	10	117.100843142192	-33.5058142275483	96.7065569093423	7
11	11	117.1114741533	-33.5058142275483	74.5135562878635	7
12	12	117.122105164408	-33.5058142275483	44.9770985791894	7
13	13	117.132736175516	-33.5058142275483	24.8160406021057	7
14	14	117.143367186624	-33.5058142275483	0	7
15	15	117.153998197733	-33.5058142275483	7.50429561987799	7
16	16	117.164629208841	-33.5058142275483	0	7
17	17	117.175260219949	-33.5058142275483	41.7341003709748	7
18	18	117.185891231057	-33.5058142275483	14.7139301318696	7
19	19	117.196522242165	-33.5058142275483	0	7
20	20	117.207153253273	-33.5058142275483	13.0521183986781	7
21	21	117.217784264382	-33.5058142275483	11.5728247982532	7
22	22	117.22841527549	-33.5058142275483	0	7
23	23	117.239046286598	-33.5058142275483	0	7
24	24	117.249677297706	-33.5058142275483	0	7
25	25	117.260308308814	-33.5058142275483	0	7
26	26	117.270939319923	-33.5058142275483	0	7
27	27	117.281570331031	-33.5058142275483	0	7
28	28	117.292201342139	-33.5058142275483	0	7
29	29	117.302832353247	-33.5058142275483	0	7
30	30	117.313463364355	-33.5058142275483	0	7
31	31	117.324094375463	-33.5058142275483	0	7
32	32	117.334725386572	-33.5058142275483	0	7
33	33	117.34535639768	-33.5058142275483	0	7
34	34	117.355987408788	-33.5058142275483	0	7
35	35	117.366618419896	-33.5058142275483	0	7
36	36	117.377249431004	-33.5058142275483	0	7
37	37	117.387880442112	-33.5058142275483	0	7
38	38	117.398511453221	-33.5058142275483	0	7
39	39	117.409142464329	-33.5058142275483	0	7
40	40	117.419773475437	-33.5058142275483	0	7
41	41	117.430404486545	-33.5058142275483	0	7
42	42	117.441035497653	-33.5058142275483	0	7
43	43	117.451666508762	-33.5058142275483	0	7
44	44	117.46229751987	-33.5058142275483	0	7
45	45	117.472928530978	-33.5058142275483	0	7
46	46	117.483559542086	-33.5058142275483	0	7
47	47	117.494190553194	-33.5058142275483	0	7
48	48	117.504821564302	-33.5058142275483	0	7
49	49	117.515452575411	-33.5058142275483	0	7
50	50	117.526083586519	-33.5058142275483	0	7
51	51	117.005164042218	-33.5164452386563	0	7
52	52	117.015795053326	-33.5164452386563	0	7
53	53	117.026426064434	-33.5164452386563	0	7
54	54	117.037057075543	-33.5164452386563	0	7
55	55	117.047688086651	-33.5164452386563	0	7
56	56	117.058319097759	-33.5164452386563	0	7
57	57	117.068950108867	-33.5164452386563	0	7
58	58	117.079581119975	-33.5164452386563	3.88414353181213	7
59	59	117.090212131083	-33.5164452386563	0	7
60	60	117.100843142192	-33.5164452386563	0	7
61	61	117.1114741533	-33.5164452386563	28.9852123842766	7
62	62	117.122105164408	-33.5164452386563	26.4182272875074	7
63	63	117.132736175516	-33.5164452386563	21.2857355294842	7
64	64	117.143367186624	-33.5164452386563	7.57567462209543	7
65	65	117.153998197733	-33.5164452386563	35.9094997179531	7
66	66	117.164629208841	-33.5164452386563	70.6879917576325	7
67	67	117.175260219949	-33.5164452386563	83.8490217288729	7
68	68	117.185891231057	-33.5164452386563	11.6200631404722	7
69	69	117.196522242165	-33.5164452386563	22.4808803501024	7
70	70	117.207153253273	-33.5164452386563	3.82029578238614	7
71	71	117.217784264382	-33.5164452386563	0	7
72	72	117.22841527549	-33.5164452386563	0	7
73	73	117.239046286598	-33.5164452386563	0	7
74	74	117.249677297706	-33.5164452386563	0	7
75	75	117.260308308814	-33.5164452386563	0	7
76	76	117.270939319923	-33.5164452386563	0	7
77	77	117.281570331031	-33.5164452386563	0	7
78	78	117.292201342139	-33.5164452386563	0	7
79	79	117.302832353247	-33.5164452386563	0	7
80	80	117.313463364355	-33.5164452386563	0	7
81	81	117.324094375463	-33.5164452386563	0	7
82	82	117.334725386572	-33.5164452386563	0	7
83	83	117.34535639768	-33.5164452386563	0	7
84	84	117.355987408788	-33.5164452386563	0	7
85	85	117.366618419896	-33.5164452386563	0	7
86	86	117.377249431004	-33.5164452386563	0	7
87	87	117.387880442112	-33.5164452386563	0	7
88	88	117.398511453221	-33.5164452386563	0	7
89	89	117.409142464329	-33.5164452386563	0	7
90	90	117.419773475437	-33.5164452386563	0	7
91	91	117.430404486545	-33.5164452386563	0	7
92	92	117.441035497653	-33.5164452386563	0	7
93	93	117.451666508762	-33.5164452386563	0	7
94	94	117.46229751987	-33.5164452386563	0	7
95	95	117.472928530978	-33.5164452386563	0	7
96	96	117.483559542086	-33.5164452386563	0	7
97	97	117.494190553194	-33.5164452386563	0	7
98	98	117.504821564302	-33.5164452386563	0	7
99	99	117.515452575411	-33.5164452386563	0	7
100	100	117.526083586519	-33.5164452386563	0	7
101	101	117.005164042218	-33.5270762497642	0	7
102	102	117.015795053326	-33.5270762497642	0	7
103	103	117.026426064434	-33.5270762497642	0	7
104	104	117.037057075543	-33.5270762497642	0	7
105	105	117.047688086651	-33.5270762497642	0	7
106	106	117.058319097759	-33.5270762497642	0	7
107	107	117.068950108867	-33.5270762497642	0	7
108	108	117.079581119975	-33.5270762497642	0	7
109	109	117.090212131083	-33.5270762497642	3.85479963843886	7
110	110	117.100843142192	-33.5270762497642	3.81583097339451	7
111	111	117.1114741533	-33.5270762497642	0	7
112	112	117.122105164408	-33.5270762497642	0	7
113	113	117.132736175516	-33.5270762497642	0	7
114	114	117.143367186624	-33.5270762497642	7.33893176195805	7
115	115	117.153998197733	-33.5270762497642	29.0749180040699	7
116	116	117.164629208841	-33.5270762497642	82.0857652805485	7
117	117	117.175260219949	-33.5270762497642	58.1358880487294	7
118	118	117.185891231057	-33.5270762497642	7.81372615549632	7
119	119	117.196522242165	-33.5270762497642	53.4917586796046	7
120	120	117.207153253273	-33.5270762497642	0	7
121	121	117.217784264382	-33.5270762497642	0	7
122	122	117.22841527549	-33.5270762497642	0	7
123	123	117.239046286598	-33.5270762497642	0	7
124	124	117.249677297706	-33.5270762497642	0	7
125	125	117.260308308814	-33.5270762497642	0	7
126	126	117.270939319923	-33.5270762497642	0	7
127	127	117.281570331031	-33.5270762497642	0	7
128	128	117.292201342139	-33.5270762497642	0	7
129	129	117.302832353247	-33.5270762497642	0	7
130	130	117.313463364355	-33.5270762497642	0	7
131	131	117.324094375463	-33.5270762497642	0	7
132	132	117.334725386572	-33.5270762497642	0	7
133	133	117.34535639768	-33.5270762497642	0	7
134	134	117.355987408788	-33.5270762497642	0	7
135	135	117.366618419896	-33.5270762497642	0	7
136	136	117.377249431004	-33.5270762497642	0	7
137	137	117.387880442112	-33.5270762497642	0	7
138	138	117.398511453221	-33.5270762497642	0	7
139	139	117.409142464329	-33.5270762497642	0	7
140	140	117.419773475437	-33.5270762497642	0	7
141	141	117.430404486545	-33.5270762497642	0	7
142	142	117.441035497653	-33.5270762497642	0	7
143	143	117.451666508762	-33.5270762497642	0	7
144	144	117.46229751987	-33.5270762497642	0	7
145	145	117.472928530978	-33.5270762497642	0	7
146	146	117.483559542086	-33.5270762497642	0	7
147	147	117.494190553194	-33.5270762497642	0	7
148	148	117.504821564302	-33.5270762497642	0	7
149	149	117.515452575411	-33.5270762497642	0	7
150	150	117.526083586519	-33.5270762497642	0	7
151	151	117.005164042218	-33.5377072608722	0	7
152	152	117.015795053326	-33.5377072608722	0	7
153	153	117.026426064434	-33.5377072608722	0	7
154	154	117.037057075543	-33.5377072608722	0	7
155	155	117.047688086651	-33.5377072608722	0	7
156	156	117.058319097759	-33.5377072608722	0	7
157	157	117.068950108867	-33.5377072608722	0	7
158	158	117.079581119975	-33.5377072608722	0	7
159	159	117.090212131083	-33.5377072608722	51.6757294890801	7
160	160	117.100843142192	-33.5377072608722	86.89294996076	7
161	161	117.1114741533	-33.5377072608722	99.6655076223268	7
162	162	117.122105164408	-33.5377072608722	31.9222669044714	7
163	163	117.132736175516	-33.5377072608722	0	7
164	164	117.143367186624	-33.5377072608722	0	7
165	165	117.153998197733	-33.5377072608722	0	7
166	166	117.164629208841	-33.5377072608722	80.2867589907658	7
167	167	117.175260219949	-33.5377072608722	56.1219937005198	7
168	168	117.185891231057	-33.5377072608722	21.4609485960339	7
169	169	117.196522242165	-33.5377072608722	10.8613581415018	7
170	170	117.207153253273	-33.5377072608722	3.81964161810513	7
171	171	117.217784264382	-33.5377072608722	0	7
172	172	117.22841527549	-33.5377072608722	0	7
173	173	117.239046286598	-33.5377072608722	0	7
174	174	117.249677297706	-33.5377072608722	0	7
175	175	117.260308308814	-33.5377072608722	0	7
176	176	117.270939319923	-33.5377072608722	0	7
177	177	117.281570331031	-33.5377072608722	3.65890144815138	7
178	178	117.292201342139	-33.5377072608722	15.107369926611	7
179	179	117.302832353247	-33.5377072608722	24.4667813009135	7
180	180	117.313463364355	-33.5377072608722	3.73135935164509	7
181	181	117.324094375463	-33.5377072608722	0	7
182	182	117.334725386572	-33.5377072608722	0	7
183	183	117.34535639768	-33.5377072608722	0	7
184	184	117.355987408788	-33.5377072608722	0	7
185	185	117.366618419896	-33.5377072608722	0	7
186	186	117.377249431004	-33.5377072608722	0	7
187	187	117.387880442112	-33.5377072608722	0	7
188	188	117.398511453221	-33.5377072608722	0	7
189	189	117.409142464329	-33.5377072608722	0	7
190	190	117.419773475437	-33.5377072608722	0	7
191	191	117.430404486545	-33.5377072608722	0	7
192	192	117.441035497653	-33.5377072608722	0	7
193	193	117.451666508762	-33.5377072608722	0	7
194	194	117.46229751987	-33.5377072608722	0	7
195	195	117.472928530978	-33.5377072608722	0	7
196	196	117.483559542086	-33.5377072608722	0	7
197	197	117.494190553194	-33.5377072608722	0	7
198	198	117.504821564302	-33.5377072608722	0	7
199	199	117.515452575411	-33.5377072608722	0	7
200	200	117.526083586519	-33.5377072608722	0	7
201	201	117.005164042218	-33.5483382719801	0	7
202	202	117.015795053326	-33.5483382719801	0	7
203	203	117.026426064434	-33.5483382719801	0	7
204	204	117.037057075543	-33.5483382719801	0	7
205	205	117.047688086651	-33.5483382719801	0	7
206	206	117.058319097759	-33.5483382719801	0	7
207	207	117.068950108867	-33.5483382719801	0	7
208	208	117.079581119975	-33.5483382719801	11.5594906731967	7
209	209	117.090212131083	-33.5483382719801	73.3551136301058	7
210	210	117.100843142192	-33.5483382719801	9.20329453335537	7
211	211	117.1114741533	-33.5483382719801	52.7851208885989	7
212	212	117.122105164408	-33.5483382719801	73.8197590021512	7
213	213	117.132736175516	-33.5483382719801	72.9732479798081	7
214	214	117.143367186624	-33.5483382719801	48.0690456079126	7
215	215	117.153998197733	-33.5483382719801	34.6330122277741	7
216	216	117.164629208841	-33.5483382719801	0	7
217	217	117.175260219949	-33.5483382719801	0	7
218	218	117.185891231057	-33.5483382719801	3.69517984896849	7
219	219	117.196522242165	-33.5483382719801	7.63123381288565	7
220	220	117.207153253273	-33.5483382719801	0	7
221	221	117.217784264382	-33.5483382719801	0	7
222	222	117.22841527549	-33.5483382719801	0	7
223	223	117.239046286598	-33.5483382719801	0	7
224	224	117.249677297706	-33.5483382719801	0	7
225	225	117.260308308814	-33.5483382719801	0	7
226	226	117.270939319923	-33.5483382719801	6.92540056725672	7
227	227	117.281570331031	-33.5483382719801	60.3603778875888	7
228	228	117.292201342139	-33.5483382719801	54.5428448715045	7
229	229	117.302832353247	-33.5483382719801	43.8805670522497	7
230	230	117.313463364355	-33.5483382719801	40.7369057695873	7
231	231	117.324094375463	-33.5483382719801	10.8219788504791	7
232	232	117.334725386572	-33.5483382719801	0	7
233	233	117.34535639768	-33.5483382719801	0	7
234	234	117.355987408788	-33.5483382719801	0	7
235	235	117.366618419896	-33.5483382719801	0	7
236	236	117.377249431004	-33.5483382719801	0	7
237	237	117.387880442112	-33.5483382719801	0	7
238	238	117.398511453221	-33.5483382719801	0	7
239	239	117.409142464329	-33.5483382719801	0	7
240	240	117.419773475437	-33.5483382719801	0	7
241	241	117.430404486545	-33.5483382719801	0	7
242	242	117.441035497653	-33.5483382719801	0	7
243	243	117.451666508762	-33.5483382719801	0	7
244	244	117.46229751987	-33.5483382719801	0	7
245	245	117.472928530978	-33.5483382719801	0	7
246	246	117.483559542086	-33.5483382719801	0	7
247	247	117.494190553194	-33.5483382719801	0	7
248	248	117.504821564302	-33.5483382719801	0	7
249	249	117.515452575411	-33.5483382719801	0	7
250	250	117.526083586519	-33.5483382719801	0	7
251	251	117.005164042218	-33.5589692830881	0	7
252	252	117.015795053326	-33.5589692830881	0	7
253	253	117.026426064434	-33.5589692830881	0	7
254	254	117.037057075543	-33.5589692830881	0	7
255	255	117.047688086651	-33.5589692830881	0	7
256	256	117.058319097759	-33.5589692830881	0	7
257	257	117.068950108867	-33.5589692830881	0	7
258	258	117.079581119975	-33.5589692830881	3.49669747778129	7
259	259	117.090212131083	-33.5589692830881	27.3749499720229	7
260	260	117.100843142192	-33.5589692830881	3.42704123939028	7
261	261	117.1114741533	-33.5589692830881	15.0214378252164	7
262	262	117.122105164408	-33.5589692830881	26.0451139402551	7
263	263	117.132736175516	-33.5589692830881	7.76041663543087	7
264	264	117.143367186624	-33.5589692830881	3.95631562863191	7
265	265	117.153998197733	-33.5589692830881	0	7
266	266	117.164629208841	-33.5589692830881	0	7
267	267	117.175260219949	-33.5589692830881	0	7
268	268	117.185891231057	-33.5589692830881	0	7
269	269	117.196522242165	-33.5589692830881	0	7
270	270	117.207153253273	-33.5589692830881	0	7
271	271	117.217784264382	-33.5589692830881	0	7
272	272	117.22841527549	-33.5589692830881	0	7
273	273	117.239046286598	-33.5589692830881	0	7
274	274	117.249677297706	-33.5589692830881	0	7
275	275	117.260308308814	-33.5589692830881	0	7
276	276	117.270939319923	-33.5589692830881	0	7
277	277	117.281570331031	-33.5589692830881	0	7
278	278	117.292201342139	-33.5589692830881	0	7
279	279	117.302832353247	-33.5589692830881	21.2085486040238	7
280	280	117.313463364355	-33.5589692830881	0	7
281	281	117.324094375463	-33.5589692830881	0	7
282	282	117.334725386572	-33.5589692830881	0	7
283	283	117.34535639768	-33.5589692830881	0	7
284	284	117.355987408788	-33.5589692830881	0	7
285	285	117.366618419896	-33.5589692830881	0	7
286	286	117.377249431004	-33.5589692830881	0	7
287	287	117.387880442112	-33.5589692830881	0	7
288	288	117.398511453221	-33.5589692830881	0	7
289	289	117.409142464329	-33.5589692830881	0	7
290	290	117.419773475437	-33.5589692830881	0	7
291	291	117.430404486545	-33.5589692830881	0	7
292	292	117.441035497653	-33.5589692830881	0	7
293	293	117.451666508762	-33.5589692830881	0	7
294	294	117.46229751987	-33.5589692830881	0	7
295	295	117.472928530978	-33.5589692830881	0	7
296	296	117.483559542086	-33.5589692830881	0	7
297	297	117.494190553194	-33.5589692830881	0	7
298	298	117.504821564302	-33.5589692830881	0	7
299	299	117.515452575411	-33.5589692830881	0	7
300	300	117.526083586519	-33.5589692830881	0	7
301	301	117.005164042218	-33.569600294196	0	7
302	302	117.015795053326	-33.569600294196	7.68176458783811	7
303	303	117.026426064434	-33.569600294196	38.8555645537579	7
304	304	117.037057075543	-33.569600294196	73.6829769190874	7
305	305	117.047688086651	-33.569600294196	15.2970153537801	7
306	306	117.058319097759	-33.569600294196	0	7
307	307	117.068950108867	-33.569600294196	0	7
308	308	117.079581119975	-33.569600294196	0	7
309	309	117.090212131083	-33.569600294196	18.91588921293	7
310	310	117.100843142192	-33.569600294196	21.7705392932915	7
311	311	117.1114741533	-33.569600294196	0	7
312	312	117.122105164408	-33.569600294196	0	7
313	313	117.132736175516	-33.569600294196	7.76334502181223	7
314	314	117.143367186624	-33.569600294196	0	7
315	315	117.153998197733	-33.569600294196	0	7
316	316	117.164629208841	-33.569600294196	0	7
317	317	117.175260219949	-33.569600294196	0	7
318	318	117.185891231057	-33.569600294196	0	7
319	319	117.196522242165	-33.569600294196	0	7
320	320	117.207153253273	-33.569600294196	0	7
321	321	117.217784264382	-33.569600294196	0	7
322	322	117.22841527549	-33.569600294196	0	7
323	323	117.239046286598	-33.569600294196	0	7
324	324	117.249677297706	-33.569600294196	0	7
325	325	117.260308308814	-33.569600294196	0	7
326	326	117.270939319923	-33.569600294196	0	7
327	327	117.281570331031	-33.569600294196	0	7
328	328	117.292201342139	-33.569600294196	0	7
329	329	117.302832353247	-33.569600294196	0	7
330	330	117.313463364355	-33.569600294196	0	7
331	331	117.324094375463	-33.569600294196	0	7
332	332	117.334725386572	-33.569600294196	0	7
333	333	117.34535639768	-33.569600294196	0	7
334	334	117.355987408788	-33.569600294196	0	7
335	335	117.366618419896	-33.569600294196	0	7
336	336	117.377249431004	-33.569600294196	0	7
337	337	117.387880442112	-33.569600294196	0	7
338	338	117.398511453221	-33.569600294196	0	7
339	339	117.409142464329	-33.569600294196	0	7
340	340	117.419773475437	-33.569600294196	0	7
341	341	117.430404486545	-33.569600294196	0	7
342	342	117.441035497653	-33.569600294196	0	7
343	343	117.451666508762	-33.569600294196	0	7
344	344	117.46229751987	-33.569600294196	0	7
345	345	117.472928530978	-33.569600294196	0	7
346	346	117.483559542086	-33.569600294196	0	7
347	347	117.494190553194	-33.569600294196	0	7
348	348	117.504821564302	-33.569600294196	0	7
349	349	117.515452575411	-33.569600294196	0	7
350	350	117.526083586519	-33.569600294196	0	7
351	351	117.005164042218	-33.580231305304	0	7
352	352	117.015795053326	-33.580231305304	18.6397955850029	7
353	353	117.026426064434	-33.580231305304	18.0619611395639	7
354	354	117.037057075543	-33.580231305304	73.3991202963837	7
355	355	117.047688086651	-33.580231305304	74.5742975896306	7
356	356	117.058319097759	-33.580231305304	81.8988880954854	7
357	357	117.068950108867	-33.580231305304	15.2810990359891	7
358	358	117.079581119975	-33.580231305304	42.03611436052	7
359	359	117.090212131083	-33.580231305304	80.269730665749	7
360	360	117.100843142192	-33.580231305304	42.0646004761425	7
361	361	117.1114741533	-33.580231305304	52.8496431463035	7
362	362	117.122105164408	-33.580231305304	11.6001944747652	7
363	363	117.132736175516	-33.580231305304	11.5978970977648	7
364	364	117.143367186624	-33.580231305304	0	7
365	365	117.153998197733	-33.580231305304	0	7
366	366	117.164629208841	-33.580231305304	0	7
367	367	117.175260219949	-33.580231305304	0	7
368	368	117.185891231057	-33.580231305304	0	7
369	369	117.196522242165	-33.580231305304	0	7
370	370	117.207153253273	-33.580231305304	0	7
371	371	117.217784264382	-33.580231305304	0	7
372	372	117.22841527549	-33.580231305304	0	7
373	373	117.239046286598	-33.580231305304	0	7
374	374	117.249677297706	-33.580231305304	0	7
375	375	117.260308308814	-33.580231305304	0	7
376	376	117.270939319923	-33.580231305304	0	7
377	377	117.281570331031	-33.580231305304	0	7
378	378	117.292201342139	-33.580231305304	0	7
379	379	117.302832353247	-33.580231305304	0	7
380	380	117.313463364355	-33.580231305304	0	7
381	381	117.324094375463	-33.580231305304	0	7
382	382	117.334725386572	-33.580231305304	0	7
383	383	117.34535639768	-33.580231305304	0	7
384	384	117.355987408788	-33.580231305304	0	7
385	385	117.366618419896	-33.580231305304	0	7
386	386	117.377249431004	-33.580231305304	0	7
387	387	117.387880442112	-33.580231305304	0	7
388	388	117.398511453221	-33.580231305304	0	7
389	389	117.409142464329	-33.580231305304	0	7
390	390	117.419773475437	-33.580231305304	0	7
391	391	117.430404486545	-33.580231305304	0	7
392	392	117.441035497653	-33.580231305304	0	7
393	393	117.451666508762	-33.580231305304	0	7
394	394	117.46229751987	-33.580231305304	0	7
395	395	117.472928530978	-33.580231305304	0	7
396	396	117.483559542086	-33.580231305304	0	7
397	397	117.494190553194	-33.580231305304	0	7
398	398	117.504821564302	-33.580231305304	0	7
399	399	117.515452575411	-33.580231305304	0	7
400	400	117.526083586519	-33.580231305304	0	7
401	401	117.005164042218	-33.5908623164119	0	7
402	402	117.015795053326	-33.5908623164119	0	7
403	403	117.026426064434	-33.5908623164119	0	7
404	404	117.037057075543	-33.5908623164119	0	7
405	405	117.047688086651	-33.5908623164119	23.8835181944008	7
406	406	117.058319097759	-33.5908623164119	26.113944395306	7
407	407	117.068950108867	-33.5908623164119	46.0007713107187	7
408	408	117.079581119975	-33.5908623164119	44.2067737161316	7
409	409	117.090212131083	-33.5908623164119	84.5865392025863	7
410	410	117.100843142192	-33.5908623164119	62.1164516863865	7
411	411	117.1114741533	-33.5908623164119	40.6013297699785	7
412	412	117.122105164408	-33.5908623164119	15.1208969347272	7
413	413	117.132736175516	-33.5908623164119	0	7
414	414	117.143367186624	-33.5908623164119	0	7
415	415	117.153998197733	-33.5908623164119	0	7
416	416	117.164629208841	-33.5908623164119	0	7
417	417	117.175260219949	-33.5908623164119	0	7
418	418	117.185891231057	-33.5908623164119	0	7
419	419	117.196522242165	-33.5908623164119	0	7
420	420	117.207153253273	-33.5908623164119	0	7
421	421	117.217784264382	-33.5908623164119	0	7
422	422	117.22841527549	-33.5908623164119	0	7
423	423	117.239046286598	-33.5908623164119	0	7
424	424	117.249677297706	-33.5908623164119	0	7
425	425	117.260308308814	-33.5908623164119	0	7
426	426	117.270939319923	-33.5908623164119	0	7
427	427	117.281570331031	-33.5908623164119	0	7
428	428	117.292201342139	-33.5908623164119	0	7
429	429	117.302832353247	-33.5908623164119	0	7
430	430	117.313463364355	-33.5908623164119	0	7
431	431	117.324094375463	-33.5908623164119	0	7
432	432	117.334725386572	-33.5908623164119	0	7
433	433	117.34535639768	-33.5908623164119	0	7
434	434	117.355987408788	-33.5908623164119	0	7
435	435	117.366618419896	-33.5908623164119	0	7
436	436	117.377249431004	-33.5908623164119	0	7
437	437	117.387880442112	-33.5908623164119	0	7
438	438	117.398511453221	-33.5908623164119	0	7
439	439	117.409142464329	-33.5908623164119	0	7
440	440	117.419773475437	-33.5908623164119	0	7
441	441	117.430404486545	-33.5908623164119	0	7
442	442	117.441035497653	-33.5908623164119	0	7
443	443	117.451666508762	-33.5908623164119	0	7
444	444	117.46229751987	-33.5908623164119	0	7
445	445	117.472928530978	-33.5908623164119	0	7
446	446	117.483559542086	-33.5908623164119	0	7
447	447	117.494190553194	-33.5908623164119	0	7
448	448	117.504821564302	-33.5908623164119	0	7
449	449	117.515452575411	-33.5908623164119	0	7
450	450	117.526083586519	-33.5908623164119	0	7
451	451	117.005164042218	-33.6014933275199	0	7
452	452	117.015795053326	-33.6014933275199	0	7
453	453	117.026426064434	-33.6014933275199	0	7
454	454	117.037057075543	-33.6014933275199	0	7
455	455	117.047688086651	-33.6014933275199	0	7
456	456	117.058319097759	-33.6014933275199	0	7
457	457	117.068950108867	-33.6014933275199	0	7
458	458	117.079581119975	-33.6014933275199	16.5455723338314	7
459	459	117.090212131083	-33.6014933275199	97.5250658958419	7
460	460	117.100843142192	-33.6014933275199	50.7575788403639	7
461	461	117.1114741533	-33.6014933275199	68.2200033131488	7
462	462	117.122105164408	-33.6014933275199	72.4728083082606	7
463	463	117.132736175516	-33.6014933275199	27.9016317966201	7
464	464	117.143367186624	-33.6014933275199	3.00985643841141	7
465	465	117.153998197733	-33.6014933275199	7.66403416045732	7
466	466	117.164629208841	-33.6014933275199	3.66993837447451	7
467	467	117.175260219949	-33.6014933275199	0	7
468	468	117.185891231057	-33.6014933275199	0	7
469	469	117.196522242165	-33.6014933275199	0	7
470	470	117.207153253273	-33.6014933275199	0	7
471	471	117.217784264382	-33.6014933275199	0	7
472	472	117.22841527549	-33.6014933275199	0	7
473	473	117.239046286598	-33.6014933275199	0	7
474	474	117.249677297706	-33.6014933275199	0	7
475	475	117.260308308814	-33.6014933275199	0	7
476	476	117.270939319923	-33.6014933275199	0	7
477	477	117.281570331031	-33.6014933275199	0	7
478	478	117.292201342139	-33.6014933275199	0	7
479	479	117.302832353247	-33.6014933275199	0	7
480	480	117.313463364355	-33.6014933275199	0	7
481	481	117.324094375463	-33.6014933275199	0	7
482	482	117.334725386572	-33.6014933275199	0	7
483	483	117.34535639768	-33.6014933275199	0	7
484	484	117.355987408788	-33.6014933275199	0	7
485	485	117.366618419896	-33.6014933275199	0	7
486	486	117.377249431004	-33.6014933275199	0	7
487	487	117.387880442112	-33.6014933275199	0	7
488	488	117.398511453221	-33.6014933275199	0	7
489	489	117.409142464329	-33.6014933275199	0	7
490	490	117.419773475437	-33.6014933275199	0	7
491	491	117.430404486545	-33.6014933275199	0	7
492	492	117.441035497653	-33.6014933275199	0	7
493	493	117.451666508762	-33.6014933275199	0	7
494	494	117.46229751987	-33.6014933275199	0	7
495	495	117.472928530978	-33.6014933275199	0	7
496	496	117.483559542086	-33.6014933275199	0	7
497	497	117.494190553194	-33.6014933275199	0	7
498	498	117.504821564302	-33.6014933275199	0	7
499	499	117.515452575411	-33.6014933275199	0	7
500	500	117.526083586519	-33.6014933275199	0	7
501	501	117.005164042218	-33.6121243386278	0	7
502	502	117.015795053326	-33.6121243386278	0	7
503	503	117.026426064434	-33.6121243386278	0	7
504	504	117.037057075543	-33.6121243386278	0	7
505	505	117.047688086651	-33.6121243386278	0	7
506	506	117.058319097759	-33.6121243386278	0	7
507	507	117.068950108867	-33.6121243386278	0	7
508	508	117.079581119975	-33.6121243386278	10.2882065966706	7
509	509	117.090212131083	-33.6121243386278	32.6172749280201	7
510	510	117.100843142192	-33.6121243386278	74.6059339949408	7
511	511	117.1114741533	-33.6121243386278	15.2661376967879	7
512	512	117.122105164408	-33.6121243386278	35.688085828883	7
513	513	117.132736175516	-33.6121243386278	81.5785615818477	7
514	514	117.143367186624	-33.6121243386278	67.9006208302303	7
515	515	117.153998197733	-33.6121243386278	0	7
516	516	117.164629208841	-33.6121243386278	3.90894902593915	7
517	517	117.175260219949	-33.6121243386278	3.90844654685568	7
518	518	117.185891231057	-33.6121243386278	0	7
519	519	117.196522242165	-33.6121243386278	0	7
520	520	117.207153253273	-33.6121243386278	0	7
521	521	117.217784264382	-33.6121243386278	0	7
522	522	117.22841527549	-33.6121243386278	0	7
523	523	117.239046286598	-33.6121243386278	0	7
524	524	117.249677297706	-33.6121243386278	0	7
525	525	117.260308308814	-33.6121243386278	0	7
526	526	117.270939319923	-33.6121243386278	0	7
527	527	117.281570331031	-33.6121243386278	0	7
528	528	117.292201342139	-33.6121243386278	0	7
529	529	117.302832353247	-33.6121243386278	0	7
530	530	117.313463364355	-33.6121243386278	0	7
531	531	117.324094375463	-33.6121243386278	0	7
532	532	117.334725386572	-33.6121243386278	0	7
533	533	117.34535639768	-33.6121243386278	0	7
534	534	117.355987408788	-33.6121243386278	0	7
535	535	117.366618419896	-33.6121243386278	0	7
536	536	117.377249431004	-33.6121243386278	0	7
537	537	117.387880442112	-33.6121243386278	0	7
538	538	117.398511453221	-33.6121243386278	0	7
539	539	117.409142464329	-33.6121243386278	0	7
540	540	117.419773475437	-33.6121243386278	0	7
541	541	117.430404486545	-33.6121243386278	0	7
542	542	117.441035497653	-33.6121243386278	0	7
543	543	117.451666508762	-33.6121243386278	0	7
544	544	117.46229751987	-33.6121243386278	0	7
545	545	117.472928530978	-33.6121243386278	0	7
546	546	117.483559542086	-33.6121243386278	0	7
547	547	117.494190553194	-33.6121243386278	0	7
548	548	117.504821564302	-33.6121243386278	0	7
549	549	117.515452575411	-33.6121243386278	0	7
550	550	117.526083586519	-33.6121243386278	0	7
551	551	117.005164042218	-33.6227553497358	0	7
552	552	117.015795053326	-33.6227553497358	0	7
553	553	117.026426064434	-33.6227553497358	0	7
554	554	117.037057075543	-33.6227553497358	0	7
555	555	117.047688086651	-33.6227553497358	0	7
556	556	117.058319097759	-33.6227553497358	0	7
557	557	117.068950108867	-33.6227553497358	0	7
558	558	117.079581119975	-33.6227553497358	0	7
559	559	117.090212131083	-33.6227553497358	0	7
560	560	117.100843142192	-33.6227553497358	25.8978698019321	7
561	561	117.1114741533	-33.6227553497358	47.8670475673476	7
562	562	117.122105164408	-33.6227553497358	70.4071242436707	7
563	563	117.132736175516	-33.6227553497358	11.5428522185425	7
564	564	117.143367186624	-33.6227553497358	97.7669905672832	7
565	565	117.153998197733	-33.6227553497358	72.289158644293	7
566	566	117.164629208841	-33.6227553497358	83.1747742303956	7
567	567	117.175260219949	-33.6227553497358	17.8078002218123	7
568	568	117.185891231057	-33.6227553497358	0	7
569	569	117.196522242165	-33.6227553497358	0	7
570	570	117.207153253273	-33.6227553497358	0	7
571	571	117.217784264382	-33.6227553497358	0	7
572	572	117.22841527549	-33.6227553497358	0	7
573	573	117.239046286598	-33.6227553497358	0	7
574	574	117.249677297706	-33.6227553497358	0	7
575	575	117.260308308814	-33.6227553497358	0	7
576	576	117.270939319923	-33.6227553497358	0	7
577	577	117.281570331031	-33.6227553497358	0	7
578	578	117.292201342139	-33.6227553497358	0	7
579	579	117.302832353247	-33.6227553497358	0	7
580	580	117.313463364355	-33.6227553497358	0	7
581	581	117.324094375463	-33.6227553497358	0	7
582	582	117.334725386572	-33.6227553497358	0	7
583	583	117.34535639768	-33.6227553497358	0	7
584	584	117.355987408788	-33.6227553497358	0	7
585	585	117.366618419896	-33.6227553497358	0	7
586	586	117.377249431004	-33.6227553497358	0	7
587	587	117.387880442112	-33.6227553497358	0	7
588	588	117.398511453221	-33.6227553497358	0	7
589	589	117.409142464329	-33.6227553497358	0	7
590	590	117.419773475437	-33.6227553497358	0	7
591	591	117.430404486545	-33.6227553497358	0	7
592	592	117.441035497653	-33.6227553497358	0	7
593	593	117.451666508762	-33.6227553497358	0	7
594	594	117.46229751987	-33.6227553497358	0	7
595	595	117.472928530978	-33.6227553497358	0	7
596	596	117.483559542086	-33.6227553497358	0	7
597	597	117.494190553194	-33.6227553497358	0	7
598	598	117.504821564302	-33.6227553497358	0	7
599	599	117.515452575411	-33.6227553497358	0	7
600	600	117.526083586519	-33.6227553497358	0	7
601	601	117.005164042218	-33.6333863608438	0	7
602	602	117.015795053326	-33.6333863608438	0	7
603	603	117.026426064434	-33.6333863608438	0	7
604	604	117.037057075543	-33.6333863608438	0	7
605	605	117.047688086651	-33.6333863608438	0	7
606	606	117.058319097759	-33.6333863608438	0	7
607	607	117.068950108867	-33.6333863608438	0	7
608	608	117.079581119975	-33.6333863608438	0	7
609	609	117.090212131083	-33.6333863608438	3.62015542376579	7
610	610	117.100843142192	-33.6333863608438	11.5766996066093	7
611	611	117.1114741533	-33.6333863608438	67.4021813119439	7
612	612	117.122105164408	-33.6333863608438	35.8133649658243	7
613	613	117.132736175516	-33.6333863608438	56.9035976933784	7
614	614	117.143367186624	-33.6333863608438	80.1884986485215	7
615	615	117.153998197733	-33.6333863608438	29.2134940214891	7
616	616	117.164629208841	-33.6333863608438	76.3477944503923	7
617	617	117.175260219949	-33.6333863608438	28.9718657158201	7
618	618	117.185891231057	-33.6333863608438	27.5150035271861	7
619	619	117.196522242165	-33.6333863608438	68.9089134554999	7
620	620	117.207153253273	-33.6333863608438	25.052092612809	7
621	621	117.217784264382	-33.6333863608438	0	7
622	622	117.22841527549	-33.6333863608438	0	7
623	623	117.239046286598	-33.6333863608438	0	7
624	624	117.249677297706	-33.6333863608438	0	7
625	625	117.260308308814	-33.6333863608438	0	7
626	626	117.270939319923	-33.6333863608438	0	7
627	627	117.281570331031	-33.6333863608438	0	7
628	628	117.292201342139	-33.6333863608438	0	7
629	629	117.302832353247	-33.6333863608438	0	7
630	630	117.313463364355	-33.6333863608438	0	7
631	631	117.324094375463	-33.6333863608438	0	7
632	632	117.334725386572	-33.6333863608438	0	7
633	633	117.34535639768	-33.6333863608438	0	7
634	634	117.355987408788	-33.6333863608438	0	7
635	635	117.366618419896	-33.6333863608438	0	7
636	636	117.377249431004	-33.6333863608438	0	7
637	637	117.387880442112	-33.6333863608438	0	7
638	638	117.398511453221	-33.6333863608438	0	7
639	639	117.409142464329	-33.6333863608438	0	7
640	640	117.419773475437	-33.6333863608438	0	7
641	641	117.430404486545	-33.6333863608438	0	7
642	642	117.441035497653	-33.6333863608438	0	7
643	643	117.451666508762	-33.6333863608438	0	7
644	644	117.46229751987	-33.6333863608438	0	7
645	645	117.472928530978	-33.6333863608438	0	7
646	646	117.483559542086	-33.6333863608438	0	7
647	647	117.494190553194	-33.6333863608438	0	7
648	648	117.504821564302	-33.6333863608438	0	7
649	649	117.515452575411	-33.6333863608438	0	7
650	650	117.526083586519	-33.6333863608438	0	7
651	651	117.005164042218	-33.6440173719517	0	7
652	652	117.015795053326	-33.6440173719517	0	7
653	653	117.026426064434	-33.6440173719517	0	7
654	654	117.037057075543	-33.6440173719517	0	7
655	655	117.047688086651	-33.6440173719517	0	7
656	656	117.058319097759	-33.6440173719517	0	7
657	657	117.068950108867	-33.6440173719517	0	7
658	658	117.079581119975	-33.6440173719517	0	7
659	659	117.090212131083	-33.6440173719517	0	7
660	660	117.100843142192	-33.6440173719517	0	7
661	661	117.1114741533	-33.6440173719517	2.74714149529712	7
662	662	117.122105164408	-33.6440173719517	33.7363946837287	7
663	663	117.132736175516	-33.6440173719517	31.5545834951881	7
664	664	117.143367186624	-33.6440173719517	25.6451336099091	7
665	665	117.153998197733	-33.6440173719517	3.94419671587818	7
666	666	117.164629208841	-33.6440173719517	38.9806085726795	7
667	667	117.175260219949	-33.6440173719517	98.5220137617186	7
668	668	117.185891231057	-33.6440173719517	46.7990500156473	7
669	669	117.196522242165	-33.6440173719517	92.9931364709195	7
670	670	117.207153253273	-33.6440173719517	83.5637781696662	7
671	671	117.217784264382	-33.6440173719517	70.4625713343148	7
672	672	117.22841527549	-33.6440173719517	71.513571863291	7
673	673	117.239046286598	-33.6440173719517	36.496905139924	7
674	674	117.249677297706	-33.6440173719517	27.5408988336429	7
675	675	117.260308308814	-33.6440173719517	0	7
676	676	117.270939319923	-33.6440173719517	76.1476946783384	7
677	677	117.281570331031	-33.6440173719517	89.0890905794243	7
678	678	117.292201342139	-33.6440173719517	38.5205421760055	7
679	679	117.302832353247	-33.6440173719517	52.3143855837894	7
680	680	117.313463364355	-33.6440173719517	46.4369831714664	7
681	681	117.324094375463	-33.6440173719517	0	7
682	682	117.334725386572	-33.6440173719517	0	7
683	683	117.34535639768	-33.6440173719517	0	7
684	684	117.355987408788	-33.6440173719517	0	7
685	685	117.366618419896	-33.6440173719517	0	7
686	686	117.377249431004	-33.6440173719517	0	7
687	687	117.387880442112	-33.6440173719517	0	7
688	688	117.398511453221	-33.6440173719517	0	7
689	689	117.409142464329	-33.6440173719517	0	7
690	690	117.419773475437	-33.6440173719517	0	7
691	691	117.430404486545	-33.6440173719517	0	7
692	692	117.441035497653	-33.6440173719517	0	7
693	693	117.451666508762	-33.6440173719517	0	7
694	694	117.46229751987	-33.6440173719517	0	7
695	695	117.472928530978	-33.6440173719517	0	7
696	696	117.483559542086	-33.6440173719517	0	7
697	697	117.494190553194	-33.6440173719517	0	7
698	698	117.504821564302	-33.6440173719517	0	7
699	699	117.515452575411	-33.6440173719517	0	7
700	700	117.526083586519	-33.6440173719517	0	7
701	701	117.005164042218	-33.6546483830597	0	7
702	702	117.015795053326	-33.6546483830597	0	7
703	703	117.026426064434	-33.6546483830597	0	7
704	704	117.037057075543	-33.6546483830597	0	7
705	705	117.047688086651	-33.6546483830597	0	7
706	706	117.058319097759	-33.6546483830597	0	7
707	707	117.068950108867	-33.6546483830597	0	7
708	708	117.079581119975	-33.6546483830597	0	7
709	709	117.090212131083	-33.6546483830597	0	7
710	710	117.100843142192	-33.6546483830597	0	7
711	711	117.1114741533	-33.6546483830597	0	7
712	712	117.122105164408	-33.6546483830597	0	7
713	713	117.132736175516	-33.6546483830597	0	7
714	714	117.143367186624	-33.6546483830597	0	7
715	715	117.153998197733	-33.6546483830597	0	7
716	716	117.164629208841	-33.6546483830597	0	7
717	717	117.175260219949	-33.6546483830597	0	7
718	718	117.185891231057	-33.6546483830597	0	7
719	719	117.196522242165	-33.6546483830597	13.723193845452	7
720	720	117.207153253273	-33.6546483830597	15.3177440962443	7
721	721	117.217784264382	-33.6546483830597	66.0159802498807	7
722	722	117.22841527549	-33.6546483830597	53.4153431713616	7
723	723	117.239046286598	-33.6546483830597	49.2537873681204	7
724	724	117.249677297706	-33.6546483830597	13.3076918823375	7
725	725	117.260308308814	-33.6546483830597	30.9356800097758	7
726	726	117.270939319923	-33.6546483830597	28.0989124938499	7
727	727	117.281570331031	-33.6546483830597	54.2978726815238	7
728	728	117.292201342139	-33.6546483830597	0	7
729	729	117.302832353247	-33.6546483830597	0	7
730	730	117.313463364355	-33.6546483830597	0	7
731	731	117.324094375463	-33.6546483830597	0	7
732	732	117.334725386572	-33.6546483830597	0	7
733	733	117.34535639768	-33.6546483830597	0	7
734	734	117.355987408788	-33.6546483830597	0	7
735	735	117.366618419896	-33.6546483830597	0	7
736	736	117.377249431004	-33.6546483830597	0	7
737	737	117.387880442112	-33.6546483830597	0	7
738	738	117.398511453221	-33.6546483830597	0	7
739	739	117.409142464329	-33.6546483830597	0	7
740	740	117.419773475437	-33.6546483830597	0	7
741	741	117.430404486545	-33.6546483830597	0	7
742	742	117.441035497653	-33.6546483830597	0	7
743	743	117.451666508762	-33.6546483830597	0	7
744	744	117.46229751987	-33.6546483830597	0	7
745	745	117.472928530978	-33.6546483830597	0	7
746	746	117.483559542086	-33.6546483830597	0	7
747	747	117.494190553194	-33.6546483830597	0	7
748	748	117.504821564302	-33.6546483830597	0	7
749	749	117.515452575411	-33.6546483830597	0	7
750	750	117.526083586519	-33.6546483830597	0	7
751	751	117.005164042218	-33.6652793941676	0	7
752	752	117.015795053326	-33.6652793941676	0	7
753	753	117.026426064434	-33.6652793941676	0	7
754	754	117.037057075543	-33.6652793941676	0	7
755	755	117.047688086651	-33.6652793941676	0	7
756	756	117.058319097759	-33.6652793941676	0	7
757	757	117.068950108867	-33.6652793941676	0	7
758	758	117.079581119975	-33.6652793941676	0	7
759	759	117.090212131083	-33.6652793941676	0	7
760	760	117.100843142192	-33.6652793941676	0	7
761	761	117.1114741533	-33.6652793941676	0	7
762	762	117.122105164408	-33.6652793941676	0	7
763	763	117.132736175516	-33.6652793941676	0	7
764	764	117.143367186624	-33.6652793941676	0	7
765	765	117.153998197733	-33.6652793941676	0	7
766	766	117.164629208841	-33.6652793941676	0	7
767	767	117.175260219949	-33.6652793941676	0	7
768	768	117.185891231057	-33.6652793941676	0	7
769	769	117.196522242165	-33.6652793941676	0	7
770	770	117.207153253273	-33.6652793941676	15.3187005594219	7
771	771	117.217784264382	-33.6652793941676	90.4409915841198	7
772	772	117.22841527549	-33.6652793941676	98.8471948417795	7
773	773	117.239046286598	-33.6652793941676	88.6683798178282	7
774	774	117.249677297706	-33.6652793941676	0	7
775	775	117.260308308814	-33.6652793941676	0	7
776	776	117.270939319923	-33.6652793941676	0	7
777	777	117.281570331031	-33.6652793941676	0	7
778	778	117.292201342139	-33.6652793941676	0	7
779	779	117.302832353247	-33.6652793941676	0	7
780	780	117.313463364355	-33.6652793941676	0	7
781	781	117.324094375463	-33.6652793941676	0	7
782	782	117.334725386572	-33.6652793941676	0	7
783	783	117.34535639768	-33.6652793941676	0	7
784	784	117.355987408788	-33.6652793941676	0	7
785	785	117.366618419896	-33.6652793941676	0	7
786	786	117.377249431004	-33.6652793941676	0	7
787	787	117.387880442112	-33.6652793941676	0	7
788	788	117.398511453221	-33.6652793941676	0	7
789	789	117.409142464329	-33.6652793941676	0	7
790	790	117.419773475437	-33.6652793941676	0	7
791	791	117.430404486545	-33.6652793941676	0	7
792	792	117.441035497653	-33.6652793941676	0	7
793	793	117.451666508762	-33.6652793941676	0	7
794	794	117.46229751987	-33.6652793941676	0	7
795	795	117.472928530978	-33.6652793941676	0	7
796	796	117.483559542086	-33.6652793941676	0	7
797	797	117.494190553194	-33.6652793941676	0	7
798	798	117.504821564302	-33.6652793941676	0	7
799	799	117.515452575411	-33.6652793941676	0	7
800	800	117.526083586519	-33.6652793941676	0	7
801	801	117.005164042218	-33.6759104052756	0	7
802	802	117.015795053326	-33.6759104052756	0	7
803	803	117.026426064434	-33.6759104052756	0	7
804	804	117.037057075543	-33.6759104052756	0	7
805	805	117.047688086651	-33.6759104052756	0	7
806	806	117.058319097759	-33.6759104052756	0	7
807	807	117.068950108867	-33.6759104052756	0	7
808	808	117.079581119975	-33.6759104052756	0	7
809	809	117.090212131083	-33.6759104052756	0	7
810	810	117.100843142192	-33.6759104052756	0	7
811	811	117.1114741533	-33.6759104052756	0	7
812	812	117.122105164408	-33.6759104052756	0	7
813	813	117.132736175516	-33.6759104052756	0	7
814	814	117.143367186624	-33.6759104052756	0	7
815	815	117.153998197733	-33.6759104052756	0	7
816	816	117.164629208841	-33.6759104052756	0	7
817	817	117.175260219949	-33.6759104052756	0	7
818	818	117.185891231057	-33.6759104052756	0	7
819	819	117.196522242165	-33.6759104052756	0	7
820	820	117.207153253273	-33.6759104052756	0	7
821	821	117.217784264382	-33.6759104052756	71.4510866205238	7
822	822	117.22841527549	-33.6759104052756	0	7
823	823	117.239046286598	-33.6759104052756	98.8003733538472	7
824	824	117.249677297706	-33.6759104052756	61.7246436665661	7
825	825	117.260308308814	-33.6759104052756	0	7
826	826	117.270939319923	-33.6759104052756	0	7
827	827	117.281570331031	-33.6759104052756	0	7
828	828	117.292201342139	-33.6759104052756	0	7
829	829	117.302832353247	-33.6759104052756	0	7
830	830	117.313463364355	-33.6759104052756	0	7
831	831	117.324094375463	-33.6759104052756	0	7
832	832	117.334725386572	-33.6759104052756	0	7
833	833	117.34535639768	-33.6759104052756	0	7
834	834	117.355987408788	-33.6759104052756	0	7
835	835	117.366618419896	-33.6759104052756	0	7
836	836	117.377249431004	-33.6759104052756	0	7
837	837	117.387880442112	-33.6759104052756	0	7
838	838	117.398511453221	-33.6759104052756	0	7
839	839	117.409142464329	-33.6759104052756	0	7
840	840	117.419773475437	-33.6759104052756	0	7
841	841	117.430404486545	-33.6759104052756	0	7
842	842	117.441035497653	-33.6759104052756	0	7
843	843	117.451666508762	-33.6759104052756	0	7
844	844	117.46229751987	-33.6759104052756	0	7
845	845	117.472928530978	-33.6759104052756	0	7
846	846	117.483559542086	-33.6759104052756	0	7
847	847	117.494190553194	-33.6759104052756	0	7
848	848	117.504821564302	-33.6759104052756	0	7
849	849	117.515452575411	-33.6759104052756	0	7
850	850	117.526083586519	-33.6759104052756	0	7
851	851	117.005164042218	-33.6865414163835	0	7
852	852	117.015795053326	-33.6865414163835	0	7
853	853	117.026426064434	-33.6865414163835	0	7
854	854	117.037057075543	-33.6865414163835	0	7
855	855	117.047688086651	-33.6865414163835	0	7
856	856	117.058319097759	-33.6865414163835	0	7
857	857	117.068950108867	-33.6865414163835	0	7
858	858	117.079581119975	-33.6865414163835	0	7
859	859	117.090212131083	-33.6865414163835	0	7
860	860	117.100843142192	-33.6865414163835	0	7
861	861	117.1114741533	-33.6865414163835	0	7
862	862	117.122105164408	-33.6865414163835	0	7
863	863	117.132736175516	-33.6865414163835	0	7
864	864	117.143367186624	-33.6865414163835	0	7
865	865	117.153998197733	-33.6865414163835	0	7
866	866	117.164629208841	-33.6865414163835	0	7
867	867	117.175260219949	-33.6865414163835	0	7
868	868	117.185891231057	-33.6865414163835	0	7
869	869	117.196522242165	-33.6865414163835	0	7
870	870	117.207153253273	-33.6865414163835	0	7
871	871	117.217784264382	-33.6865414163835	94.8574970344134	7
872	872	117.22841527549	-33.6865414163835	94.9655702447218	7
873	873	117.239046286598	-33.6865414163835	45.3629219940983	7
874	874	117.249677297706	-33.6865414163835	63.9775332478555	7
875	875	117.260308308814	-33.6865414163835	0	7
876	876	117.270939319923	-33.6865414163835	0	7
877	877	117.281570331031	-33.6865414163835	0	7
878	878	117.292201342139	-33.6865414163835	0	7
879	879	117.302832353247	-33.6865414163835	0	7
880	880	117.313463364355	-33.6865414163835	0	7
881	881	117.324094375463	-33.6865414163835	0	7
882	882	117.334725386572	-33.6865414163835	0	7
883	883	117.34535639768	-33.6865414163835	0	7
884	884	117.355987408788	-33.6865414163835	0	7
885	885	117.366618419896	-33.6865414163835	0	7
886	886	117.377249431004	-33.6865414163835	0	7
887	887	117.387880442112	-33.6865414163835	0	7
888	888	117.398511453221	-33.6865414163835	0	7
889	889	117.409142464329	-33.6865414163835	0	7
890	890	117.419773475437	-33.6865414163835	0	7
891	891	117.430404486545	-33.6865414163835	0	7
892	892	117.441035497653	-33.6865414163835	0	7
893	893	117.451666508762	-33.6865414163835	0	7
894	894	117.46229751987	-33.6865414163835	0	7
895	895	117.472928530978	-33.6865414163835	0	7
896	896	117.483559542086	-33.6865414163835	0	7
897	897	117.494190553194	-33.6865414163835	0	7
898	898	117.504821564302	-33.6865414163835	0	7
899	899	117.515452575411	-33.6865414163835	0	7
900	900	117.526083586519	-33.6865414163835	0	7
901	901	117.005164042218	-33.6971724274915	0	7
902	902	117.015795053326	-33.6971724274915	0	7
903	903	117.026426064434	-33.6971724274915	0	7
904	904	117.037057075543	-33.6971724274915	0	7
905	905	117.047688086651	-33.6971724274915	0	7
906	906	117.058319097759	-33.6971724274915	0	7
907	907	117.068950108867	-33.6971724274915	0	7
908	908	117.079581119975	-33.6971724274915	0	7
909	909	117.090212131083	-33.6971724274915	0	7
910	910	117.100843142192	-33.6971724274915	0	7
911	911	117.1114741533	-33.6971724274915	0	7
912	912	117.122105164408	-33.6971724274915	0	7
913	913	117.132736175516	-33.6971724274915	0	7
914	914	117.143367186624	-33.6971724274915	0	7
915	915	117.153998197733	-33.6971724274915	0	7
916	916	117.164629208841	-33.6971724274915	0	7
917	917	117.175260219949	-33.6971724274915	0	7
918	918	117.185891231057	-33.6971724274915	0	7
919	919	117.196522242165	-33.6971724274915	0	7
920	920	117.207153253273	-33.6971724274915	0	7
921	921	117.217784264382	-33.6971724274915	0	7
922	922	117.22841527549	-33.6971724274915	0	7
923	923	117.239046286598	-33.6971724274915	10.0633130781114	7
924	924	117.249677297706	-33.6971724274915	8.40243279607127	7
925	925	117.260308308814	-33.6971724274915	0	7
926	926	117.270939319923	-33.6971724274915	0	7
927	927	117.281570331031	-33.6971724274915	0	7
928	928	117.292201342139	-33.6971724274915	0	7
929	929	117.302832353247	-33.6971724274915	0	7
930	930	117.313463364355	-33.6971724274915	0	7
931	931	117.324094375463	-33.6971724274915	0	7
932	932	117.334725386572	-33.6971724274915	0	7
933	933	117.34535639768	-33.6971724274915	0	7
934	934	117.355987408788	-33.6971724274915	0	7
935	935	117.366618419896	-33.6971724274915	0	7
936	936	117.377249431004	-33.6971724274915	0	7
937	937	117.387880442112	-33.6971724274915	0	7
938	938	117.398511453221	-33.6971724274915	0	7
939	939	117.409142464329	-33.6971724274915	0	7
940	940	117.419773475437	-33.6971724274915	0	7
941	941	117.430404486545	-33.6971724274915	0	7
942	942	117.441035497653	-33.6971724274915	0	7
943	943	117.451666508762	-33.6971724274915	0	7
944	944	117.46229751987	-33.6971724274915	0	7
945	945	117.472928530978	-33.6971724274915	0	7
946	946	117.483559542086	-33.6971724274915	0	7
947	947	117.494190553194	-33.6971724274915	0	7
948	948	117.504821564302	-33.6971724274915	0	7
949	949	117.515452575411	-33.6971724274915	0	7
950	950	117.526083586519	-33.6971724274915	0	7
951	951	117.005164042218	-33.7078034385994	0	7
952	952	117.015795053326	-33.7078034385994	0	7
953	953	117.026426064434	-33.7078034385994	0	7
954	954	117.037057075543	-33.7078034385994	0	7
955	955	117.047688086651	-33.7078034385994	0	7
956	956	117.058319097759	-33.7078034385994	0	7
957	957	117.068950108867	-33.7078034385994	0	7
958	958	117.079581119975	-33.7078034385994	0	7
959	959	117.090212131083	-33.7078034385994	0	7
960	960	117.100843142192	-33.7078034385994	0	7
961	961	117.1114741533	-33.7078034385994	0	7
962	962	117.122105164408	-33.7078034385994	0	7
963	963	117.132736175516	-33.7078034385994	0	7
964	964	117.143367186624	-33.7078034385994	0	7
965	965	117.153998197733	-33.7078034385994	0	7
966	966	117.164629208841	-33.7078034385994	0	7
967	967	117.175260219949	-33.7078034385994	0	7
968	968	117.185891231057	-33.7078034385994	0	7
969	969	117.196522242165	-33.7078034385994	0	7
970	970	117.207153253273	-33.7078034385994	0	7
971	971	117.217784264382	-33.7078034385994	0	7
972	972	117.22841527549	-33.7078034385994	0	7
973	973	117.239046286598	-33.7078034385994	0	7
974	974	117.249677297706	-33.7078034385994	0	7
975	975	117.260308308814	-33.7078034385994	0	7
976	976	117.270939319923	-33.7078034385994	0	7
977	977	117.281570331031	-33.7078034385994	0	7
978	978	117.292201342139	-33.7078034385994	0	7
979	979	117.302832353247	-33.7078034385994	0	7
980	980	117.313463364355	-33.7078034385994	0	7
981	981	117.324094375463	-33.7078034385994	0	7
982	982	117.334725386572	-33.7078034385994	0	7
983	983	117.34535639768	-33.7078034385994	0	7
984	984	117.355987408788	-33.7078034385994	0	7
985	985	117.366618419896	-33.7078034385994	0	7
986	986	117.377249431004	-33.7078034385994	0	7
987	987	117.387880442112	-33.7078034385994	0	7
988	988	117.398511453221	-33.7078034385994	0	7
989	989	117.409142464329	-33.7078034385994	0	7
990	990	117.419773475437	-33.7078034385994	0	7
991	991	117.430404486545	-33.7078034385994	0	7
992	992	117.441035497653	-33.7078034385994	0	7
993	993	117.451666508762	-33.7078034385994	0	7
994	994	117.46229751987	-33.7078034385994	0	7
995	995	117.472928530978	-33.7078034385994	0	7
996	996	117.483559542086	-33.7078034385994	0	7
997	997	117.494190553194	-33.7078034385994	0	7
998	998	117.504821564302	-33.7078034385994	0	7
999	999	117.515452575411	-33.7078034385994	0	7
1000	1000	117.526083586519	-33.7078034385994	0	7
1001	1001	117.005164042218	-33.7184344497074	0	7
1002	1002	117.015795053326	-33.7184344497074	0	7
1003	1003	117.026426064434	-33.7184344497074	0	7
1004	1004	117.037057075543	-33.7184344497074	0	7
1005	1005	117.047688086651	-33.7184344497074	0	7
1006	1006	117.058319097759	-33.7184344497074	0	7
1007	1007	117.068950108867	-33.7184344497074	0	7
1008	1008	117.079581119975	-33.7184344497074	0	7
1009	1009	117.090212131083	-33.7184344497074	0	7
1010	1010	117.100843142192	-33.7184344497074	0	7
1011	1011	117.1114741533	-33.7184344497074	0	7
1012	1012	117.122105164408	-33.7184344497074	0	7
1013	1013	117.132736175516	-33.7184344497074	0	7
1014	1014	117.143367186624	-33.7184344497074	0	7
1015	1015	117.153998197733	-33.7184344497074	0	7
1016	1016	117.164629208841	-33.7184344497074	0	7
1017	1017	117.175260219949	-33.7184344497074	0	7
1018	1018	117.185891231057	-33.7184344497074	0	7
1019	1019	117.196522242165	-33.7184344497074	0	7
1020	1020	117.207153253273	-33.7184344497074	0	7
1021	1021	117.217784264382	-33.7184344497074	0	7
1022	1022	117.22841527549	-33.7184344497074	0	7
1023	1023	117.239046286598	-33.7184344497074	0	7
1024	1024	117.249677297706	-33.7184344497074	0	7
1025	1025	117.260308308814	-33.7184344497074	0	7
1026	1026	117.270939319923	-33.7184344497074	0	7
1027	1027	117.281570331031	-33.7184344497074	0	7
1028	1028	117.292201342139	-33.7184344497074	0	7
1029	1029	117.302832353247	-33.7184344497074	0	7
1030	1030	117.313463364355	-33.7184344497074	0	7
1031	1031	117.324094375463	-33.7184344497074	0	7
1032	1032	117.334725386572	-33.7184344497074	0	7
1033	1033	117.34535639768	-33.7184344497074	0	7
1034	1034	117.355987408788	-33.7184344497074	0	7
1035	1035	117.366618419896	-33.7184344497074	0	7
1036	1036	117.377249431004	-33.7184344497074	0	7
1037	1037	117.387880442112	-33.7184344497074	0	7
1038	1038	117.398511453221	-33.7184344497074	0	7
1039	1039	117.409142464329	-33.7184344497074	0	7
1040	1040	117.419773475437	-33.7184344497074	0	7
1041	1041	117.430404486545	-33.7184344497074	0	7
1042	1042	117.441035497653	-33.7184344497074	0	7
1043	1043	117.451666508762	-33.7184344497074	0	7
1044	1044	117.46229751987	-33.7184344497074	0	7
1045	1045	117.472928530978	-33.7184344497074	0	7
1046	1046	117.483559542086	-33.7184344497074	0	7
1047	1047	117.494190553194	-33.7184344497074	0	7
1048	1048	117.504821564302	-33.7184344497074	0	7
1049	1049	117.515452575411	-33.7184344497074	0	7
1050	1050	117.526083586519	-33.7184344497074	0	7
1051	1051	117.005164042218	-33.7290654608153	0	7
1052	1052	117.015795053326	-33.7290654608153	0	7
1053	1053	117.026426064434	-33.7290654608153	0	7
1054	1054	117.037057075543	-33.7290654608153	0	7
1055	1055	117.047688086651	-33.7290654608153	0	7
1056	1056	117.058319097759	-33.7290654608153	0	7
1057	1057	117.068950108867	-33.7290654608153	0	7
1058	1058	117.079581119975	-33.7290654608153	0	7
1059	1059	117.090212131083	-33.7290654608153	0	7
1060	1060	117.100843142192	-33.7290654608153	0	7
1061	1061	117.1114741533	-33.7290654608153	0	7
1062	1062	117.122105164408	-33.7290654608153	0	7
1063	1063	117.132736175516	-33.7290654608153	0	7
1064	1064	117.143367186624	-33.7290654608153	0	7
1065	1065	117.153998197733	-33.7290654608153	0	7
1066	1066	117.164629208841	-33.7290654608153	0	7
1067	1067	117.175260219949	-33.7290654608153	0	7
1068	1068	117.185891231057	-33.7290654608153	0	7
1069	1069	117.196522242165	-33.7290654608153	0	7
1070	1070	117.207153253273	-33.7290654608153	0	7
1071	1071	117.217784264382	-33.7290654608153	0	7
1072	1072	117.22841527549	-33.7290654608153	0	7
1073	1073	117.239046286598	-33.7290654608153	0	7
1074	1074	117.249677297706	-33.7290654608153	0	7
1075	1075	117.260308308814	-33.7290654608153	0	7
1076	1076	117.270939319923	-33.7290654608153	0	7
1077	1077	117.281570331031	-33.7290654608153	0	7
1078	1078	117.292201342139	-33.7290654608153	0	7
1079	1079	117.302832353247	-33.7290654608153	0	7
1080	1080	117.313463364355	-33.7290654608153	0	7
1081	1081	117.324094375463	-33.7290654608153	0	7
1082	1082	117.334725386572	-33.7290654608153	0	7
1083	1083	117.34535639768	-33.7290654608153	0	7
1084	1084	117.355987408788	-33.7290654608153	0	7
1085	1085	117.366618419896	-33.7290654608153	0	7
1086	1086	117.377249431004	-33.7290654608153	0	7
1087	1087	117.387880442112	-33.7290654608153	0	7
1088	1088	117.398511453221	-33.7290654608153	0	7
1089	1089	117.409142464329	-33.7290654608153	0	7
1090	1090	117.419773475437	-33.7290654608153	0	7
1091	1091	117.430404486545	-33.7290654608153	0	7
1092	1092	117.441035497653	-33.7290654608153	0	7
1093	1093	117.451666508762	-33.7290654608153	0	7
1094	1094	117.46229751987	-33.7290654608153	0	7
1095	1095	117.472928530978	-33.7290654608153	0	7
1096	1096	117.483559542086	-33.7290654608153	0	7
1097	1097	117.494190553194	-33.7290654608153	0	7
1098	1098	117.504821564302	-33.7290654608153	0	7
1099	1099	117.515452575411	-33.7290654608153	0	7
1100	1100	117.526083586519	-33.7290654608153	0	7
1101	1101	117.005164042218	-33.7396964719233	0	7
1102	1102	117.015795053326	-33.7396964719233	0	7
1103	1103	117.026426064434	-33.7396964719233	0	7
1104	1104	117.037057075543	-33.7396964719233	0	7
1105	1105	117.047688086651	-33.7396964719233	0	7
1106	1106	117.058319097759	-33.7396964719233	0	7
1107	1107	117.068950108867	-33.7396964719233	0	7
1108	1108	117.079581119975	-33.7396964719233	0	7
1109	1109	117.090212131083	-33.7396964719233	0	7
1110	1110	117.100843142192	-33.7396964719233	0	7
1111	1111	117.1114741533	-33.7396964719233	0	7
1112	1112	117.122105164408	-33.7396964719233	0	7
1113	1113	117.132736175516	-33.7396964719233	0	7
1114	1114	117.143367186624	-33.7396964719233	0	7
1115	1115	117.153998197733	-33.7396964719233	0	7
1116	1116	117.164629208841	-33.7396964719233	0	7
1117	1117	117.175260219949	-33.7396964719233	0	7
1118	1118	117.185891231057	-33.7396964719233	0	7
1119	1119	117.196522242165	-33.7396964719233	0	7
1120	1120	117.207153253273	-33.7396964719233	0	7
1121	1121	117.217784264382	-33.7396964719233	0	7
1122	1122	117.22841527549	-33.7396964719233	0	7
1123	1123	117.239046286598	-33.7396964719233	0	7
1124	1124	117.249677297706	-33.7396964719233	0	7
1125	1125	117.260308308814	-33.7396964719233	0	7
1126	1126	117.270939319923	-33.7396964719233	0	7
1127	1127	117.281570331031	-33.7396964719233	0	7
1128	1128	117.292201342139	-33.7396964719233	0	7
1129	1129	117.302832353247	-33.7396964719233	0	7
1130	1130	117.313463364355	-33.7396964719233	0	7
1131	1131	117.324094375463	-33.7396964719233	0	7
1132	1132	117.334725386572	-33.7396964719233	0	7
1133	1133	117.34535639768	-33.7396964719233	0	7
1134	1134	117.355987408788	-33.7396964719233	0	7
1135	1135	117.366618419896	-33.7396964719233	0	7
1136	1136	117.377249431004	-33.7396964719233	0	7
1137	1137	117.387880442112	-33.7396964719233	0	7
1138	1138	117.398511453221	-33.7396964719233	0	7
1139	1139	117.409142464329	-33.7396964719233	0	7
1140	1140	117.419773475437	-33.7396964719233	0	7
1141	1141	117.430404486545	-33.7396964719233	0	7
1142	1142	117.441035497653	-33.7396964719233	0	7
1143	1143	117.451666508762	-33.7396964719233	0	7
1144	1144	117.46229751987	-33.7396964719233	0	7
1145	1145	117.472928530978	-33.7396964719233	0	7
1146	1146	117.483559542086	-33.7396964719233	0	7
1147	1147	117.494190553194	-33.7396964719233	0	7
1148	1148	117.504821564302	-33.7396964719233	0	7
1149	1149	117.515452575411	-33.7396964719233	0	7
1150	1150	117.526083586519	-33.7396964719233	0	7
1151	1151	117.005164042218	-33.7503274830312	0	7
1152	1152	117.015795053326	-33.7503274830312	0	7
1153	1153	117.026426064434	-33.7503274830312	0	7
1154	1154	117.037057075543	-33.7503274830312	0	7
1155	1155	117.047688086651	-33.7503274830312	0	7
1156	1156	117.058319097759	-33.7503274830312	0	7
1157	1157	117.068950108867	-33.7503274830312	0	7
1158	1158	117.079581119975	-33.7503274830312	0	7
1159	1159	117.090212131083	-33.7503274830312	0	7
1160	1160	117.100843142192	-33.7503274830312	0	7
1161	1161	117.1114741533	-33.7503274830312	0	7
1162	1162	117.122105164408	-33.7503274830312	0	7
1163	1163	117.132736175516	-33.7503274830312	0	7
1164	1164	117.143367186624	-33.7503274830312	0	7
1165	1165	117.153998197733	-33.7503274830312	0	7
1166	1166	117.164629208841	-33.7503274830312	0	7
1167	1167	117.175260219949	-33.7503274830312	0	7
1168	1168	117.185891231057	-33.7503274830312	0	7
1169	1169	117.196522242165	-33.7503274830312	0	7
1170	1170	117.207153253273	-33.7503274830312	0	7
1171	1171	117.217784264382	-33.7503274830312	0	7
1172	1172	117.22841527549	-33.7503274830312	0	7
1173	1173	117.239046286598	-33.7503274830312	0	7
1174	1174	117.249677297706	-33.7503274830312	0	7
1175	1175	117.260308308814	-33.7503274830312	0	7
1176	1176	117.270939319923	-33.7503274830312	0	7
1177	1177	117.281570331031	-33.7503274830312	0	7
1178	1178	117.292201342139	-33.7503274830312	0	7
1179	1179	117.302832353247	-33.7503274830312	0	7
1180	1180	117.313463364355	-33.7503274830312	0	7
1181	1181	117.324094375463	-33.7503274830312	0	7
1182	1182	117.334725386572	-33.7503274830312	0	7
1183	1183	117.34535639768	-33.7503274830312	0	7
1184	1184	117.355987408788	-33.7503274830312	0	7
1185	1185	117.366618419896	-33.7503274830312	0	7
1186	1186	117.377249431004	-33.7503274830312	0	7
1187	1187	117.387880442112	-33.7503274830312	0	7
1188	1188	117.398511453221	-33.7503274830312	0	7
1189	1189	117.409142464329	-33.7503274830312	0	7
1190	1190	117.419773475437	-33.7503274830312	0	7
1191	1191	117.430404486545	-33.7503274830312	0	7
1192	1192	117.441035497653	-33.7503274830312	0	7
1193	1193	117.451666508762	-33.7503274830312	0	7
1194	1194	117.46229751987	-33.7503274830312	0	7
1195	1195	117.472928530978	-33.7503274830312	0	7
1196	1196	117.483559542086	-33.7503274830312	0	7
1197	1197	117.494190553194	-33.7503274830312	0	7
1198	1198	117.504821564302	-33.7503274830312	0	7
1199	1199	117.515452575411	-33.7503274830312	0	7
1200	1200	117.526083586519	-33.7503274830312	0	7
1201	1201	117.005164042218	-33.7609584941392	0	7
1202	1202	117.015795053326	-33.7609584941392	0	7
1203	1203	117.026426064434	-33.7609584941392	0	7
1204	1204	117.037057075543	-33.7609584941392	0	7
1205	1205	117.047688086651	-33.7609584941392	0	7
1206	1206	117.058319097759	-33.7609584941392	0	7
1207	1207	117.068950108867	-33.7609584941392	0	7
1208	1208	117.079581119975	-33.7609584941392	0	7
1209	1209	117.090212131083	-33.7609584941392	0	7
1210	1210	117.100843142192	-33.7609584941392	0	7
1211	1211	117.1114741533	-33.7609584941392	0	7
1212	1212	117.122105164408	-33.7609584941392	0	7
1213	1213	117.132736175516	-33.7609584941392	0	7
1214	1214	117.143367186624	-33.7609584941392	0	7
1215	1215	117.153998197733	-33.7609584941392	0	7
1216	1216	117.164629208841	-33.7609584941392	0	7
1217	1217	117.175260219949	-33.7609584941392	0	7
1218	1218	117.185891231057	-33.7609584941392	0	7
1219	1219	117.196522242165	-33.7609584941392	0	7
1220	1220	117.207153253273	-33.7609584941392	0	7
1221	1221	117.217784264382	-33.7609584941392	0	7
1222	1222	117.22841527549	-33.7609584941392	0	7
1223	1223	117.239046286598	-33.7609584941392	0	7
1224	1224	117.249677297706	-33.7609584941392	0	7
1225	1225	117.260308308814	-33.7609584941392	0	7
1226	1226	117.270939319923	-33.7609584941392	0	7
1227	1227	117.281570331031	-33.7609584941392	0	7
1228	1228	117.292201342139	-33.7609584941392	0	7
1229	1229	117.302832353247	-33.7609584941392	0	7
1230	1230	117.313463364355	-33.7609584941392	0	7
1231	1231	117.324094375463	-33.7609584941392	0	7
1232	1232	117.334725386572	-33.7609584941392	0	7
1233	1233	117.34535639768	-33.7609584941392	0	7
1234	1234	117.355987408788	-33.7609584941392	0	7
1235	1235	117.366618419896	-33.7609584941392	0	7
1236	1236	117.377249431004	-33.7609584941392	0	7
1237	1237	117.387880442112	-33.7609584941392	0	7
1238	1238	117.398511453221	-33.7609584941392	0	7
1239	1239	117.409142464329	-33.7609584941392	0	7
1240	1240	117.419773475437	-33.7609584941392	0	7
1241	1241	117.430404486545	-33.7609584941392	0	7
1242	1242	117.441035497653	-33.7609584941392	0	7
1243	1243	117.451666508762	-33.7609584941392	0	7
1244	1244	117.46229751987	-33.7609584941392	0	7
1245	1245	117.472928530978	-33.7609584941392	0	7
1246	1246	117.483559542086	-33.7609584941392	0	7
1247	1247	117.494190553194	-33.7609584941392	0	7
1248	1248	117.504821564302	-33.7609584941392	0	7
1249	1249	117.515452575411	-33.7609584941392	0	7
1250	1250	117.526083586519	-33.7609584941392	0	7
1251	1251	117.005164042218	-33.7715895052472	0	7
1252	1252	117.015795053326	-33.7715895052472	0	7
1253	1253	117.026426064434	-33.7715895052472	0	7
1254	1254	117.037057075543	-33.7715895052472	0	7
1255	1255	117.047688086651	-33.7715895052472	0	7
1256	1256	117.058319097759	-33.7715895052472	0	7
1257	1257	117.068950108867	-33.7715895052472	0	7
1258	1258	117.079581119975	-33.7715895052472	0	7
1259	1259	117.090212131083	-33.7715895052472	0	7
1260	1260	117.100843142192	-33.7715895052472	0	7
1261	1261	117.1114741533	-33.7715895052472	0	7
1262	1262	117.122105164408	-33.7715895052472	0	7
1263	1263	117.132736175516	-33.7715895052472	0	7
1264	1264	117.143367186624	-33.7715895052472	0	7
1265	1265	117.153998197733	-33.7715895052472	0	7
1266	1266	117.164629208841	-33.7715895052472	0	7
1267	1267	117.175260219949	-33.7715895052472	0	7
1268	1268	117.185891231057	-33.7715895052472	0	7
1269	1269	117.196522242165	-33.7715895052472	0	7
1270	1270	117.207153253273	-33.7715895052472	0	7
1271	1271	117.217784264382	-33.7715895052472	0	7
1272	1272	117.22841527549	-33.7715895052472	0	7
1273	1273	117.239046286598	-33.7715895052472	0	7
1274	1274	117.249677297706	-33.7715895052472	0	7
1275	1275	117.260308308814	-33.7715895052472	0	7
1276	1276	117.270939319923	-33.7715895052472	0	7
1277	1277	117.281570331031	-33.7715895052472	0	7
1278	1278	117.292201342139	-33.7715895052472	0	7
1279	1279	117.302832353247	-33.7715895052472	0	7
1280	1280	117.313463364355	-33.7715895052472	0	7
1281	1281	117.324094375463	-33.7715895052472	0	7
1282	1282	117.334725386572	-33.7715895052472	0	7
1283	1283	117.34535639768	-33.7715895052472	0	7
1284	1284	117.355987408788	-33.7715895052472	0	7
1285	1285	117.366618419896	-33.7715895052472	0	7
1286	1286	117.377249431004	-33.7715895052472	0	7
1287	1287	117.387880442112	-33.7715895052472	0	7
1288	1288	117.398511453221	-33.7715895052472	0	7
1289	1289	117.409142464329	-33.7715895052472	0	7
1290	1290	117.419773475437	-33.7715895052472	0	7
1291	1291	117.430404486545	-33.7715895052472	0	7
1292	1292	117.441035497653	-33.7715895052472	0	7
1293	1293	117.451666508762	-33.7715895052472	0	7
1294	1294	117.46229751987	-33.7715895052472	0	7
1295	1295	117.472928530978	-33.7715895052472	0	7
1296	1296	117.483559542086	-33.7715895052472	0	7
1297	1297	117.494190553194	-33.7715895052472	0	7
1298	1298	117.504821564302	-33.7715895052472	0	7
1299	1299	117.515452575411	-33.7715895052472	0	7
1300	1300	117.526083586519	-33.7715895052472	0	7
1301	1301	117.005164042218	-33.7822205163551	0	7
1302	1302	117.015795053326	-33.7822205163551	0	7
1303	1303	117.026426064434	-33.7822205163551	0	7
1304	1304	117.037057075543	-33.7822205163551	0	7
1305	1305	117.047688086651	-33.7822205163551	0	7
1306	1306	117.058319097759	-33.7822205163551	0	7
1307	1307	117.068950108867	-33.7822205163551	0	7
1308	1308	117.079581119975	-33.7822205163551	0	7
1309	1309	117.090212131083	-33.7822205163551	0	7
1310	1310	117.100843142192	-33.7822205163551	0	7
1311	1311	117.1114741533	-33.7822205163551	0	7
1312	1312	117.122105164408	-33.7822205163551	0	7
1313	1313	117.132736175516	-33.7822205163551	0	7
1314	1314	117.143367186624	-33.7822205163551	0	7
1315	1315	117.153998197733	-33.7822205163551	0	7
1316	1316	117.164629208841	-33.7822205163551	0	7
1317	1317	117.175260219949	-33.7822205163551	0	7
1318	1318	117.185891231057	-33.7822205163551	0	7
1319	1319	117.196522242165	-33.7822205163551	0	7
1320	1320	117.207153253273	-33.7822205163551	0	7
1321	1321	117.217784264382	-33.7822205163551	0	7
1322	1322	117.22841527549	-33.7822205163551	0	7
1323	1323	117.239046286598	-33.7822205163551	0	7
1324	1324	117.249677297706	-33.7822205163551	0	7
1325	1325	117.260308308814	-33.7822205163551	0	7
1326	1326	117.270939319923	-33.7822205163551	0	7
1327	1327	117.281570331031	-33.7822205163551	0	7
1328	1328	117.292201342139	-33.7822205163551	0	7
1329	1329	117.302832353247	-33.7822205163551	0	7
1330	1330	117.313463364355	-33.7822205163551	0	7
1331	1331	117.324094375463	-33.7822205163551	0	7
1332	1332	117.334725386572	-33.7822205163551	0	7
1333	1333	117.34535639768	-33.7822205163551	0	7
1334	1334	117.355987408788	-33.7822205163551	0	7
1335	1335	117.366618419896	-33.7822205163551	0	7
1336	1336	117.377249431004	-33.7822205163551	0	7
1337	1337	117.387880442112	-33.7822205163551	0	7
1338	1338	117.398511453221	-33.7822205163551	0	7
1339	1339	117.409142464329	-33.7822205163551	0	7
1340	1340	117.419773475437	-33.7822205163551	0	7
1341	1341	117.430404486545	-33.7822205163551	0	7
1342	1342	117.441035497653	-33.7822205163551	0	7
1343	1343	117.451666508762	-33.7822205163551	0	7
1344	1344	117.46229751987	-33.7822205163551	0	7
1345	1345	117.472928530978	-33.7822205163551	0	7
1346	1346	117.483559542086	-33.7822205163551	0	7
1347	1347	117.494190553194	-33.7822205163551	0	7
1348	1348	117.504821564302	-33.7822205163551	0	7
1349	1349	117.515452575411	-33.7822205163551	0	7
1350	1350	117.526083586519	-33.7822205163551	0	7
1351	1351	117.005164042218	-33.7928515274631	0	7
1352	1352	117.015795053326	-33.7928515274631	0	7
1353	1353	117.026426064434	-33.7928515274631	0	7
1354	1354	117.037057075543	-33.7928515274631	0	7
1355	1355	117.047688086651	-33.7928515274631	0	7
1356	1356	117.058319097759	-33.7928515274631	0	7
1357	1357	117.068950108867	-33.7928515274631	0	7
1358	1358	117.079581119975	-33.7928515274631	0	7
1359	1359	117.090212131083	-33.7928515274631	0	7
1360	1360	117.100843142192	-33.7928515274631	0	7
1361	1361	117.1114741533	-33.7928515274631	0	7
1362	1362	117.122105164408	-33.7928515274631	0	7
1363	1363	117.132736175516	-33.7928515274631	0	7
1364	1364	117.143367186624	-33.7928515274631	0	7
1365	1365	117.153998197733	-33.7928515274631	0	7
1366	1366	117.164629208841	-33.7928515274631	0	7
1367	1367	117.175260219949	-33.7928515274631	0	7
1368	1368	117.185891231057	-33.7928515274631	0	7
1369	1369	117.196522242165	-33.7928515274631	0	7
1370	1370	117.207153253273	-33.7928515274631	0	7
1371	1371	117.217784264382	-33.7928515274631	0	7
1372	1372	117.22841527549	-33.7928515274631	0	7
1373	1373	117.239046286598	-33.7928515274631	0	7
1374	1374	117.249677297706	-33.7928515274631	0	7
1375	1375	117.260308308814	-33.7928515274631	0	7
1376	1376	117.270939319923	-33.7928515274631	0	7
1377	1377	117.281570331031	-33.7928515274631	0	7
1378	1378	117.292201342139	-33.7928515274631	0	7
1379	1379	117.302832353247	-33.7928515274631	0	7
1380	1380	117.313463364355	-33.7928515274631	0	7
1381	1381	117.324094375463	-33.7928515274631	0	7
1382	1382	117.334725386572	-33.7928515274631	0	7
1383	1383	117.34535639768	-33.7928515274631	0	7
1384	1384	117.355987408788	-33.7928515274631	0	7
1385	1385	117.366618419896	-33.7928515274631	0	7
1386	1386	117.377249431004	-33.7928515274631	0	7
1387	1387	117.387880442112	-33.7928515274631	0	7
1388	1388	117.398511453221	-33.7928515274631	0	7
1389	1389	117.409142464329	-33.7928515274631	0	7
1390	1390	117.419773475437	-33.7928515274631	0	7
1391	1391	117.430404486545	-33.7928515274631	0	7
1392	1392	117.441035497653	-33.7928515274631	0	7
1393	1393	117.451666508762	-33.7928515274631	0	7
1394	1394	117.46229751987	-33.7928515274631	0	7
1395	1395	117.472928530978	-33.7928515274631	0	7
1396	1396	117.483559542086	-33.7928515274631	0	7
1397	1397	117.494190553194	-33.7928515274631	0	7
1398	1398	117.504821564302	-33.7928515274631	0	7
1399	1399	117.515452575411	-33.7928515274631	0	7
1400	1400	117.526083586519	-33.7928515274631	0	7
1401	1401	117.005164042218	-33.803482538571	0	7
1402	1402	117.015795053326	-33.803482538571	0	7
1403	1403	117.026426064434	-33.803482538571	0	7
1404	1404	117.037057075543	-33.803482538571	0	7
1405	1405	117.047688086651	-33.803482538571	0	7
1406	1406	117.058319097759	-33.803482538571	0	7
1407	1407	117.068950108867	-33.803482538571	0	7
1408	1408	117.079581119975	-33.803482538571	0	7
1409	1409	117.090212131083	-33.803482538571	0	7
1410	1410	117.100843142192	-33.803482538571	0	7
1411	1411	117.1114741533	-33.803482538571	0	7
1412	1412	117.122105164408	-33.803482538571	0	7
1413	1413	117.132736175516	-33.803482538571	0	7
1414	1414	117.143367186624	-33.803482538571	0	7
1415	1415	117.153998197733	-33.803482538571	0	7
1416	1416	117.164629208841	-33.803482538571	0	7
1417	1417	117.175260219949	-33.803482538571	0	7
1418	1418	117.185891231057	-33.803482538571	0	7
1419	1419	117.196522242165	-33.803482538571	0	7
1420	1420	117.207153253273	-33.803482538571	0	7
1421	1421	117.217784264382	-33.803482538571	0	7
1422	1422	117.22841527549	-33.803482538571	0	7
1423	1423	117.239046286598	-33.803482538571	0	7
1424	1424	117.249677297706	-33.803482538571	0	7
1425	1425	117.260308308814	-33.803482538571	0	7
1426	1426	117.270939319923	-33.803482538571	0	7
1427	1427	117.281570331031	-33.803482538571	0	7
1428	1428	117.292201342139	-33.803482538571	0	7
1429	1429	117.302832353247	-33.803482538571	0	7
1430	1430	117.313463364355	-33.803482538571	0	7
1431	1431	117.324094375463	-33.803482538571	0	7
1432	1432	117.334725386572	-33.803482538571	0	7
1433	1433	117.34535639768	-33.803482538571	0	7
1434	1434	117.355987408788	-33.803482538571	0	7
1435	1435	117.366618419896	-33.803482538571	0	7
1436	1436	117.377249431004	-33.803482538571	0	7
1437	1437	117.387880442112	-33.803482538571	0	7
1438	1438	117.398511453221	-33.803482538571	0	7
1439	1439	117.409142464329	-33.803482538571	0	7
1440	1440	117.419773475437	-33.803482538571	0	7
1441	1441	117.430404486545	-33.803482538571	0	7
1442	1442	117.441035497653	-33.803482538571	0	7
1443	1443	117.451666508762	-33.803482538571	0	7
1444	1444	117.46229751987	-33.803482538571	0	7
1445	1445	117.472928530978	-33.803482538571	0	7
1446	1446	117.483559542086	-33.803482538571	0	7
1447	1447	117.494190553194	-33.803482538571	0	7
1448	1448	117.504821564302	-33.803482538571	0	7
1449	1449	117.515452575411	-33.803482538571	0	7
1450	1450	117.526083586519	-33.803482538571	0	7
1451	1451	117.005164042218	-33.814113549679	0	7
1452	1452	117.015795053326	-33.814113549679	0	7
1453	1453	117.026426064434	-33.814113549679	0	7
1454	1454	117.037057075543	-33.814113549679	0	7
1455	1455	117.047688086651	-33.814113549679	0	7
1456	1456	117.058319097759	-33.814113549679	0	7
1457	1457	117.068950108867	-33.814113549679	0	7
1458	1458	117.079581119975	-33.814113549679	0	7
1459	1459	117.090212131083	-33.814113549679	0	7
1460	1460	117.100843142192	-33.814113549679	0	7
1461	1461	117.1114741533	-33.814113549679	0	7
1462	1462	117.122105164408	-33.814113549679	0	7
1463	1463	117.132736175516	-33.814113549679	0	7
1464	1464	117.143367186624	-33.814113549679	0	7
1465	1465	117.153998197733	-33.814113549679	0	7
1466	1466	117.164629208841	-33.814113549679	0	7
1467	1467	117.175260219949	-33.814113549679	0	7
1468	1468	117.185891231057	-33.814113549679	0	7
1469	1469	117.196522242165	-33.814113549679	0	7
1470	1470	117.207153253273	-33.814113549679	0	7
1471	1471	117.217784264382	-33.814113549679	0	7
1472	1472	117.22841527549	-33.814113549679	0	7
1473	1473	117.239046286598	-33.814113549679	0	7
1474	1474	117.249677297706	-33.814113549679	0	7
1475	1475	117.260308308814	-33.814113549679	0	7
1476	1476	117.270939319923	-33.814113549679	0	7
1477	1477	117.281570331031	-33.814113549679	0	7
1478	1478	117.292201342139	-33.814113549679	0	7
1479	1479	117.302832353247	-33.814113549679	0	7
1480	1480	117.313463364355	-33.814113549679	0	7
1481	1481	117.324094375463	-33.814113549679	0	7
1482	1482	117.334725386572	-33.814113549679	0	7
1483	1483	117.34535639768	-33.814113549679	0	7
1484	1484	117.355987408788	-33.814113549679	0	7
1485	1485	117.366618419896	-33.814113549679	0	7
1486	1486	117.377249431004	-33.814113549679	0	7
1487	1487	117.387880442112	-33.814113549679	0	7
1488	1488	117.398511453221	-33.814113549679	0	7
1489	1489	117.409142464329	-33.814113549679	0	7
1490	1490	117.419773475437	-33.814113549679	0	7
1491	1491	117.430404486545	-33.814113549679	0	7
1492	1492	117.441035497653	-33.814113549679	0	7
1493	1493	117.451666508762	-33.814113549679	0	7
1494	1494	117.46229751987	-33.814113549679	0	7
1495	1495	117.472928530978	-33.814113549679	0	7
1496	1496	117.483559542086	-33.814113549679	0	7
1497	1497	117.494190553194	-33.814113549679	0	7
1498	1498	117.504821564302	-33.814113549679	0	7
1499	1499	117.515452575411	-33.814113549679	0	7
1500	1500	117.526083586519	-33.814113549679	0	7
1501	1501	117.005164042218	-33.8247445607869	0	7
1502	1502	117.015795053326	-33.8247445607869	0	7
1503	1503	117.026426064434	-33.8247445607869	0	7
1504	1504	117.037057075543	-33.8247445607869	0	7
1505	1505	117.047688086651	-33.8247445607869	0	7
1506	1506	117.058319097759	-33.8247445607869	0	7
1507	1507	117.068950108867	-33.8247445607869	0	7
1508	1508	117.079581119975	-33.8247445607869	0	7
1509	1509	117.090212131083	-33.8247445607869	0	7
1510	1510	117.100843142192	-33.8247445607869	0	7
1511	1511	117.1114741533	-33.8247445607869	0	7
1512	1512	117.122105164408	-33.8247445607869	0	7
1513	1513	117.132736175516	-33.8247445607869	0	7
1514	1514	117.143367186624	-33.8247445607869	0	7
1515	1515	117.153998197733	-33.8247445607869	0	7
1516	1516	117.164629208841	-33.8247445607869	0	7
1517	1517	117.175260219949	-33.8247445607869	0	7
1518	1518	117.185891231057	-33.8247445607869	0	7
1519	1519	117.196522242165	-33.8247445607869	0	7
1520	1520	117.207153253273	-33.8247445607869	0	7
1521	1521	117.217784264382	-33.8247445607869	0	7
1522	1522	117.22841527549	-33.8247445607869	0	7
1523	1523	117.239046286598	-33.8247445607869	0	7
1524	1524	117.249677297706	-33.8247445607869	0	7
1525	1525	117.260308308814	-33.8247445607869	0	7
1526	1526	117.270939319923	-33.8247445607869	0	7
1527	1527	117.281570331031	-33.8247445607869	0	7
1528	1528	117.292201342139	-33.8247445607869	0	7
1529	1529	117.302832353247	-33.8247445607869	0	7
1530	1530	117.313463364355	-33.8247445607869	0	7
1531	1531	117.324094375463	-33.8247445607869	0	7
1532	1532	117.334725386572	-33.8247445607869	0	7
1533	1533	117.34535639768	-33.8247445607869	0	7
1534	1534	117.355987408788	-33.8247445607869	0	7
1535	1535	117.366618419896	-33.8247445607869	0	7
1536	1536	117.377249431004	-33.8247445607869	0	7
1537	1537	117.387880442112	-33.8247445607869	0	7
1538	1538	117.398511453221	-33.8247445607869	0	7
1539	1539	117.409142464329	-33.8247445607869	0	7
1540	1540	117.419773475437	-33.8247445607869	0	7
1541	1541	117.430404486545	-33.8247445607869	0	7
1542	1542	117.441035497653	-33.8247445607869	0	7
1543	1543	117.451666508762	-33.8247445607869	0	7
1544	1544	117.46229751987	-33.8247445607869	0	7
1545	1545	117.472928530978	-33.8247445607869	0	7
1546	1546	117.483559542086	-33.8247445607869	0	7
1547	1547	117.494190553194	-33.8247445607869	0	7
1548	1548	117.504821564302	-33.8247445607869	0	7
1549	1549	117.515452575411	-33.8247445607869	0	7
1550	1550	117.526083586519	-33.8247445607869	0	7
1551	1551	117.005164042218	-33.8353755718949	0	7
1552	1552	117.015795053326	-33.8353755718949	0	7
1553	1553	117.026426064434	-33.8353755718949	0	7
1554	1554	117.037057075543	-33.8353755718949	0	7
1555	1555	117.047688086651	-33.8353755718949	0	7
1556	1556	117.058319097759	-33.8353755718949	0	7
1557	1557	117.068950108867	-33.8353755718949	0	7
1558	1558	117.079581119975	-33.8353755718949	0	7
1559	1559	117.090212131083	-33.8353755718949	0	7
1560	1560	117.100843142192	-33.8353755718949	0	7
1561	1561	117.1114741533	-33.8353755718949	0	7
1562	1562	117.122105164408	-33.8353755718949	0	7
1563	1563	117.132736175516	-33.8353755718949	0	7
1564	1564	117.143367186624	-33.8353755718949	0	7
1565	1565	117.153998197733	-33.8353755718949	0	7
1566	1566	117.164629208841	-33.8353755718949	0	7
1567	1567	117.175260219949	-33.8353755718949	0	7
1568	1568	117.185891231057	-33.8353755718949	0	7
1569	1569	117.196522242165	-33.8353755718949	0	7
1570	1570	117.207153253273	-33.8353755718949	0	7
1571	1571	117.217784264382	-33.8353755718949	0	7
1572	1572	117.22841527549	-33.8353755718949	0	7
1573	1573	117.239046286598	-33.8353755718949	0	7
1574	1574	117.249677297706	-33.8353755718949	0	7
1575	1575	117.260308308814	-33.8353755718949	0	7
1576	1576	117.270939319923	-33.8353755718949	0	7
1577	1577	117.281570331031	-33.8353755718949	0	7
1578	1578	117.292201342139	-33.8353755718949	0	7
1579	1579	117.302832353247	-33.8353755718949	0	7
1580	1580	117.313463364355	-33.8353755718949	0	7
1581	1581	117.324094375463	-33.8353755718949	0	7
1582	1582	117.334725386572	-33.8353755718949	0	7
1583	1583	117.34535639768	-33.8353755718949	0	7
1584	1584	117.355987408788	-33.8353755718949	0	7
1585	1585	117.366618419896	-33.8353755718949	0	7
1586	1586	117.377249431004	-33.8353755718949	0	7
1587	1587	117.387880442112	-33.8353755718949	0	7
1588	1588	117.398511453221	-33.8353755718949	0	7
1589	1589	117.409142464329	-33.8353755718949	0	7
1590	1590	117.419773475437	-33.8353755718949	0	7
1591	1591	117.430404486545	-33.8353755718949	0	7
1592	1592	117.441035497653	-33.8353755718949	0	7
1593	1593	117.451666508762	-33.8353755718949	0	7
1594	1594	117.46229751987	-33.8353755718949	0	7
1595	1595	117.472928530978	-33.8353755718949	0	7
1596	1596	117.483559542086	-33.8353755718949	0	7
1597	1597	117.494190553194	-33.8353755718949	0	7
1598	1598	117.504821564302	-33.8353755718949	0	7
1599	1599	117.515452575411	-33.8353755718949	0	7
1600	1600	117.526083586519	-33.8353755718949	0	7
1601	1601	117.005164042218	-33.8460065830028	0	7
1602	1602	117.015795053326	-33.8460065830028	0	7
1603	1603	117.026426064434	-33.8460065830028	0	7
1604	1604	117.037057075543	-33.8460065830028	0	7
1605	1605	117.047688086651	-33.8460065830028	0	7
1606	1606	117.058319097759	-33.8460065830028	0	7
1607	1607	117.068950108867	-33.8460065830028	0	7
1608	1608	117.079581119975	-33.8460065830028	0	7
1609	1609	117.090212131083	-33.8460065830028	0	7
1610	1610	117.100843142192	-33.8460065830028	0	7
1611	1611	117.1114741533	-33.8460065830028	0	7
1612	1612	117.122105164408	-33.8460065830028	0	7
1613	1613	117.132736175516	-33.8460065830028	0	7
1614	1614	117.143367186624	-33.8460065830028	0	7
1615	1615	117.153998197733	-33.8460065830028	0	7
1616	1616	117.164629208841	-33.8460065830028	0	7
1617	1617	117.175260219949	-33.8460065830028	0	7
1618	1618	117.185891231057	-33.8460065830028	0	7
1619	1619	117.196522242165	-33.8460065830028	0	7
1620	1620	117.207153253273	-33.8460065830028	0	7
1621	1621	117.217784264382	-33.8460065830028	0	7
1622	1622	117.22841527549	-33.8460065830028	0	7
1623	1623	117.239046286598	-33.8460065830028	0	7
1624	1624	117.249677297706	-33.8460065830028	0	7
1625	1625	117.260308308814	-33.8460065830028	0	7
1626	1626	117.270939319923	-33.8460065830028	0	7
1627	1627	117.281570331031	-33.8460065830028	0	7
1628	1628	117.292201342139	-33.8460065830028	0	7
1629	1629	117.302832353247	-33.8460065830028	0	7
1630	1630	117.313463364355	-33.8460065830028	0	7
1631	1631	117.324094375463	-33.8460065830028	0	7
1632	1632	117.334725386572	-33.8460065830028	0	7
1633	1633	117.34535639768	-33.8460065830028	0	7
1634	1634	117.355987408788	-33.8460065830028	0	7
1635	1635	117.366618419896	-33.8460065830028	0	7
1636	1636	117.377249431004	-33.8460065830028	0	7
1637	1637	117.387880442112	-33.8460065830028	0	7
1638	1638	117.398511453221	-33.8460065830028	0	7
1639	1639	117.409142464329	-33.8460065830028	0	7
1640	1640	117.419773475437	-33.8460065830028	0	7
1641	1641	117.430404486545	-33.8460065830028	0	7
1642	1642	117.441035497653	-33.8460065830028	0	7
1643	1643	117.451666508762	-33.8460065830028	0	7
1644	1644	117.46229751987	-33.8460065830028	0	7
1645	1645	117.472928530978	-33.8460065830028	0	7
1646	1646	117.483559542086	-33.8460065830028	0	7
1647	1647	117.494190553194	-33.8460065830028	0	7
1648	1648	117.504821564302	-33.8460065830028	0	7
1649	1649	117.515452575411	-33.8460065830028	0	7
1650	1650	117.526083586519	-33.8460065830028	0	7
1651	1651	117.005164042218	-33.8566375941108	0	7
1652	1652	117.015795053326	-33.8566375941108	0	7
1653	1653	117.026426064434	-33.8566375941108	0	7
1654	1654	117.037057075543	-33.8566375941108	0	7
1655	1655	117.047688086651	-33.8566375941108	0	7
1656	1656	117.058319097759	-33.8566375941108	0	7
1657	1657	117.068950108867	-33.8566375941108	0	7
1658	1658	117.079581119975	-33.8566375941108	0	7
1659	1659	117.090212131083	-33.8566375941108	0	7
1660	1660	117.100843142192	-33.8566375941108	0	7
1661	1661	117.1114741533	-33.8566375941108	0	7
1662	1662	117.122105164408	-33.8566375941108	0	7
1663	1663	117.132736175516	-33.8566375941108	0	7
1664	1664	117.143367186624	-33.8566375941108	0	7
1665	1665	117.153998197733	-33.8566375941108	0	7
1666	1666	117.164629208841	-33.8566375941108	0	7
1667	1667	117.175260219949	-33.8566375941108	0	7
1668	1668	117.185891231057	-33.8566375941108	0	7
1669	1669	117.196522242165	-33.8566375941108	0	7
1670	1670	117.207153253273	-33.8566375941108	0	7
1671	1671	117.217784264382	-33.8566375941108	0	7
1672	1672	117.22841527549	-33.8566375941108	0	7
1673	1673	117.239046286598	-33.8566375941108	0	7
1674	1674	117.249677297706	-33.8566375941108	0	7
1675	1675	117.260308308814	-33.8566375941108	0	7
1676	1676	117.270939319923	-33.8566375941108	0	7
1677	1677	117.281570331031	-33.8566375941108	0	7
1678	1678	117.292201342139	-33.8566375941108	0	7
1679	1679	117.302832353247	-33.8566375941108	0	7
1680	1680	117.313463364355	-33.8566375941108	0	7
1681	1681	117.324094375463	-33.8566375941108	0	7
1682	1682	117.334725386572	-33.8566375941108	0	7
1683	1683	117.34535639768	-33.8566375941108	0	7
1684	1684	117.355987408788	-33.8566375941108	0	7
1685	1685	117.366618419896	-33.8566375941108	0	7
1686	1686	117.377249431004	-33.8566375941108	0	7
1687	1687	117.387880442112	-33.8566375941108	0	7
1688	1688	117.398511453221	-33.8566375941108	0	7
1689	1689	117.409142464329	-33.8566375941108	0	7
1690	1690	117.419773475437	-33.8566375941108	0	7
1691	1691	117.430404486545	-33.8566375941108	0	7
1692	1692	117.441035497653	-33.8566375941108	0	7
1693	1693	117.451666508762	-33.8566375941108	0	7
1694	1694	117.46229751987	-33.8566375941108	0	7
1695	1695	117.472928530978	-33.8566375941108	0	7
1696	1696	117.483559542086	-33.8566375941108	0	7
1697	1697	117.494190553194	-33.8566375941108	0	7
1698	1698	117.504821564302	-33.8566375941108	0	7
1699	1699	117.515452575411	-33.8566375941108	0	7
1700	1700	117.526083586519	-33.8566375941108	0	7
1701	1701	117.005164042218	-33.8672686052188	0	7
1702	1702	117.015795053326	-33.8672686052188	0	7
1703	1703	117.026426064434	-33.8672686052188	0	7
1704	1704	117.037057075543	-33.8672686052188	0	7
1705	1705	117.047688086651	-33.8672686052188	0	7
1706	1706	117.058319097759	-33.8672686052188	0	7
1707	1707	117.068950108867	-33.8672686052188	0	7
1708	1708	117.079581119975	-33.8672686052188	0	7
1709	1709	117.090212131083	-33.8672686052188	0	7
1710	1710	117.100843142192	-33.8672686052188	0	7
1711	1711	117.1114741533	-33.8672686052188	0	7
1712	1712	117.122105164408	-33.8672686052188	0	7
1713	1713	117.132736175516	-33.8672686052188	0	7
1714	1714	117.143367186624	-33.8672686052188	0	7
1715	1715	117.153998197733	-33.8672686052188	0	7
1716	1716	117.164629208841	-33.8672686052188	0	7
1717	1717	117.175260219949	-33.8672686052188	0	7
1718	1718	117.185891231057	-33.8672686052188	0	7
1719	1719	117.196522242165	-33.8672686052188	0	7
1720	1720	117.207153253273	-33.8672686052188	0	7
1721	1721	117.217784264382	-33.8672686052188	0	7
1722	1722	117.22841527549	-33.8672686052188	0	7
1723	1723	117.239046286598	-33.8672686052188	0	7
1724	1724	117.249677297706	-33.8672686052188	0	7
1725	1725	117.260308308814	-33.8672686052188	0	7
1726	1726	117.270939319923	-33.8672686052188	0	7
1727	1727	117.281570331031	-33.8672686052188	0	7
1728	1728	117.292201342139	-33.8672686052188	0	7
1729	1729	117.302832353247	-33.8672686052188	0	7
1730	1730	117.313463364355	-33.8672686052188	0	7
1731	1731	117.324094375463	-33.8672686052188	0	7
1732	1732	117.334725386572	-33.8672686052188	0	7
1733	1733	117.34535639768	-33.8672686052188	0	7
1734	1734	117.355987408788	-33.8672686052188	0	7
1735	1735	117.366618419896	-33.8672686052188	0	7
1736	1736	117.377249431004	-33.8672686052188	0	7
1737	1737	117.387880442112	-33.8672686052188	0	7
1738	1738	117.398511453221	-33.8672686052188	0	7
1739	1739	117.409142464329	-33.8672686052188	0	7
1740	1740	117.419773475437	-33.8672686052188	0	7
1741	1741	117.430404486545	-33.8672686052188	0	7
1742	1742	117.441035497653	-33.8672686052188	0	7
1743	1743	117.451666508762	-33.8672686052188	0	7
1744	1744	117.46229751987	-33.8672686052188	0	7
1745	1745	117.472928530978	-33.8672686052188	0	7
1746	1746	117.483559542086	-33.8672686052188	0	7
1747	1747	117.494190553194	-33.8672686052188	0	7
1748	1748	117.504821564302	-33.8672686052188	0	7
1749	1749	117.515452575411	-33.8672686052188	0	7
1750	1750	117.526083586519	-33.8672686052188	0	7
1751	1751	117.005164042218	-33.8778996163267	0	7
1752	1752	117.015795053326	-33.8778996163267	0	7
1753	1753	117.026426064434	-33.8778996163267	0	7
1754	1754	117.037057075543	-33.8778996163267	0	7
1755	1755	117.047688086651	-33.8778996163267	0	7
1756	1756	117.058319097759	-33.8778996163267	0	7
1757	1757	117.068950108867	-33.8778996163267	0	7
1758	1758	117.079581119975	-33.8778996163267	0	7
1759	1759	117.090212131083	-33.8778996163267	0	7
1760	1760	117.100843142192	-33.8778996163267	0	7
1761	1761	117.1114741533	-33.8778996163267	0	7
1762	1762	117.122105164408	-33.8778996163267	0	7
1763	1763	117.132736175516	-33.8778996163267	0	7
1764	1764	117.143367186624	-33.8778996163267	0	7
1765	1765	117.153998197733	-33.8778996163267	0	7
1766	1766	117.164629208841	-33.8778996163267	0	7
1767	1767	117.175260219949	-33.8778996163267	0	7
1768	1768	117.185891231057	-33.8778996163267	0	7
1769	1769	117.196522242165	-33.8778996163267	0	7
1770	1770	117.207153253273	-33.8778996163267	0	7
1771	1771	117.217784264382	-33.8778996163267	0	7
1772	1772	117.22841527549	-33.8778996163267	0	7
1773	1773	117.239046286598	-33.8778996163267	0	7
1774	1774	117.249677297706	-33.8778996163267	0	7
1775	1775	117.260308308814	-33.8778996163267	0	7
1776	1776	117.270939319923	-33.8778996163267	0	7
1777	1777	117.281570331031	-33.8778996163267	0	7
1778	1778	117.292201342139	-33.8778996163267	0	7
1779	1779	117.302832353247	-33.8778996163267	0	7
1780	1780	117.313463364355	-33.8778996163267	0	7
1781	1781	117.324094375463	-33.8778996163267	0	7
1782	1782	117.334725386572	-33.8778996163267	0	7
1783	1783	117.34535639768	-33.8778996163267	0	7
1784	1784	117.355987408788	-33.8778996163267	0	7
1785	1785	117.366618419896	-33.8778996163267	0	7
1786	1786	117.377249431004	-33.8778996163267	0	7
1787	1787	117.387880442112	-33.8778996163267	0	7
1788	1788	117.398511453221	-33.8778996163267	0	7
1789	1789	117.409142464329	-33.8778996163267	0	7
1790	1790	117.419773475437	-33.8778996163267	0	7
1791	1791	117.430404486545	-33.8778996163267	0	7
1792	1792	117.441035497653	-33.8778996163267	0	7
1793	1793	117.451666508762	-33.8778996163267	0	7
1794	1794	117.46229751987	-33.8778996163267	0	7
1795	1795	117.472928530978	-33.8778996163267	0	7
1796	1796	117.483559542086	-33.8778996163267	0	7
1797	1797	117.494190553194	-33.8778996163267	0	7
1798	1798	117.504821564302	-33.8778996163267	0	7
1799	1799	117.515452575411	-33.8778996163267	0	7
1800	1800	117.526083586519	-33.8778996163267	0	7
1801	1801	117.005164042218	-33.8885306274347	0	7
1802	1802	117.015795053326	-33.8885306274347	0	7
1803	1803	117.026426064434	-33.8885306274347	0	7
1804	1804	117.037057075543	-33.8885306274347	0	7
1805	1805	117.047688086651	-33.8885306274347	0	7
1806	1806	117.058319097759	-33.8885306274347	0	7
1807	1807	117.068950108867	-33.8885306274347	0	7
1808	1808	117.079581119975	-33.8885306274347	0	7
1809	1809	117.090212131083	-33.8885306274347	0	7
1810	1810	117.100843142192	-33.8885306274347	0	7
1811	1811	117.1114741533	-33.8885306274347	0	7
1812	1812	117.122105164408	-33.8885306274347	0	7
1813	1813	117.132736175516	-33.8885306274347	0	7
1814	1814	117.143367186624	-33.8885306274347	0	7
1815	1815	117.153998197733	-33.8885306274347	0	7
1816	1816	117.164629208841	-33.8885306274347	0	7
1817	1817	117.175260219949	-33.8885306274347	0	7
1818	1818	117.185891231057	-33.8885306274347	0	7
1819	1819	117.196522242165	-33.8885306274347	0	7
1820	1820	117.207153253273	-33.8885306274347	0	7
1821	1821	117.217784264382	-33.8885306274347	0	7
1822	1822	117.22841527549	-33.8885306274347	0	7
1823	1823	117.239046286598	-33.8885306274347	0	7
1824	1824	117.249677297706	-33.8885306274347	0	7
1825	1825	117.260308308814	-33.8885306274347	0	7
1826	1826	117.270939319923	-33.8885306274347	0	7
1827	1827	117.281570331031	-33.8885306274347	0	7
1828	1828	117.292201342139	-33.8885306274347	0	7
1829	1829	117.302832353247	-33.8885306274347	0	7
1830	1830	117.313463364355	-33.8885306274347	0	7
1831	1831	117.324094375463	-33.8885306274347	0	7
1832	1832	117.334725386572	-33.8885306274347	0	7
1833	1833	117.34535639768	-33.8885306274347	0	7
1834	1834	117.355987408788	-33.8885306274347	0	7
1835	1835	117.366618419896	-33.8885306274347	0	7
1836	1836	117.377249431004	-33.8885306274347	0	7
1837	1837	117.387880442112	-33.8885306274347	0	7
1838	1838	117.398511453221	-33.8885306274347	0	7
1839	1839	117.409142464329	-33.8885306274347	0	7
1840	1840	117.419773475437	-33.8885306274347	0	7
1841	1841	117.430404486545	-33.8885306274347	0	7
1842	1842	117.441035497653	-33.8885306274347	0	7
1843	1843	117.451666508762	-33.8885306274347	0	7
1844	1844	117.46229751987	-33.8885306274347	0	7
1845	1845	117.472928530978	-33.8885306274347	0	7
1846	1846	117.483559542086	-33.8885306274347	0	7
1847	1847	117.494190553194	-33.8885306274347	0	7
1848	1848	117.504821564302	-33.8885306274347	0	7
1849	1849	117.515452575411	-33.8885306274347	0	7
1850	1850	117.526083586519	-33.8885306274347	0	7
1851	1851	117.005164042218	-33.8991616385426	0	7
1852	1852	117.015795053326	-33.8991616385426	0	7
1853	1853	117.026426064434	-33.8991616385426	0	7
1854	1854	117.037057075543	-33.8991616385426	0	7
1855	1855	117.047688086651	-33.8991616385426	0	7
1856	1856	117.058319097759	-33.8991616385426	0	7
1857	1857	117.068950108867	-33.8991616385426	0	7
1858	1858	117.079581119975	-33.8991616385426	0	7
1859	1859	117.090212131083	-33.8991616385426	0	7
1860	1860	117.100843142192	-33.8991616385426	0	7
1861	1861	117.1114741533	-33.8991616385426	0	7
1862	1862	117.122105164408	-33.8991616385426	0	7
1863	1863	117.132736175516	-33.8991616385426	0	7
1864	1864	117.143367186624	-33.8991616385426	0	7
1865	1865	117.153998197733	-33.8991616385426	0	7
1866	1866	117.164629208841	-33.8991616385426	0	7
1867	1867	117.175260219949	-33.8991616385426	0	7
1868	1868	117.185891231057	-33.8991616385426	0	7
1869	1869	117.196522242165	-33.8991616385426	0	7
1870	1870	117.207153253273	-33.8991616385426	0	7
1871	1871	117.217784264382	-33.8991616385426	0	7
1872	1872	117.22841527549	-33.8991616385426	0	7
1873	1873	117.239046286598	-33.8991616385426	0	7
1874	1874	117.249677297706	-33.8991616385426	0	7
1875	1875	117.260308308814	-33.8991616385426	0	7
1876	1876	117.270939319923	-33.8991616385426	0	7
1877	1877	117.281570331031	-33.8991616385426	0	7
1878	1878	117.292201342139	-33.8991616385426	0	7
1879	1879	117.302832353247	-33.8991616385426	0	7
1880	1880	117.313463364355	-33.8991616385426	0	7
1881	1881	117.324094375463	-33.8991616385426	0	7
1882	1882	117.334725386572	-33.8991616385426	0	7
1883	1883	117.34535639768	-33.8991616385426	0	7
1884	1884	117.355987408788	-33.8991616385426	0	7
1885	1885	117.366618419896	-33.8991616385426	0	7
1886	1886	117.377249431004	-33.8991616385426	0	7
1887	1887	117.387880442112	-33.8991616385426	0	7
1888	1888	117.398511453221	-33.8991616385426	0	7
1889	1889	117.409142464329	-33.8991616385426	0	7
1890	1890	117.419773475437	-33.8991616385426	0	7
1891	1891	117.430404486545	-33.8991616385426	0	7
1892	1892	117.441035497653	-33.8991616385426	0	7
1893	1893	117.451666508762	-33.8991616385426	0	7
1894	1894	117.46229751987	-33.8991616385426	0	7
1895	1895	117.472928530978	-33.8991616385426	0	7
1896	1896	117.483559542086	-33.8991616385426	0	7
1897	1897	117.494190553194	-33.8991616385426	0	7
1898	1898	117.504821564302	-33.8991616385426	0	7
1899	1899	117.515452575411	-33.8991616385426	0	7
1900	1900	117.526083586519	-33.8991616385426	0	7
1901	1901	117.005164042218	-33.9097926496506	0	7
1902	1902	117.015795053326	-33.9097926496506	0	7
1903	1903	117.026426064434	-33.9097926496506	0	7
1904	1904	117.037057075543	-33.9097926496506	0	7
1905	1905	117.047688086651	-33.9097926496506	0	7
1906	1906	117.058319097759	-33.9097926496506	0	7
1907	1907	117.068950108867	-33.9097926496506	0	7
1908	1908	117.079581119975	-33.9097926496506	0	7
1909	1909	117.090212131083	-33.9097926496506	0	7
1910	1910	117.100843142192	-33.9097926496506	0	7
1911	1911	117.1114741533	-33.9097926496506	0	7
1912	1912	117.122105164408	-33.9097926496506	0	7
1913	1913	117.132736175516	-33.9097926496506	0	7
1914	1914	117.143367186624	-33.9097926496506	0	7
1915	1915	117.153998197733	-33.9097926496506	0	7
1916	1916	117.164629208841	-33.9097926496506	0	7
1917	1917	117.175260219949	-33.9097926496506	0	7
1918	1918	117.185891231057	-33.9097926496506	0	7
1919	1919	117.196522242165	-33.9097926496506	0	7
1920	1920	117.207153253273	-33.9097926496506	0	7
1921	1921	117.217784264382	-33.9097926496506	0	7
1922	1922	117.22841527549	-33.9097926496506	0	7
1923	1923	117.239046286598	-33.9097926496506	0	7
1924	1924	117.249677297706	-33.9097926496506	0	7
1925	1925	117.260308308814	-33.9097926496506	0	7
1926	1926	117.270939319923	-33.9097926496506	0	7
1927	1927	117.281570331031	-33.9097926496506	0	7
1928	1928	117.292201342139	-33.9097926496506	0	7
1929	1929	117.302832353247	-33.9097926496506	0	7
1930	1930	117.313463364355	-33.9097926496506	0	7
1931	1931	117.324094375463	-33.9097926496506	0	7
1932	1932	117.334725386572	-33.9097926496506	0	7
1933	1933	117.34535639768	-33.9097926496506	0	7
1934	1934	117.355987408788	-33.9097926496506	0	7
1935	1935	117.366618419896	-33.9097926496506	0	7
1936	1936	117.377249431004	-33.9097926496506	0	7
1937	1937	117.387880442112	-33.9097926496506	0	7
1938	1938	117.398511453221	-33.9097926496506	0	7
1939	1939	117.409142464329	-33.9097926496506	0	7
1940	1940	117.419773475437	-33.9097926496506	0	7
1941	1941	117.430404486545	-33.9097926496506	0	7
1942	1942	117.441035497653	-33.9097926496506	0	7
1943	1943	117.451666508762	-33.9097926496506	0	7
1944	1944	117.46229751987	-33.9097926496506	0	7
1945	1945	117.472928530978	-33.9097926496506	0	7
1946	1946	117.483559542086	-33.9097926496506	0	7
1947	1947	117.494190553194	-33.9097926496506	0	7
1948	1948	117.504821564302	-33.9097926496506	0	7
1949	1949	117.515452575411	-33.9097926496506	0	7
1950	1950	117.526083586519	-33.9097926496506	0	7
1951	1951	117.005164042218	-33.9204236607585	0	7
1952	1952	117.015795053326	-33.9204236607585	0	7
1953	1953	117.026426064434	-33.9204236607585	0	7
1954	1954	117.037057075543	-33.9204236607585	0	7
1955	1955	117.047688086651	-33.9204236607585	0	7
1956	1956	117.058319097759	-33.9204236607585	0	7
1957	1957	117.068950108867	-33.9204236607585	0	7
1958	1958	117.079581119975	-33.9204236607585	0	7
1959	1959	117.090212131083	-33.9204236607585	0	7
1960	1960	117.100843142192	-33.9204236607585	0	7
1961	1961	117.1114741533	-33.9204236607585	0	7
1962	1962	117.122105164408	-33.9204236607585	0	7
1963	1963	117.132736175516	-33.9204236607585	0	7
1964	1964	117.143367186624	-33.9204236607585	0	7
1965	1965	117.153998197733	-33.9204236607585	0	7
1966	1966	117.164629208841	-33.9204236607585	0	7
1967	1967	117.175260219949	-33.9204236607585	0	7
1968	1968	117.185891231057	-33.9204236607585	0	7
1969	1969	117.196522242165	-33.9204236607585	0	7
1970	1970	117.207153253273	-33.9204236607585	0	7
1971	1971	117.217784264382	-33.9204236607585	0	7
1972	1972	117.22841527549	-33.9204236607585	0	7
1973	1973	117.239046286598	-33.9204236607585	0	7
1974	1974	117.249677297706	-33.9204236607585	0	7
1975	1975	117.260308308814	-33.9204236607585	0	7
1976	1976	117.270939319923	-33.9204236607585	0	7
1977	1977	117.281570331031	-33.9204236607585	0	7
1978	1978	117.292201342139	-33.9204236607585	0	7
1979	1979	117.302832353247	-33.9204236607585	0	7
1980	1980	117.313463364355	-33.9204236607585	0	7
1981	1981	117.324094375463	-33.9204236607585	0	7
1982	1982	117.334725386572	-33.9204236607585	0	7
1983	1983	117.34535639768	-33.9204236607585	0	7
1984	1984	117.355987408788	-33.9204236607585	0	7
1985	1985	117.366618419896	-33.9204236607585	0	7
1986	1986	117.377249431004	-33.9204236607585	0	7
1987	1987	117.387880442112	-33.9204236607585	0	7
1988	1988	117.398511453221	-33.9204236607585	0	7
1989	1989	117.409142464329	-33.9204236607585	0	7
1990	1990	117.419773475437	-33.9204236607585	0	7
1991	1991	117.430404486545	-33.9204236607585	0	7
1992	1992	117.441035497653	-33.9204236607585	0	7
1993	1993	117.451666508762	-33.9204236607585	0	7
1994	1994	117.46229751987	-33.9204236607585	0	7
1995	1995	117.472928530978	-33.9204236607585	0	7
1996	1996	117.483559542086	-33.9204236607585	0	7
1997	1997	117.494190553194	-33.9204236607585	0	7
1998	1998	117.504821564302	-33.9204236607585	0	7
1999	1999	117.515452575411	-33.9204236607585	0	7
[truncated: 501 more rows]
