# Supplementary material for: A Landscape Approach to Invasive Species Management
Source: PLoS One. 2016 Jul 29;11(7):e0160417. doi: 10.1371/journal.pone.0160417 (PMC4966913; doi:10.1371/journal.pone.0160417)
Supplement: S1 Appendix — The archive includes source code, readme file explaining how to run it, and the input files necessary to run the simulations. (ZIP) [file pone.0160417.s001.zip › appendix/landscapes/tbl_MetapopGrid1km_landsc50km_8.csv]

	CellNo	XCoordCell	YCoordCell	PopSize	LandscNo
1	1	117.005164042218	-34.0054717496222	0	8
2	2	117.015795053326	-34.0054717496222	0	8
3	3	117.026426064434	-34.0054717496222	0	8
4	4	117.037057075543	-34.0054717496222	0	8
5	5	117.047688086651	-34.0054717496222	0	8
6	6	117.058319097759	-34.0054717496222	0	8
7	7	117.068950108867	-34.0054717496222	0	8
8	8	117.079581119975	-34.0054717496222	0	8
9	9	117.090212131083	-34.0054717496222	0	8
10	10	117.100843142192	-34.0054717496222	0	8
11	11	117.1114741533	-34.0054717496222	0	8
12	12	117.122105164408	-34.0054717496222	0	8
13	13	117.132736175516	-34.0054717496222	0	8
14	14	117.143367186624	-34.0054717496222	0	8
15	15	117.153998197733	-34.0054717496222	0	8
16	16	117.164629208841	-34.0054717496222	0	8
17	17	117.175260219949	-34.0054717496222	0	8
18	18	117.185891231057	-34.0054717496222	0	8
19	19	117.196522242165	-34.0054717496222	0	8
20	20	117.207153253273	-34.0054717496222	0	8
21	21	117.217784264382	-34.0054717496222	0	8
22	22	117.22841527549	-34.0054717496222	0	8
23	23	117.239046286598	-34.0054717496222	0	8
24	24	117.249677297706	-34.0054717496222	0	8
25	25	117.260308308814	-34.0054717496222	0	8
26	26	117.270939319923	-34.0054717496222	0	8
27	27	117.281570331031	-34.0054717496222	0	8
28	28	117.292201342139	-34.0054717496222	0	8
29	29	117.302832353247	-34.0054717496222	0	8
30	30	117.313463364355	-34.0054717496222	0	8
31	31	117.324094375463	-34.0054717496222	0	8
32	32	117.334725386572	-34.0054717496222	0	8
33	33	117.34535639768	-34.0054717496222	0	8
34	34	117.355987408788	-34.0054717496222	0	8
35	35	117.366618419896	-34.0054717496222	0	8
36	36	117.377249431004	-34.0054717496222	0	8
37	37	117.387880442112	-34.0054717496222	0	8
38	38	117.398511453221	-34.0054717496222	0	8
39	39	117.409142464329	-34.0054717496222	0	8
40	40	117.419773475437	-34.0054717496222	0	8
41	41	117.430404486545	-34.0054717496222	0	8
42	42	117.441035497653	-34.0054717496222	0	8
43	43	117.451666508762	-34.0054717496222	0	8
44	44	117.46229751987	-34.0054717496222	0	8
45	45	117.472928530978	-34.0054717496222	0	8
46	46	117.483559542086	-34.0054717496222	0	8
47	47	117.494190553194	-34.0054717496222	0	8
48	48	117.504821564302	-34.0054717496222	0	8
49	49	117.515452575411	-34.0054717496222	0	8
50	50	117.526083586519	-34.0054717496222	0	8
51	51	117.005164042218	-34.0161027607301	0	8
52	52	117.015795053326	-34.0161027607301	0	8
53	53	117.026426064434	-34.0161027607301	0	8
54	54	117.037057075543	-34.0161027607301	0	8
55	55	117.047688086651	-34.0161027607301	0	8
56	56	117.058319097759	-34.0161027607301	0	8
57	57	117.068950108867	-34.0161027607301	0	8
58	58	117.079581119975	-34.0161027607301	0	8
59	59	117.090212131083	-34.0161027607301	0	8
60	60	117.100843142192	-34.0161027607301	0	8
61	61	117.1114741533	-34.0161027607301	0	8
62	62	117.122105164408	-34.0161027607301	0	8
63	63	117.132736175516	-34.0161027607301	0	8
64	64	117.143367186624	-34.0161027607301	0	8
65	65	117.153998197733	-34.0161027607301	0	8
66	66	117.164629208841	-34.0161027607301	0	8
67	67	117.175260219949	-34.0161027607301	0	8
68	68	117.185891231057	-34.0161027607301	0	8
69	69	117.196522242165	-34.0161027607301	0	8
70	70	117.207153253273	-34.0161027607301	0	8
71	71	117.217784264382	-34.0161027607301	0	8
72	72	117.22841527549	-34.0161027607301	0	8
73	73	117.239046286598	-34.0161027607301	0	8
74	74	117.249677297706	-34.0161027607301	0	8
75	75	117.260308308814	-34.0161027607301	0	8
76	76	117.270939319923	-34.0161027607301	0	8
77	77	117.281570331031	-34.0161027607301	0	8
78	78	117.292201342139	-34.0161027607301	0	8
79	79	117.302832353247	-34.0161027607301	0	8
80	80	117.313463364355	-34.0161027607301	0	8
81	81	117.324094375463	-34.0161027607301	0	8
82	82	117.334725386572	-34.0161027607301	0	8
83	83	117.34535639768	-34.0161027607301	0	8
84	84	117.355987408788	-34.0161027607301	0	8
85	85	117.366618419896	-34.0161027607301	0	8
86	86	117.377249431004	-34.0161027607301	0	8
87	87	117.387880442112	-34.0161027607301	0	8
88	88	117.398511453221	-34.0161027607301	0	8
89	89	117.409142464329	-34.0161027607301	0	8
90	90	117.419773475437	-34.0161027607301	0	8
91	91	117.430404486545	-34.0161027607301	0	8
92	92	117.441035497653	-34.0161027607301	0	8
93	93	117.451666508762	-34.0161027607301	0	8
94	94	117.46229751987	-34.0161027607301	0	8
95	95	117.472928530978	-34.0161027607301	0	8
96	96	117.483559542086	-34.0161027607301	0	8
97	97	117.494190553194	-34.0161027607301	0	8
98	98	117.504821564302	-34.0161027607301	0	8
99	99	117.515452575411	-34.0161027607301	0	8
100	100	117.526083586519	-34.0161027607301	0	8
101	101	117.005164042218	-34.0267337718381	0	8
102	102	117.015795053326	-34.0267337718381	0	8
103	103	117.026426064434	-34.0267337718381	0	8
104	104	117.037057075543	-34.0267337718381	0	8
105	105	117.047688086651	-34.0267337718381	0	8
106	106	117.058319097759	-34.0267337718381	0	8
107	107	117.068950108867	-34.0267337718381	0	8
108	108	117.079581119975	-34.0267337718381	0	8
109	109	117.090212131083	-34.0267337718381	0	8
110	110	117.100843142192	-34.0267337718381	0	8
111	111	117.1114741533	-34.0267337718381	0	8
112	112	117.122105164408	-34.0267337718381	0	8
113	113	117.132736175516	-34.0267337718381	0	8
114	114	117.143367186624	-34.0267337718381	0	8
115	115	117.153998197733	-34.0267337718381	0	8
116	116	117.164629208841	-34.0267337718381	0	8
117	117	117.175260219949	-34.0267337718381	0	8
118	118	117.185891231057	-34.0267337718381	0	8
119	119	117.196522242165	-34.0267337718381	0	8
120	120	117.207153253273	-34.0267337718381	0	8
121	121	117.217784264382	-34.0267337718381	0	8
122	122	117.22841527549	-34.0267337718381	0	8
123	123	117.239046286598	-34.0267337718381	0	8
124	124	117.249677297706	-34.0267337718381	0	8
125	125	117.260308308814	-34.0267337718381	0	8
126	126	117.270939319923	-34.0267337718381	0	8
127	127	117.281570331031	-34.0267337718381	0	8
128	128	117.292201342139	-34.0267337718381	0	8
129	129	117.302832353247	-34.0267337718381	0	8
130	130	117.313463364355	-34.0267337718381	0	8
131	131	117.324094375463	-34.0267337718381	0	8
132	132	117.334725386572	-34.0267337718381	0	8
133	133	117.34535639768	-34.0267337718381	0	8
134	134	117.355987408788	-34.0267337718381	0	8
135	135	117.366618419896	-34.0267337718381	0	8
136	136	117.377249431004	-34.0267337718381	0	8
137	137	117.387880442112	-34.0267337718381	0	8
138	138	117.398511453221	-34.0267337718381	0	8
139	139	117.409142464329	-34.0267337718381	0	8
140	140	117.419773475437	-34.0267337718381	0	8
141	141	117.430404486545	-34.0267337718381	0	8
142	142	117.441035497653	-34.0267337718381	0	8
143	143	117.451666508762	-34.0267337718381	0	8
144	144	117.46229751987	-34.0267337718381	0	8
145	145	117.472928530978	-34.0267337718381	0	8
146	146	117.483559542086	-34.0267337718381	0	8
147	147	117.494190553194	-34.0267337718381	0	8
148	148	117.504821564302	-34.0267337718381	0	8
149	149	117.515452575411	-34.0267337718381	0	8
150	150	117.526083586519	-34.0267337718381	0	8
151	151	117.005164042218	-34.037364782946	0	8
152	152	117.015795053326	-34.037364782946	0	8
153	153	117.026426064434	-34.037364782946	0	8
154	154	117.037057075543	-34.037364782946	0	8
155	155	117.047688086651	-34.037364782946	0	8
156	156	117.058319097759	-34.037364782946	0	8
157	157	117.068950108867	-34.037364782946	0	8
158	158	117.079581119975	-34.037364782946	0	8
159	159	117.090212131083	-34.037364782946	0	8
160	160	117.100843142192	-34.037364782946	0	8
161	161	117.1114741533	-34.037364782946	0	8
162	162	117.122105164408	-34.037364782946	0	8
163	163	117.132736175516	-34.037364782946	0	8
164	164	117.143367186624	-34.037364782946	0	8
165	165	117.153998197733	-34.037364782946	0	8
166	166	117.164629208841	-34.037364782946	0	8
167	167	117.175260219949	-34.037364782946	0	8
168	168	117.185891231057	-34.037364782946	0	8
169	169	117.196522242165	-34.037364782946	0	8
170	170	117.207153253273	-34.037364782946	0	8
171	171	117.217784264382	-34.037364782946	0	8
172	172	117.22841527549	-34.037364782946	0	8
173	173	117.239046286598	-34.037364782946	0	8
174	174	117.249677297706	-34.037364782946	0	8
175	175	117.260308308814	-34.037364782946	0	8
176	176	117.270939319923	-34.037364782946	0	8
177	177	117.281570331031	-34.037364782946	0	8
178	178	117.292201342139	-34.037364782946	0	8
179	179	117.302832353247	-34.037364782946	0	8
180	180	117.313463364355	-34.037364782946	0	8
181	181	117.324094375463	-34.037364782946	0	8
182	182	117.334725386572	-34.037364782946	0	8
183	183	117.34535639768	-34.037364782946	0	8
184	184	117.355987408788	-34.037364782946	0	8
185	185	117.366618419896	-34.037364782946	0	8
186	186	117.377249431004	-34.037364782946	0	8
187	187	117.387880442112	-34.037364782946	0	8
188	188	117.398511453221	-34.037364782946	0	8
189	189	117.409142464329	-34.037364782946	0	8
190	190	117.419773475437	-34.037364782946	0	8
191	191	117.430404486545	-34.037364782946	0	8
192	192	117.441035497653	-34.037364782946	0	8
193	193	117.451666508762	-34.037364782946	0	8
194	194	117.46229751987	-34.037364782946	0	8
195	195	117.472928530978	-34.037364782946	0	8
196	196	117.483559542086	-34.037364782946	0	8
197	197	117.494190553194	-34.037364782946	0	8
198	198	117.504821564302	-34.037364782946	0	8
199	199	117.515452575411	-34.037364782946	0	8
200	200	117.526083586519	-34.037364782946	0	8
201	201	117.005164042218	-34.047995794054	0	8
202	202	117.015795053326	-34.047995794054	0	8
203	203	117.026426064434	-34.047995794054	0	8
204	204	117.037057075543	-34.047995794054	0	8
205	205	117.047688086651	-34.047995794054	0	8
206	206	117.058319097759	-34.047995794054	0	8
207	207	117.068950108867	-34.047995794054	0	8
208	208	117.079581119975	-34.047995794054	0	8
209	209	117.090212131083	-34.047995794054	0	8
210	210	117.100843142192	-34.047995794054	0	8
211	211	117.1114741533	-34.047995794054	0	8
212	212	117.122105164408	-34.047995794054	0	8
213	213	117.132736175516	-34.047995794054	0	8
214	214	117.143367186624	-34.047995794054	0	8
215	215	117.153998197733	-34.047995794054	0	8
216	216	117.164629208841	-34.047995794054	0	8
217	217	117.175260219949	-34.047995794054	0	8
218	218	117.185891231057	-34.047995794054	0	8
219	219	117.196522242165	-34.047995794054	0	8
220	220	117.207153253273	-34.047995794054	0	8
221	221	117.217784264382	-34.047995794054	0	8
222	222	117.22841527549	-34.047995794054	0	8
223	223	117.239046286598	-34.047995794054	0	8
224	224	117.249677297706	-34.047995794054	0	8
225	225	117.260308308814	-34.047995794054	0	8
226	226	117.270939319923	-34.047995794054	0	8
227	227	117.281570331031	-34.047995794054	0	8
228	228	117.292201342139	-34.047995794054	0	8
229	229	117.302832353247	-34.047995794054	0	8
230	230	117.313463364355	-34.047995794054	0	8
231	231	117.324094375463	-34.047995794054	0	8
232	232	117.334725386572	-34.047995794054	0	8
233	233	117.34535639768	-34.047995794054	0	8
234	234	117.355987408788	-34.047995794054	0	8
235	235	117.366618419896	-34.047995794054	0	8
236	236	117.377249431004	-34.047995794054	0	8
237	237	117.387880442112	-34.047995794054	0	8
238	238	117.398511453221	-34.047995794054	0	8
239	239	117.409142464329	-34.047995794054	0	8
240	240	117.419773475437	-34.047995794054	0	8
241	241	117.430404486545	-34.047995794054	0	8
242	242	117.441035497653	-34.047995794054	0	8
243	243	117.451666508762	-34.047995794054	0	8
244	244	117.46229751987	-34.047995794054	0	8
245	245	117.472928530978	-34.047995794054	0	8
246	246	117.483559542086	-34.047995794054	0	8
247	247	117.494190553194	-34.047995794054	0	8
248	248	117.504821564302	-34.047995794054	0	8
249	249	117.515452575411	-34.047995794054	0	8
250	250	117.526083586519	-34.047995794054	0	8
251	251	117.005164042218	-34.0586268051619	0	8
252	252	117.015795053326	-34.0586268051619	0	8
253	253	117.026426064434	-34.0586268051619	0	8
254	254	117.037057075543	-34.0586268051619	0	8
255	255	117.047688086651	-34.0586268051619	0	8
256	256	117.058319097759	-34.0586268051619	0	8
257	257	117.068950108867	-34.0586268051619	0	8
258	258	117.079581119975	-34.0586268051619	0	8
259	259	117.090212131083	-34.0586268051619	0	8
260	260	117.100843142192	-34.0586268051619	0	8
261	261	117.1114741533	-34.0586268051619	0	8
262	262	117.122105164408	-34.0586268051619	0	8
263	263	117.132736175516	-34.0586268051619	0	8
264	264	117.143367186624	-34.0586268051619	0	8
265	265	117.153998197733	-34.0586268051619	0	8
266	266	117.164629208841	-34.0586268051619	0	8
267	267	117.175260219949	-34.0586268051619	0	8
268	268	117.185891231057	-34.0586268051619	0	8
269	269	117.196522242165	-34.0586268051619	0	8
270	270	117.207153253273	-34.0586268051619	0	8
271	271	117.217784264382	-34.0586268051619	0	8
272	272	117.22841527549	-34.0586268051619	0	8
273	273	117.239046286598	-34.0586268051619	0	8
274	274	117.249677297706	-34.0586268051619	0	8
275	275	117.260308308814	-34.0586268051619	0	8
276	276	117.270939319923	-34.0586268051619	0	8
277	277	117.281570331031	-34.0586268051619	0	8
278	278	117.292201342139	-34.0586268051619	0	8
279	279	117.302832353247	-34.0586268051619	0	8
280	280	117.313463364355	-34.0586268051619	0	8
281	281	117.324094375463	-34.0586268051619	0	8
282	282	117.334725386572	-34.0586268051619	0	8
283	283	117.34535639768	-34.0586268051619	0	8
284	284	117.355987408788	-34.0586268051619	0	8
285	285	117.366618419896	-34.0586268051619	0	8
286	286	117.377249431004	-34.0586268051619	0	8
287	287	117.387880442112	-34.0586268051619	0	8
288	288	117.398511453221	-34.0586268051619	0	8
289	289	117.409142464329	-34.0586268051619	0	8
290	290	117.419773475437	-34.0586268051619	0	8
291	291	117.430404486545	-34.0586268051619	0	8
292	292	117.441035497653	-34.0586268051619	0	8
293	293	117.451666508762	-34.0586268051619	0	8
294	294	117.46229751987	-34.0586268051619	0	8
295	295	117.472928530978	-34.0586268051619	0	8
296	296	117.483559542086	-34.0586268051619	0	8
297	297	117.494190553194	-34.0586268051619	0	8
298	298	117.504821564302	-34.0586268051619	0	8
299	299	117.515452575411	-34.0586268051619	0	8
300	300	117.526083586519	-34.0586268051619	0	8
301	301	117.005164042218	-34.0692578162699	0	8
302	302	117.015795053326	-34.0692578162699	0	8
303	303	117.026426064434	-34.0692578162699	0	8
304	304	117.037057075543	-34.0692578162699	0	8
305	305	117.047688086651	-34.0692578162699	0	8
306	306	117.058319097759	-34.0692578162699	0	8
307	307	117.068950108867	-34.0692578162699	0	8
308	308	117.079581119975	-34.0692578162699	0	8
309	309	117.090212131083	-34.0692578162699	0	8
310	310	117.100843142192	-34.0692578162699	0	8
311	311	117.1114741533	-34.0692578162699	0	8
312	312	117.122105164408	-34.0692578162699	0	8
313	313	117.132736175516	-34.0692578162699	0	8
314	314	117.143367186624	-34.0692578162699	0	8
315	315	117.153998197733	-34.0692578162699	0	8
316	316	117.164629208841	-34.0692578162699	0	8
317	317	117.175260219949	-34.0692578162699	0	8
318	318	117.185891231057	-34.0692578162699	0	8
319	319	117.196522242165	-34.0692578162699	0	8
320	320	117.207153253273	-34.0692578162699	0	8
321	321	117.217784264382	-34.0692578162699	0	8
322	322	117.22841527549	-34.0692578162699	0	8
323	323	117.239046286598	-34.0692578162699	0	8
324	324	117.249677297706	-34.0692578162699	0	8
325	325	117.260308308814	-34.0692578162699	0	8
326	326	117.270939319923	-34.0692578162699	0	8
327	327	117.281570331031	-34.0692578162699	0	8
328	328	117.292201342139	-34.0692578162699	0	8
329	329	117.302832353247	-34.0692578162699	0	8
330	330	117.313463364355	-34.0692578162699	0	8
331	331	117.324094375463	-34.0692578162699	0	8
332	332	117.334725386572	-34.0692578162699	0	8
333	333	117.34535639768	-34.0692578162699	0	8
334	334	117.355987408788	-34.0692578162699	0	8
335	335	117.366618419896	-34.0692578162699	0	8
336	336	117.377249431004	-34.0692578162699	0	8
337	337	117.387880442112	-34.0692578162699	0	8
338	338	117.398511453221	-34.0692578162699	0	8
339	339	117.409142464329	-34.0692578162699	0	8
340	340	117.419773475437	-34.0692578162699	0	8
341	341	117.430404486545	-34.0692578162699	0	8
342	342	117.441035497653	-34.0692578162699	0	8
343	343	117.451666508762	-34.0692578162699	0	8
344	344	117.46229751987	-34.0692578162699	0	8
345	345	117.472928530978	-34.0692578162699	0	8
346	346	117.483559542086	-34.0692578162699	0	8
347	347	117.494190553194	-34.0692578162699	0	8
348	348	117.504821564302	-34.0692578162699	0	8
349	349	117.515452575411	-34.0692578162699	0	8
350	350	117.526083586519	-34.0692578162699	0	8
351	351	117.005164042218	-34.0798888273778	0	8
352	352	117.015795053326	-34.0798888273778	0	8
353	353	117.026426064434	-34.0798888273778	0	8
354	354	117.037057075543	-34.0798888273778	0	8
355	355	117.047688086651	-34.0798888273778	0	8
356	356	117.058319097759	-34.0798888273778	0	8
357	357	117.068950108867	-34.0798888273778	0	8
358	358	117.079581119975	-34.0798888273778	0	8
359	359	117.090212131083	-34.0798888273778	0	8
360	360	117.100843142192	-34.0798888273778	0	8
361	361	117.1114741533	-34.0798888273778	0	8
362	362	117.122105164408	-34.0798888273778	0	8
363	363	117.132736175516	-34.0798888273778	0	8
364	364	117.143367186624	-34.0798888273778	0	8
365	365	117.153998197733	-34.0798888273778	0	8
366	366	117.164629208841	-34.0798888273778	0	8
367	367	117.175260219949	-34.0798888273778	0	8
368	368	117.185891231057	-34.0798888273778	0	8
369	369	117.196522242165	-34.0798888273778	0	8
370	370	117.207153253273	-34.0798888273778	0	8
371	371	117.217784264382	-34.0798888273778	0	8
372	372	117.22841527549	-34.0798888273778	0	8
373	373	117.239046286598	-34.0798888273778	0	8
374	374	117.249677297706	-34.0798888273778	0	8
375	375	117.260308308814	-34.0798888273778	0	8
376	376	117.270939319923	-34.0798888273778	0	8
377	377	117.281570331031	-34.0798888273778	0	8
378	378	117.292201342139	-34.0798888273778	0	8
379	379	117.302832353247	-34.0798888273778	0	8
380	380	117.313463364355	-34.0798888273778	0	8
381	381	117.324094375463	-34.0798888273778	0	8
382	382	117.334725386572	-34.0798888273778	0	8
383	383	117.34535639768	-34.0798888273778	0	8
384	384	117.355987408788	-34.0798888273778	0	8
385	385	117.366618419896	-34.0798888273778	0	8
386	386	117.377249431004	-34.0798888273778	0	8
387	387	117.387880442112	-34.0798888273778	0	8
388	388	117.398511453221	-34.0798888273778	0	8
389	389	117.409142464329	-34.0798888273778	0	8
390	390	117.419773475437	-34.0798888273778	0	8
391	391	117.430404486545	-34.0798888273778	0	8
392	392	117.441035497653	-34.0798888273778	0	8
393	393	117.451666508762	-34.0798888273778	0	8
394	394	117.46229751987	-34.0798888273778	0	8
395	395	117.472928530978	-34.0798888273778	0	8
396	396	117.483559542086	-34.0798888273778	0	8
397	397	117.494190553194	-34.0798888273778	0	8
398	398	117.504821564302	-34.0798888273778	0	8
399	399	117.515452575411	-34.0798888273778	0	8
400	400	117.526083586519	-34.0798888273778	0	8
401	401	117.005164042218	-34.0905198384858	0	8
402	402	117.015795053326	-34.0905198384858	0	8
403	403	117.026426064434	-34.0905198384858	0	8
404	404	117.037057075543	-34.0905198384858	0	8
405	405	117.047688086651	-34.0905198384858	0	8
406	406	117.058319097759	-34.0905198384858	0	8
407	407	117.068950108867	-34.0905198384858	0	8
408	408	117.079581119975	-34.0905198384858	0	8
409	409	117.090212131083	-34.0905198384858	0	8
410	410	117.100843142192	-34.0905198384858	0	8
411	411	117.1114741533	-34.0905198384858	0	8
412	412	117.122105164408	-34.0905198384858	0	8
413	413	117.132736175516	-34.0905198384858	0	8
414	414	117.143367186624	-34.0905198384858	0	8
415	415	117.153998197733	-34.0905198384858	0	8
416	416	117.164629208841	-34.0905198384858	0	8
417	417	117.175260219949	-34.0905198384858	0	8
418	418	117.185891231057	-34.0905198384858	0	8
419	419	117.196522242165	-34.0905198384858	0	8
420	420	117.207153253273	-34.0905198384858	0	8
421	421	117.217784264382	-34.0905198384858	0	8
422	422	117.22841527549	-34.0905198384858	0	8
423	423	117.239046286598	-34.0905198384858	0	8
424	424	117.249677297706	-34.0905198384858	0	8
425	425	117.260308308814	-34.0905198384858	0	8
426	426	117.270939319923	-34.0905198384858	0	8
427	427	117.281570331031	-34.0905198384858	0	8
428	428	117.292201342139	-34.0905198384858	0	8
429	429	117.302832353247	-34.0905198384858	0	8
430	430	117.313463364355	-34.0905198384858	0	8
431	431	117.324094375463	-34.0905198384858	0	8
432	432	117.334725386572	-34.0905198384858	0	8
433	433	117.34535639768	-34.0905198384858	0	8
434	434	117.355987408788	-34.0905198384858	0	8
435	435	117.366618419896	-34.0905198384858	0	8
436	436	117.377249431004	-34.0905198384858	0	8
437	437	117.387880442112	-34.0905198384858	0	8
438	438	117.398511453221	-34.0905198384858	0	8
439	439	117.409142464329	-34.0905198384858	0	8
440	440	117.419773475437	-34.0905198384858	0	8
441	441	117.430404486545	-34.0905198384858	0	8
442	442	117.441035497653	-34.0905198384858	0	8
443	443	117.451666508762	-34.0905198384858	0	8
444	444	117.46229751987	-34.0905198384858	0	8
445	445	117.472928530978	-34.0905198384858	0	8
446	446	117.483559542086	-34.0905198384858	0	8
447	447	117.494190553194	-34.0905198384858	0	8
448	448	117.504821564302	-34.0905198384858	0	8
449	449	117.515452575411	-34.0905198384858	0	8
450	450	117.526083586519	-34.0905198384858	0	8
451	451	117.005164042218	-34.1011508495938	0	8
452	452	117.015795053326	-34.1011508495938	0	8
453	453	117.026426064434	-34.1011508495938	0	8
454	454	117.037057075543	-34.1011508495938	0	8
455	455	117.047688086651	-34.1011508495938	0	8
456	456	117.058319097759	-34.1011508495938	0	8
457	457	117.068950108867	-34.1011508495938	0	8
458	458	117.079581119975	-34.1011508495938	0	8
459	459	117.090212131083	-34.1011508495938	0	8
460	460	117.100843142192	-34.1011508495938	0	8
461	461	117.1114741533	-34.1011508495938	0	8
462	462	117.122105164408	-34.1011508495938	0	8
463	463	117.132736175516	-34.1011508495938	0	8
464	464	117.143367186624	-34.1011508495938	0	8
465	465	117.153998197733	-34.1011508495938	0	8
466	466	117.164629208841	-34.1011508495938	0	8
467	467	117.175260219949	-34.1011508495938	0	8
468	468	117.185891231057	-34.1011508495938	0	8
469	469	117.196522242165	-34.1011508495938	0	8
470	470	117.207153253273	-34.1011508495938	0	8
471	471	117.217784264382	-34.1011508495938	0	8
472	472	117.22841527549	-34.1011508495938	0	8
473	473	117.239046286598	-34.1011508495938	0	8
474	474	117.249677297706	-34.1011508495938	0	8
475	475	117.260308308814	-34.1011508495938	0	8
476	476	117.270939319923	-34.1011508495938	0	8
477	477	117.281570331031	-34.1011508495938	0	8
478	478	117.292201342139	-34.1011508495938	0	8
479	479	117.302832353247	-34.1011508495938	0	8
480	480	117.313463364355	-34.1011508495938	0	8
481	481	117.324094375463	-34.1011508495938	0	8
482	482	117.334725386572	-34.1011508495938	0	8
483	483	117.34535639768	-34.1011508495938	0	8
484	484	117.355987408788	-34.1011508495938	0	8
485	485	117.366618419896	-34.1011508495938	0	8
486	486	117.377249431004	-34.1011508495938	0	8
487	487	117.387880442112	-34.1011508495938	0	8
488	488	117.398511453221	-34.1011508495938	0	8
489	489	117.409142464329	-34.1011508495938	0	8
490	490	117.419773475437	-34.1011508495938	0	8
491	491	117.430404486545	-34.1011508495938	0	8
492	492	117.441035497653	-34.1011508495938	0	8
493	493	117.451666508762	-34.1011508495938	0	8
494	494	117.46229751987	-34.1011508495938	0	8
495	495	117.472928530978	-34.1011508495938	0	8
496	496	117.483559542086	-34.1011508495938	0	8
497	497	117.494190553194	-34.1011508495938	0	8
498	498	117.504821564302	-34.1011508495938	0	8
499	499	117.515452575411	-34.1011508495938	0	8
500	500	117.526083586519	-34.1011508495938	0	8
501	501	117.005164042218	-34.1117818607017	0	8
502	502	117.015795053326	-34.1117818607017	0	8
503	503	117.026426064434	-34.1117818607017	0	8
504	504	117.037057075543	-34.1117818607017	0	8
505	505	117.047688086651	-34.1117818607017	0	8
506	506	117.058319097759	-34.1117818607017	0	8
507	507	117.068950108867	-34.1117818607017	0	8
508	508	117.079581119975	-34.1117818607017	0	8
509	509	117.090212131083	-34.1117818607017	0	8
510	510	117.100843142192	-34.1117818607017	0	8
511	511	117.1114741533	-34.1117818607017	0	8
512	512	117.122105164408	-34.1117818607017	0	8
513	513	117.132736175516	-34.1117818607017	0	8
514	514	117.143367186624	-34.1117818607017	0	8
515	515	117.153998197733	-34.1117818607017	0	8
516	516	117.164629208841	-34.1117818607017	0	8
517	517	117.175260219949	-34.1117818607017	0	8
518	518	117.185891231057	-34.1117818607017	0	8
519	519	117.196522242165	-34.1117818607017	0	8
520	520	117.207153253273	-34.1117818607017	0	8
521	521	117.217784264382	-34.1117818607017	0	8
522	522	117.22841527549	-34.1117818607017	0	8
523	523	117.239046286598	-34.1117818607017	0	8
524	524	117.249677297706	-34.1117818607017	0	8
525	525	117.260308308814	-34.1117818607017	0	8
526	526	117.270939319923	-34.1117818607017	0	8
527	527	117.281570331031	-34.1117818607017	0	8
528	528	117.292201342139	-34.1117818607017	0	8
529	529	117.302832353247	-34.1117818607017	0	8
530	530	117.313463364355	-34.1117818607017	0	8
531	531	117.324094375463	-34.1117818607017	0	8
532	532	117.334725386572	-34.1117818607017	0	8
533	533	117.34535639768	-34.1117818607017	0	8
534	534	117.355987408788	-34.1117818607017	0	8
535	535	117.366618419896	-34.1117818607017	0	8
536	536	117.377249431004	-34.1117818607017	0	8
537	537	117.387880442112	-34.1117818607017	0	8
538	538	117.398511453221	-34.1117818607017	0	8
539	539	117.409142464329	-34.1117818607017	0	8
540	540	117.419773475437	-34.1117818607017	0	8
541	541	117.430404486545	-34.1117818607017	0	8
542	542	117.441035497653	-34.1117818607017	0	8
543	543	117.451666508762	-34.1117818607017	0	8
544	544	117.46229751987	-34.1117818607017	0	8
545	545	117.472928530978	-34.1117818607017	0	8
546	546	117.483559542086	-34.1117818607017	0	8
547	547	117.494190553194	-34.1117818607017	0	8
548	548	117.504821564302	-34.1117818607017	0	8
549	549	117.515452575411	-34.1117818607017	0	8
550	550	117.526083586519	-34.1117818607017	0	8
551	551	117.005164042218	-34.1224128718097	0	8
552	552	117.015795053326	-34.1224128718097	0	8
553	553	117.026426064434	-34.1224128718097	0	8
554	554	117.037057075543	-34.1224128718097	0	8
555	555	117.047688086651	-34.1224128718097	0	8
556	556	117.058319097759	-34.1224128718097	0	8
557	557	117.068950108867	-34.1224128718097	0	8
558	558	117.079581119975	-34.1224128718097	0	8
559	559	117.090212131083	-34.1224128718097	0	8
560	560	117.100843142192	-34.1224128718097	0	8
561	561	117.1114741533	-34.1224128718097	0	8
562	562	117.122105164408	-34.1224128718097	0	8
563	563	117.132736175516	-34.1224128718097	0	8
564	564	117.143367186624	-34.1224128718097	0	8
565	565	117.153998197733	-34.1224128718097	0	8
566	566	117.164629208841	-34.1224128718097	0	8
567	567	117.175260219949	-34.1224128718097	0	8
568	568	117.185891231057	-34.1224128718097	0	8
569	569	117.196522242165	-34.1224128718097	0	8
570	570	117.207153253273	-34.1224128718097	0	8
571	571	117.217784264382	-34.1224128718097	0	8
572	572	117.22841527549	-34.1224128718097	0	8
573	573	117.239046286598	-34.1224128718097	0	8
574	574	117.249677297706	-34.1224128718097	0	8
575	575	117.260308308814	-34.1224128718097	0	8
576	576	117.270939319923	-34.1224128718097	0	8
577	577	117.281570331031	-34.1224128718097	0	8
578	578	117.292201342139	-34.1224128718097	0	8
579	579	117.302832353247	-34.1224128718097	0	8
580	580	117.313463364355	-34.1224128718097	0	8
581	581	117.324094375463	-34.1224128718097	0	8
582	582	117.334725386572	-34.1224128718097	0	8
583	583	117.34535639768	-34.1224128718097	0	8
584	584	117.355987408788	-34.1224128718097	0	8
585	585	117.366618419896	-34.1224128718097	0	8
586	586	117.377249431004	-34.1224128718097	0	8
587	587	117.387880442112	-34.1224128718097	0	8
588	588	117.398511453221	-34.1224128718097	0	8
589	589	117.409142464329	-34.1224128718097	0	8
590	590	117.419773475437	-34.1224128718097	0	8
591	591	117.430404486545	-34.1224128718097	0	8
592	592	117.441035497653	-34.1224128718097	0	8
593	593	117.451666508762	-34.1224128718097	0	8
594	594	117.46229751987	-34.1224128718097	0	8
595	595	117.472928530978	-34.1224128718097	0	8
596	596	117.483559542086	-34.1224128718097	0	8
597	597	117.494190553194	-34.1224128718097	0	8
598	598	117.504821564302	-34.1224128718097	0	8
599	599	117.515452575411	-34.1224128718097	0	8
600	600	117.526083586519	-34.1224128718097	0	8
601	601	117.005164042218	-34.1330438829176	0	8
602	602	117.015795053326	-34.1330438829176	0	8
603	603	117.026426064434	-34.1330438829176	0	8
604	604	117.037057075543	-34.1330438829176	0	8
605	605	117.047688086651	-34.1330438829176	0	8
606	606	117.058319097759	-34.1330438829176	0	8
607	607	117.068950108867	-34.1330438829176	0	8
608	608	117.079581119975	-34.1330438829176	0	8
609	609	117.090212131083	-34.1330438829176	0	8
610	610	117.100843142192	-34.1330438829176	0	8
611	611	117.1114741533	-34.1330438829176	0	8
612	612	117.122105164408	-34.1330438829176	0	8
613	613	117.132736175516	-34.1330438829176	0	8
614	614	117.143367186624	-34.1330438829176	0	8
615	615	117.153998197733	-34.1330438829176	0	8
616	616	117.164629208841	-34.1330438829176	0	8
617	617	117.175260219949	-34.1330438829176	0	8
618	618	117.185891231057	-34.1330438829176	0	8
619	619	117.196522242165	-34.1330438829176	0	8
620	620	117.207153253273	-34.1330438829176	0	8
621	621	117.217784264382	-34.1330438829176	0	8
622	622	117.22841527549	-34.1330438829176	0	8
623	623	117.239046286598	-34.1330438829176	0	8
624	624	117.249677297706	-34.1330438829176	0	8
625	625	117.260308308814	-34.1330438829176	0	8
626	626	117.270939319923	-34.1330438829176	0	8
627	627	117.281570331031	-34.1330438829176	0	8
628	628	117.292201342139	-34.1330438829176	0	8
629	629	117.302832353247	-34.1330438829176	0	8
630	630	117.313463364355	-34.1330438829176	0	8
631	631	117.324094375463	-34.1330438829176	0	8
632	632	117.334725386572	-34.1330438829176	0	8
633	633	117.34535639768	-34.1330438829176	0	8
634	634	117.355987408788	-34.1330438829176	0	8
635	635	117.366618419896	-34.1330438829176	0	8
636	636	117.377249431004	-34.1330438829176	0	8
637	637	117.387880442112	-34.1330438829176	0	8
638	638	117.398511453221	-34.1330438829176	0	8
639	639	117.409142464329	-34.1330438829176	0	8
640	640	117.419773475437	-34.1330438829176	0	8
641	641	117.430404486545	-34.1330438829176	0	8
642	642	117.441035497653	-34.1330438829176	0	8
643	643	117.451666508762	-34.1330438829176	0	8
644	644	117.46229751987	-34.1330438829176	0	8
645	645	117.472928530978	-34.1330438829176	0	8
646	646	117.483559542086	-34.1330438829176	0	8
647	647	117.494190553194	-34.1330438829176	0	8
648	648	117.504821564302	-34.1330438829176	0	8
649	649	117.515452575411	-34.1330438829176	0	8
650	650	117.526083586519	-34.1330438829176	0	8
651	651	117.005164042218	-34.1436748940256	0	8
652	652	117.015795053326	-34.1436748940256	0	8
653	653	117.026426064434	-34.1436748940256	0	8
654	654	117.037057075543	-34.1436748940256	0	8
655	655	117.047688086651	-34.1436748940256	0	8
656	656	117.058319097759	-34.1436748940256	0	8
657	657	117.068950108867	-34.1436748940256	0	8
658	658	117.079581119975	-34.1436748940256	0	8
659	659	117.090212131083	-34.1436748940256	0	8
660	660	117.100843142192	-34.1436748940256	0	8
661	661	117.1114741533	-34.1436748940256	0	8
662	662	117.122105164408	-34.1436748940256	0	8
663	663	117.132736175516	-34.1436748940256	0	8
664	664	117.143367186624	-34.1436748940256	0	8
665	665	117.153998197733	-34.1436748940256	0	8
666	666	117.164629208841	-34.1436748940256	0	8
667	667	117.175260219949	-34.1436748940256	0	8
668	668	117.185891231057	-34.1436748940256	0	8
669	669	117.196522242165	-34.1436748940256	0	8
670	670	117.207153253273	-34.1436748940256	0	8
671	671	117.217784264382	-34.1436748940256	0	8
672	672	117.22841527549	-34.1436748940256	0	8
673	673	117.239046286598	-34.1436748940256	0	8
674	674	117.249677297706	-34.1436748940256	0	8
675	675	117.260308308814	-34.1436748940256	0	8
676	676	117.270939319923	-34.1436748940256	0	8
677	677	117.281570331031	-34.1436748940256	0	8
678	678	117.292201342139	-34.1436748940256	0	8
679	679	117.302832353247	-34.1436748940256	0	8
680	680	117.313463364355	-34.1436748940256	0	8
681	681	117.324094375463	-34.1436748940256	0	8
682	682	117.334725386572	-34.1436748940256	0	8
683	683	117.34535639768	-34.1436748940256	0	8
684	684	117.355987408788	-34.1436748940256	0	8
685	685	117.366618419896	-34.1436748940256	0	8
686	686	117.377249431004	-34.1436748940256	0	8
687	687	117.387880442112	-34.1436748940256	0	8
688	688	117.398511453221	-34.1436748940256	0	8
689	689	117.409142464329	-34.1436748940256	0	8
690	690	117.419773475437	-34.1436748940256	0	8
691	691	117.430404486545	-34.1436748940256	0	8
692	692	117.441035497653	-34.1436748940256	0	8
693	693	117.451666508762	-34.1436748940256	0	8
694	694	117.46229751987	-34.1436748940256	0	8
695	695	117.472928530978	-34.1436748940256	0	8
696	696	117.483559542086	-34.1436748940256	0	8
697	697	117.494190553194	-34.1436748940256	0	8
698	698	117.504821564302	-34.1436748940256	0	8
699	699	117.515452575411	-34.1436748940256	0	8
700	700	117.526083586519	-34.1436748940256	0	8
701	701	117.005164042218	-34.1543059051335	0	8
702	702	117.015795053326	-34.1543059051335	0	8
703	703	117.026426064434	-34.1543059051335	0	8
704	704	117.037057075543	-34.1543059051335	0	8
705	705	117.047688086651	-34.1543059051335	0	8
706	706	117.058319097759	-34.1543059051335	0	8
707	707	117.068950108867	-34.1543059051335	0	8
708	708	117.079581119975	-34.1543059051335	0	8
709	709	117.090212131083	-34.1543059051335	0	8
710	710	117.100843142192	-34.1543059051335	0	8
711	711	117.1114741533	-34.1543059051335	0	8
712	712	117.122105164408	-34.1543059051335	0	8
713	713	117.132736175516	-34.1543059051335	0	8
714	714	117.143367186624	-34.1543059051335	0	8
715	715	117.153998197733	-34.1543059051335	0	8
716	716	117.164629208841	-34.1543059051335	0	8
717	717	117.175260219949	-34.1543059051335	0	8
718	718	117.185891231057	-34.1543059051335	0	8
719	719	117.196522242165	-34.1543059051335	0	8
720	720	117.207153253273	-34.1543059051335	0	8
721	721	117.217784264382	-34.1543059051335	0	8
722	722	117.22841527549	-34.1543059051335	0	8
723	723	117.239046286598	-34.1543059051335	0	8
724	724	117.249677297706	-34.1543059051335	0	8
725	725	117.260308308814	-34.1543059051335	0	8
726	726	117.270939319923	-34.1543059051335	0	8
727	727	117.281570331031	-34.1543059051335	0	8
728	728	117.292201342139	-34.1543059051335	0	8
729	729	117.302832353247	-34.1543059051335	0	8
730	730	117.313463364355	-34.1543059051335	0	8
731	731	117.324094375463	-34.1543059051335	0	8
732	732	117.334725386572	-34.1543059051335	0	8
733	733	117.34535639768	-34.1543059051335	0	8
734	734	117.355987408788	-34.1543059051335	0	8
735	735	117.366618419896	-34.1543059051335	0	8
736	736	117.377249431004	-34.1543059051335	0	8
737	737	117.387880442112	-34.1543059051335	0	8
738	738	117.398511453221	-34.1543059051335	0	8
739	739	117.409142464329	-34.1543059051335	0	8
740	740	117.419773475437	-34.1543059051335	0	8
741	741	117.430404486545	-34.1543059051335	0	8
742	742	117.441035497653	-34.1543059051335	0	8
743	743	117.451666508762	-34.1543059051335	0	8
744	744	117.46229751987	-34.1543059051335	0	8
745	745	117.472928530978	-34.1543059051335	0	8
746	746	117.483559542086	-34.1543059051335	0	8
747	747	117.494190553194	-34.1543059051335	0	8
748	748	117.504821564302	-34.1543059051335	0	8
749	749	117.515452575411	-34.1543059051335	0	8
750	750	117.526083586519	-34.1543059051335	0	8
751	751	117.005164042218	-34.1649369162415	0	8
752	752	117.015795053326	-34.1649369162415	0	8
753	753	117.026426064434	-34.1649369162415	0	8
754	754	117.037057075543	-34.1649369162415	0	8
755	755	117.047688086651	-34.1649369162415	0	8
756	756	117.058319097759	-34.1649369162415	0	8
757	757	117.068950108867	-34.1649369162415	0	8
758	758	117.079581119975	-34.1649369162415	0	8
759	759	117.090212131083	-34.1649369162415	0	8
760	760	117.100843142192	-34.1649369162415	0	8
761	761	117.1114741533	-34.1649369162415	0	8
762	762	117.122105164408	-34.1649369162415	0	8
763	763	117.132736175516	-34.1649369162415	0	8
764	764	117.143367186624	-34.1649369162415	0	8
765	765	117.153998197733	-34.1649369162415	0	8
766	766	117.164629208841	-34.1649369162415	0	8
767	767	117.175260219949	-34.1649369162415	0	8
768	768	117.185891231057	-34.1649369162415	0	8
769	769	117.196522242165	-34.1649369162415	0	8
770	770	117.207153253273	-34.1649369162415	0	8
771	771	117.217784264382	-34.1649369162415	0	8
772	772	117.22841527549	-34.1649369162415	0	8
773	773	117.239046286598	-34.1649369162415	0	8
774	774	117.249677297706	-34.1649369162415	0	8
775	775	117.260308308814	-34.1649369162415	0	8
776	776	117.270939319923	-34.1649369162415	0	8
777	777	117.281570331031	-34.1649369162415	0	8
778	778	117.292201342139	-34.1649369162415	0	8
779	779	117.302832353247	-34.1649369162415	0	8
780	780	117.313463364355	-34.1649369162415	0	8
781	781	117.324094375463	-34.1649369162415	0	8
782	782	117.334725386572	-34.1649369162415	0	8
783	783	117.34535639768	-34.1649369162415	0	8
784	784	117.355987408788	-34.1649369162415	0	8
785	785	117.366618419896	-34.1649369162415	0	8
786	786	117.377249431004	-34.1649369162415	0	8
787	787	117.387880442112	-34.1649369162415	0	8
788	788	117.398511453221	-34.1649369162415	0	8
789	789	117.409142464329	-34.1649369162415	0	8
790	790	117.419773475437	-34.1649369162415	0	8
791	791	117.430404486545	-34.1649369162415	0	8
792	792	117.441035497653	-34.1649369162415	0	8
793	793	117.451666508762	-34.1649369162415	0	8
794	794	117.46229751987	-34.1649369162415	0	8
795	795	117.472928530978	-34.1649369162415	0	8
796	796	117.483559542086	-34.1649369162415	0	8
797	797	117.494190553194	-34.1649369162415	0	8
798	798	117.504821564302	-34.1649369162415	0	8
799	799	117.515452575411	-34.1649369162415	0	8
800	800	117.526083586519	-34.1649369162415	0	8
801	801	117.005164042218	-34.1755679273494	0	8
802	802	117.015795053326	-34.1755679273494	0	8
803	803	117.026426064434	-34.1755679273494	0	8
804	804	117.037057075543	-34.1755679273494	0	8
805	805	117.047688086651	-34.1755679273494	0	8
806	806	117.058319097759	-34.1755679273494	0	8
807	807	117.068950108867	-34.1755679273494	0	8
808	808	117.079581119975	-34.1755679273494	0	8
809	809	117.090212131083	-34.1755679273494	0	8
810	810	117.100843142192	-34.1755679273494	0	8
811	811	117.1114741533	-34.1755679273494	0	8
812	812	117.122105164408	-34.1755679273494	0	8
813	813	117.132736175516	-34.1755679273494	0	8
814	814	117.143367186624	-34.1755679273494	0	8
815	815	117.153998197733	-34.1755679273494	0	8
816	816	117.164629208841	-34.1755679273494	0	8
817	817	117.175260219949	-34.1755679273494	0	8
818	818	117.185891231057	-34.1755679273494	0	8
819	819	117.196522242165	-34.1755679273494	0	8
820	820	117.207153253273	-34.1755679273494	0	8
821	821	117.217784264382	-34.1755679273494	0	8
822	822	117.22841527549	-34.1755679273494	0	8
823	823	117.239046286598	-34.1755679273494	0	8
824	824	117.249677297706	-34.1755679273494	0	8
825	825	117.260308308814	-34.1755679273494	0	8
826	826	117.270939319923	-34.1755679273494	0	8
827	827	117.281570331031	-34.1755679273494	0	8
828	828	117.292201342139	-34.1755679273494	0	8
829	829	117.302832353247	-34.1755679273494	0	8
830	830	117.313463364355	-34.1755679273494	0	8
831	831	117.324094375463	-34.1755679273494	0	8
832	832	117.334725386572	-34.1755679273494	0	8
833	833	117.34535639768	-34.1755679273494	0	8
834	834	117.355987408788	-34.1755679273494	0	8
835	835	117.366618419896	-34.1755679273494	0	8
836	836	117.377249431004	-34.1755679273494	0	8
837	837	117.387880442112	-34.1755679273494	0	8
838	838	117.398511453221	-34.1755679273494	0	8
839	839	117.409142464329	-34.1755679273494	0	8
840	840	117.419773475437	-34.1755679273494	0	8
841	841	117.430404486545	-34.1755679273494	0	8
842	842	117.441035497653	-34.1755679273494	0	8
843	843	117.451666508762	-34.1755679273494	0	8
844	844	117.46229751987	-34.1755679273494	0	8
845	845	117.472928530978	-34.1755679273494	0	8
846	846	117.483559542086	-34.1755679273494	0	8
847	847	117.494190553194	-34.1755679273494	0	8
848	848	117.504821564302	-34.1755679273494	0	8
849	849	117.515452575411	-34.1755679273494	0	8
850	850	117.526083586519	-34.1755679273494	0	8
851	851	117.005164042218	-34.1861989384574	0	8
852	852	117.015795053326	-34.1861989384574	0	8
853	853	117.026426064434	-34.1861989384574	0	8
854	854	117.037057075543	-34.1861989384574	0	8
855	855	117.047688086651	-34.1861989384574	0	8
856	856	117.058319097759	-34.1861989384574	0	8
857	857	117.068950108867	-34.1861989384574	0	8
858	858	117.079581119975	-34.1861989384574	0	8
859	859	117.090212131083	-34.1861989384574	0	8
860	860	117.100843142192	-34.1861989384574	0	8
861	861	117.1114741533	-34.1861989384574	0	8
862	862	117.122105164408	-34.1861989384574	0	8
863	863	117.132736175516	-34.1861989384574	0	8
864	864	117.143367186624	-34.1861989384574	0	8
865	865	117.153998197733	-34.1861989384574	0	8
866	866	117.164629208841	-34.1861989384574	0	8
867	867	117.175260219949	-34.1861989384574	0	8
868	868	117.185891231057	-34.1861989384574	0	8
869	869	117.196522242165	-34.1861989384574	0	8
870	870	117.207153253273	-34.1861989384574	0	8
871	871	117.217784264382	-34.1861989384574	0	8
872	872	117.22841527549	-34.1861989384574	0	8
873	873	117.239046286598	-34.1861989384574	0	8
874	874	117.249677297706	-34.1861989384574	0	8
875	875	117.260308308814	-34.1861989384574	0	8
876	876	117.270939319923	-34.1861989384574	0	8
877	877	117.281570331031	-34.1861989384574	0	8
878	878	117.292201342139	-34.1861989384574	0	8
879	879	117.302832353247	-34.1861989384574	0	8
880	880	117.313463364355	-34.1861989384574	0	8
881	881	117.324094375463	-34.1861989384574	0	8
882	882	117.334725386572	-34.1861989384574	0	8
883	883	117.34535639768	-34.1861989384574	0	8
884	884	117.355987408788	-34.1861989384574	0	8
885	885	117.366618419896	-34.1861989384574	0	8
886	886	117.377249431004	-34.1861989384574	0	8
887	887	117.387880442112	-34.1861989384574	0	8
888	888	117.398511453221	-34.1861989384574	0	8
889	889	117.409142464329	-34.1861989384574	0	8
890	890	117.419773475437	-34.1861989384574	0	8
891	891	117.430404486545	-34.1861989384574	0	8
892	892	117.441035497653	-34.1861989384574	0	8
893	893	117.451666508762	-34.1861989384574	0	8
894	894	117.46229751987	-34.1861989384574	0	8
895	895	117.472928530978	-34.1861989384574	0	8
896	896	117.483559542086	-34.1861989384574	0	8
897	897	117.494190553194	-34.1861989384574	0	8
898	898	117.504821564302	-34.1861989384574	0	8
899	899	117.515452575411	-34.1861989384574	0	8
900	900	117.526083586519	-34.1861989384574	0	8
901	901	117.005164042218	-34.1968299495653	0	8
902	902	117.015795053326	-34.1968299495653	0	8
903	903	117.026426064434	-34.1968299495653	0	8
904	904	117.037057075543	-34.1968299495653	0	8
905	905	117.047688086651	-34.1968299495653	0	8
906	906	117.058319097759	-34.1968299495653	0	8
907	907	117.068950108867	-34.1968299495653	0	8
908	908	117.079581119975	-34.1968299495653	0	8
909	909	117.090212131083	-34.1968299495653	0	8
910	910	117.100843142192	-34.1968299495653	0	8
911	911	117.1114741533	-34.1968299495653	0	8
912	912	117.122105164408	-34.1968299495653	0	8
913	913	117.132736175516	-34.1968299495653	0	8
914	914	117.143367186624	-34.1968299495653	0	8
915	915	117.153998197733	-34.1968299495653	0	8
916	916	117.164629208841	-34.1968299495653	0	8
917	917	117.175260219949	-34.1968299495653	0	8
918	918	117.185891231057	-34.1968299495653	0	8
919	919	117.196522242165	-34.1968299495653	0	8
920	920	117.207153253273	-34.1968299495653	0	8
921	921	117.217784264382	-34.1968299495653	0	8
922	922	117.22841527549	-34.1968299495653	0	8
923	923	117.239046286598	-34.1968299495653	0	8
924	924	117.249677297706	-34.1968299495653	0	8
925	925	117.260308308814	-34.1968299495653	0	8
926	926	117.270939319923	-34.1968299495653	0	8
927	927	117.281570331031	-34.1968299495653	0	8
928	928	117.292201342139	-34.1968299495653	0	8
929	929	117.302832353247	-34.1968299495653	0	8
930	930	117.313463364355	-34.1968299495653	0	8
931	931	117.324094375463	-34.1968299495653	0	8
932	932	117.334725386572	-34.1968299495653	0	8
933	933	117.34535639768	-34.1968299495653	0	8
934	934	117.355987408788	-34.1968299495653	0	8
935	935	117.366618419896	-34.1968299495653	0	8
936	936	117.377249431004	-34.1968299495653	0	8
937	937	117.387880442112	-34.1968299495653	0	8
938	938	117.398511453221	-34.1968299495653	0	8
939	939	117.409142464329	-34.1968299495653	0	8
940	940	117.419773475437	-34.1968299495653	0	8
941	941	117.430404486545	-34.1968299495653	0	8
942	942	117.441035497653	-34.1968299495653	0	8
943	943	117.451666508762	-34.1968299495653	0	8
944	944	117.46229751987	-34.1968299495653	0	8
945	945	117.472928530978	-34.1968299495653	0	8
946	946	117.483559542086	-34.1968299495653	0	8
947	947	117.494190553194	-34.1968299495653	0	8
948	948	117.504821564302	-34.1968299495653	0	8
949	949	117.515452575411	-34.1968299495653	0	8
950	950	117.526083586519	-34.1968299495653	0	8
951	951	117.005164042218	-34.2074609606733	0	8
952	952	117.015795053326	-34.2074609606733	0	8
953	953	117.026426064434	-34.2074609606733	0	8
954	954	117.037057075543	-34.2074609606733	0	8
955	955	117.047688086651	-34.2074609606733	0	8
956	956	117.058319097759	-34.2074609606733	0	8
957	957	117.068950108867	-34.2074609606733	0	8
958	958	117.079581119975	-34.2074609606733	0	8
959	959	117.090212131083	-34.2074609606733	0	8
960	960	117.100843142192	-34.2074609606733	0	8
961	961	117.1114741533	-34.2074609606733	0	8
962	962	117.122105164408	-34.2074609606733	0	8
963	963	117.132736175516	-34.2074609606733	0	8
964	964	117.143367186624	-34.2074609606733	0	8
965	965	117.153998197733	-34.2074609606733	0	8
966	966	117.164629208841	-34.2074609606733	0	8
967	967	117.175260219949	-34.2074609606733	0	8
968	968	117.185891231057	-34.2074609606733	0	8
969	969	117.196522242165	-34.2074609606733	0	8
970	970	117.207153253273	-34.2074609606733	0	8
971	971	117.217784264382	-34.2074609606733	0	8
972	972	117.22841527549	-34.2074609606733	0	8
973	973	117.239046286598	-34.2074609606733	0	8
974	974	117.249677297706	-34.2074609606733	0	8
975	975	117.260308308814	-34.2074609606733	0	8
976	976	117.270939319923	-34.2074609606733	0	8
977	977	117.281570331031	-34.2074609606733	0	8
978	978	117.292201342139	-34.2074609606733	0	8
979	979	117.302832353247	-34.2074609606733	0	8
980	980	117.313463364355	-34.2074609606733	0	8
981	981	117.324094375463	-34.2074609606733	0	8
982	982	117.334725386572	-34.2074609606733	0	8
983	983	117.34535639768	-34.2074609606733	0	8
984	984	117.355987408788	-34.2074609606733	0	8
985	985	117.366618419896	-34.2074609606733	0	8
986	986	117.377249431004	-34.2074609606733	0	8
987	987	117.387880442112	-34.2074609606733	0	8
988	988	117.398511453221	-34.2074609606733	0	8
989	989	117.409142464329	-34.2074609606733	0	8
990	990	117.419773475437	-34.2074609606733	0	8
991	991	117.430404486545	-34.2074609606733	0	8
992	992	117.441035497653	-34.2074609606733	0	8
993	993	117.451666508762	-34.2074609606733	0	8
994	994	117.46229751987	-34.2074609606733	0	8
995	995	117.472928530978	-34.2074609606733	0	8
996	996	117.483559542086	-34.2074609606733	0	8
997	997	117.494190553194	-34.2074609606733	0	8
998	998	117.504821564302	-34.2074609606733	0	8
999	999	117.515452575411	-34.2074609606733	0	8
1000	1000	117.526083586519	-34.2074609606733	0	8
1001	1001	117.005164042218	-34.2180919717812	0	8
1002	1002	117.015795053326	-34.2180919717812	0	8
1003	1003	117.026426064434	-34.2180919717812	0	8
1004	1004	117.037057075543	-34.2180919717812	0	8
1005	1005	117.047688086651	-34.2180919717812	0	8
1006	1006	117.058319097759	-34.2180919717812	0	8
1007	1007	117.068950108867	-34.2180919717812	0	8
1008	1008	117.079581119975	-34.2180919717812	0	8
1009	1009	117.090212131083	-34.2180919717812	0	8
1010	1010	117.100843142192	-34.2180919717812	0	8
1011	1011	117.1114741533	-34.2180919717812	0	8
1012	1012	117.122105164408	-34.2180919717812	0	8
1013	1013	117.132736175516	-34.2180919717812	0	8
1014	1014	117.143367186624	-34.2180919717812	0	8
1015	1015	117.153998197733	-34.2180919717812	0	8
1016	1016	117.164629208841	-34.2180919717812	0	8
1017	1017	117.175260219949	-34.2180919717812	0	8
1018	1018	117.185891231057	-34.2180919717812	0	8
1019	1019	117.196522242165	-34.2180919717812	0	8
1020	1020	117.207153253273	-34.2180919717812	0	8
1021	1021	117.217784264382	-34.2180919717812	0	8
1022	1022	117.22841527549	-34.2180919717812	0	8
1023	1023	117.239046286598	-34.2180919717812	0	8
1024	1024	117.249677297706	-34.2180919717812	0	8
1025	1025	117.260308308814	-34.2180919717812	0	8
1026	1026	117.270939319923	-34.2180919717812	0	8
1027	1027	117.281570331031	-34.2180919717812	0	8
1028	1028	117.292201342139	-34.2180919717812	0	8
1029	1029	117.302832353247	-34.2180919717812	0	8
1030	1030	117.313463364355	-34.2180919717812	0	8
1031	1031	117.324094375463	-34.2180919717812	0	8
1032	1032	117.334725386572	-34.2180919717812	0	8
1033	1033	117.34535639768	-34.2180919717812	0	8
1034	1034	117.355987408788	-34.2180919717812	0	8
1035	1035	117.366618419896	-34.2180919717812	0	8
1036	1036	117.377249431004	-34.2180919717812	0	8
1037	1037	117.387880442112	-34.2180919717812	0	8
1038	1038	117.398511453221	-34.2180919717812	0	8
1039	1039	117.409142464329	-34.2180919717812	0	8
1040	1040	117.419773475437	-34.2180919717812	0	8
1041	1041	117.430404486545	-34.2180919717812	0	8
1042	1042	117.441035497653	-34.2180919717812	0	8
1043	1043	117.451666508762	-34.2180919717812	0	8
1044	1044	117.46229751987	-34.2180919717812	0	8
1045	1045	117.472928530978	-34.2180919717812	0	8
1046	1046	117.483559542086	-34.2180919717812	0	8
1047	1047	117.494190553194	-34.2180919717812	0	8
1048	1048	117.504821564302	-34.2180919717812	0	8
1049	1049	117.515452575411	-34.2180919717812	0	8
1050	1050	117.526083586519	-34.2180919717812	0	8
1051	1051	117.005164042218	-34.2287229828892	0	8
1052	1052	117.015795053326	-34.2287229828892	0	8
1053	1053	117.026426064434	-34.2287229828892	0	8
1054	1054	117.037057075543	-34.2287229828892	0	8
1055	1055	117.047688086651	-34.2287229828892	0	8
1056	1056	117.058319097759	-34.2287229828892	0	8
1057	1057	117.068950108867	-34.2287229828892	0	8
1058	1058	117.079581119975	-34.2287229828892	0	8
1059	1059	117.090212131083	-34.2287229828892	0	8
1060	1060	117.100843142192	-34.2287229828892	0	8
1061	1061	117.1114741533	-34.2287229828892	0	8
1062	1062	117.122105164408	-34.2287229828892	0	8
1063	1063	117.132736175516	-34.2287229828892	0	8
1064	1064	117.143367186624	-34.2287229828892	0	8
1065	1065	117.153998197733	-34.2287229828892	0	8
1066	1066	117.164629208841	-34.2287229828892	0	8
1067	1067	117.175260219949	-34.2287229828892	0	8
1068	1068	117.185891231057	-34.2287229828892	0	8
1069	1069	117.196522242165	-34.2287229828892	0	8
1070	1070	117.207153253273	-34.2287229828892	0	8
1071	1071	117.217784264382	-34.2287229828892	0	8
1072	1072	117.22841527549	-34.2287229828892	0	8
1073	1073	117.239046286598	-34.2287229828892	0	8
1074	1074	117.249677297706	-34.2287229828892	0	8
1075	1075	117.260308308814	-34.2287229828892	0	8
1076	1076	117.270939319923	-34.2287229828892	0	8
1077	1077	117.281570331031	-34.2287229828892	0	8
1078	1078	117.292201342139	-34.2287229828892	0	8
1079	1079	117.302832353247	-34.2287229828892	0	8
1080	1080	117.313463364355	-34.2287229828892	0	8
1081	1081	117.324094375463	-34.2287229828892	0	8
1082	1082	117.334725386572	-34.2287229828892	0	8
1083	1083	117.34535639768	-34.2287229828892	0	8
1084	1084	117.355987408788	-34.2287229828892	0	8
1085	1085	117.366618419896	-34.2287229828892	0	8
1086	1086	117.377249431004	-34.2287229828892	0	8
1087	1087	117.387880442112	-34.2287229828892	0	8
1088	1088	117.398511453221	-34.2287229828892	0	8
1089	1089	117.409142464329	-34.2287229828892	0	8
1090	1090	117.419773475437	-34.2287229828892	0	8
1091	1091	117.430404486545	-34.2287229828892	0	8
1092	1092	117.441035497653	-34.2287229828892	0	8
1093	1093	117.451666508762	-34.2287229828892	0	8
1094	1094	117.46229751987	-34.2287229828892	0	8
1095	1095	117.472928530978	-34.2287229828892	0	8
1096	1096	117.483559542086	-34.2287229828892	0	8
1097	1097	117.494190553194	-34.2287229828892	0	8
1098	1098	117.504821564302	-34.2287229828892	0	8
1099	1099	117.515452575411	-34.2287229828892	0	8
1100	1100	117.526083586519	-34.2287229828892	0	8
1101	1101	117.005164042218	-34.2393539939972	0	8
1102	1102	117.015795053326	-34.2393539939972	0	8
1103	1103	117.026426064434	-34.2393539939972	0	8
1104	1104	117.037057075543	-34.2393539939972	0	8
1105	1105	117.047688086651	-34.2393539939972	0	8
1106	1106	117.058319097759	-34.2393539939972	0	8
1107	1107	117.068950108867	-34.2393539939972	0	8
1108	1108	117.079581119975	-34.2393539939972	0	8
1109	1109	117.090212131083	-34.2393539939972	0	8
1110	1110	117.100843142192	-34.2393539939972	0	8
1111	1111	117.1114741533	-34.2393539939972	0	8
1112	1112	117.122105164408	-34.2393539939972	0	8
1113	1113	117.132736175516	-34.2393539939972	0	8
1114	1114	117.143367186624	-34.2393539939972	0	8
1115	1115	117.153998197733	-34.2393539939972	0	8
1116	1116	117.164629208841	-34.2393539939972	0	8
1117	1117	117.175260219949	-34.2393539939972	0	8
1118	1118	117.185891231057	-34.2393539939972	0	8
1119	1119	117.196522242165	-34.2393539939972	0	8
1120	1120	117.207153253273	-34.2393539939972	0	8
1121	1121	117.217784264382	-34.2393539939972	0	8
1122	1122	117.22841527549	-34.2393539939972	0	8
1123	1123	117.239046286598	-34.2393539939972	0	8
1124	1124	117.249677297706	-34.2393539939972	0	8
1125	1125	117.260308308814	-34.2393539939972	0	8
1126	1126	117.270939319923	-34.2393539939972	0	8
1127	1127	117.281570331031	-34.2393539939972	0	8
1128	1128	117.292201342139	-34.2393539939972	0	8
1129	1129	117.302832353247	-34.2393539939972	0	8
1130	1130	117.313463364355	-34.2393539939972	0	8
1131	1131	117.324094375463	-34.2393539939972	0	8
1132	1132	117.334725386572	-34.2393539939972	0	8
1133	1133	117.34535639768	-34.2393539939972	0	8
1134	1134	117.355987408788	-34.2393539939972	0	8
1135	1135	117.366618419896	-34.2393539939972	0	8
1136	1136	117.377249431004	-34.2393539939972	0	8
1137	1137	117.387880442112	-34.2393539939972	0	8
1138	1138	117.398511453221	-34.2393539939972	0	8
1139	1139	117.409142464329	-34.2393539939972	0	8
1140	1140	117.419773475437	-34.2393539939972	0	8
1141	1141	117.430404486545	-34.2393539939972	0	8
1142	1142	117.441035497653	-34.2393539939972	0	8
1143	1143	117.451666508762	-34.2393539939972	0	8
1144	1144	117.46229751987	-34.2393539939972	0	8
1145	1145	117.472928530978	-34.2393539939972	0	8
1146	1146	117.483559542086	-34.2393539939972	0	8
1147	1147	117.494190553194	-34.2393539939972	0	8
1148	1148	117.504821564302	-34.2393539939972	0	8
1149	1149	117.515452575411	-34.2393539939972	0	8
1150	1150	117.526083586519	-34.2393539939972	0	8
1151	1151	117.005164042218	-34.2499850051051	0	8
1152	1152	117.015795053326	-34.2499850051051	0	8
1153	1153	117.026426064434	-34.2499850051051	0	8
1154	1154	117.037057075543	-34.2499850051051	0	8
1155	1155	117.047688086651	-34.2499850051051	0	8
1156	1156	117.058319097759	-34.2499850051051	0	8
1157	1157	117.068950108867	-34.2499850051051	0	8
1158	1158	117.079581119975	-34.2499850051051	0	8
1159	1159	117.090212131083	-34.2499850051051	0	8
1160	1160	117.100843142192	-34.2499850051051	0	8
1161	1161	117.1114741533	-34.2499850051051	0	8
1162	1162	117.122105164408	-34.2499850051051	0	8
1163	1163	117.132736175516	-34.2499850051051	0	8
1164	1164	117.143367186624	-34.2499850051051	0	8
1165	1165	117.153998197733	-34.2499850051051	0	8
1166	1166	117.164629208841	-34.2499850051051	0	8
1167	1167	117.175260219949	-34.2499850051051	0	8
1168	1168	117.185891231057	-34.2499850051051	0	8
1169	1169	117.196522242165	-34.2499850051051	0	8
1170	1170	117.207153253273	-34.2499850051051	0	8
1171	1171	117.217784264382	-34.2499850051051	0	8
1172	1172	117.22841527549	-34.2499850051051	0	8
1173	1173	117.239046286598	-34.2499850051051	0	8
1174	1174	117.249677297706	-34.2499850051051	0	8
1175	1175	117.260308308814	-34.2499850051051	0	8
1176	1176	117.270939319923	-34.2499850051051	0	8
1177	1177	117.281570331031	-34.2499850051051	0	8
1178	1178	117.292201342139	-34.2499850051051	0	8
1179	1179	117.302832353247	-34.2499850051051	0	8
1180	1180	117.313463364355	-34.2499850051051	0	8
1181	1181	117.324094375463	-34.2499850051051	0	8
1182	1182	117.334725386572	-34.2499850051051	0	8
1183	1183	117.34535639768	-34.2499850051051	0	8
1184	1184	117.355987408788	-34.2499850051051	0	8
1185	1185	117.366618419896	-34.2499850051051	0	8
1186	1186	117.377249431004	-34.2499850051051	0	8
1187	1187	117.387880442112	-34.2499850051051	0	8
1188	1188	117.398511453221	-34.2499850051051	0	8
1189	1189	117.409142464329	-34.2499850051051	0	8
1190	1190	117.419773475437	-34.2499850051051	0	8
1191	1191	117.430404486545	-34.2499850051051	0	8
1192	1192	117.441035497653	-34.2499850051051	0	8
1193	1193	117.451666508762	-34.2499850051051	0	8
1194	1194	117.46229751987	-34.2499850051051	0	8
1195	1195	117.472928530978	-34.2499850051051	0	8
1196	1196	117.483559542086	-34.2499850051051	0	8
1197	1197	117.494190553194	-34.2499850051051	0	8
1198	1198	117.504821564302	-34.2499850051051	0	8
1199	1199	117.515452575411	-34.2499850051051	0	8
1200	1200	117.526083586519	-34.2499850051051	0	8
1201	1201	117.005164042218	-34.2606160162131	0	8
1202	1202	117.015795053326	-34.2606160162131	0	8
1203	1203	117.026426064434	-34.2606160162131	0	8
1204	1204	117.037057075543	-34.2606160162131	0	8
1205	1205	117.047688086651	-34.2606160162131	0	8
1206	1206	117.058319097759	-34.2606160162131	0	8
1207	1207	117.068950108867	-34.2606160162131	0	8
1208	1208	117.079581119975	-34.2606160162131	0	8
1209	1209	117.090212131083	-34.2606160162131	0	8
1210	1210	117.100843142192	-34.2606160162131	0	8
1211	1211	117.1114741533	-34.2606160162131	0	8
1212	1212	117.122105164408	-34.2606160162131	0	8
1213	1213	117.132736175516	-34.2606160162131	0	8
1214	1214	117.143367186624	-34.2606160162131	0	8
1215	1215	117.153998197733	-34.2606160162131	0	8
1216	1216	117.164629208841	-34.2606160162131	0	8
1217	1217	117.175260219949	-34.2606160162131	0	8
1218	1218	117.185891231057	-34.2606160162131	0	8
1219	1219	117.196522242165	-34.2606160162131	0	8
1220	1220	117.207153253273	-34.2606160162131	0	8
1221	1221	117.217784264382	-34.2606160162131	0	8
1222	1222	117.22841527549	-34.2606160162131	0	8
1223	1223	117.239046286598	-34.2606160162131	0	8
1224	1224	117.249677297706	-34.2606160162131	0	8
1225	1225	117.260308308814	-34.2606160162131	0	8
1226	1226	117.270939319923	-34.2606160162131	0	8
1227	1227	117.281570331031	-34.2606160162131	0	8
1228	1228	117.292201342139	-34.2606160162131	0	8
1229	1229	117.302832353247	-34.2606160162131	0	8
1230	1230	117.313463364355	-34.2606160162131	0	8
1231	1231	117.324094375463	-34.2606160162131	0	8
1232	1232	117.334725386572	-34.2606160162131	0	8
1233	1233	117.34535639768	-34.2606160162131	0	8
1234	1234	117.355987408788	-34.2606160162131	0	8
1235	1235	117.366618419896	-34.2606160162131	0	8
1236	1236	117.377249431004	-34.2606160162131	0	8
1237	1237	117.387880442112	-34.2606160162131	0	8
1238	1238	117.398511453221	-34.2606160162131	0	8
1239	1239	117.409142464329	-34.2606160162131	0	8
1240	1240	117.419773475437	-34.2606160162131	0	8
1241	1241	117.430404486545	-34.2606160162131	0	8
1242	1242	117.441035497653	-34.2606160162131	0	8
1243	1243	117.451666508762	-34.2606160162131	0	8
1244	1244	117.46229751987	-34.2606160162131	0	8
1245	1245	117.472928530978	-34.2606160162131	0	8
1246	1246	117.483559542086	-34.2606160162131	0	8
1247	1247	117.494190553194	-34.2606160162131	0	8
1248	1248	117.504821564302	-34.2606160162131	0	8
1249	1249	117.515452575411	-34.2606160162131	0	8
1250	1250	117.526083586519	-34.2606160162131	0	8
1251	1251	117.005164042218	-34.271247027321	0	8
1252	1252	117.015795053326	-34.271247027321	0	8
1253	1253	117.026426064434	-34.271247027321	0	8
1254	1254	117.037057075543	-34.271247027321	0	8
1255	1255	117.047688086651	-34.271247027321	0	8
1256	1256	117.058319097759	-34.271247027321	0	8
1257	1257	117.068950108867	-34.271247027321	0	8
1258	1258	117.079581119975	-34.271247027321	0	8
1259	1259	117.090212131083	-34.271247027321	0	8
1260	1260	117.100843142192	-34.271247027321	0	8
1261	1261	117.1114741533	-34.271247027321	0	8
1262	1262	117.122105164408	-34.271247027321	0	8
1263	1263	117.132736175516	-34.271247027321	0	8
1264	1264	117.143367186624	-34.271247027321	0	8
1265	1265	117.153998197733	-34.271247027321	0	8
1266	1266	117.164629208841	-34.271247027321	0	8
1267	1267	117.175260219949	-34.271247027321	0	8
1268	1268	117.185891231057	-34.271247027321	0	8
1269	1269	117.196522242165	-34.271247027321	0	8
1270	1270	117.207153253273	-34.271247027321	0	8
1271	1271	117.217784264382	-34.271247027321	0	8
1272	1272	117.22841527549	-34.271247027321	0	8
1273	1273	117.239046286598	-34.271247027321	0	8
1274	1274	117.249677297706	-34.271247027321	0	8
1275	1275	117.260308308814	-34.271247027321	0	8
1276	1276	117.270939319923	-34.271247027321	0	8
1277	1277	117.281570331031	-34.271247027321	0	8
1278	1278	117.292201342139	-34.271247027321	0	8
1279	1279	117.302832353247	-34.271247027321	0	8
1280	1280	117.313463364355	-34.271247027321	0	8
1281	1281	117.324094375463	-34.271247027321	0	8
1282	1282	117.334725386572	-34.271247027321	0	8
1283	1283	117.34535639768	-34.271247027321	0	8
1284	1284	117.355987408788	-34.271247027321	0	8
1285	1285	117.366618419896	-34.271247027321	0	8
1286	1286	117.377249431004	-34.271247027321	0	8
1287	1287	117.387880442112	-34.271247027321	0	8
1288	1288	117.398511453221	-34.271247027321	0	8
1289	1289	117.409142464329	-34.271247027321	0	8
1290	1290	117.419773475437	-34.271247027321	0	8
1291	1291	117.430404486545	-34.271247027321	0	8
1292	1292	117.441035497653	-34.271247027321	0	8
1293	1293	117.451666508762	-34.271247027321	0	8
1294	1294	117.46229751987	-34.271247027321	0	8
1295	1295	117.472928530978	-34.271247027321	0	8
1296	1296	117.483559542086	-34.271247027321	0	8
1297	1297	117.494190553194	-34.271247027321	0	8
1298	1298	117.504821564302	-34.271247027321	0	8
1299	1299	117.515452575411	-34.271247027321	0	8
1300	1300	117.526083586519	-34.271247027321	0	8
1301	1301	117.005164042218	-34.281878038429	0	8
1302	1302	117.015795053326	-34.281878038429	0	8
1303	1303	117.026426064434	-34.281878038429	0	8
1304	1304	117.037057075543	-34.281878038429	0	8
1305	1305	117.047688086651	-34.281878038429	0	8
1306	1306	117.058319097759	-34.281878038429	0	8
1307	1307	117.068950108867	-34.281878038429	0	8
1308	1308	117.079581119975	-34.281878038429	0	8
1309	1309	117.090212131083	-34.281878038429	0	8
1310	1310	117.100843142192	-34.281878038429	0	8
1311	1311	117.1114741533	-34.281878038429	0	8
1312	1312	117.122105164408	-34.281878038429	0	8
1313	1313	117.132736175516	-34.281878038429	0	8
1314	1314	117.143367186624	-34.281878038429	0	8
1315	1315	117.153998197733	-34.281878038429	0	8
1316	1316	117.164629208841	-34.281878038429	0	8
1317	1317	117.175260219949	-34.281878038429	0	8
1318	1318	117.185891231057	-34.281878038429	0	8
1319	1319	117.196522242165	-34.281878038429	0	8
1320	1320	117.207153253273	-34.281878038429	0	8
1321	1321	117.217784264382	-34.281878038429	0	8
1322	1322	117.22841527549	-34.281878038429	0	8
1323	1323	117.239046286598	-34.281878038429	0	8
1324	1324	117.249677297706	-34.281878038429	0	8
1325	1325	117.260308308814	-34.281878038429	0	8
1326	1326	117.270939319923	-34.281878038429	0	8
1327	1327	117.281570331031	-34.281878038429	0	8
1328	1328	117.292201342139	-34.281878038429	0	8
1329	1329	117.302832353247	-34.281878038429	0	8
1330	1330	117.313463364355	-34.281878038429	0	8
1331	1331	117.324094375463	-34.281878038429	0	8
1332	1332	117.334725386572	-34.281878038429	0	8
1333	1333	117.34535639768	-34.281878038429	0	8
1334	1334	117.355987408788	-34.281878038429	0	8
1335	1335	117.366618419896	-34.281878038429	0	8
1336	1336	117.377249431004	-34.281878038429	0	8
1337	1337	117.387880442112	-34.281878038429	0	8
1338	1338	117.398511453221	-34.281878038429	0	8
1339	1339	117.409142464329	-34.281878038429	0	8
1340	1340	117.419773475437	-34.281878038429	0	8
1341	1341	117.430404486545	-34.281878038429	0	8
1342	1342	117.441035497653	-34.281878038429	0	8
1343	1343	117.451666508762	-34.281878038429	0	8
1344	1344	117.46229751987	-34.281878038429	0	8
1345	1345	117.472928530978	-34.281878038429	0	8
1346	1346	117.483559542086	-34.281878038429	0	8
1347	1347	117.494190553194	-34.281878038429	0	8
1348	1348	117.504821564302	-34.281878038429	0	8
1349	1349	117.515452575411	-34.281878038429	0	8
1350	1350	117.526083586519	-34.281878038429	0	8
1351	1351	117.005164042218	-34.2925090495369	0	8
1352	1352	117.015795053326	-34.2925090495369	0	8
1353	1353	117.026426064434	-34.2925090495369	0	8
1354	1354	117.037057075543	-34.2925090495369	0	8
1355	1355	117.047688086651	-34.2925090495369	0	8
1356	1356	117.058319097759	-34.2925090495369	0	8
1357	1357	117.068950108867	-34.2925090495369	0	8
1358	1358	117.079581119975	-34.2925090495369	0	8
1359	1359	117.090212131083	-34.2925090495369	0	8
1360	1360	117.100843142192	-34.2925090495369	0	8
1361	1361	117.1114741533	-34.2925090495369	0	8
1362	1362	117.122105164408	-34.2925090495369	0	8
1363	1363	117.132736175516	-34.2925090495369	0	8
1364	1364	117.143367186624	-34.2925090495369	0	8
1365	1365	117.153998197733	-34.2925090495369	0	8
1366	1366	117.164629208841	-34.2925090495369	0	8
1367	1367	117.175260219949	-34.2925090495369	0	8
1368	1368	117.185891231057	-34.2925090495369	0	8
1369	1369	117.196522242165	-34.2925090495369	0	8
1370	1370	117.207153253273	-34.2925090495369	0	8
1371	1371	117.217784264382	-34.2925090495369	0	8
1372	1372	117.22841527549	-34.2925090495369	0	8
1373	1373	117.239046286598	-34.2925090495369	0	8
1374	1374	117.249677297706	-34.2925090495369	0	8
1375	1375	117.260308308814	-34.2925090495369	0	8
1376	1376	117.270939319923	-34.2925090495369	0	8
1377	1377	117.281570331031	-34.2925090495369	0	8
1378	1378	117.292201342139	-34.2925090495369	0	8
1379	1379	117.302832353247	-34.2925090495369	0	8
1380	1380	117.313463364355	-34.2925090495369	0	8
1381	1381	117.324094375463	-34.2925090495369	0	8
1382	1382	117.334725386572	-34.2925090495369	0	8
1383	1383	117.34535639768	-34.2925090495369	0	8
1384	1384	117.355987408788	-34.2925090495369	0	8
1385	1385	117.366618419896	-34.2925090495369	0	8
1386	1386	117.377249431004	-34.2925090495369	0	8
1387	1387	117.387880442112	-34.2925090495369	0	8
1388	1388	117.398511453221	-34.2925090495369	0	8
1389	1389	117.409142464329	-34.2925090495369	0	8
1390	1390	117.419773475437	-34.2925090495369	0	8
1391	1391	117.430404486545	-34.2925090495369	0	8
1392	1392	117.441035497653	-34.2925090495369	0	8
1393	1393	117.451666508762	-34.2925090495369	0	8
1394	1394	117.46229751987	-34.2925090495369	0	8
1395	1395	117.472928530978	-34.2925090495369	0	8
1396	1396	117.483559542086	-34.2925090495369	0	8
1397	1397	117.494190553194	-34.2925090495369	0	8
1398	1398	117.504821564302	-34.2925090495369	0	8
1399	1399	117.515452575411	-34.2925090495369	0	8
1400	1400	117.526083586519	-34.2925090495369	0	8
1401	1401	117.005164042218	-34.3031400606449	0	8
1402	1402	117.015795053326	-34.3031400606449	0	8
1403	1403	117.026426064434	-34.3031400606449	0	8
1404	1404	117.037057075543	-34.3031400606449	0	8
1405	1405	117.047688086651	-34.3031400606449	0	8
1406	1406	117.058319097759	-34.3031400606449	0	8
1407	1407	117.068950108867	-34.3031400606449	0	8
1408	1408	117.079581119975	-34.3031400606449	0	8
1409	1409	117.090212131083	-34.3031400606449	0	8
1410	1410	117.100843142192	-34.3031400606449	0	8
1411	1411	117.1114741533	-34.3031400606449	0	8
1412	1412	117.122105164408	-34.3031400606449	0	8
1413	1413	117.132736175516	-34.3031400606449	0	8
1414	1414	117.143367186624	-34.3031400606449	0	8
1415	1415	117.153998197733	-34.3031400606449	0	8
1416	1416	117.164629208841	-34.3031400606449	0	8
1417	1417	117.175260219949	-34.3031400606449	0	8
1418	1418	117.185891231057	-34.3031400606449	0	8
1419	1419	117.196522242165	-34.3031400606449	0	8
1420	1420	117.207153253273	-34.3031400606449	0	8
1421	1421	117.217784264382	-34.3031400606449	0	8
1422	1422	117.22841527549	-34.3031400606449	0	8
1423	1423	117.239046286598	-34.3031400606449	0	8
1424	1424	117.249677297706	-34.3031400606449	0	8
1425	1425	117.260308308814	-34.3031400606449	0	8
1426	1426	117.270939319923	-34.3031400606449	0	8
1427	1427	117.281570331031	-34.3031400606449	0	8
1428	1428	117.292201342139	-34.3031400606449	0	8
1429	1429	117.302832353247	-34.3031400606449	0	8
1430	1430	117.313463364355	-34.3031400606449	0	8
1431	1431	117.324094375463	-34.3031400606449	0	8
1432	1432	117.334725386572	-34.3031400606449	0	8
1433	1433	117.34535639768	-34.3031400606449	0	8
1434	1434	117.355987408788	-34.3031400606449	0	8
1435	1435	117.366618419896	-34.3031400606449	0	8
1436	1436	117.377249431004	-34.3031400606449	0	8
1437	1437	117.387880442112	-34.3031400606449	0	8
1438	1438	117.398511453221	-34.3031400606449	0	8
1439	1439	117.409142464329	-34.3031400606449	0	8
1440	1440	117.419773475437	-34.3031400606449	0	8
1441	1441	117.430404486545	-34.3031400606449	0	8
1442	1442	117.441035497653	-34.3031400606449	0	8
1443	1443	117.451666508762	-34.3031400606449	0	8
1444	1444	117.46229751987	-34.3031400606449	0	8
1445	1445	117.472928530978	-34.3031400606449	0	8
1446	1446	117.483559542086	-34.3031400606449	0	8
1447	1447	117.494190553194	-34.3031400606449	0	8
1448	1448	117.504821564302	-34.3031400606449	0	8
1449	1449	117.515452575411	-34.3031400606449	0	8
1450	1450	117.526083586519	-34.3031400606449	0	8
1451	1451	117.005164042218	-34.3137710717528	0	8
1452	1452	117.015795053326	-34.3137710717528	0	8
1453	1453	117.026426064434	-34.3137710717528	0	8
1454	1454	117.037057075543	-34.3137710717528	0	8
1455	1455	117.047688086651	-34.3137710717528	0	8
1456	1456	117.058319097759	-34.3137710717528	0	8
1457	1457	117.068950108867	-34.3137710717528	0	8
1458	1458	117.079581119975	-34.3137710717528	0	8
1459	1459	117.090212131083	-34.3137710717528	0	8
1460	1460	117.100843142192	-34.3137710717528	0	8
1461	1461	117.1114741533	-34.3137710717528	0	8
1462	1462	117.122105164408	-34.3137710717528	0	8
1463	1463	117.132736175516	-34.3137710717528	0	8
1464	1464	117.143367186624	-34.3137710717528	0	8
1465	1465	117.153998197733	-34.3137710717528	0	8
1466	1466	117.164629208841	-34.3137710717528	0	8
1467	1467	117.175260219949	-34.3137710717528	0	8
1468	1468	117.185891231057	-34.3137710717528	0	8
1469	1469	117.196522242165	-34.3137710717528	0	8
1470	1470	117.207153253273	-34.3137710717528	0	8
1471	1471	117.217784264382	-34.3137710717528	0	8
1472	1472	117.22841527549	-34.3137710717528	0	8
1473	1473	117.239046286598	-34.3137710717528	0	8
1474	1474	117.249677297706	-34.3137710717528	0	8
1475	1475	117.260308308814	-34.3137710717528	0	8
1476	1476	117.270939319923	-34.3137710717528	0	8
1477	1477	117.281570331031	-34.3137710717528	0	8
1478	1478	117.292201342139	-34.3137710717528	0	8
1479	1479	117.302832353247	-34.3137710717528	0	8
1480	1480	117.313463364355	-34.3137710717528	0	8
1481	1481	117.324094375463	-34.3137710717528	0	8
1482	1482	117.334725386572	-34.3137710717528	0	8
1483	1483	117.34535639768	-34.3137710717528	0	8
1484	1484	117.355987408788	-34.3137710717528	0	8
1485	1485	117.366618419896	-34.3137710717528	0	8
1486	1486	117.377249431004	-34.3137710717528	0	8
1487	1487	117.387880442112	-34.3137710717528	0	8
1488	1488	117.398511453221	-34.3137710717528	0	8
1489	1489	117.409142464329	-34.3137710717528	0	8
1490	1490	117.419773475437	-34.3137710717528	0	8
1491	1491	117.430404486545	-34.3137710717528	0	8
1492	1492	117.441035497653	-34.3137710717528	0	8
1493	1493	117.451666508762	-34.3137710717528	0	8
1494	1494	117.46229751987	-34.3137710717528	0	8
1495	1495	117.472928530978	-34.3137710717528	0	8
1496	1496	117.483559542086	-34.3137710717528	0	8
1497	1497	117.494190553194	-34.3137710717528	0	8
1498	1498	117.504821564302	-34.3137710717528	0	8
1499	1499	117.515452575411	-34.3137710717528	0	8
1500	1500	117.526083586519	-34.3137710717528	0	8
1501	1501	117.005164042218	-34.3244020828608	0	8
1502	1502	117.015795053326	-34.3244020828608	0	8
1503	1503	117.026426064434	-34.3244020828608	0	8
1504	1504	117.037057075543	-34.3244020828608	0	8
1505	1505	117.047688086651	-34.3244020828608	0	8
1506	1506	117.058319097759	-34.3244020828608	0	8
1507	1507	117.068950108867	-34.3244020828608	0	8
1508	1508	117.079581119975	-34.3244020828608	0	8
1509	1509	117.090212131083	-34.3244020828608	0	8
1510	1510	117.100843142192	-34.3244020828608	0	8
1511	1511	117.1114741533	-34.3244020828608	0	8
1512	1512	117.122105164408	-34.3244020828608	0	8
1513	1513	117.132736175516	-34.3244020828608	0	8
1514	1514	117.143367186624	-34.3244020828608	0	8
1515	1515	117.153998197733	-34.3244020828608	0	8
1516	1516	117.164629208841	-34.3244020828608	0	8
1517	1517	117.175260219949	-34.3244020828608	0	8
1518	1518	117.185891231057	-34.3244020828608	0	8
1519	1519	117.196522242165	-34.3244020828608	0	8
1520	1520	117.207153253273	-34.3244020828608	0	8
1521	1521	117.217784264382	-34.3244020828608	0	8
1522	1522	117.22841527549	-34.3244020828608	0	8
1523	1523	117.239046286598	-34.3244020828608	0	8
1524	1524	117.249677297706	-34.3244020828608	0	8
1525	1525	117.260308308814	-34.3244020828608	0	8
1526	1526	117.270939319923	-34.3244020828608	0	8
1527	1527	117.281570331031	-34.3244020828608	0	8
1528	1528	117.292201342139	-34.3244020828608	0	8
1529	1529	117.302832353247	-34.3244020828608	0	8
1530	1530	117.313463364355	-34.3244020828608	0	8
1531	1531	117.324094375463	-34.3244020828608	0	8
1532	1532	117.334725386572	-34.3244020828608	0	8
1533	1533	117.34535639768	-34.3244020828608	0	8
1534	1534	117.355987408788	-34.3244020828608	0	8
1535	1535	117.366618419896	-34.3244020828608	0	8
1536	1536	117.377249431004	-34.3244020828608	0	8
1537	1537	117.387880442112	-34.3244020828608	0	8
1538	1538	117.398511453221	-34.3244020828608	0	8
1539	1539	117.409142464329	-34.3244020828608	0	8
1540	1540	117.419773475437	-34.3244020828608	0	8
1541	1541	117.430404486545	-34.3244020828608	0	8
1542	1542	117.441035497653	-34.3244020828608	0	8
1543	1543	117.451666508762	-34.3244020828608	0	8
1544	1544	117.46229751987	-34.3244020828608	0	8
1545	1545	117.472928530978	-34.3244020828608	0	8
1546	1546	117.483559542086	-34.3244020828608	0	8
1547	1547	117.494190553194	-34.3244020828608	0	8
1548	1548	117.504821564302	-34.3244020828608	0	8
1549	1549	117.515452575411	-34.3244020828608	0	8
1550	1550	117.526083586519	-34.3244020828608	0	8
1551	1551	117.005164042218	-34.3350330939687	0	8
1552	1552	117.015795053326	-34.3350330939687	0	8
1553	1553	117.026426064434	-34.3350330939687	0	8
1554	1554	117.037057075543	-34.3350330939687	0	8
1555	1555	117.047688086651	-34.3350330939687	0	8
1556	1556	117.058319097759	-34.3350330939687	0	8
1557	1557	117.068950108867	-34.3350330939687	0	8
1558	1558	117.079581119975	-34.3350330939687	0	8
1559	1559	117.090212131083	-34.3350330939687	0	8
1560	1560	117.100843142192	-34.3350330939687	0	8
1561	1561	117.1114741533	-34.3350330939687	0	8
1562	1562	117.122105164408	-34.3350330939687	0	8
1563	1563	117.132736175516	-34.3350330939687	0	8
1564	1564	117.143367186624	-34.3350330939687	0	8
1565	1565	117.153998197733	-34.3350330939687	0	8
1566	1566	117.164629208841	-34.3350330939687	0	8
1567	1567	117.175260219949	-34.3350330939687	0	8
1568	1568	117.185891231057	-34.3350330939687	0	8
1569	1569	117.196522242165	-34.3350330939687	0	8
1570	1570	117.207153253273	-34.3350330939687	0	8
1571	1571	117.217784264382	-34.3350330939687	0	8
1572	1572	117.22841527549	-34.3350330939687	0	8
1573	1573	117.239046286598	-34.3350330939687	0	8
1574	1574	117.249677297706	-34.3350330939687	0	8
1575	1575	117.260308308814	-34.3350330939687	0	8
1576	1576	117.270939319923	-34.3350330939687	0	8
1577	1577	117.281570331031	-34.3350330939687	0	8
1578	1578	117.292201342139	-34.3350330939687	0	8
1579	1579	117.302832353247	-34.3350330939687	0	8
1580	1580	117.313463364355	-34.3350330939687	0	8
1581	1581	117.324094375463	-34.3350330939687	0	8
1582	1582	117.334725386572	-34.3350330939687	0	8
1583	1583	117.34535639768	-34.3350330939687	0	8
1584	1584	117.355987408788	-34.3350330939687	0	8
1585	1585	117.366618419896	-34.3350330939687	0	8
1586	1586	117.377249431004	-34.3350330939687	0	8
1587	1587	117.387880442112	-34.3350330939687	0	8
1588	1588	117.398511453221	-34.3350330939687	0	8
1589	1589	117.409142464329	-34.3350330939687	0	8
1590	1590	117.419773475437	-34.3350330939687	0	8
1591	1591	117.430404486545	-34.3350330939687	0	8
1592	1592	117.441035497653	-34.3350330939687	0	8
1593	1593	117.451666508762	-34.3350330939687	0	8
1594	1594	117.46229751987	-34.3350330939687	0	8
1595	1595	117.472928530978	-34.3350330939687	0	8
1596	1596	117.483559542086	-34.3350330939687	0	8
1597	1597	117.494190553194	-34.3350330939687	0	8
1598	1598	117.504821564302	-34.3350330939687	0	8
1599	1599	117.515452575411	-34.3350330939687	0	8
1600	1600	117.526083586519	-34.3350330939687	0	8
1601	1601	117.005164042218	-34.3456641050767	0	8
1602	1602	117.015795053326	-34.3456641050767	0	8
1603	1603	117.026426064434	-34.3456641050767	0	8
1604	1604	117.037057075543	-34.3456641050767	0	8
1605	1605	117.047688086651	-34.3456641050767	0	8
1606	1606	117.058319097759	-34.3456641050767	0	8
1607	1607	117.068950108867	-34.3456641050767	0	8
1608	1608	117.079581119975	-34.3456641050767	0	8
1609	1609	117.090212131083	-34.3456641050767	0	8
1610	1610	117.100843142192	-34.3456641050767	0	8
1611	1611	117.1114741533	-34.3456641050767	0	8
1612	1612	117.122105164408	-34.3456641050767	0	8
1613	1613	117.132736175516	-34.3456641050767	0	8
1614	1614	117.143367186624	-34.3456641050767	0	8
1615	1615	117.153998197733	-34.3456641050767	0	8
1616	1616	117.164629208841	-34.3456641050767	0	8
1617	1617	117.175260219949	-34.3456641050767	0	8
1618	1618	117.185891231057	-34.3456641050767	0	8
1619	1619	117.196522242165	-34.3456641050767	0	8
1620	1620	117.207153253273	-34.3456641050767	0	8
1621	1621	117.217784264382	-34.3456641050767	0	8
1622	1622	117.22841527549	-34.3456641050767	0	8
1623	1623	117.239046286598	-34.3456641050767	0	8
1624	1624	117.249677297706	-34.3456641050767	0	8
1625	1625	117.260308308814	-34.3456641050767	0	8
1626	1626	117.270939319923	-34.3456641050767	0	8
1627	1627	117.281570331031	-34.3456641050767	0	8
1628	1628	117.292201342139	-34.3456641050767	0	8
1629	1629	117.302832353247	-34.3456641050767	0	8
1630	1630	117.313463364355	-34.3456641050767	0	8
1631	1631	117.324094375463	-34.3456641050767	0	8
1632	1632	117.334725386572	-34.3456641050767	0	8
1633	1633	117.34535639768	-34.3456641050767	0	8
1634	1634	117.355987408788	-34.3456641050767	0	8
1635	1635	117.366618419896	-34.3456641050767	0	8
1636	1636	117.377249431004	-34.3456641050767	0	8
1637	1637	117.387880442112	-34.3456641050767	0	8
1638	1638	117.398511453221	-34.3456641050767	0	8
1639	1639	117.409142464329	-34.3456641050767	0	8
1640	1640	117.419773475437	-34.3456641050767	0	8
1641	1641	117.430404486545	-34.3456641050767	0	8
1642	1642	117.441035497653	-34.3456641050767	0	8
1643	1643	117.451666508762	-34.3456641050767	0	8
1644	1644	117.46229751987	-34.3456641050767	0	8
1645	1645	117.472928530978	-34.3456641050767	0	8
1646	1646	117.483559542086	-34.3456641050767	0	8
1647	1647	117.494190553194	-34.3456641050767	0	8
1648	1648	117.504821564302	-34.3456641050767	0	8
1649	1649	117.515452575411	-34.3456641050767	0	8
1650	1650	117.526083586519	-34.3456641050767	0	8
1651	1651	117.005164042218	-34.3562951161847	0	8
1652	1652	117.015795053326	-34.3562951161847	0	8
1653	1653	117.026426064434	-34.3562951161847	0	8
1654	1654	117.037057075543	-34.3562951161847	0	8
1655	1655	117.047688086651	-34.3562951161847	0	8
1656	1656	117.058319097759	-34.3562951161847	0	8
1657	1657	117.068950108867	-34.3562951161847	0	8
1658	1658	117.079581119975	-34.3562951161847	0	8
1659	1659	117.090212131083	-34.3562951161847	0	8
1660	1660	117.100843142192	-34.3562951161847	0	8
1661	1661	117.1114741533	-34.3562951161847	0	8
1662	1662	117.122105164408	-34.3562951161847	0	8
1663	1663	117.132736175516	-34.3562951161847	0	8
1664	1664	117.143367186624	-34.3562951161847	0	8
1665	1665	117.153998197733	-34.3562951161847	0	8
1666	1666	117.164629208841	-34.3562951161847	0	8
1667	1667	117.175260219949	-34.3562951161847	0	8
1668	1668	117.185891231057	-34.3562951161847	0	8
1669	1669	117.196522242165	-34.3562951161847	0	8
1670	1670	117.207153253273	-34.3562951161847	0	8
1671	1671	117.217784264382	-34.3562951161847	0	8
1672	1672	117.22841527549	-34.3562951161847	0	8
1673	1673	117.239046286598	-34.3562951161847	0	8
1674	1674	117.249677297706	-34.3562951161847	0	8
1675	1675	117.260308308814	-34.3562951161847	0	8
1676	1676	117.270939319923	-34.3562951161847	0	8
1677	1677	117.281570331031	-34.3562951161847	0	8
1678	1678	117.292201342139	-34.3562951161847	0	8
1679	1679	117.302832353247	-34.3562951161847	0	8
1680	1680	117.313463364355	-34.3562951161847	0	8
1681	1681	117.324094375463	-34.3562951161847	0	8
1682	1682	117.334725386572	-34.3562951161847	0	8
1683	1683	117.34535639768	-34.3562951161847	0	8
1684	1684	117.355987408788	-34.3562951161847	0	8
1685	1685	117.366618419896	-34.3562951161847	0	8
1686	1686	117.377249431004	-34.3562951161847	0	8
1687	1687	117.387880442112	-34.3562951161847	0	8
1688	1688	117.398511453221	-34.3562951161847	0	8
1689	1689	117.409142464329	-34.3562951161847	0	8
1690	1690	117.419773475437	-34.3562951161847	0	8
1691	1691	117.430404486545	-34.3562951161847	0	8
1692	1692	117.441035497653	-34.3562951161847	0	8
1693	1693	117.451666508762	-34.3562951161847	0	8
1694	1694	117.46229751987	-34.3562951161847	0	8
1695	1695	117.472928530978	-34.3562951161847	0	8
1696	1696	117.483559542086	-34.3562951161847	0	8
1697	1697	117.494190553194	-34.3562951161847	0	8
1698	1698	117.504821564302	-34.3562951161847	0	8
1699	1699	117.515452575411	-34.3562951161847	0	8
1700	1700	117.526083586519	-34.3562951161847	0	8
1701	1701	117.005164042218	-34.3669261272926	0	8
1702	1702	117.015795053326	-34.3669261272926	0	8
1703	1703	117.026426064434	-34.3669261272926	0	8
1704	1704	117.037057075543	-34.3669261272926	0	8
1705	1705	117.047688086651	-34.3669261272926	0	8
1706	1706	117.058319097759	-34.3669261272926	0	8
1707	1707	117.068950108867	-34.3669261272926	0	8
1708	1708	117.079581119975	-34.3669261272926	0	8
1709	1709	117.090212131083	-34.3669261272926	0	8
1710	1710	117.100843142192	-34.3669261272926	0	8
1711	1711	117.1114741533	-34.3669261272926	0	8
1712	1712	117.122105164408	-34.3669261272926	0	8
1713	1713	117.132736175516	-34.3669261272926	0	8
1714	1714	117.143367186624	-34.3669261272926	0	8
1715	1715	117.153998197733	-34.3669261272926	0	8
1716	1716	117.164629208841	-34.3669261272926	0	8
1717	1717	117.175260219949	-34.3669261272926	0	8
1718	1718	117.185891231057	-34.3669261272926	0	8
1719	1719	117.196522242165	-34.3669261272926	0	8
1720	1720	117.207153253273	-34.3669261272926	0	8
1721	1721	117.217784264382	-34.3669261272926	0	8
1722	1722	117.22841527549	-34.3669261272926	0	8
1723	1723	117.239046286598	-34.3669261272926	0	8
1724	1724	117.249677297706	-34.3669261272926	0	8
1725	1725	117.260308308814	-34.3669261272926	0	8
1726	1726	117.270939319923	-34.3669261272926	0	8
1727	1727	117.281570331031	-34.3669261272926	0	8
1728	1728	117.292201342139	-34.3669261272926	0	8
1729	1729	117.302832353247	-34.3669261272926	0	8
1730	1730	117.313463364355	-34.3669261272926	0	8
1731	1731	117.324094375463	-34.3669261272926	0	8
1732	1732	117.334725386572	-34.3669261272926	0	8
1733	1733	117.34535639768	-34.3669261272926	0	8
1734	1734	117.355987408788	-34.3669261272926	0	8
1735	1735	117.366618419896	-34.3669261272926	0	8
1736	1736	117.377249431004	-34.3669261272926	0	8
1737	1737	117.387880442112	-34.3669261272926	0	8
1738	1738	117.398511453221	-34.3669261272926	0	8
1739	1739	117.409142464329	-34.3669261272926	0	8
1740	1740	117.419773475437	-34.3669261272926	0	8
1741	1741	117.430404486545	-34.3669261272926	0	8
1742	1742	117.441035497653	-34.3669261272926	0	8
1743	1743	117.451666508762	-34.3669261272926	0	8
1744	1744	117.46229751987	-34.3669261272926	0	8
1745	1745	117.472928530978	-34.3669261272926	0	8
1746	1746	117.483559542086	-34.3669261272926	0	8
1747	1747	117.494190553194	-34.3669261272926	0	8
1748	1748	117.504821564302	-34.3669261272926	0	8
1749	1749	117.515452575411	-34.3669261272926	0	8
1750	1750	117.526083586519	-34.3669261272926	0	8
1751	1751	117.005164042218	-34.3775571384006	0	8
1752	1752	117.015795053326	-34.3775571384006	0	8
1753	1753	117.026426064434	-34.3775571384006	0	8
1754	1754	117.037057075543	-34.3775571384006	0	8
1755	1755	117.047688086651	-34.3775571384006	0	8
1756	1756	117.058319097759	-34.3775571384006	0	8
1757	1757	117.068950108867	-34.3775571384006	0	8
1758	1758	117.079581119975	-34.3775571384006	0	8
1759	1759	117.090212131083	-34.3775571384006	0	8
1760	1760	117.100843142192	-34.3775571384006	0	8
1761	1761	117.1114741533	-34.3775571384006	0	8
1762	1762	117.122105164408	-34.3775571384006	0	8
1763	1763	117.132736175516	-34.3775571384006	0	8
1764	1764	117.143367186624	-34.3775571384006	0	8
1765	1765	117.153998197733	-34.3775571384006	0	8
1766	1766	117.164629208841	-34.3775571384006	0	8
1767	1767	117.175260219949	-34.3775571384006	0	8
1768	1768	117.185891231057	-34.3775571384006	0	8
1769	1769	117.196522242165	-34.3775571384006	0	8
1770	1770	117.207153253273	-34.3775571384006	0	8
1771	1771	117.217784264382	-34.3775571384006	0	8
1772	1772	117.22841527549	-34.3775571384006	0	8
1773	1773	117.239046286598	-34.3775571384006	0	8
1774	1774	117.249677297706	-34.3775571384006	0	8
1775	1775	117.260308308814	-34.3775571384006	0	8
1776	1776	117.270939319923	-34.3775571384006	0	8
1777	1777	117.281570331031	-34.3775571384006	0	8
1778	1778	117.292201342139	-34.3775571384006	0	8
1779	1779	117.302832353247	-34.3775571384006	0	8
1780	1780	117.313463364355	-34.3775571384006	0	8
1781	1781	117.324094375463	-34.3775571384006	0	8
1782	1782	117.334725386572	-34.3775571384006	0	8
1783	1783	117.34535639768	-34.3775571384006	0	8
1784	1784	117.355987408788	-34.3775571384006	0	8
1785	1785	117.366618419896	-34.3775571384006	0	8
1786	1786	117.377249431004	-34.3775571384006	0	8
1787	1787	117.387880442112	-34.3775571384006	0	8
1788	1788	117.398511453221	-34.3775571384006	0	8
1789	1789	117.409142464329	-34.3775571384006	0	8
1790	1790	117.419773475437	-34.3775571384006	0	8
1791	1791	117.430404486545	-34.3775571384006	0	8
1792	1792	117.441035497653	-34.3775571384006	0	8
1793	1793	117.451666508762	-34.3775571384006	0	8
1794	1794	117.46229751987	-34.3775571384006	0	8
1795	1795	117.472928530978	-34.3775571384006	0	8
1796	1796	117.483559542086	-34.3775571384006	0	8
1797	1797	117.494190553194	-34.3775571384006	0	8
1798	1798	117.504821564302	-34.3775571384006	0	8
1799	1799	117.515452575411	-34.3775571384006	0	8
1800	1800	117.526083586519	-34.3775571384006	0	8
1801	1801	117.005164042218	-34.3881881495085	0	8
1802	1802	117.015795053326	-34.3881881495085	0	8
1803	1803	117.026426064434	-34.3881881495085	0	8
1804	1804	117.037057075543	-34.3881881495085	0	8
1805	1805	117.047688086651	-34.3881881495085	0	8
1806	1806	117.058319097759	-34.3881881495085	0	8
1807	1807	117.068950108867	-34.3881881495085	0	8
1808	1808	117.079581119975	-34.3881881495085	0	8
1809	1809	117.090212131083	-34.3881881495085	0	8
1810	1810	117.100843142192	-34.3881881495085	0	8
1811	1811	117.1114741533	-34.3881881495085	0	8
1812	1812	117.122105164408	-34.3881881495085	0	8
1813	1813	117.132736175516	-34.3881881495085	0	8
1814	1814	117.143367186624	-34.3881881495085	0	8
1815	1815	117.153998197733	-34.3881881495085	0	8
1816	1816	117.164629208841	-34.3881881495085	0	8
1817	1817	117.175260219949	-34.3881881495085	0	8
1818	1818	117.185891231057	-34.3881881495085	0	8
1819	1819	117.196522242165	-34.3881881495085	0	8
1820	1820	117.207153253273	-34.3881881495085	0	8
1821	1821	117.217784264382	-34.3881881495085	0	8
1822	1822	117.22841527549	-34.3881881495085	0	8
1823	1823	117.239046286598	-34.3881881495085	0	8
1824	1824	117.249677297706	-34.3881881495085	0	8
1825	1825	117.260308308814	-34.3881881495085	0	8
1826	1826	117.270939319923	-34.3881881495085	0	8
1827	1827	117.281570331031	-34.3881881495085	0	8
1828	1828	117.292201342139	-34.3881881495085	0	8
1829	1829	117.302832353247	-34.3881881495085	0	8
1830	1830	117.313463364355	-34.3881881495085	0	8
1831	1831	117.324094375463	-34.3881881495085	0	8
1832	1832	117.334725386572	-34.3881881495085	0	8
1833	1833	117.34535639768	-34.3881881495085	0	8
1834	1834	117.355987408788	-34.3881881495085	0	8
1835	1835	117.366618419896	-34.3881881495085	0	8
1836	1836	117.377249431004	-34.3881881495085	0	8
1837	1837	117.387880442112	-34.3881881495085	0	8
1838	1838	117.398511453221	-34.3881881495085	0	8
1839	1839	117.409142464329	-34.3881881495085	0	8
1840	1840	117.419773475437	-34.3881881495085	0	8
1841	1841	117.430404486545	-34.3881881495085	0	8
1842	1842	117.441035497653	-34.3881881495085	0	8
1843	1843	117.451666508762	-34.3881881495085	0	8
1844	1844	117.46229751987	-34.3881881495085	0	8
1845	1845	117.472928530978	-34.3881881495085	0	8
1846	1846	117.483559542086	-34.3881881495085	0	8
1847	1847	117.494190553194	-34.3881881495085	0	8
1848	1848	117.504821564302	-34.3881881495085	0	8
1849	1849	117.515452575411	-34.3881881495085	0	8
1850	1850	117.526083586519	-34.3881881495085	0	8
1851	1851	117.005164042218	-34.3988191606165	0	8
1852	1852	117.015795053326	-34.3988191606165	0	8
1853	1853	117.026426064434	-34.3988191606165	0	8
1854	1854	117.037057075543	-34.3988191606165	0	8
1855	1855	117.047688086651	-34.3988191606165	0	8
1856	1856	117.058319097759	-34.3988191606165	0	8
1857	1857	117.068950108867	-34.3988191606165	0	8
1858	1858	117.079581119975	-34.3988191606165	0	8
1859	1859	117.090212131083	-34.3988191606165	0	8
1860	1860	117.100843142192	-34.3988191606165	0	8
1861	1861	117.1114741533	-34.3988191606165	0	8
1862	1862	117.122105164408	-34.3988191606165	0	8
1863	1863	117.132736175516	-34.3988191606165	0	8
1864	1864	117.143367186624	-34.3988191606165	0	8
1865	1865	117.153998197733	-34.3988191606165	0	8
1866	1866	117.164629208841	-34.3988191606165	0	8
1867	1867	117.175260219949	-34.3988191606165	0	8
1868	1868	117.185891231057	-34.3988191606165	0	8
1869	1869	117.196522242165	-34.3988191606165	0	8
1870	1870	117.207153253273	-34.3988191606165	0	8
1871	1871	117.217784264382	-34.3988191606165	0	8
1872	1872	117.22841527549	-34.3988191606165	0	8
1873	1873	117.239046286598	-34.3988191606165	0	8
1874	1874	117.249677297706	-34.3988191606165	0	8
1875	1875	117.260308308814	-34.3988191606165	0	8
1876	1876	117.270939319923	-34.3988191606165	0	8
1877	1877	117.281570331031	-34.3988191606165	0	8
1878	1878	117.292201342139	-34.3988191606165	0	8
1879	1879	117.302832353247	-34.3988191606165	0	8
1880	1880	117.313463364355	-34.3988191606165	0	8
1881	1881	117.324094375463	-34.3988191606165	0	8
1882	1882	117.334725386572	-34.3988191606165	0	8
1883	1883	117.34535639768	-34.3988191606165	0	8
1884	1884	117.355987408788	-34.3988191606165	0	8
1885	1885	117.366618419896	-34.3988191606165	0	8
1886	1886	117.377249431004	-34.3988191606165	0	8
1887	1887	117.387880442112	-34.3988191606165	0	8
1888	1888	117.398511453221	-34.3988191606165	0	8
1889	1889	117.409142464329	-34.3988191606165	0	8
1890	1890	117.419773475437	-34.3988191606165	0	8
1891	1891	117.430404486545	-34.3988191606165	0	8
1892	1892	117.441035497653	-34.3988191606165	0	8
1893	1893	117.451666508762	-34.3988191606165	0	8
1894	1894	117.46229751987	-34.3988191606165	0	8
1895	1895	117.472928530978	-34.3988191606165	0	8
1896	1896	117.483559542086	-34.3988191606165	0	8
1897	1897	117.494190553194	-34.3988191606165	0	8
1898	1898	117.504821564302	-34.3988191606165	0	8
1899	1899	117.515452575411	-34.3988191606165	0	8
1900	1900	117.526083586519	-34.3988191606165	0	8
1901	1901	117.005164042218	-34.4094501717244	0	8
1902	1902	117.015795053326	-34.4094501717244	0	8
1903	1903	117.026426064434	-34.4094501717244	0	8
1904	1904	117.037057075543	-34.4094501717244	0	8
1905	1905	117.047688086651	-34.4094501717244	0	8
1906	1906	117.058319097759	-34.4094501717244	0	8
1907	1907	117.068950108867	-34.4094501717244	0	8
1908	1908	117.079581119975	-34.4094501717244	0	8
1909	1909	117.090212131083	-34.4094501717244	0	8
1910	1910	117.100843142192	-34.4094501717244	0	8
1911	1911	117.1114741533	-34.4094501717244	0	8
1912	1912	117.122105164408	-34.4094501717244	0	8
1913	1913	117.132736175516	-34.4094501717244	0	8
1914	1914	117.143367186624	-34.4094501717244	0	8
1915	1915	117.153998197733	-34.4094501717244	0	8
1916	1916	117.164629208841	-34.4094501717244	0	8
1917	1917	117.175260219949	-34.4094501717244	0	8
1918	1918	117.185891231057	-34.4094501717244	0	8
1919	1919	117.196522242165	-34.4094501717244	0	8
1920	1920	117.207153253273	-34.4094501717244	0	8
1921	1921	117.217784264382	-34.4094501717244	0	8
1922	1922	117.22841527549	-34.4094501717244	0	8
1923	1923	117.239046286598	-34.4094501717244	0	8
1924	1924	117.249677297706	-34.4094501717244	0	8
1925	1925	117.260308308814	-34.4094501717244	0	8
1926	1926	117.270939319923	-34.4094501717244	0	8
1927	1927	117.281570331031	-34.4094501717244	0	8
1928	1928	117.292201342139	-34.4094501717244	0	8
1929	1929	117.302832353247	-34.4094501717244	0	8
1930	1930	117.313463364355	-34.4094501717244	0	8
1931	1931	117.324094375463	-34.4094501717244	0	8
1932	1932	117.334725386572	-34.4094501717244	0	8
1933	1933	117.34535639768	-34.4094501717244	0	8
1934	1934	117.355987408788	-34.4094501717244	0	8
1935	1935	117.366618419896	-34.4094501717244	0	8
1936	1936	117.377249431004	-34.4094501717244	0	8
1937	1937	117.387880442112	-34.4094501717244	0	8
1938	1938	117.398511453221	-34.4094501717244	0	8
1939	1939	117.409142464329	-34.4094501717244	0	8
1940	1940	117.419773475437	-34.4094501717244	0	8
1941	1941	117.430404486545	-34.4094501717244	0	8
1942	1942	117.441035497653	-34.4094501717244	0	8
1943	1943	117.451666508762	-34.4094501717244	0	8
1944	1944	117.46229751987	-34.4094501717244	0	8
1945	1945	117.472928530978	-34.4094501717244	0	8
1946	1946	117.483559542086	-34.4094501717244	0	8
1947	1947	117.494190553194	-34.4094501717244	0	8
1948	1948	117.504821564302	-34.4094501717244	0	8
1949	1949	117.515452575411	-34.4094501717244	0	8
1950	1950	117.526083586519	-34.4094501717244	0	8
1951	1951	117.005164042218	-34.4200811828324	0	8
1952	1952	117.015795053326	-34.4200811828324	0	8
1953	1953	117.026426064434	-34.4200811828324	0	8
1954	1954	117.037057075543	-34.4200811828324	0	8
1955	1955	117.047688086651	-34.4200811828324	0	8
1956	1956	117.058319097759	-34.4200811828324	0	8
1957	1957	117.068950108867	-34.4200811828324	0	8
1958	1958	117.079581119975	-34.4200811828324	0	8
1959	1959	117.090212131083	-34.4200811828324	0	8
1960	1960	117.100843142192	-34.4200811828324	0	8
1961	1961	117.1114741533	-34.4200811828324	0	8
1962	1962	117.122105164408	-34.4200811828324	0	8
1963	1963	117.132736175516	-34.4200811828324	0	8
1964	1964	117.143367186624	-34.4200811828324	0	8
1965	1965	117.153998197733	-34.4200811828324	0	8
1966	1966	117.164629208841	-34.4200811828324	0	8
1967	1967	117.175260219949	-34.4200811828324	0	8
1968	1968	117.185891231057	-34.4200811828324	0	8
1969	1969	117.196522242165	-34.4200811828324	0	8
1970	1970	117.207153253273	-34.4200811828324	0	8
1971	1971	117.217784264382	-34.4200811828324	0	8
1972	1972	117.22841527549	-34.4200811828324	0	8
1973	1973	117.239046286598	-34.4200811828324	0	8
1974	1974	117.249677297706	-34.4200811828324	0	8
1975	1975	117.260308308814	-34.4200811828324	0	8
1976	1976	117.270939319923	-34.4200811828324	0	8
1977	1977	117.281570331031	-34.4200811828324	0	8
1978	1978	117.292201342139	-34.4200811828324	0	8
1979	1979	117.302832353247	-34.4200811828324	0	8
1980	1980	117.313463364355	-34.4200811828324	0	8
1981	1981	117.324094375463	-34.4200811828324	0	8
1982	1982	117.334725386572	-34.4200811828324	0	8
1983	1983	117.34535639768	-34.4200811828324	0	8
1984	1984	117.355987408788	-34.4200811828324	0	8
1985	1985	117.366618419896	-34.4200811828324	0	8
1986	1986	117.377249431004	-34.4200811828324	0	8
1987	1987	117.387880442112	-34.4200811828324	0	8
1988	1988	117.398511453221	-34.4200811828324	0	8
1989	1989	117.409142464329	-34.4200811828324	0	8
1990	1990	117.419773475437	-34.4200811828324	0	8
1991	1991	117.430404486545	-34.4200811828324	0	8
1992	1992	117.441035497653	-34.4200811828324	0	8
1993	1993	117.451666508762	-34.4200811828324	0	8
1994	1994	117.46229751987	-34.4200811828324	0	8
1995	1995	117.472928530978	-34.4200811828324	0	8
1996	1996	117.483559542086	-34.4200811828324	0	8
1997	1997	117.494190553194	-34.4200811828324	0	8
1998	1998	117.504821564302	-34.4200811828324	0	8
1999	1999	117.515452575411	-34.4200811828324	0	8
[truncated: 501 more rows]
