# Supplementary material for: A Landscape Approach to Invasive Species Management
Source: PLoS One. 2016 Jul 29;11(7):e0160417. doi: 10.1371/journal.pone.0160417 (PMC4966913; doi:10.1371/journal.pone.0160417)
Supplement: S1 Appendix — The archive includes source code, readme file explaining how to run it, and the input files necessary to run the simulations. (ZIP) [file pone.0160417.s001.zip › appendix/landscapes/tbl_MetapopGrid1km_landsc50km_9.csv]

	CellNo	XCoordCell	YCoordCell	PopSize	LandscNo
1	1	118.005542187498	-32.5054360822898	0	9
2	2	118.016173198606	-32.5054360822898	0	9
3	3	118.026804209714	-32.5054360822898	28.8708446877262	9
4	4	118.037435220822	-32.5054360822898	37.39286464168	9
5	5	118.04806623193	-32.5054360822898	0	9
6	6	118.058697243039	-32.5054360822898	3.86871141678972	9
7	7	118.069328254147	-32.5054360822898	0	9
8	8	118.079959265255	-32.5054360822898	0	9
9	9	118.090590276363	-32.5054360822898	0	9
10	10	118.101221287471	-32.5054360822898	15.2203008206938	9
11	11	118.111852298579	-32.5054360822898	0	9
12	12	118.122483309688	-32.5054360822898	0	9
13	13	118.133114320796	-32.5054360822898	0	9
14	14	118.143745331904	-32.5054360822898	0	9
15	15	118.154376343012	-32.5054360822898	0	9
16	16	118.16500735412	-32.5054360822898	0	9
17	17	118.175638365228	-32.5054360822898	0	9
18	18	118.186269376337	-32.5054360822898	0	9
19	19	118.196900387445	-32.5054360822898	0	9
20	20	118.207531398553	-32.5054360822898	0	9
21	21	118.218162409661	-32.5054360822898	0	9
22	22	118.228793420769	-32.5054360822898	0	9
23	23	118.239424431878	-32.5054360822898	0	9
24	24	118.250055442986	-32.5054360822898	0	9
25	25	118.260686454094	-32.5054360822898	0	9
26	26	118.271317465202	-32.5054360822898	0	9
27	27	118.28194847631	-32.5054360822898	0	9
28	28	118.292579487418	-32.5054360822898	0	9
29	29	118.303210498527	-32.5054360822898	7.50453258495048	9
30	30	118.313841509635	-32.5054360822898	0	9
31	31	118.324472520743	-32.5054360822898	0	9
32	32	118.335103531851	-32.5054360822898	0	9
33	33	118.345734542959	-32.5054360822898	7.73611111302495	9
34	34	118.356365554068	-32.5054360822898	50.3763665139485	9
35	35	118.366996565176	-32.5054360822898	0	9
36	36	118.377627576284	-32.5054360822898	28.9016032072649	9
37	37	118.388258587392	-32.5054360822898	0	9
38	38	118.3988895985	-32.5054360822898	0	9
39	39	118.409520609608	-32.5054360822898	0	9
40	40	118.420151620717	-32.5054360822898	0	9
41	41	118.430782631825	-32.5054360822898	0	9
42	42	118.441413642933	-32.5054360822898	0	9
43	43	118.452044654041	-32.5054360822898	0	9
44	44	118.462675665149	-32.5054360822898	0	9
45	45	118.473306676257	-32.5054360822898	0	9
46	46	118.483937687366	-32.5054360822898	0	9
47	47	118.494568698474	-32.5054360822898	0	9
48	48	118.505199709582	-32.5054360822898	0	9
49	49	118.51583072069	-32.5054360822898	0	9
50	50	118.526461731798	-32.5054360822898	0	9
51	51	118.005542187498	-32.5160670933977	0	9
52	52	118.016173198606	-32.5160670933977	0	9
53	53	118.026804209714	-32.5160670933977	0	9
54	54	118.037435220822	-32.5160670933977	0	9
55	55	118.04806623193	-32.5160670933977	0	9
56	56	118.058697243039	-32.5160670933977	0	9
57	57	118.069328254147	-32.5160670933977	0	9
58	58	118.079959265255	-32.5160670933977	0	9
59	59	118.090590276363	-32.5160670933977	0	9
60	60	118.101221287471	-32.5160670933977	32.4626354886199	9
61	61	118.111852298579	-32.5160670933977	3.92699365019335	9
62	62	118.122483309688	-32.5160670933977	0	9
63	63	118.133114320796	-32.5160670933977	0	9
64	64	118.143745331904	-32.5160670933977	0	9
65	65	118.154376343012	-32.5160670933977	0	9
66	66	118.16500735412	-32.5160670933977	14.6493337661668	9
67	67	118.175638365228	-32.5160670933977	25.0582433366765	9
68	68	118.186269376337	-32.5160670933977	0	9
69	69	118.196900387445	-32.5160670933977	0	9
70	70	118.207531398553	-32.5160670933977	0	9
71	71	118.218162409661	-32.5160670933977	0	9
72	72	118.228793420769	-32.5160670933977	0	9
73	73	118.239424431878	-32.5160670933977	0	9
74	74	118.250055442986	-32.5160670933977	0	9
75	75	118.260686454094	-32.5160670933977	0	9
76	76	118.271317465202	-32.5160670933977	0	9
77	77	118.28194847631	-32.5160670933977	0	9
78	78	118.292579487418	-32.5160670933977	0	9
79	79	118.303210498527	-32.5160670933977	3.74813296158662	9
80	80	118.313841509635	-32.5160670933977	27.7673533329329	9
81	81	118.324472520743	-32.5160670933977	0	9
82	82	118.335103531851	-32.5160670933977	0	9
83	83	118.345734542959	-32.5160670933977	22.2626991937139	9
84	84	118.356365554068	-32.5160670933977	18.7740438844538	9
85	85	118.366996565176	-32.5160670933977	0	9
86	86	118.377627576284	-32.5160670933977	7.77713910738494	9
87	87	118.388258587392	-32.5160670933977	0	9
88	88	118.3988895985	-32.5160670933977	0	9
89	89	118.409520609608	-32.5160670933977	0	9
90	90	118.420151620717	-32.5160670933977	0	9
91	91	118.430782631825	-32.5160670933977	3.84227618395662	9
92	92	118.441413642933	-32.5160670933977	7.64809494740853	9
93	93	118.452044654041	-32.5160670933977	0	9
94	94	118.462675665149	-32.5160670933977	11.4345857507696	9
95	95	118.473306676257	-32.5160670933977	18.7372177273217	9
96	96	118.483937687366	-32.5160670933977	7.50713475810017	9
97	97	118.494568698474	-32.5160670933977	3.63028385048114	9
98	98	118.505199709582	-32.5160670933977	0	9
99	99	118.51583072069	-32.5160670933977	0	9
100	100	118.526461731798	-32.5160670933977	0	9
101	101	118.005542187498	-32.5266981045057	0	9
102	102	118.016173198606	-32.5266981045057	0	9
103	103	118.026804209714	-32.5266981045057	0	9
104	104	118.037435220822	-32.5266981045057	0	9
105	105	118.04806623193	-32.5266981045057	0	9
106	106	118.058697243039	-32.5266981045057	0	9
107	107	118.069328254147	-32.5266981045057	55.8055047527553	9
108	108	118.079959265255	-32.5266981045057	63.2594713186069	9
109	109	118.090590276363	-32.5266981045057	0	9
110	110	118.101221287471	-32.5266981045057	0	9
111	111	118.111852298579	-32.5266981045057	0	9
112	112	118.122483309688	-32.5266981045057	0	9
113	113	118.133114320796	-32.5266981045057	0	9
114	114	118.143745331904	-32.5266981045057	3.93368160188683	9
115	115	118.154376343012	-32.5266981045057	3.93181641578701	9
116	116	118.16500735412	-32.5266981045057	11.5679956203417	9
117	117	118.175638365228	-32.5266981045057	93.6441106807621	9
118	118	118.186269376337	-32.5266981045057	3.93494750416385	9
119	119	118.196900387445	-32.5266981045057	0	9
120	120	118.207531398553	-32.5266981045057	0	9
121	121	118.218162409661	-32.5266981045057	0	9
122	122	118.228793420769	-32.5266981045057	0	9
123	123	118.239424431878	-32.5266981045057	0	9
124	124	118.250055442986	-32.5266981045057	0	9
125	125	118.260686454094	-32.5266981045057	0	9
126	126	118.271317465202	-32.5266981045057	0	9
127	127	118.28194847631	-32.5266981045057	0	9
128	128	118.292579487418	-32.5266981045057	0	9
129	129	118.303210498527	-32.5266981045057	32.3408255551662	9
130	130	118.313841509635	-32.5266981045057	18.7452640990146	9
131	131	118.324472520743	-32.5266981045057	0	9
132	132	118.335103531851	-32.5266981045057	0	9
133	133	118.345734542959	-32.5266981045057	11.4937040686742	9
134	134	118.356365554068	-32.5266981045057	15.1821078497731	9
135	135	118.366996565176	-32.5266981045057	0	9
136	136	118.377627576284	-32.5266981045057	0	9
137	137	118.388258587392	-32.5266981045057	0	9
138	138	118.3988895985	-32.5266981045057	0	9
139	139	118.409520609608	-32.5266981045057	0	9
140	140	118.420151620717	-32.5266981045057	0	9
141	141	118.430782631825	-32.5266981045057	25.4111819599083	9
142	142	118.441413642933	-32.5266981045057	0	9
143	143	118.452044654041	-32.5266981045057	18.6489655661887	9
144	144	118.462675665149	-32.5266981045057	47.3313968575564	9
145	145	118.473306676257	-32.5266981045057	0	9
146	146	118.483937687366	-32.5266981045057	0	9
147	147	118.494568698474	-32.5266981045057	0	9
148	148	118.505199709582	-32.5266981045057	25.0811549625141	9
149	149	118.51583072069	-32.5266981045057	0	9
150	150	118.526461731798	-32.5266981045057	0	9
151	151	118.005542187498	-32.5373291156136	0	9
152	152	118.016173198606	-32.5373291156136	0	9
153	153	118.026804209714	-32.5373291156136	0	9
154	154	118.037435220822	-32.5373291156136	80.4572990697296	9
155	155	118.04806623193	-32.5373291156136	35.6860705494514	9
156	156	118.058697243039	-32.5373291156136	7.76601867509381	9
157	157	118.069328254147	-32.5373291156136	95.7315598315353	9
158	158	118.079959265255	-32.5373291156136	94.9322154426363	9
159	159	118.090590276363	-32.5373291156136	0	9
160	160	118.101221287471	-32.5373291156136	0	9
161	161	118.111852298579	-32.5373291156136	0	9
162	162	118.122483309688	-32.5373291156136	0	9
163	163	118.133114320796	-32.5373291156136	0	9
164	164	118.143745331904	-32.5373291156136	11.5072422398341	9
165	165	118.154376343012	-32.5373291156136	98.330347169447	9
166	166	118.16500735412	-32.5373291156136	18.8268774411954	9
167	167	118.175638365228	-32.5373291156136	11.5418230754413	9
168	168	118.186269376337	-32.5373291156136	0	9
169	169	118.196900387445	-32.5373291156136	7.7821285876025	9
170	170	118.207531398553	-32.5373291156136	0	9
171	171	118.218162409661	-32.5373291156136	0	9
172	172	118.228793420769	-32.5373291156136	0	9
173	173	118.239424431878	-32.5373291156136	0	9
174	174	118.250055442986	-32.5373291156136	0	9
175	175	118.260686454094	-32.5373291156136	0	9
176	176	118.271317465202	-32.5373291156136	0	9
177	177	118.28194847631	-32.5373291156136	0	9
178	178	118.292579487418	-32.5373291156136	3.9123328763937	9
179	179	118.303210498527	-32.5373291156136	3.91138088566017	9
180	180	118.313841509635	-32.5373291156136	0	9
181	181	118.324472520743	-32.5373291156136	13.4184970285134	9
182	182	118.335103531851	-32.5373291156136	7.42262468517237	9
183	183	118.345734542959	-32.5373291156136	3.90981332180287	9
184	184	118.356365554068	-32.5373291156136	11.5065220195957	9
185	185	118.366996565176	-32.5373291156136	29.1342211643664	9
186	186	118.377627576284	-32.5373291156136	7.68564793454363	9
187	187	118.388258587392	-32.5373291156136	0	9
188	188	118.3988895985	-32.5373291156136	0	9
189	189	118.409520609608	-32.5373291156136	0	9
190	190	118.420151620717	-32.5373291156136	0	9
191	191	118.430782631825	-32.5373291156136	3.88249634974245	9
192	192	118.441413642933	-32.5373291156136	0	9
193	193	118.452044654041	-32.5373291156136	0	9
194	194	118.462675665149	-32.5373291156136	0	9
195	195	118.473306676257	-32.5373291156136	0	9
196	196	118.483937687366	-32.5373291156136	54.3460376375278	9
197	197	118.494568698474	-32.5373291156136	6.86697483362111	9
198	198	118.505199709582	-32.5373291156136	58.2141477909972	9
199	199	118.51583072069	-32.5373291156136	11.4739983882643	9
200	200	118.526461731798	-32.5373291156136	3.89234338609668	9
201	201	118.005542187498	-32.5479601267216	31.3206748189995	9
202	202	118.016173198606	-32.5479601267216	18.8344744288178	9
203	203	118.026804209714	-32.5479601267216	78.4422089294711	9
204	204	118.037435220822	-32.5479601267216	35.797063821759	9
205	205	118.04806623193	-32.5479601267216	18.6636402883316	9
206	206	118.058697243039	-32.5479601267216	0	9
207	207	118.069328254147	-32.5479601267216	0	9
208	208	118.079959265255	-32.5479601267216	0	9
209	209	118.090590276363	-32.5479601267216	0	9
210	210	118.101221287471	-32.5479601267216	0	9
211	211	118.111852298579	-32.5479601267216	0	9
212	212	118.122483309688	-32.5479601267216	0	9
213	213	118.133114320796	-32.5479601267216	11.4511019666475	9
214	214	118.143745331904	-32.5479601267216	7.73061965490924	9
215	215	118.154376343012	-32.5479601267216	22.2577318816067	9
216	216	118.16500735412	-32.5479601267216	15.1850910351735	9
217	217	118.175638365228	-32.5479601267216	41.8849731475344	9
218	218	118.186269376337	-32.5479601267216	98.5743677958517	9
219	219	118.196900387445	-32.5479601267216	25.8346040701041	9
220	220	118.207531398553	-32.5479601267216	0	9
221	221	118.218162409661	-32.5479601267216	0	9
222	222	118.228793420769	-32.5479601267216	0	9
223	223	118.239424431878	-32.5479601267216	0	9
224	224	118.250055442986	-32.5479601267216	0	9
225	225	118.260686454094	-32.5479601267216	0	9
226	226	118.271317465202	-32.5479601267216	0	9
227	227	118.28194847631	-32.5479601267216	0	9
228	228	118.292579487418	-32.5479601267216	0	9
229	229	118.303210498527	-32.5479601267216	0	9
230	230	118.313841509635	-32.5479601267216	3.91539501828174	9
231	231	118.324472520743	-32.5479601267216	11.1552007820654	9
232	232	118.335103531851	-32.5479601267216	0	9
233	233	118.345734542959	-32.5479601267216	0	9
234	234	118.356365554068	-32.5479601267216	0	9
235	235	118.366996565176	-32.5479601267216	25.7603765400824	9
236	236	118.377627576284	-32.5479601267216	0	9
237	237	118.388258587392	-32.5479601267216	0	9
238	238	118.3988895985	-32.5479601267216	0	9
239	239	118.409520609608	-32.5479601267216	0	9
240	240	118.420151620717	-32.5479601267216	0	9
241	241	118.430782631825	-32.5479601267216	0	9
242	242	118.441413642933	-32.5479601267216	0	9
243	243	118.452044654041	-32.5479601267216	0	9
244	244	118.462675665149	-32.5479601267216	3.55302325498261	9
245	245	118.473306676257	-32.5479601267216	79.6021832703878	9
246	246	118.483937687366	-32.5479601267216	98.1037129304723	9
247	247	118.494568698474	-32.5479601267216	22.2722463874604	9
248	248	118.505199709582	-32.5479601267216	69.9241051483908	9
249	249	118.51583072069	-32.5479601267216	34.3027841789821	9
250	250	118.526461731798	-32.5479601267216	0	9
251	251	118.005542187498	-32.5585911378295	0	9
252	252	118.016173198606	-32.5585911378295	0	9
253	253	118.026804209714	-32.5585911378295	83.9499076739301	9
254	254	118.037435220822	-32.5585911378295	45.0656648718559	9
255	255	118.04806623193	-32.5585911378295	0	9
256	256	118.058697243039	-32.5585911378295	0	9
257	257	118.069328254147	-32.5585911378295	0	9
258	258	118.079959265255	-32.5585911378295	0	9
259	259	118.090590276363	-32.5585911378295	0	9
260	260	118.101221287471	-32.5585911378295	0	9
261	261	118.111852298579	-32.5585911378295	0	9
262	262	118.122483309688	-32.5585911378295	0	9
263	263	118.133114320796	-32.5585911378295	0	9
264	264	118.143745331904	-32.5585911378295	3.89387245080046	9
265	265	118.154376343012	-32.5585911378295	0	9
266	266	118.16500735412	-32.5585911378295	0	9
267	267	118.175638365228	-32.5585911378295	0	9
268	268	118.186269376337	-32.5585911378295	22.3586060735798	9
269	269	118.196900387445	-32.5585911378295	7.76672740013662	9
270	270	118.207531398553	-32.5585911378295	0	9
271	271	118.218162409661	-32.5585911378295	0	9
272	272	118.228793420769	-32.5585911378295	0	9
273	273	118.239424431878	-32.5585911378295	0	9
274	274	118.250055442986	-32.5585911378295	0	9
275	275	118.260686454094	-32.5585911378295	0	9
276	276	118.271317465202	-32.5585911378295	0	9
277	277	118.28194847631	-32.5585911378295	0	9
278	278	118.292579487418	-32.5585911378295	0	9
279	279	118.303210498527	-32.5585911378295	7.19905331759206	9
280	280	118.313841509635	-32.5585911378295	94.976034253626	9
281	281	118.324472520743	-32.5585911378295	43.2387465041678	9
282	282	118.335103531851	-32.5585911378295	0	9
283	283	118.345734542959	-32.5585911378295	0	9
284	284	118.356365554068	-32.5585911378295	0	9
285	285	118.366996565176	-32.5585911378295	0	9
286	286	118.377627576284	-32.5585911378295	0	9
287	287	118.388258587392	-32.5585911378295	0	9
288	288	118.3988895985	-32.5585911378295	0	9
289	289	118.409520609608	-32.5585911378295	0	9
290	290	118.420151620717	-32.5585911378295	0	9
291	291	118.430782631825	-32.5585911378295	0	9
292	292	118.441413642933	-32.5585911378295	0	9
293	293	118.452044654041	-32.5585911378295	12.0138443179914	9
294	294	118.462675665149	-32.5585911378295	76.0013018050518	9
295	295	118.473306676257	-32.5585911378295	41.6964205303199	9
296	296	118.483937687366	-32.5585911378295	53.7009556745103	9
297	297	118.494568698474	-32.5585911378295	83.2750970330739	9
298	298	118.505199709582	-32.5585911378295	3.71392239789736	9
299	299	118.51583072069	-32.5585911378295	3.59648503660391	9
300	300	118.526461731798	-32.5585911378295	0	9
301	301	118.005542187498	-32.5692221489375	3.7250397987546	9
302	302	118.016173198606	-32.5692221489375	28.2985200401263	9
303	303	118.026804209714	-32.5692221489375	29.3119130958199	9
304	304	118.037435220822	-32.5692221489375	0	9
305	305	118.04806623193	-32.5692221489375	0	9
306	306	118.058697243039	-32.5692221489375	0	9
307	307	118.069328254147	-32.5692221489375	0	9
308	308	118.079959265255	-32.5692221489375	0	9
309	309	118.090590276363	-32.5692221489375	0	9
310	310	118.101221287471	-32.5692221489375	0	9
311	311	118.111852298579	-32.5692221489375	0	9
312	312	118.122483309688	-32.5692221489375	0	9
313	313	118.133114320796	-32.5692221489375	0	9
314	314	118.143745331904	-32.5692221489375	0	9
315	315	118.154376343012	-32.5692221489375	11.3530105750457	9
316	316	118.16500735412	-32.5692221489375	0	9
317	317	118.175638365228	-32.5692221489375	11.5183299969374	9
318	318	118.186269376337	-32.5692221489375	63.3140151442919	9
319	319	118.196900387445	-32.5692221489375	25.7552720703661	9
320	320	118.207531398553	-32.5692221489375	7.74276137558359	9
321	321	118.218162409661	-32.5692221489375	0	9
322	322	118.228793420769	-32.5692221489375	0	9
323	323	118.239424431878	-32.5692221489375	0	9
324	324	118.250055442986	-32.5692221489375	0	9
325	325	118.260686454094	-32.5692221489375	0	9
326	326	118.271317465202	-32.5692221489375	0	9
327	327	118.28194847631	-32.5692221489375	0	9
328	328	118.292579487418	-32.5692221489375	0	9
329	329	118.303210498527	-32.5692221489375	0	9
330	330	118.313841509635	-32.5692221489375	45.9984954539683	9
331	331	118.324472520743	-32.5692221489375	3.68258663775403	9
332	332	118.335103531851	-32.5692221489375	0	9
333	333	118.345734542959	-32.5692221489375	0	9
334	334	118.356365554068	-32.5692221489375	0	9
335	335	118.366996565176	-32.5692221489375	0	9
336	336	118.377627576284	-32.5692221489375	0	9
337	337	118.388258587392	-32.5692221489375	0	9
338	338	118.3988895985	-32.5692221489375	0	9
339	339	118.409520609608	-32.5692221489375	0	9
340	340	118.420151620717	-32.5692221489375	0	9
341	341	118.430782631825	-32.5692221489375	0	9
342	342	118.441413642933	-32.5692221489375	10.9179245293944	9
343	343	118.452044654041	-32.5692221489375	58.3388903797455	9
344	344	118.462675665149	-32.5692221489375	94.8523200462184	9
345	345	118.473306676257	-32.5692221489375	44.7686340285027	9
346	346	118.483937687366	-32.5692221489375	0	9
347	347	118.494568698474	-32.5692221489375	0	9
348	348	118.505199709582	-32.5692221489375	0	9
349	349	118.51583072069	-32.5692221489375	0	9
350	350	118.526461731798	-32.5692221489375	0	9
351	351	118.005542187498	-32.5798531600455	0	9
352	352	118.016173198606	-32.5798531600455	0	9
353	353	118.026804209714	-32.5798531600455	0	9
354	354	118.037435220822	-32.5798531600455	0	9
355	355	118.04806623193	-32.5798531600455	0	9
356	356	118.058697243039	-32.5798531600455	0	9
357	357	118.069328254147	-32.5798531600455	0	9
358	358	118.079959265255	-32.5798531600455	0	9
359	359	118.090590276363	-32.5798531600455	0	9
360	360	118.101221287471	-32.5798531600455	0	9
361	361	118.111852298579	-32.5798531600455	0	9
362	362	118.122483309688	-32.5798531600455	0	9
363	363	118.133114320796	-32.5798531600455	0	9
364	364	118.143745331904	-32.5798531600455	3.90038995812382	9
365	365	118.154376343012	-32.5798531600455	11.4820487395302	9
366	366	118.16500735412	-32.5798531600455	22.2813938711644	9
367	367	118.175638365228	-32.5798531600455	41.7458548463214	9
368	368	118.186269376337	-32.5798531600455	15.185698798428	9
369	369	118.196900387445	-32.5798531600455	0	9
370	370	118.207531398553	-32.5798531600455	0	9
371	371	118.218162409661	-32.5798531600455	0	9
372	372	118.228793420769	-32.5798531600455	0	9
373	373	118.239424431878	-32.5798531600455	0	9
374	374	118.250055442986	-32.5798531600455	0	9
375	375	118.260686454094	-32.5798531600455	0	9
376	376	118.271317465202	-32.5798531600455	0	9
377	377	118.28194847631	-32.5798531600455	0	9
378	378	118.292579487418	-32.5798531600455	0	9
379	379	118.303210498527	-32.5798531600455	0	9
380	380	118.313841509635	-32.5798531600455	0	9
381	381	118.324472520743	-32.5798531600455	0	9
382	382	118.335103531851	-32.5798531600455	0	9
383	383	118.345734542959	-32.5798531600455	0	9
384	384	118.356365554068	-32.5798531600455	0	9
385	385	118.366996565176	-32.5798531600455	0	9
386	386	118.377627576284	-32.5798531600455	0	9
387	387	118.388258587392	-32.5798531600455	0	9
388	388	118.3988895985	-32.5798531600455	0	9
389	389	118.409520609608	-32.5798531600455	0	9
390	390	118.420151620717	-32.5798531600455	0	9
391	391	118.430782631825	-32.5798531600455	41.2046293334796	9
392	392	118.441413642933	-32.5798531600455	16.3872423745532	9
393	393	118.452044654041	-32.5798531600455	12.8145355858575	9
394	394	118.462675665149	-32.5798531600455	0	9
395	395	118.473306676257	-32.5798531600455	0	9
396	396	118.483937687366	-32.5798531600455	0	9
397	397	118.494568698474	-32.5798531600455	0	9
398	398	118.505199709582	-32.5798531600455	0	9
399	399	118.51583072069	-32.5798531600455	0	9
400	400	118.526461731798	-32.5798531600455	0	9
401	401	118.005542187498	-32.5904841711534	0	9
402	402	118.016173198606	-32.5904841711534	0	9
403	403	118.026804209714	-32.5904841711534	0	9
404	404	118.037435220822	-32.5904841711534	0	9
405	405	118.04806623193	-32.5904841711534	0	9
406	406	118.058697243039	-32.5904841711534	0	9
407	407	118.069328254147	-32.5904841711534	0	9
408	408	118.079959265255	-32.5904841711534	3.87715412511902	9
409	409	118.090590276363	-32.5904841711534	52.7186563182667	9
410	410	118.101221287471	-32.5904841711534	84.022205829659	9
411	411	118.111852298579	-32.5904841711534	41.5387155742344	9
412	412	118.122483309688	-32.5904841711534	7.71919266989188	9
413	413	118.133114320796	-32.5904841711534	0	9
414	414	118.143745331904	-32.5904841711534	0	9
415	415	118.154376343012	-32.5904841711534	3.90645724070376	9
416	416	118.16500735412	-32.5904841711534	96.2274006300647	9
417	417	118.175638365228	-32.5904841711534	81.36199823234	9
418	418	118.186269376337	-32.5904841711534	0	9
419	419	118.196900387445	-32.5904841711534	0	9
420	420	118.207531398553	-32.5904841711534	0	9
421	421	118.218162409661	-32.5904841711534	0	9
422	422	118.228793420769	-32.5904841711534	0	9
423	423	118.239424431878	-32.5904841711534	0	9
424	424	118.250055442986	-32.5904841711534	0	9
425	425	118.260686454094	-32.5904841711534	0	9
426	426	118.271317465202	-32.5904841711534	0	9
427	427	118.28194847631	-32.5904841711534	0	9
428	428	118.292579487418	-32.5904841711534	0	9
429	429	118.303210498527	-32.5904841711534	0	9
430	430	118.313841509635	-32.5904841711534	0	9
431	431	118.324472520743	-32.5904841711534	0	9
432	432	118.335103531851	-32.5904841711534	0	9
433	433	118.345734542959	-32.5904841711534	0	9
434	434	118.356365554068	-32.5904841711534	0	9
435	435	118.366996565176	-32.5904841711534	0	9
436	436	118.377627576284	-32.5904841711534	0	9
437	437	118.388258587392	-32.5904841711534	0	9
438	438	118.3988895985	-32.5904841711534	0	9
439	439	118.409520609608	-32.5904841711534	0	9
440	440	118.420151620717	-32.5904841711534	0	9
441	441	118.430782631825	-32.5904841711534	0	9
442	442	118.441413642933	-32.5904841711534	9.03048186100172	9
443	443	118.452044654041	-32.5904841711534	0	9
444	444	118.462675665149	-32.5904841711534	0	9
445	445	118.473306676257	-32.5904841711534	0	9
446	446	118.483937687366	-32.5904841711534	0	9
447	447	118.494568698474	-32.5904841711534	0	9
448	448	118.505199709582	-32.5904841711534	0	9
449	449	118.51583072069	-32.5904841711534	0	9
450	450	118.526461731798	-32.5904841711534	0	9
451	451	118.005542187498	-32.6011151822614	0	9
452	452	118.016173198606	-32.6011151822614	0	9
453	453	118.026804209714	-32.6011151822614	0	9
454	454	118.037435220822	-32.6011151822614	0	9
455	455	118.04806623193	-32.6011151822614	0	9
456	456	118.058697243039	-32.6011151822614	0	9
457	457	118.069328254147	-32.6011151822614	0	9
458	458	118.079959265255	-32.6011151822614	0	9
459	459	118.090590276363	-32.6011151822614	38.3809979956805	9
460	460	118.101221287471	-32.6011151822614	15.075970899208	9
461	461	118.111852298579	-32.6011151822614	82.5954776860067	9
462	462	118.122483309688	-32.6011151822614	25.7024113212199	9
463	463	118.133114320796	-32.6011151822614	3.91956412978005	9
464	464	118.143745331904	-32.6011151822614	0	9
465	465	118.154376343012	-32.6011151822614	0	9
466	466	118.16500735412	-32.6011151822614	29.0734955759114	9
467	467	118.175638365228	-32.6011151822614	0	9
468	468	118.186269376337	-32.6011151822614	3.89407555030294	9
469	469	118.196900387445	-32.6011151822614	47.2524808915706	9
470	470	118.207531398553	-32.6011151822614	52.5172132741601	9
471	471	118.218162409661	-32.6011151822614	10.5315660421633	9
472	472	118.228793420769	-32.6011151822614	0	9
473	473	118.239424431878	-32.6011151822614	0	9
474	474	118.250055442986	-32.6011151822614	0	9
475	475	118.260686454094	-32.6011151822614	0	9
476	476	118.271317465202	-32.6011151822614	0	9
477	477	118.28194847631	-32.6011151822614	0	9
478	478	118.292579487418	-32.6011151822614	0	9
479	479	118.303210498527	-32.6011151822614	0	9
480	480	118.313841509635	-32.6011151822614	0	9
481	481	118.324472520743	-32.6011151822614	0	9
482	482	118.335103531851	-32.6011151822614	0	9
483	483	118.345734542959	-32.6011151822614	0	9
484	484	118.356365554068	-32.6011151822614	0	9
485	485	118.366996565176	-32.6011151822614	0	9
486	486	118.377627576284	-32.6011151822614	0	9
487	487	118.388258587392	-32.6011151822614	0	9
488	488	118.3988895985	-32.6011151822614	0	9
489	489	118.409520609608	-32.6011151822614	0	9
490	490	118.420151620717	-32.6011151822614	0	9
491	491	118.430782631825	-32.6011151822614	0	9
492	492	118.441413642933	-32.6011151822614	0	9
493	493	118.452044654041	-32.6011151822614	0	9
494	494	118.462675665149	-32.6011151822614	0	9
495	495	118.473306676257	-32.6011151822614	0	9
496	496	118.483937687366	-32.6011151822614	0	9
497	497	118.494568698474	-32.6011151822614	0	9
498	498	118.505199709582	-32.6011151822614	0	9
499	499	118.51583072069	-32.6011151822614	22.23442344483	9
500	500	118.526461731798	-32.6011151822614	60.6756543907039	9
501	501	118.005542187498	-32.6117461933693	0	9
502	502	118.016173198606	-32.6117461933693	0	9
503	503	118.026804209714	-32.6117461933693	0	9
504	504	118.037435220822	-32.6117461933693	0	9
505	505	118.04806623193	-32.6117461933693	0	9
506	506	118.058697243039	-32.6117461933693	0	9
507	507	118.069328254147	-32.6117461933693	0	9
508	508	118.079959265255	-32.6117461933693	0	9
509	509	118.090590276363	-32.6117461933693	55.2729074213919	9
510	510	118.101221287471	-32.6117461933693	3.88666532529967	9
511	511	118.111852298579	-32.6117461933693	81.0297062038844	9
512	512	118.122483309688	-32.6117461933693	0	9
513	513	118.133114320796	-32.6117461933693	32.4617236548227	9
514	514	118.143745331904	-32.6117461933693	3.9177229392109	9
515	515	118.154376343012	-32.6117461933693	43.7298605938668	9
516	516	118.16500735412	-32.6117461933693	35.5640276765184	9
517	517	118.175638365228	-32.6117461933693	7.73471030412751	9
518	518	118.186269376337	-32.6117461933693	0	9
519	519	118.196900387445	-32.6117461933693	0	9
520	520	118.207531398553	-32.6117461933693	75.0845535212244	9
521	521	118.218162409661	-32.6117461933693	36.4680312485462	9
522	522	118.228793420769	-32.6117461933693	0	9
523	523	118.239424431878	-32.6117461933693	0	9
524	524	118.250055442986	-32.6117461933693	0	9
525	525	118.260686454094	-32.6117461933693	0	9
526	526	118.271317465202	-32.6117461933693	0	9
527	527	118.28194847631	-32.6117461933693	0	9
528	528	118.292579487418	-32.6117461933693	11.2659807321386	9
529	529	118.303210498527	-32.6117461933693	59.1750470638643	9
530	530	118.313841509635	-32.6117461933693	54.0148904119702	9
531	531	118.324472520743	-32.6117461933693	0	9
532	532	118.335103531851	-32.6117461933693	0	9
533	533	118.345734542959	-32.6117461933693	0	9
534	534	118.356365554068	-32.6117461933693	0	9
535	535	118.366996565176	-32.6117461933693	0	9
536	536	118.377627576284	-32.6117461933693	0	9
537	537	118.388258587392	-32.6117461933693	0	9
538	538	118.3988895985	-32.6117461933693	0	9
539	539	118.409520609608	-32.6117461933693	0	9
540	540	118.420151620717	-32.6117461933693	0	9
541	541	118.430782631825	-32.6117461933693	0	9
542	542	118.441413642933	-32.6117461933693	0	9
543	543	118.452044654041	-32.6117461933693	0	9
544	544	118.462675665149	-32.6117461933693	0	9
545	545	118.473306676257	-32.6117461933693	0	9
546	546	118.483937687366	-32.6117461933693	0	9
547	547	118.494568698474	-32.6117461933693	0	9
548	548	118.505199709582	-32.6117461933693	0	9
549	549	118.51583072069	-32.6117461933693	0	9
550	550	118.526461731798	-32.6117461933693	18.7080341514612	9
551	551	118.005542187498	-32.6223772044773	0	9
552	552	118.016173198606	-32.6223772044773	0	9
553	553	118.026804209714	-32.6223772044773	0	9
554	554	118.037435220822	-32.6223772044773	0	9
555	555	118.04806623193	-32.6223772044773	0	9
556	556	118.058697243039	-32.6223772044773	0	9
557	557	118.069328254147	-32.6223772044773	0	9
558	558	118.079959265255	-32.6223772044773	0	9
559	559	118.090590276363	-32.6223772044773	31.8076264877442	9
560	560	118.101221287471	-32.6223772044773	98.209913050156	9
561	561	118.111852298579	-32.6223772044773	38.593518011395	9
562	562	118.122483309688	-32.6223772044773	0	9
563	563	118.133114320796	-32.6223772044773	7.77644863760792	9
564	564	118.143745331904	-32.6223772044773	22.0937509099305	9
565	565	118.154376343012	-32.6223772044773	29.1042244323611	9
566	566	118.16500735412	-32.6223772044773	7.74355207467417	9
567	567	118.175638365228	-32.6223772044773	52.9853651694808	9
568	568	118.186269376337	-32.6223772044773	7.71113252896477	9
569	569	118.196900387445	-32.6223772044773	0	9
570	570	118.207531398553	-32.6223772044773	32.0098320960955	9
571	571	118.218162409661	-32.6223772044773	0	9
572	572	118.228793420769	-32.6223772044773	0	9
573	573	118.239424431878	-32.6223772044773	0	9
574	574	118.250055442986	-32.6223772044773	0	9
575	575	118.260686454094	-32.6223772044773	19.2859894879439	9
576	576	118.271317465202	-32.6223772044773	0	9
577	577	118.28194847631	-32.6223772044773	62.6696710963456	9
578	578	118.292579487418	-32.6223772044773	51.4234635766584	9
579	579	118.303210498527	-32.6223772044773	15.4823558119543	9
580	580	118.313841509635	-32.6223772044773	19.855122643145	9
581	581	118.324472520743	-32.6223772044773	0	9
582	582	118.335103531851	-32.6223772044773	0	9
583	583	118.345734542959	-32.6223772044773	0	9
584	584	118.356365554068	-32.6223772044773	0	9
585	585	118.366996565176	-32.6223772044773	0	9
586	586	118.377627576284	-32.6223772044773	0	9
587	587	118.388258587392	-32.6223772044773	0	9
588	588	118.3988895985	-32.6223772044773	0	9
589	589	118.409520609608	-32.6223772044773	0	9
590	590	118.420151620717	-32.6223772044773	0	9
591	591	118.430782631825	-32.6223772044773	0	9
592	592	118.441413642933	-32.6223772044773	0	9
593	593	118.452044654041	-32.6223772044773	0	9
594	594	118.462675665149	-32.6223772044773	0	9
595	595	118.473306676257	-32.6223772044773	7.62754209186938	9
596	596	118.483937687366	-32.6223772044773	14.7783113386593	9
597	597	118.494568698474	-32.6223772044773	7.71081250242445	9
598	598	118.505199709582	-32.6223772044773	0	9
599	599	118.51583072069	-32.6223772044773	3.89848693107648	9
600	600	118.526461731798	-32.6223772044773	15.1338428076739	9
601	601	118.005542187498	-32.6330082155852	0	9
602	602	118.016173198606	-32.6330082155852	0	9
603	603	118.026804209714	-32.6330082155852	0	9
604	604	118.037435220822	-32.6330082155852	0	9
605	605	118.04806623193	-32.6330082155852	0	9
606	606	118.058697243039	-32.6330082155852	0	9
607	607	118.069328254147	-32.6330082155852	0	9
608	608	118.079959265255	-32.6330082155852	0	9
609	609	118.090590276363	-32.6330082155852	0	9
610	610	118.101221287471	-32.6330082155852	0	9
611	611	118.111852298579	-32.6330082155852	0	9
612	612	118.122483309688	-32.6330082155852	7.77331483307792	9
613	613	118.133114320796	-32.6330082155852	0	9
614	614	118.143745331904	-32.6330082155852	32.8747887614297	9
615	615	118.154376343012	-32.6330082155852	10.4468926372957	9
616	616	118.16500735412	-32.6330082155852	6.86404452191243	9
617	617	118.175638365228	-32.6330082155852	44.7030106106817	9
618	618	118.186269376337	-32.6330082155852	15.0927317439194	9
619	619	118.196900387445	-32.6330082155852	50.02316120131	9
620	620	118.207531398553	-32.6330082155852	51.9157311401094	9
621	621	118.218162409661	-32.6330082155852	0	9
622	622	118.228793420769	-32.6330082155852	23.4301313741771	9
623	623	118.239424431878	-32.6330082155852	0	9
624	624	118.250055442986	-32.6330082155852	0	9
625	625	118.260686454094	-32.6330082155852	0	9
626	626	118.271317465202	-32.6330082155852	0	9
627	627	118.28194847631	-32.6330082155852	0	9
628	628	118.292579487418	-32.6330082155852	0	9
629	629	118.303210498527	-32.6330082155852	64.8643102580066	9
630	630	118.313841509635	-32.6330082155852	77.5756111558389	9
631	631	118.324472520743	-32.6330082155852	0	9
632	632	118.335103531851	-32.6330082155852	0	9
633	633	118.345734542959	-32.6330082155852	0	9
634	634	118.356365554068	-32.6330082155852	0	9
635	635	118.366996565176	-32.6330082155852	0	9
636	636	118.377627576284	-32.6330082155852	0	9
637	637	118.388258587392	-32.6330082155852	0	9
638	638	118.3988895985	-32.6330082155852	0	9
639	639	118.409520609608	-32.6330082155852	0	9
640	640	118.420151620717	-32.6330082155852	0	9
641	641	118.430782631825	-32.6330082155852	0	9
642	642	118.441413642933	-32.6330082155852	0	9
643	643	118.452044654041	-32.6330082155852	0	9
644	644	118.462675665149	-32.6330082155852	3.89834421478072	9
645	645	118.473306676257	-32.6330082155852	0	9
646	646	118.483937687366	-32.6330082155852	7.69371745946824	9
647	647	118.494568698474	-32.6330082155852	0	9
648	648	118.505199709582	-32.6330082155852	0	9
649	649	118.51583072069	-32.6330082155852	0	9
650	650	118.526461731798	-32.6330082155852	0	9
651	651	118.005542187498	-32.6436392266932	0	9
652	652	118.016173198606	-32.6436392266932	0	9
653	653	118.026804209714	-32.6436392266932	0	9
654	654	118.037435220822	-32.6436392266932	0	9
655	655	118.04806623193	-32.6436392266932	0	9
656	656	118.058697243039	-32.6436392266932	0	9
657	657	118.069328254147	-32.6436392266932	0	9
658	658	118.079959265255	-32.6436392266932	0	9
659	659	118.090590276363	-32.6436392266932	0	9
660	660	118.101221287471	-32.6436392266932	0	9
661	661	118.111852298579	-32.6436392266932	0	9
662	662	118.122483309688	-32.6436392266932	0	9
663	663	118.133114320796	-32.6436392266932	3.92741995639283	9
664	664	118.143745331904	-32.6436392266932	15.2195461173529	9
665	665	118.154376343012	-32.6436392266932	83.3631080937746	9
666	666	118.16500735412	-32.6436392266932	97.6837256480656	9
667	667	118.175638365228	-32.6436392266932	47.431207415075	9
668	668	118.186269376337	-32.6436392266932	35.8890224515912	9
669	669	118.196900387445	-32.6436392266932	60.1713011516628	9
670	670	118.207531398553	-32.6436392266932	0	9
671	671	118.218162409661	-32.6436392266932	0	9
672	672	118.228793420769	-32.6436392266932	0	9
673	673	118.239424431878	-32.6436392266932	0	9
674	674	118.250055442986	-32.6436392266932	0	9
675	675	118.260686454094	-32.6436392266932	0	9
676	676	118.271317465202	-32.6436392266932	0	9
677	677	118.28194847631	-32.6436392266932	0	9
678	678	118.292579487418	-32.6436392266932	0	9
679	679	118.303210498527	-32.6436392266932	24.4570953244725	9
680	680	118.313841509635	-32.6436392266932	87.7200576851444	9
681	681	118.324472520743	-32.6436392266932	47.6755653565274	9
682	682	118.335103531851	-32.6436392266932	31.8437038419155	9
683	683	118.345734542959	-32.6436392266932	0	9
684	684	118.356365554068	-32.6436392266932	0	9
685	685	118.366996565176	-32.6436392266932	0	9
686	686	118.377627576284	-32.6436392266932	0	9
687	687	118.388258587392	-32.6436392266932	0	9
688	688	118.3988895985	-32.6436392266932	0	9
689	689	118.409520609608	-32.6436392266932	0	9
690	690	118.420151620717	-32.6436392266932	0	9
691	691	118.430782631825	-32.6436392266932	0	9
692	692	118.441413642933	-32.6436392266932	0	9
693	693	118.452044654041	-32.6436392266932	0	9
694	694	118.462675665149	-32.6436392266932	0	9
695	695	118.473306676257	-32.6436392266932	15.0732172492302	9
696	696	118.483937687366	-32.6436392266932	0	9
697	697	118.494568698474	-32.6436392266932	3.88907702853628	9
698	698	118.505199709582	-32.6436392266932	0	9
699	699	118.51583072069	-32.6436392266932	0	9
700	700	118.526461731798	-32.6436392266932	0	9
701	701	118.005542187498	-32.6542702378011	0	9
702	702	118.016173198606	-32.6542702378011	0	9
703	703	118.026804209714	-32.6542702378011	0	9
704	704	118.037435220822	-32.6542702378011	0	9
705	705	118.04806623193	-32.6542702378011	0	9
706	706	118.058697243039	-32.6542702378011	3.46559730402267	9
707	707	118.069328254147	-32.6542702378011	45.0224169724149	9
708	708	118.079959265255	-32.6542702378011	7.80256898234964	9
709	709	118.090590276363	-32.6542702378011	0	9
710	710	118.101221287471	-32.6542702378011	0	9
711	711	118.111852298579	-32.6542702378011	0	9
712	712	118.122483309688	-32.6542702378011	3.93563354187265	9
713	713	118.133114320796	-32.6542702378011	47.8072483298874	9
714	714	118.143745331904	-32.6542702378011	97.6993245193261	9
715	715	118.154376343012	-32.6542702378011	76.1147242773779	9
716	716	118.16500735412	-32.6542702378011	96.1182061669548	9
717	717	118.175638365228	-32.6542702378011	98.3157956678347	9
718	718	118.186269376337	-32.6542702378011	10.856442322214	9
719	719	118.196900387445	-32.6542702378011	0	9
720	720	118.207531398553	-32.6542702378011	0	9
721	721	118.218162409661	-32.6542702378011	0	9
722	722	118.228793420769	-32.6542702378011	0	9
723	723	118.239424431878	-32.6542702378011	0	9
724	724	118.250055442986	-32.6542702378011	0	9
725	725	118.260686454094	-32.6542702378011	0	9
726	726	118.271317465202	-32.6542702378011	0	9
727	727	118.28194847631	-32.6542702378011	0	9
728	728	118.292579487418	-32.6542702378011	0	9
729	729	118.303210498527	-32.6542702378011	0	9
730	730	118.313841509635	-32.6542702378011	17.7183649928908	9
731	731	118.324472520743	-32.6542702378011	15.3654401952512	9
732	732	118.335103531851	-32.6542702378011	48.9069457786931	9
733	733	118.345734542959	-32.6542702378011	0	9
734	734	118.356365554068	-32.6542702378011	0	9
735	735	118.366996565176	-32.6542702378011	0	9
736	736	118.377627576284	-32.6542702378011	0	9
737	737	118.388258587392	-32.6542702378011	0	9
738	738	118.3988895985	-32.6542702378011	0	9
739	739	118.409520609608	-32.6542702378011	0	9
740	740	118.420151620717	-32.6542702378011	0	9
741	741	118.430782631825	-32.6542702378011	0	9
742	742	118.441413642933	-32.6542702378011	0	9
743	743	118.452044654041	-32.6542702378011	0	9
744	744	118.462675665149	-32.6542702378011	0	9
745	745	118.473306676257	-32.6542702378011	50.0162834322295	9
746	746	118.483937687366	-32.6542702378011	0	9
747	747	118.494568698474	-32.6542702378011	3.88890164821781	9
748	748	118.505199709582	-32.6542702378011	0	9
749	749	118.51583072069	-32.6542702378011	0	9
750	750	118.526461731798	-32.6542702378011	0	9
751	751	118.005542187498	-32.6649012489091	0	9
752	752	118.016173198606	-32.6649012489091	0	9
753	753	118.026804209714	-32.6649012489091	0	9
754	754	118.037435220822	-32.6649012489091	0	9
755	755	118.04806623193	-32.6649012489091	0	9
756	756	118.058697243039	-32.6649012489091	3.94389069348328	9
757	757	118.069328254147	-32.6649012489091	0	9
758	758	118.079959265255	-32.6649012489091	25.9278381177369	9
759	759	118.090590276363	-32.6649012489091	15.2949119188226	9
760	760	118.101221287471	-32.6649012489091	0	9
761	761	118.111852298579	-32.6649012489091	38.9310608832706	9
762	762	118.122483309688	-32.6649012489091	53.3698293674611	9
763	763	118.133114320796	-32.6649012489091	95.2386880194871	9
764	764	118.143745331904	-32.6649012489091	91.2934690697267	9
765	765	118.154376343012	-32.6649012489091	91.0873399467855	9
766	766	118.16500735412	-32.6649012489091	69.8369574497314	9
767	767	118.175638365228	-32.6649012489091	65.342497040381	9
768	768	118.186269376337	-32.6649012489091	0	9
769	769	118.196900387445	-32.6649012489091	0	9
770	770	118.207531398553	-32.6649012489091	0	9
771	771	118.218162409661	-32.6649012489091	0	9
772	772	118.228793420769	-32.6649012489091	0	9
773	773	118.239424431878	-32.6649012489091	0	9
774	774	118.250055442986	-32.6649012489091	0	9
775	775	118.260686454094	-32.6649012489091	0	9
776	776	118.271317465202	-32.6649012489091	0	9
777	777	118.28194847631	-32.6649012489091	0	9
778	778	118.292579487418	-32.6649012489091	0	9
779	779	118.303210498527	-32.6649012489091	0	9
780	780	118.313841509635	-32.6649012489091	0	9
781	781	118.324472520743	-32.6649012489091	0	9
782	782	118.335103531851	-32.6649012489091	0	9
783	783	118.345734542959	-32.6649012489091	0	9
784	784	118.356365554068	-32.6649012489091	0	9
785	785	118.366996565176	-32.6649012489091	0	9
786	786	118.377627576284	-32.6649012489091	0	9
787	787	118.388258587392	-32.6649012489091	0	9
788	788	118.3988895985	-32.6649012489091	0	9
789	789	118.409520609608	-32.6649012489091	0	9
790	790	118.420151620717	-32.6649012489091	0	9
791	791	118.430782631825	-32.6649012489091	0	9
792	792	118.441413642933	-32.6649012489091	0	9
793	793	118.452044654041	-32.6649012489091	0	9
794	794	118.462675665149	-32.6649012489091	0	9
795	795	118.473306676257	-32.6649012489091	0	9
796	796	118.483937687366	-32.6649012489091	15.054270381458	9
797	797	118.494568698474	-32.6649012489091	7.70389544538349	9
798	798	118.505199709582	-32.6649012489091	3.90067106602973	9
799	799	118.51583072069	-32.6649012489091	3.90153875171173	9
800	800	118.526461731798	-32.6649012489091	0	9
801	801	118.005542187498	-32.675532260017	0	9
802	802	118.016173198606	-32.675532260017	0	9
803	803	118.026804209714	-32.675532260017	0	9
804	804	118.037435220822	-32.675532260017	7.77012049923678	9
805	805	118.04806623193	-32.675532260017	0	9
806	806	118.058697243039	-32.675532260017	0	9
807	807	118.069328254147	-32.675532260017	0	9
808	808	118.079959265255	-32.675532260017	7.76724325032452	9
809	809	118.090590276363	-32.675532260017	35.7048664390438	9
810	810	118.101221287471	-32.675532260017	25.8155799157109	9
811	811	118.111852298579	-32.675532260017	72.1948794452729	9
812	812	118.122483309688	-32.675532260017	11.5136199470837	9
813	813	118.133114320796	-32.675532260017	15.1752849114326	9
814	814	118.143745331904	-32.675532260017	3.90748543194033	9
815	815	118.154376343012	-32.675532260017	44.6196822474398	9
816	816	118.16500735412	-32.675532260017	41.6321185336763	9
817	817	118.175638365228	-32.675532260017	0	9
818	818	118.186269376337	-32.675532260017	0	9
819	819	118.196900387445	-32.675532260017	0	9
820	820	118.207531398553	-32.675532260017	0	9
821	821	118.218162409661	-32.675532260017	0	9
822	822	118.228793420769	-32.675532260017	0	9
823	823	118.239424431878	-32.675532260017	0	9
824	824	118.250055442986	-32.675532260017	0	9
825	825	118.260686454094	-32.675532260017	0	9
826	826	118.271317465202	-32.675532260017	0	9
827	827	118.28194847631	-32.675532260017	0	9
828	828	118.292579487418	-32.675532260017	0	9
829	829	118.303210498527	-32.675532260017	0	9
830	830	118.313841509635	-32.675532260017	0	9
831	831	118.324472520743	-32.675532260017	0	9
832	832	118.335103531851	-32.675532260017	0	9
833	833	118.345734542959	-32.675532260017	0	9
834	834	118.356365554068	-32.675532260017	0	9
835	835	118.366996565176	-32.675532260017	0	9
836	836	118.377627576284	-32.675532260017	0	9
837	837	118.388258587392	-32.675532260017	0	9
838	838	118.3988895985	-32.675532260017	0	9
839	839	118.409520609608	-32.675532260017	0	9
840	840	118.420151620717	-32.675532260017	0	9
841	841	118.430782631825	-32.675532260017	0	9
842	842	118.441413642933	-32.675532260017	0	9
843	843	118.452044654041	-32.675532260017	0	9
844	844	118.462675665149	-32.675532260017	0	9
845	845	118.473306676257	-32.675532260017	0	9
846	846	118.483937687366	-32.675532260017	11.4249064218326	9
847	847	118.494568698474	-32.675532260017	22.1498580336795	9
848	848	118.505199709582	-32.675532260017	0	9
849	849	118.51583072069	-32.675532260017	11.4733500935446	9
850	850	118.526461731798	-32.675532260017	0	9
851	851	118.005542187498	-32.686163271125	0	9
852	852	118.016173198606	-32.686163271125	0	9
853	853	118.026804209714	-32.686163271125	0	9
854	854	118.037435220822	-32.686163271125	38.7435405870257	9
855	855	118.04806623193	-32.686163271125	25.7651808709133	9
856	856	118.058697243039	-32.686163271125	3.91167004439801	9
857	857	118.069328254147	-32.686163271125	3.91106255809627	9
858	858	118.079959265255	-32.686163271125	0	9
859	859	118.090590276363	-32.686163271125	0	9
860	860	118.101221287471	-32.686163271125	0	9
861	861	118.111852298579	-32.686163271125	0	9
862	862	118.122483309688	-32.686163271125	0	9
863	863	118.133114320796	-32.686163271125	11.4502731516762	9
864	864	118.143745331904	-32.686163271125	11.4542296905104	9
865	865	118.154376343012	-32.686163271125	0	9
866	866	118.16500735412	-32.686163271125	0	9
867	867	118.175638365228	-32.686163271125	0	9
868	868	118.186269376337	-32.686163271125	0	9
869	869	118.196900387445	-32.686163271125	0	9
870	870	118.207531398553	-32.686163271125	0	9
871	871	118.218162409661	-32.686163271125	0	9
872	872	118.228793420769	-32.686163271125	0	9
873	873	118.239424431878	-32.686163271125	0	9
874	874	118.250055442986	-32.686163271125	0	9
875	875	118.260686454094	-32.686163271125	0	9
876	876	118.271317465202	-32.686163271125	0	9
877	877	118.28194847631	-32.686163271125	0	9
878	878	118.292579487418	-32.686163271125	0	9
879	879	118.303210498527	-32.686163271125	0	9
880	880	118.313841509635	-32.686163271125	0	9
881	881	118.324472520743	-32.686163271125	0	9
882	882	118.335103531851	-32.686163271125	0	9
883	883	118.345734542959	-32.686163271125	0	9
884	884	118.356365554068	-32.686163271125	0	9
885	885	118.366996565176	-32.686163271125	0	9
886	886	118.377627576284	-32.686163271125	0	9
887	887	118.388258587392	-32.686163271125	0	9
888	888	118.3988895985	-32.686163271125	0	9
889	889	118.409520609608	-32.686163271125	0	9
890	890	118.420151620717	-32.686163271125	0	9
891	891	118.430782631825	-32.686163271125	0	9
892	892	118.441413642933	-32.686163271125	0	9
893	893	118.452044654041	-32.686163271125	6.69573302120292	9
894	894	118.462675665149	-32.686163271125	0	9
895	895	118.473306676257	-32.686163271125	52.7753782833505	9
896	896	118.483937687366	-32.686163271125	0	9
897	897	118.494568698474	-32.686163271125	0	9
898	898	118.505199709582	-32.686163271125	0	9
899	899	118.51583072069	-32.686163271125	0	9
900	900	118.526461731798	-32.686163271125	0	9
901	901	118.005542187498	-32.696794282233	15.1961847550509	9
902	902	118.016173198606	-32.696794282233	0	9
903	903	118.026804209714	-32.696794282233	0	9
904	904	118.037435220822	-32.696794282233	0	9
905	905	118.04806623193	-32.696794282233	0	9
906	906	118.058697243039	-32.696794282233	0	9
907	907	118.069328254147	-32.696794282233	0	9
908	908	118.079959265255	-32.696794282233	11.4476503446271	9
909	909	118.090590276363	-32.696794282233	3.89231623955449	9
910	910	118.101221287471	-32.696794282233	3.89194030861479	9
911	911	118.111852298579	-32.696794282233	18.6344695795845	9
912	912	118.122483309688	-32.696794282233	11.4262375436689	9
913	913	118.133114320796	-32.696794282233	0	9
914	914	118.143745331904	-32.696794282233	47.2543066945435	9
915	915	118.154376343012	-32.696794282233	35.3724374975643	9
916	916	118.16500735412	-32.696794282233	0	9
917	917	118.175638365228	-32.696794282233	0	9
918	918	118.186269376337	-32.696794282233	0	9
919	919	118.196900387445	-32.696794282233	0	9
920	920	118.207531398553	-32.696794282233	0	9
921	921	118.218162409661	-32.696794282233	0	9
922	922	118.228793420769	-32.696794282233	0	9
923	923	118.239424431878	-32.696794282233	0	9
924	924	118.250055442986	-32.696794282233	0	9
925	925	118.260686454094	-32.696794282233	0	9
926	926	118.271317465202	-32.696794282233	0	9
927	927	118.28194847631	-32.696794282233	0	9
928	928	118.292579487418	-32.696794282233	0	9
929	929	118.303210498527	-32.696794282233	0	9
930	930	118.313841509635	-32.696794282233	0	9
931	931	118.324472520743	-32.696794282233	0	9
932	932	118.335103531851	-32.696794282233	0	9
933	933	118.345734542959	-32.696794282233	0	9
934	934	118.356365554068	-32.696794282233	0	9
935	935	118.366996565176	-32.696794282233	0	9
936	936	118.377627576284	-32.696794282233	0	9
937	937	118.388258587392	-32.696794282233	0	9
938	938	118.3988895985	-32.696794282233	0	9
939	939	118.409520609608	-32.696794282233	0	9
940	940	118.420151620717	-32.696794282233	0	9
941	941	118.430782631825	-32.696794282233	0	9
942	942	118.441413642933	-32.696794282233	0	9
943	943	118.452044654041	-32.696794282233	50.9156176282067	9
944	944	118.462675665149	-32.696794282233	0	9
945	945	118.473306676257	-32.696794282233	0	9
946	946	118.483937687366	-32.696794282233	3.7720580524823	9
947	947	118.494568698474	-32.696794282233	0	9
948	948	118.505199709582	-32.696794282233	0	9
949	949	118.51583072069	-32.696794282233	0	9
950	950	118.526461731798	-32.696794282233	3.90783680605482	9
951	951	118.005542187498	-32.7074252933409	18.8030413549423	9
952	952	118.016173198606	-32.7074252933409	0	9
953	953	118.026804209714	-32.7074252933409	0	9
954	954	118.037435220822	-32.7074252933409	7.71249804422574	9
955	955	118.04806623193	-32.7074252933409	0	9
956	956	118.058697243039	-32.7074252933409	7.70237120384388	9
957	957	118.069328254147	-32.7074252933409	3.89186788627791	9
958	958	118.079959265255	-32.7074252933409	3.88140534384629	9
959	959	118.090590276363	-32.7074252933409	3.87822710382832	9
960	960	118.101221287471	-32.7074252933409	0	9
961	961	118.111852298579	-32.7074252933409	35.1572379274923	9
962	962	118.122483309688	-32.7074252933409	64.7867797253182	9
963	963	118.133114320796	-32.7074252933409	25.4250664460787	9
964	964	118.143745331904	-32.7074252933409	28.7997523901041	9
965	965	118.154376343012	-32.7074252933409	32.1202770519666	9
966	966	118.16500735412	-32.7074252933409	0	9
967	967	118.175638365228	-32.7074252933409	0	9
968	968	118.186269376337	-32.7074252933409	0	9
969	969	118.196900387445	-32.7074252933409	0	9
970	970	118.207531398553	-32.7074252933409	0	9
971	971	118.218162409661	-32.7074252933409	0	9
972	972	118.228793420769	-32.7074252933409	0	9
973	973	118.239424431878	-32.7074252933409	0	9
974	974	118.250055442986	-32.7074252933409	0	9
975	975	118.260686454094	-32.7074252933409	0	9
976	976	118.271317465202	-32.7074252933409	0	9
977	977	118.28194847631	-32.7074252933409	0	9
978	978	118.292579487418	-32.7074252933409	0	9
979	979	118.303210498527	-32.7074252933409	3.80738142407106	9
980	980	118.313841509635	-32.7074252933409	0	9
981	981	118.324472520743	-32.7074252933409	0	9
982	982	118.335103531851	-32.7074252933409	0	9
983	983	118.345734542959	-32.7074252933409	0	9
984	984	118.356365554068	-32.7074252933409	0	9
985	985	118.366996565176	-32.7074252933409	0	9
986	986	118.377627576284	-32.7074252933409	0	9
987	987	118.388258587392	-32.7074252933409	0	9
988	988	118.3988895985	-32.7074252933409	0	9
989	989	118.409520609608	-32.7074252933409	0	9
990	990	118.420151620717	-32.7074252933409	0	9
991	991	118.430782631825	-32.7074252933409	0	9
992	992	118.441413642933	-32.7074252933409	7.73897899604	9
993	993	118.452044654041	-32.7074252933409	0	9
994	994	118.462675665149	-32.7074252933409	0	9
995	995	118.473306676257	-32.7074252933409	0	9
996	996	118.483937687366	-32.7074252933409	0	9
997	997	118.494568698474	-32.7074252933409	0	9
998	998	118.505199709582	-32.7074252933409	0	9
999	999	118.51583072069	-32.7074252933409	3.90527208775784	9
1000	1000	118.526461731798	-32.7074252933409	22.2613515809052	9
1001	1001	118.005542187498	-32.7180563044489	0	9
1002	1002	118.016173198606	-32.7180563044489	0	9
1003	1003	118.026804209714	-32.7180563044489	14.9634229935525	9
1004	1004	118.037435220822	-32.7180563044489	11.450461207401	9
1005	1005	118.04806623193	-32.7180563044489	3.89347042774979	9
1006	1006	118.058697243039	-32.7180563044489	35.3654348601258	9
1007	1007	118.069328254147	-32.7180563044489	47.2655526521512	9
1008	1008	118.079959265255	-32.7180563044489	3.88340779419885	9
1009	1009	118.090590276363	-32.7180563044489	67.289208249966	9
1010	1010	118.101221287471	-32.7180563044489	28.8579566935701	9
1011	1011	118.111852298579	-32.7180563044489	38.3152488777584	9
1012	1012	118.122483309688	-32.7180563044489	7.66400771938215	9
1013	1013	118.133114320796	-32.7180563044489	38.2573005131364	9
1014	1014	118.143745331904	-32.7180563044489	3.87515204793532	9
1015	1015	118.154376343012	-32.7180563044489	11.4319398781312	9
1016	1016	118.16500735412	-32.7180563044489	0	9
1017	1017	118.175638365228	-32.7180563044489	0	9
1018	1018	118.186269376337	-32.7180563044489	0	9
1019	1019	118.196900387445	-32.7180563044489	0	9
1020	1020	118.207531398553	-32.7180563044489	0	9
1021	1021	118.218162409661	-32.7180563044489	0	9
1022	1022	118.228793420769	-32.7180563044489	0	9
1023	1023	118.239424431878	-32.7180563044489	0	9
1024	1024	118.250055442986	-32.7180563044489	0	9
1025	1025	118.260686454094	-32.7180563044489	0	9
1026	1026	118.271317465202	-32.7180563044489	12.2651692385758	9
1027	1027	118.28194847631	-32.7180563044489	79.7877279388671	9
1028	1028	118.292579487418	-32.7180563044489	62.9188436687415	9
1029	1029	118.303210498527	-32.7180563044489	0	9
1030	1030	118.313841509635	-32.7180563044489	3.89032138823253	9
1031	1031	118.324472520743	-32.7180563044489	3.89936002434372	9
1032	1032	118.335103531851	-32.7180563044489	0	9
1033	1033	118.345734542959	-32.7180563044489	0	9
1034	1034	118.356365554068	-32.7180563044489	0	9
1035	1035	118.366996565176	-32.7180563044489	0	9
1036	1036	118.377627576284	-32.7180563044489	0	9
1037	1037	118.388258587392	-32.7180563044489	0	9
1038	1038	118.3988895985	-32.7180563044489	0	9
1039	1039	118.409520609608	-32.7180563044489	0	9
1040	1040	118.420151620717	-32.7180563044489	0	9
1041	1041	118.430782631825	-32.7180563044489	0	9
1042	1042	118.441413642933	-32.7180563044489	0	9
1043	1043	118.452044654041	-32.7180563044489	0	9
1044	1044	118.462675665149	-32.7180563044489	0	9
1045	1045	118.473306676257	-32.7180563044489	0	9
1046	1046	118.483937687366	-32.7180563044489	0	9
1047	1047	118.494568698474	-32.7180563044489	0	9
1048	1048	118.505199709582	-32.7180563044489	0	9
1049	1049	118.51583072069	-32.7180563044489	3.2730875538602	9
1050	1050	118.526461731798	-32.7180563044489	29.0587688833805	9
1051	1051	118.005542187498	-32.7286873155568	0	9
1052	1052	118.016173198606	-32.7286873155568	0	9
1053	1053	118.026804209714	-32.7286873155568	0	9
1054	1054	118.037435220822	-32.7286873155568	7.70916959868658	9
1055	1055	118.04806623193	-32.7286873155568	35.3837901255922	9
1056	1056	118.058697243039	-32.7286873155568	11.4391559247112	9
1057	1057	118.069328254147	-32.7286873155568	65.1802135309308	9
1058	1058	118.079959265255	-32.7286873155568	3.88969870690985	9
1059	1059	118.090590276363	-32.7286873155568	57.9358415706816	9
1060	1060	118.101221287471	-32.7286873155568	38.4051661292133	9
1061	1061	118.111852298579	-32.7286873155568	3.88408588655638	9
1062	1062	118.122483309688	-32.7286873155568	25.5279446205947	9
1063	1063	118.133114320796	-32.7286873155568	38.4215130458631	9
1064	1064	118.143745331904	-32.7286873155568	14.6365064450262	9
1065	1065	118.154376343012	-32.7286873155568	15.1112693489329	9
1066	1066	118.16500735412	-32.7286873155568	0	9
1067	1067	118.175638365228	-32.7286873155568	0	9
1068	1068	118.186269376337	-32.7286873155568	0	9
1069	1069	118.196900387445	-32.7286873155568	0	9
1070	1070	118.207531398553	-32.7286873155568	0	9
1071	1071	118.218162409661	-32.7286873155568	3.83379589194641	9
1072	1072	118.228793420769	-32.7286873155568	0	9
1073	1073	118.239424431878	-32.7286873155568	0	9
1074	1074	118.250055442986	-32.7286873155568	0	9
1075	1075	118.260686454094	-32.7286873155568	4.2533359389406	9
1076	1076	118.271317465202	-32.7286873155568	9.44485474132586	9
1077	1077	118.28194847631	-32.7286873155568	7.71033594986995	9
1078	1078	118.292579487418	-32.7286873155568	70.8471517967773	9
1079	1079	118.303210498527	-32.7286873155568	0	9
1080	1080	118.313841509635	-32.7286873155568	0	9
1081	1081	118.324472520743	-32.7286873155568	0	9
1082	1082	118.335103531851	-32.7286873155568	0	9
1083	1083	118.345734542959	-32.7286873155568	0	9
1084	1084	118.356365554068	-32.7286873155568	0	9
1085	1085	118.366996565176	-32.7286873155568	0	9
1086	1086	118.377627576284	-32.7286873155568	0	9
1087	1087	118.388258587392	-32.7286873155568	0	9
1088	1088	118.3988895985	-32.7286873155568	0	9
1089	1089	118.409520609608	-32.7286873155568	0	9
1090	1090	118.420151620717	-32.7286873155568	0	9
1091	1091	118.430782631825	-32.7286873155568	0	9
1092	1092	118.441413642933	-32.7286873155568	0	9
1093	1093	118.452044654041	-32.7286873155568	0	9
1094	1094	118.462675665149	-32.7286873155568	0	9
1095	1095	118.473306676257	-32.7286873155568	0	9
1096	1096	118.483937687366	-32.7286873155568	0	9
1097	1097	118.494568698474	-32.7286873155568	0	9
1098	1098	118.505199709582	-32.7286873155568	0	9
1099	1099	118.51583072069	-32.7286873155568	0	9
1100	1100	118.526461731798	-32.7286873155568	3.43527521546374	9
1101	1101	118.005542187498	-32.7393183266648	0	9
1102	1102	118.016173198606	-32.7393183266648	0	9
1103	1103	118.026804209714	-32.7393183266648	38.5095220866116	9
1104	1104	118.037435220822	-32.7393183266648	35.3936240904725	9
1105	1105	118.04806623193	-32.7393183266648	0	9
1106	1106	118.058697243039	-32.7393183266648	0	9
1107	1107	118.069328254147	-32.7393183266648	0	9
1108	1108	118.079959265255	-32.7393183266648	0	9
1109	1109	118.090590276363	-32.7393183266648	55.4977064999964	9
1110	1110	118.101221287471	-32.7393183266648	3.89115568018054	9
1111	1111	118.111852298579	-32.7393183266648	0	9
1112	1112	118.122483309688	-32.7393183266648	3.89035782149481	9
1113	1113	118.133114320796	-32.7393183266648	0	9
1114	1114	118.143745331904	-32.7393183266648	0	9
1115	1115	118.154376343012	-32.7393183266648	0	9
1116	1116	118.16500735412	-32.7393183266648	0	9
1117	1117	118.175638365228	-32.7393183266648	0	9
1118	1118	118.186269376337	-32.7393183266648	0	9
1119	1119	118.196900387445	-32.7393183266648	0	9
1120	1120	118.207531398553	-32.7393183266648	0	9
1121	1121	118.218162409661	-32.7393183266648	21.106444702268	9
1122	1122	118.228793420769	-32.7393183266648	0	9
1123	1123	118.239424431878	-32.7393183266648	0	9
1124	1124	118.250055442986	-32.7393183266648	0	9
1125	1125	118.260686454094	-32.7393183266648	0	9
1126	1126	118.271317465202	-32.7393183266648	18.7000379929262	9
1127	1127	118.28194847631	-32.7393183266648	81.0782703779324	9
1128	1128	118.292579487418	-32.7393183266648	72.8410714325707	9
1129	1129	118.303210498527	-32.7393183266648	3.91168688857345	9
1130	1130	118.313841509635	-32.7393183266648	0	9
1131	1131	118.324472520743	-32.7393183266648	0	9
1132	1132	118.335103531851	-32.7393183266648	0	9
1133	1133	118.345734542959	-32.7393183266648	0	9
1134	1134	118.356365554068	-32.7393183266648	0	9
1135	1135	118.366996565176	-32.7393183266648	0	9
1136	1136	118.377627576284	-32.7393183266648	0	9
1137	1137	118.388258587392	-32.7393183266648	0	9
1138	1138	118.3988895985	-32.7393183266648	0	9
1139	1139	118.409520609608	-32.7393183266648	0	9
1140	1140	118.420151620717	-32.7393183266648	0	9
1141	1141	118.430782631825	-32.7393183266648	0	9
1142	1142	118.441413642933	-32.7393183266648	0	9
1143	1143	118.452044654041	-32.7393183266648	0	9
1144	1144	118.462675665149	-32.7393183266648	0	9
1145	1145	118.473306676257	-32.7393183266648	0	9
1146	1146	118.483937687366	-32.7393183266648	0	9
1147	1147	118.494568698474	-32.7393183266648	0	9
1148	1148	118.505199709582	-32.7393183266648	0	9
1149	1149	118.51583072069	-32.7393183266648	0	9
1150	1150	118.526461731798	-32.7393183266648	0	9
1151	1151	118.005542187498	-32.7499493377727	0	9
1152	1152	118.016173198606	-32.7499493377727	0	9
1153	1153	118.026804209714	-32.7499493377727	41.0496598913472	9
1154	1154	118.037435220822	-32.7499493377727	0	9
1155	1155	118.04806623193	-32.7499493377727	0	9
1156	1156	118.058697243039	-32.7499493377727	0	9
1157	1157	118.069328254147	-32.7499493377727	0	9
1158	1158	118.079959265255	-32.7499493377727	3.89862924296806	9
1159	1159	118.090590276363	-32.7499493377727	22.2192347671051	9
1160	1160	118.101221287471	-32.7499493377727	25.6480609776937	9
1161	1161	118.111852298579	-32.7499493377727	0	9
1162	1162	118.122483309688	-32.7499493377727	0	9
1163	1163	118.133114320796	-32.7499493377727	0	9
1164	1164	118.143745331904	-32.7499493377727	0	9
1165	1165	118.154376343012	-32.7499493377727	0	9
1166	1166	118.16500735412	-32.7499493377727	0	9
1167	1167	118.175638365228	-32.7499493377727	0	9
1168	1168	118.186269376337	-32.7499493377727	0	9
1169	1169	118.196900387445	-32.7499493377727	0	9
1170	1170	118.207531398553	-32.7499493377727	0	9
1171	1171	118.218162409661	-32.7499493377727	0	9
1172	1172	118.228793420769	-32.7499493377727	7.73650761437206	9
1173	1173	118.239424431878	-32.7499493377727	3.90761391415337	9
1174	1174	118.250055442986	-32.7499493377727	7.73224285202908	9
1175	1175	118.260686454094	-32.7499493377727	0	9
1176	1176	118.271317465202	-32.7499493377727	22.2432386891409	9
1177	1177	118.28194847631	-32.7499493377727	15.1466819520025	9
1178	1178	118.292579487418	-32.7499493377727	0	9
1179	1179	118.303210498527	-32.7499493377727	0	9
1180	1180	118.313841509635	-32.7499493377727	0	9
1181	1181	118.324472520743	-32.7499493377727	0	9
1182	1182	118.335103531851	-32.7499493377727	0	9
1183	1183	118.345734542959	-32.7499493377727	0	9
1184	1184	118.356365554068	-32.7499493377727	0	9
1185	1185	118.366996565176	-32.7499493377727	0	9
1186	1186	118.377627576284	-32.7499493377727	0	9
1187	1187	118.388258587392	-32.7499493377727	0	9
1188	1188	118.3988895985	-32.7499493377727	0	9
1189	1189	118.409520609608	-32.7499493377727	0	9
1190	1190	118.420151620717	-32.7499493377727	0	9
1191	1191	118.430782631825	-32.7499493377727	0	9
1192	1192	118.441413642933	-32.7499493377727	0	9
1193	1193	118.452044654041	-32.7499493377727	0	9
1194	1194	118.462675665149	-32.7499493377727	0	9
1195	1195	118.473306676257	-32.7499493377727	0	9
1196	1196	118.483937687366	-32.7499493377727	0	9
1197	1197	118.494568698474	-32.7499493377727	0	9
1198	1198	118.505199709582	-32.7499493377727	0	9
1199	1199	118.51583072069	-32.7499493377727	0	9
1200	1200	118.526461731798	-32.7499493377727	0	9
1201	1201	118.005542187498	-32.7605803488807	0	9
1202	1202	118.016173198606	-32.7605803488807	0	9
1203	1203	118.026804209714	-32.7605803488807	82.5343296723156	9
1204	1204	118.037435220822	-32.7605803488807	28.925805457368	9
1205	1205	118.04806623193	-32.7605803488807	25.6076499193442	9
1206	1206	118.058697243039	-32.7605803488807	55.5444421821495	9
1207	1207	118.069328254147	-32.7605803488807	7.71753113849412	9
1208	1208	118.079959265255	-32.7605803488807	0	9
1209	1209	118.090590276363	-32.7605803488807	0	9
1210	1210	118.101221287471	-32.7605803488807	0	9
1211	1211	118.111852298579	-32.7605803488807	7.50305074565735	9
1212	1212	118.122483309688	-32.7605803488807	0	9
1213	1213	118.133114320796	-32.7605803488807	0	9
1214	1214	118.143745331904	-32.7605803488807	0	9
1215	1215	118.154376343012	-32.7605803488807	0	9
1216	1216	118.16500735412	-32.7605803488807	0	9
1217	1217	118.175638365228	-32.7605803488807	0	9
1218	1218	118.186269376337	-32.7605803488807	0	9
1219	1219	118.196900387445	-32.7605803488807	0	9
1220	1220	118.207531398553	-32.7605803488807	0	9
1221	1221	118.218162409661	-32.7605803488807	0	9
1222	1222	118.228793420769	-32.7605803488807	0	9
1223	1223	118.239424431878	-32.7605803488807	29.0482022037356	9
1224	1224	118.250055442986	-32.7605803488807	0	9
1225	1225	118.260686454094	-32.7605803488807	3.90746257790072	9
1226	1226	118.271317465202	-32.7605803488807	0	9
1227	1227	118.28194847631	-32.7605803488807	0	9
1228	1228	118.292579487418	-32.7605803488807	0	9
1229	1229	118.303210498527	-32.7605803488807	0	9
1230	1230	118.313841509635	-32.7605803488807	0	9
1231	1231	118.324472520743	-32.7605803488807	0	9
1232	1232	118.335103531851	-32.7605803488807	0	9
1233	1233	118.345734542959	-32.7605803488807	0	9
1234	1234	118.356365554068	-32.7605803488807	0	9
1235	1235	118.366996565176	-32.7605803488807	0	9
1236	1236	118.377627576284	-32.7605803488807	0	9
1237	1237	118.388258587392	-32.7605803488807	0	9
1238	1238	118.3988895985	-32.7605803488807	0	9
1239	1239	118.409520609608	-32.7605803488807	0	9
1240	1240	118.420151620717	-32.7605803488807	0	9
1241	1241	118.430782631825	-32.7605803488807	0	9
1242	1242	118.441413642933	-32.7605803488807	0	9
1243	1243	118.452044654041	-32.7605803488807	0	9
1244	1244	118.462675665149	-32.7605803488807	0	9
1245	1245	118.473306676257	-32.7605803488807	0	9
1246	1246	118.483937687366	-32.7605803488807	0	9
1247	1247	118.494568698474	-32.7605803488807	0	9
1248	1248	118.505199709582	-32.7605803488807	0	9
1249	1249	118.51583072069	-32.7605803488807	0	9
1250	1250	118.526461731798	-32.7605803488807	0	9
1251	1251	118.005542187498	-32.7712113599886	42.5902495183382	9
1252	1252	118.016173198606	-32.7712113599886	25.3555647779655	9
1253	1253	118.026804209714	-32.7712113599886	32.2060848164436	9
1254	1254	118.037435220822	-32.7712113599886	44.4449336673794	9
1255	1255	118.04806623193	-32.7712113599886	15.0967609991064	9
1256	1256	118.058697243039	-32.7712113599886	0	9
1257	1257	118.069328254147	-32.7712113599886	0	9
1258	1258	118.079959265255	-32.7712113599886	0	9
1259	1259	118.090590276363	-32.7712113599886	0	9
1260	1260	118.101221287471	-32.7712113599886	0	9
1261	1261	118.111852298579	-32.7712113599886	0	9
1262	1262	118.122483309688	-32.7712113599886	0	9
1263	1263	118.133114320796	-32.7712113599886	0	9
1264	1264	118.143745331904	-32.7712113599886	0	9
1265	1265	118.154376343012	-32.7712113599886	0	9
1266	1266	118.16500735412	-32.7712113599886	0	9
1267	1267	118.175638365228	-32.7712113599886	0	9
1268	1268	118.186269376337	-32.7712113599886	0	9
1269	1269	118.196900387445	-32.7712113599886	0	9
1270	1270	118.207531398553	-32.7712113599886	3.87223892674616	9
1271	1271	118.218162409661	-32.7712113599886	0	9
1272	1272	118.228793420769	-32.7712113599886	0	9
1273	1273	118.239424431878	-32.7712113599886	0	9
1274	1274	118.250055442986	-32.7712113599886	25.6905376636661	9
1275	1275	118.260686454094	-32.7712113599886	0	9
1276	1276	118.271317465202	-32.7712113599886	0	9
1277	1277	118.28194847631	-32.7712113599886	0	9
1278	1278	118.292579487418	-32.7712113599886	0	9
1279	1279	118.303210498527	-32.7712113599886	0	9
1280	1280	118.313841509635	-32.7712113599886	0	9
1281	1281	118.324472520743	-32.7712113599886	0	9
1282	1282	118.335103531851	-32.7712113599886	0	9
1283	1283	118.345734542959	-32.7712113599886	0	9
1284	1284	118.356365554068	-32.7712113599886	0	9
1285	1285	118.366996565176	-32.7712113599886	0	9
1286	1286	118.377627576284	-32.7712113599886	0	9
1287	1287	118.388258587392	-32.7712113599886	0	9
1288	1288	118.3988895985	-32.7712113599886	0	9
1289	1289	118.409520609608	-32.7712113599886	0	9
1290	1290	118.420151620717	-32.7712113599886	0	9
1291	1291	118.430782631825	-32.7712113599886	0	9
1292	1292	118.441413642933	-32.7712113599886	0	9
1293	1293	118.452044654041	-32.7712113599886	0	9
1294	1294	118.462675665149	-32.7712113599886	0	9
1295	1295	118.473306676257	-32.7712113599886	0	9
1296	1296	118.483937687366	-32.7712113599886	0	9
1297	1297	118.494568698474	-32.7712113599886	0	9
1298	1298	118.505199709582	-32.7712113599886	0	9
1299	1299	118.51583072069	-32.7712113599886	0	9
1300	1300	118.526461731798	-32.7712113599886	0	9
1301	1301	118.005542187498	-32.7818423710966	49.403081043533	9
1302	1302	118.016173198606	-32.7818423710966	42.4916549470707	9
1303	1303	118.026804209714	-32.7818423710966	37.6052218602175	9
1304	1304	118.037435220822	-32.7818423710966	15.0898358875033	9
1305	1305	118.04806623193	-32.7818423710966	7.70535107663185	9
1306	1306	118.058697243039	-32.7818423710966	0	9
1307	1307	118.069328254147	-32.7818423710966	0	9
1308	1308	118.079959265255	-32.7818423710966	0	9
1309	1309	118.090590276363	-32.7818423710966	0	9
1310	1310	118.101221287471	-32.7818423710966	0	9
1311	1311	118.111852298579	-32.7818423710966	0	9
1312	1312	118.122483309688	-32.7818423710966	7.72473432810512	9
1313	1313	118.133114320796	-32.7818423710966	0	9
1314	1314	118.143745331904	-32.7818423710966	0	9
1315	1315	118.154376343012	-32.7818423710966	0	9
1316	1316	118.16500735412	-32.7818423710966	0	9
1317	1317	118.175638365228	-32.7818423710966	11.4587780762276	9
1318	1318	118.186269376337	-32.7818423710966	0	9
1319	1319	118.196900387445	-32.7818423710966	0	9
1320	1320	118.207531398553	-32.7818423710966	0	9
1321	1321	118.218162409661	-32.7818423710966	11.4635186755936	9
1322	1322	118.228793420769	-32.7818423710966	3.89952690932959	9
1323	1323	118.239424431878	-32.7818423710966	0	9
1324	1324	118.250055442986	-32.7818423710966	3.90796834976247	9
1325	1325	118.260686454094	-32.7818423710966	0	9
1326	1326	118.271317465202	-32.7818423710966	0	9
1327	1327	118.28194847631	-32.7818423710966	0	9
1328	1328	118.292579487418	-32.7818423710966	0	9
1329	1329	118.303210498527	-32.7818423710966	25.8804714289981	9
1330	1330	118.313841509635	-32.7818423710966	98.0267427302324	9
1331	1331	118.324472520743	-32.7818423710966	0	9
1332	1332	118.335103531851	-32.7818423710966	32.6530483135266	9
1333	1333	118.345734542959	-32.7818423710966	11.5857750854985	9
1334	1334	118.356365554068	-32.7818423710966	0	9
1335	1335	118.366996565176	-32.7818423710966	0	9
1336	1336	118.377627576284	-32.7818423710966	0	9
1337	1337	118.388258587392	-32.7818423710966	0	9
1338	1338	118.3988895985	-32.7818423710966	0	9
1339	1339	118.409520609608	-32.7818423710966	0	9
1340	1340	118.420151620717	-32.7818423710966	0	9
1341	1341	118.430782631825	-32.7818423710966	0	9
1342	1342	118.441413642933	-32.7818423710966	0	9
1343	1343	118.452044654041	-32.7818423710966	0	9
1344	1344	118.462675665149	-32.7818423710966	0	9
1345	1345	118.473306676257	-32.7818423710966	0	9
1346	1346	118.483937687366	-32.7818423710966	0	9
1347	1347	118.494568698474	-32.7818423710966	0	9
1348	1348	118.505199709582	-32.7818423710966	0	9
1349	1349	118.51583072069	-32.7818423710966	0	9
1350	1350	118.526461731798	-32.7818423710966	0	9
1351	1351	118.005542187498	-32.7924733822045	0	9
1352	1352	118.016173198606	-32.7924733822045	0	9
1353	1353	118.026804209714	-32.7924733822045	57.7559690925758	9
1354	1354	118.037435220822	-32.7924733822045	3.85017020537976	9
1355	1355	118.04806623193	-32.7924733822045	11.0840761137424	9
1356	1356	118.058697243039	-32.7924733822045	0	9
1357	1357	118.069328254147	-32.7924733822045	0	9
1358	1358	118.079959265255	-32.7924733822045	3.85343313373459	9
1359	1359	118.090590276363	-32.7924733822045	0	9
1360	1360	118.101221287471	-32.7924733822045	0	9
1361	1361	118.111852298579	-32.7924733822045	0	9
1362	1362	118.122483309688	-32.7924733822045	0	9
1363	1363	118.133114320796	-32.7924733822045	0	9
1364	1364	118.143745331904	-32.7924733822045	0	9
1365	1365	118.154376343012	-32.7924733822045	0	9
1366	1366	118.16500735412	-32.7924733822045	11.4185101107215	9
1367	1367	118.175638365228	-32.7924733822045	3.68850113103027	9
1368	1368	118.186269376337	-32.7924733822045	0	9
1369	1369	118.196900387445	-32.7924733822045	0	9
1370	1370	118.207531398553	-32.7924733822045	32.1766474471237	9
1371	1371	118.218162409661	-32.7924733822045	0	9
1372	1372	118.228793420769	-32.7924733822045	3.89658881056967	9
1373	1373	118.239424431878	-32.7924733822045	0	9
1374	1374	118.250055442986	-32.7924733822045	0	9
1375	1375	118.260686454094	-32.7924733822045	0	9
1376	1376	118.271317465202	-32.7924733822045	0	9
1377	1377	118.28194847631	-32.7924733822045	60.9702529185172	9
1378	1378	118.292579487418	-32.7924733822045	0	9
1379	1379	118.303210498527	-32.7924733822045	3.93644395954791	9
1380	1380	118.313841509635	-32.7924733822045	94.6881884270314	9
1381	1381	118.324472520743	-32.7924733822045	15.304071309162	9
1382	1382	118.335103531851	-32.7924733822045	0	9
1383	1383	118.345734542959	-32.7924733822045	7.79794244950475	9
1384	1384	118.356365554068	-32.7924733822045	0	9
1385	1385	118.366996565176	-32.7924733822045	47.6673131001608	9
1386	1386	118.377627576284	-32.7924733822045	0	9
1387	1387	118.388258587392	-32.7924733822045	45.5223038739508	9
1388	1388	118.3988895985	-32.7924733822045	3.91240537514495	9
1389	1389	118.409520609608	-32.7924733822045	0	9
1390	1390	118.420151620717	-32.7924733822045	0	9
1391	1391	118.430782631825	-32.7924733822045	0	9
1392	1392	118.441413642933	-32.7924733822045	0	9
1393	1393	118.452044654041	-32.7924733822045	0	9
1394	1394	118.462675665149	-32.7924733822045	0	9
1395	1395	118.473306676257	-32.7924733822045	0	9
1396	1396	118.483937687366	-32.7924733822045	0	9
1397	1397	118.494568698474	-32.7924733822045	0	9
1398	1398	118.505199709582	-32.7924733822045	0	9
1399	1399	118.51583072069	-32.7924733822045	0	9
1400	1400	118.526461731798	-32.7924733822045	0	9
1401	1401	118.005542187498	-32.8031043933125	0	9
1402	1402	118.016173198606	-32.8031043933125	0	9
1403	1403	118.026804209714	-32.8031043933125	0	9
1404	1404	118.037435220822	-32.8031043933125	0	9
1405	1405	118.04806623193	-32.8031043933125	0	9
1406	1406	118.058697243039	-32.8031043933125	0	9
1407	1407	118.069328254147	-32.8031043933125	0	9
1408	1408	118.079959265255	-32.8031043933125	22.1633965135569	9
1409	1409	118.090590276363	-32.8031043933125	0	9
1410	1410	118.101221287471	-32.8031043933125	7.70378406909575	9
1411	1411	118.111852298579	-32.8031043933125	15.0983279441176	9
1412	1412	118.122483309688	-32.8031043933125	15.099101518443	9
1413	1413	118.133114320796	-32.8031043933125	0	9
1414	1414	118.143745331904	-32.8031043933125	0	9
1415	1415	118.154376343012	-32.8031043933125	0	9
1416	1416	118.16500735412	-32.8031043933125	0	9
1417	1417	118.175638365228	-32.8031043933125	0	9
1418	1418	118.186269376337	-32.8031043933125	3.87232114717859	9
1419	1419	118.196900387445	-32.8031043933125	22.0816776740686	9
1420	1420	118.207531398553	-32.8031043933125	0	9
1421	1421	118.218162409661	-32.8031043933125	0	9
1422	1422	118.228793420769	-32.8031043933125	7.70786437166259	9
1423	1423	118.239424431878	-32.8031043933125	0	9
1424	1424	118.250055442986	-32.8031043933125	0	9
1425	1425	118.260686454094	-32.8031043933125	0	9
1426	1426	118.271317465202	-32.8031043933125	0	9
1427	1427	118.28194847631	-32.8031043933125	65.7925504921448	9
1428	1428	118.292579487418	-32.8031043933125	97.3408684325154	9
1429	1429	118.303210498527	-32.8031043933125	99.0635712521503	9
1430	1430	118.313841509635	-32.8031043933125	56.1692907045641	9
1431	1431	118.324472520743	-32.8031043933125	99.6472172680231	9
1432	1432	118.335103531851	-32.8031043933125	0	9
1433	1433	118.345734542959	-32.8031043933125	3.94105284563184	9
1434	1434	118.356365554068	-32.8031043933125	0	9
1435	1435	118.366996565176	-32.8031043933125	0	9
1436	1436	118.377627576284	-32.8031043933125	3.90624783713127	9
1437	1437	118.388258587392	-32.8031043933125	34.3288543540778	9
1438	1438	118.3988895985	-32.8031043933125	21.5769742654825	9
1439	1439	118.409520609608	-32.8031043933125	3.91939896029007	9
1440	1440	118.420151620717	-32.8031043933125	3.92469649348258	9
1441	1441	118.430782631825	-32.8031043933125	14.2658848770099	9
1442	1442	118.441413642933	-32.8031043933125	25.7834709722062	9
1443	1443	118.452044654041	-32.8031043933125	25.7512059335969	9
1444	1444	118.462675665149	-32.8031043933125	0	9
1445	1445	118.473306676257	-32.8031043933125	0	9
1446	1446	118.483937687366	-32.8031043933125	0	9
1447	1447	118.494568698474	-32.8031043933125	0	9
1448	1448	118.505199709582	-32.8031043933125	0	9
1449	1449	118.51583072069	-32.8031043933125	0	9
1450	1450	118.526461731798	-32.8031043933125	0	9
1451	1451	118.005542187498	-32.8137354044205	0	9
1452	1452	118.016173198606	-32.8137354044205	0	9
1453	1453	118.026804209714	-32.8137354044205	0	9
1454	1454	118.037435220822	-32.8137354044205	0	9
1455	1455	118.04806623193	-32.8137354044205	18.673224060224	9
1456	1456	118.058697243039	-32.8137354044205	0	9
1457	1457	118.069328254147	-32.8137354044205	7.70280533042734	9
1458	1458	118.079959265255	-32.8137354044205	28.9156589482927	9
1459	1459	118.090590276363	-32.8137354044205	3.89132498647357	9
1460	1460	118.101221287471	-32.8137354044205	0	9
1461	1461	118.111852298579	-32.8137354044205	0	9
1462	1462	118.122483309688	-32.8137354044205	11.4327427459657	9
1463	1463	118.133114320796	-32.8137354044205	7.6896484718292	9
1464	1464	118.143745331904	-32.8137354044205	22.088565488632	9
1465	1465	118.154376343012	-32.8137354044205	11.3829908430808	9
1466	1466	118.16500735412	-32.8137354044205	7.48962856109496	9
1467	1467	118.175638365228	-32.8137354044205	0	9
1468	1468	118.186269376337	-32.8137354044205	0	9
1469	1469	118.196900387445	-32.8137354044205	96.2416918927296	9
1470	1470	118.207531398553	-32.8137354044205	88.9669179592321	9
1471	1471	118.218162409661	-32.8137354044205	3.87950347233557	9
1472	1472	118.228793420769	-32.8137354044205	3.89629373787453	9
1473	1473	118.239424431878	-32.8137354044205	7.7167233179857	9
1474	1474	118.250055442986	-32.8137354044205	3.90114465345847	9
1475	1475	118.260686454094	-32.8137354044205	0	9
1476	1476	118.271317465202	-32.8137354044205	3.76382165397191	9
1477	1477	118.28194847631	-32.8137354044205	0	9
1478	1478	118.292579487418	-32.8137354044205	11.5584631485772	9
1479	1479	118.303210498527	-32.8137354044205	42.0092334786568	9
1480	1480	118.313841509635	-32.8137354044205	42.0313797891379	9
1481	1481	118.324472520743	-32.8137354044205	15.2882494414519	9
1482	1482	118.335103531851	-32.8137354044205	0	9
1483	1483	118.345734542959	-32.8137354044205	22.4115118263674	9
1484	1484	118.356365554068	-32.8137354044205	0	9
1485	1485	118.366996565176	-32.8137354044205	7.75467447338692	9
1486	1486	118.377627576284	-32.8137354044205	32.3156019486829	9
1487	1487	118.388258587392	-32.8137354044205	88.6043885774842	9
1488	1488	118.3988895985	-32.8137354044205	22.29297981695	9
1489	1489	118.409520609608	-32.8137354044205	3.92130552217686	9
1490	1490	118.420151620717	-32.8137354044205	11.5384808799879	9
1491	1491	118.430782631825	-32.8137354044205	7.779818178456	9
1492	1492	118.441413642933	-32.8137354044205	22.3438362767152	9
1493	1493	118.452044654041	-32.8137354044205	0	9
1494	1494	118.462675665149	-32.8137354044205	11.4959272911918	9
1495	1495	118.473306676257	-32.8137354044205	0	9
1496	1496	118.483937687366	-32.8137354044205	0	9
1497	1497	118.494568698474	-32.8137354044205	0	9
1498	1498	118.505199709582	-32.8137354044205	0	9
1499	1499	118.51583072069	-32.8137354044205	0	9
1500	1500	118.526461731798	-32.8137354044205	0	9
1501	1501	118.005542187498	-32.8243664155284	21.6420388607996	9
1502	1502	118.016173198606	-32.8243664155284	0	9
1503	1503	118.026804209714	-32.8243664155284	0	9
1504	1504	118.037435220822	-32.8243664155284	0	9
1505	1505	118.04806623193	-32.8243664155284	3.8172945163617	9
1506	1506	118.058697243039	-32.8243664155284	0	9
1507	1507	118.069328254147	-32.8243664155284	3.89514295100436	9
1508	1508	118.079959265255	-32.8243664155284	3.89216079873026	9
1509	1509	118.090590276363	-32.8243664155284	25.5896588882012	9
1510	1510	118.101221287471	-32.8243664155284	18.6749390951724	9
1511	1511	118.111852298579	-32.8243664155284	0	9
1512	1512	118.122483309688	-32.8243664155284	0	9
1513	1513	118.133114320796	-32.8243664155284	0	9
1514	1514	118.143745331904	-32.8243664155284	3.87823724268945	9
1515	1515	118.154376343012	-32.8243664155284	0	9
1516	1516	118.16500735412	-32.8243664155284	0	9
1517	1517	118.175638365228	-32.8243664155284	14.974386225523	9
1518	1518	118.186269376337	-32.8243664155284	0	9
1519	1519	118.196900387445	-32.8243664155284	93.1374202493383	9
1520	1520	118.207531398553	-32.8243664155284	97.8221373145845	9
1521	1521	118.218162409661	-32.8243664155284	7.69674578863795	9
1522	1522	118.228793420769	-32.8243664155284	11.4630550221476	9
1523	1523	118.239424431878	-32.8243664155284	11.3546908610452	9
1524	1524	118.250055442986	-32.8243664155284	0	9
1525	1525	118.260686454094	-32.8243664155284	43.6789799454323	9
1526	1526	118.271317465202	-32.8243664155284	3.91772035693763	9
1527	1527	118.28194847631	-32.8243664155284	3.92046023408621	9
1528	1528	118.292579487418	-32.8243664155284	0	9
1529	1529	118.303210498527	-32.8243664155284	0	9
1530	1530	118.313841509635	-32.8243664155284	0	9
1531	1531	118.324472520743	-32.8243664155284	11.5774077668418	9
1532	1532	118.335103531851	-32.8243664155284	0	9
1533	1533	118.345734542959	-32.8243664155284	44.897121902247	9
1534	1534	118.356365554068	-32.8243664155284	0	9
1535	1535	118.366996565176	-32.8243664155284	22.3094087790841	9
1536	1536	118.377627576284	-32.8243664155284	11.5005139505269	9
1537	1537	118.388258587392	-32.8243664155284	18.7748109150316	9
1538	1538	118.3988895985	-32.8243664155284	32.3795122885596	9
1539	1539	118.409520609608	-32.8243664155284	11.5164364796364	9
1540	1540	118.420151620717	-32.8243664155284	15.2143600944076	9
1541	1541	118.430782631825	-32.8243664155284	11.5353142874674	9
1542	1542	118.441413642933	-32.8243664155284	22.329191104577	9
1543	1543	118.452044654041	-32.8243664155284	0	9
1544	1544	118.462675665149	-32.8243664155284	18.762951916736	9
1545	1545	118.473306676257	-32.8243664155284	10.2612772510805	9
1546	1546	118.483937687366	-32.8243664155284	0	9
1547	1547	118.494568698474	-32.8243664155284	0	9
1548	1548	118.505199709582	-32.8243664155284	0	9
1549	1549	118.51583072069	-32.8243664155284	0	9
1550	1550	118.526461731798	-32.8243664155284	0	9
1551	1551	118.005542187498	-32.8349974266364	51.4474186738887	9
1552	1552	118.016173198606	-32.8349974266364	0	9
1553	1553	118.026804209714	-32.8349974266364	0	9
1554	1554	118.037435220822	-32.8349974266364	0	9
1555	1555	118.04806623193	-32.8349974266364	0	9
1556	1556	118.058697243039	-32.8349974266364	11.3429592904541	9
1557	1557	118.069328254147	-32.8349974266364	0	9
1558	1558	118.079959265255	-32.8349974266364	0	9
1559	1559	118.090590276363	-32.8349974266364	0	9
1560	1560	118.101221287471	-32.8349974266364	7.70549605614946	9
1561	1561	118.111852298579	-32.8349974266364	15.0938562912195	9
1562	1562	118.122483309688	-32.8349974266364	3.89019641000792	9
1563	1563	118.133114320796	-32.8349974266364	0	9
1564	1564	118.143745331904	-32.8349974266364	11.4217996207695	9
1565	1565	118.154376343012	-32.8349974266364	0	9
1566	1566	118.16500735412	-32.8349974266364	0	9
1567	1567	118.175638365228	-32.8349974266364	0	9
1568	1568	118.186269376337	-32.8349974266364	0	9
1569	1569	118.196900387445	-32.8349974266364	7.68704040309341	9
1570	1570	118.207531398553	-32.8349974266364	0	9
1571	1571	118.218162409661	-32.8349974266364	0	9
1572	1572	118.228793420769	-32.8349974266364	0	9
1573	1573	118.239424431878	-32.8349974266364	0	9
1574	1574	118.250055442986	-32.8349974266364	0	9
1575	1575	118.260686454094	-32.8349974266364	18.7759049701957	9
1576	1576	118.271317465202	-32.8349974266364	7.75060336847855	9
1577	1577	118.28194847631	-32.8349974266364	0	9
1578	1578	118.292579487418	-32.8349974266364	18.8034377692394	9
1579	1579	118.303210498527	-32.8349974266364	3.9191720036775	9
1580	1580	118.313841509635	-32.8349974266364	0	9
1581	1581	118.324472520743	-32.8349974266364	0	9
1582	1582	118.335103531851	-32.8349974266364	15.2332000110239	9
1583	1583	118.345734542959	-32.8349974266364	3.92472266879302	9
1584	1584	118.356365554068	-32.8349974266364	0	9
1585	1585	118.366996565176	-32.8349974266364	3.92021293175062	9
1586	1586	118.377627576284	-32.8349974266364	15.1859077808929	9
1587	1587	118.388258587392	-32.8349974266364	44.7370456332107	9
1588	1588	118.3988895985	-32.8349974266364	7.75351460019684	9
1589	1589	118.409520609608	-32.8349974266364	0	9
1590	1590	118.420151620717	-32.8349974266364	3.91848309045482	9
1591	1591	118.430782631825	-32.8349974266364	3.91762520825798	9
1592	1592	118.441413642933	-32.8349974266364	0	9
1593	1593	118.452044654041	-32.8349974266364	0	9
1594	1594	118.462675665149	-32.8349974266364	47.5268993598132	9
1595	1595	118.473306676257	-32.8349974266364	41.6747770796509	9
1596	1596	118.483937687366	-32.8349974266364	21.2985849834013	9
1597	1597	118.494568698474	-32.8349974266364	0	9
1598	1598	118.505199709582	-32.8349974266364	0	9
1599	1599	118.51583072069	-32.8349974266364	0	9
1600	1600	118.526461731798	-32.8349974266364	0	9
1601	1601	118.005542187498	-32.8456284377443	32.1025357792694	9
1602	1602	118.016173198606	-32.8456284377443	0	9
1603	1603	118.026804209714	-32.8456284377443	0	9
1604	1604	118.037435220822	-32.8456284377443	0	9
1605	1605	118.04806623193	-32.8456284377443	0	9
1606	1606	118.058697243039	-32.8456284377443	0	9
1607	1607	118.069328254147	-32.8456284377443	0	9
1608	1608	118.079959265255	-32.8456284377443	7.72164184411689	9
1609	1609	118.090590276363	-32.8456284377443	3.89610080025983	9
1610	1610	118.101221287471	-32.8456284377443	11.4463482255595	9
1611	1611	118.111852298579	-32.8456284377443	0	9
1612	1612	118.122483309688	-32.8456284377443	11.4368716624956	9
1613	1613	118.133114320796	-32.8456284377443	3.8879192306224	9
1614	1614	118.143745331904	-32.8456284377443	7.69624804362081	9
1615	1615	118.154376343012	-32.8456284377443	0	9
1616	1616	118.16500735412	-32.8456284377443	0	9
1617	1617	118.175638365228	-32.8456284377443	0	9
1618	1618	118.186269376337	-32.8456284377443	0	9
1619	1619	118.196900387445	-32.8456284377443	0	9
1620	1620	118.207531398553	-32.8456284377443	0	9
1621	1621	118.218162409661	-32.8456284377443	0	9
1622	1622	118.228793420769	-32.8456284377443	0	9
1623	1623	118.239424431878	-32.8456284377443	0	9
1624	1624	118.250055442986	-32.8456284377443	0	9
1625	1625	118.260686454094	-32.8456284377443	0	9
1626	1626	118.271317465202	-32.8456284377443	0	9
1627	1627	118.28194847631	-32.8456284377443	0	9
1628	1628	118.292579487418	-32.8456284377443	47.6336218431037	9
1629	1629	118.303210498527	-32.8456284377443	29.1193110613232	9
1630	1630	118.313841509635	-32.8456284377443	0	9
1631	1631	118.324472520743	-32.8456284377443	0	9
1632	1632	118.335103531851	-32.8456284377443	0	9
1633	1633	118.345734542959	-32.8456284377443	0	9
1634	1634	118.356365554068	-32.8456284377443	0	9
1635	1635	118.366996565176	-32.8456284377443	0	9
1636	1636	118.377627576284	-32.8456284377443	41.8283538255923	9
1637	1637	118.388258587392	-32.8456284377443	97.0463606060009	9
1638	1638	118.3988895985	-32.8456284377443	0	9
1639	1639	118.409520609608	-32.8456284377443	3.91751211763513	9
1640	1640	118.420151620717	-32.8456284377443	3.91579574724804	9
1641	1641	118.430782631825	-32.8456284377443	0	9
1642	1642	118.441413642933	-32.8456284377443	7.74552638600358	9
1643	1643	118.452044654041	-32.8456284377443	0	9
1644	1644	118.462675665149	-32.8456284377443	7.73529782896596	9
1645	1645	118.473306676257	-32.8456284377443	11.4797652790852	9
1646	1646	118.483937687366	-32.8456284377443	15.1422412832444	9
1647	1647	118.494568698474	-32.8456284377443	35.5042104245993	9
1648	1648	118.505199709582	-32.8456284377443	0	9
1649	1649	118.51583072069	-32.8456284377443	0	9
1650	1650	118.526461731798	-32.8456284377443	15.1512086538747	9
1651	1651	118.005542187498	-32.8562594488523	0	9
1652	1652	118.016173198606	-32.8562594488523	13.6320589529692	9
1653	1653	118.026804209714	-32.8562594488523	3.92069877374395	9
1654	1654	118.037435220822	-32.8562594488523	7.67807967477515	9
1655	1655	118.04806623193	-32.8562594488523	0	9
1656	1656	118.058697243039	-32.8562594488523	0	9
1657	1657	118.069328254147	-32.8562594488523	0	9
1658	1658	118.079959265255	-32.8562594488523	0	9
1659	1659	118.090590276363	-32.8562594488523	0	9
1660	1660	118.101221287471	-32.8562594488523	0	9
1661	1661	118.111852298579	-32.8562594488523	3.89366053375395	9
1662	1662	118.122483309688	-32.8562594488523	15.0967890646956	9
1663	1663	118.133114320796	-32.8562594488523	3.81063146780643	9
1664	1664	118.143745331904	-32.8562594488523	7.38355310014516	9
1665	1665	118.154376343012	-32.8562594488523	11.3187787674648	9
1666	1666	118.16500735412	-32.8562594488523	0	9
1667	1667	118.175638365228	-32.8562594488523	0	9
1668	1668	118.186269376337	-32.8562594488523	0	9
1669	1669	118.196900387445	-32.8562594488523	0	9
1670	1670	118.207531398553	-32.8562594488523	0	9
1671	1671	118.218162409661	-32.8562594488523	0	9
1672	1672	118.228793420769	-32.8562594488523	0	9
1673	1673	118.239424431878	-32.8562594488523	0	9
1674	1674	118.250055442986	-32.8562594488523	0	9
1675	1675	118.260686454094	-32.8562594488523	3.91507447313837	9
1676	1676	118.271317465202	-32.8562594488523	0	9
1677	1677	118.28194847631	-32.8562594488523	0	9
1678	1678	118.292579487418	-32.8562594488523	29.0770372422202	9
1679	1679	118.303210498527	-32.8562594488523	3.91118203925982	9
1680	1680	118.313841509635	-32.8562594488523	0	9
1681	1681	118.324472520743	-32.8562594488523	0	9
1682	1682	118.335103531851	-32.8562594488523	0	9
1683	1683	118.345734542959	-32.8562594488523	0	9
1684	1684	118.356365554068	-32.8562594488523	3.9179551171984	9
1685	1685	118.366996565176	-32.8562594488523	0	9
1686	1686	118.377627576284	-32.8562594488523	79.909078339239	9
1687	1687	118.388258587392	-32.8562594488523	99.0192803660458	9
1688	1688	118.3988895985	-32.8562594488523	3.9206740731555	9
1689	1689	118.409520609608	-32.8562594488523	0	9
1690	1690	118.420151620717	-32.8562594488523	0	9
1691	1691	118.430782631825	-32.8562594488523	0	9
1692	1692	118.441413642933	-32.8562594488523	0	9
1693	1693	118.452044654041	-32.8562594488523	3.90895871271536	9
1694	1694	118.462675665149	-32.8562594488523	0	9
1695	1695	118.473306676257	-32.8562594488523	0	9
1696	1696	118.483937687366	-32.8562594488523	35.4872683862603	9
1697	1697	118.494568698474	-32.8562594488523	0	9
1698	1698	118.505199709582	-32.8562594488523	58.1815798721456	9
1699	1699	118.51583072069	-32.8562594488523	0	9
1700	1700	118.526461731798	-32.8562594488523	38.5746341207904	9
1701	1701	118.005542187498	-32.8668904599602	3.4460706558531	9
1702	1702	118.016173198606	-32.8668904599602	18.6195717630794	9
1703	1703	118.026804209714	-32.8668904599602	14.7314685312663	9
1704	1704	118.037435220822	-32.8668904599602	0	9
1705	1705	118.04806623193	-32.8668904599602	0	9
1706	1706	118.058697243039	-32.8668904599602	7.74022336996576	9
1707	1707	118.069328254147	-32.8668904599602	7.73576910700041	9
1708	1708	118.079959265255	-32.8668904599602	3.90025539283578	9
1709	1709	118.090590276363	-32.8668904599602	15.1264073166204	9
1710	1710	118.101221287471	-32.8668904599602	43.5198553141	9
1711	1711	118.111852298579	-32.8668904599602	0	9
1712	1712	118.122483309688	-32.8668904599602	0	9
1713	1713	118.133114320796	-32.8668904599602	0	9
1714	1714	118.143745331904	-32.8668904599602	0	9
1715	1715	118.154376343012	-32.8668904599602	0	9
1716	1716	118.16500735412	-32.8668904599602	0	9
1717	1717	118.175638365228	-32.8668904599602	0	9
1718	1718	118.186269376337	-32.8668904599602	0	9
1719	1719	118.196900387445	-32.8668904599602	0	9
1720	1720	118.207531398553	-32.8668904599602	0	9
1721	1721	118.218162409661	-32.8668904599602	0	9
1722	1722	118.228793420769	-32.8668904599602	0	9
1723	1723	118.239424431878	-32.8668904599602	0	9
1724	1724	118.250055442986	-32.8668904599602	0	9
1725	1725	118.260686454094	-32.8668904599602	0	9
1726	1726	118.271317465202	-32.8668904599602	0	9
1727	1727	118.28194847631	-32.8668904599602	0	9
1728	1728	118.292579487418	-32.8668904599602	3.89847038013156	9
1729	1729	118.303210498527	-32.8668904599602	41.5957567438258	9
1730	1730	118.313841509635	-32.8668904599602	0	9
1731	1731	118.324472520743	-32.8668904599602	0	9
1732	1732	118.335103531851	-32.8668904599602	0	9
1733	1733	118.345734542959	-32.8668904599602	0	9
1734	1734	118.356365554068	-32.8668904599602	0	9
1735	1735	118.366996565176	-32.8668904599602	38.7020309057622	9
1736	1736	118.377627576284	-32.8668904599602	47.6289881628172	9
1737	1737	118.388258587392	-32.8668904599602	0	9
1738	1738	118.3988895985	-32.8668904599602	7.75173970669189	9
1739	1739	118.409520609608	-32.8668904599602	7.51336587851912	9
1740	1740	118.420151620717	-32.8668904599602	14.2313600431901	9
1741	1741	118.430782631825	-32.8668904599602	3.83395392260244	9
1742	1742	118.441413642933	-32.8668904599602	3.90882441031401	9
1743	1743	118.452044654041	-32.8668904599602	3.9059147255597	9
1744	1744	118.462675665149	-32.8668904599602	15.1486309517484	9
1745	1745	118.473306676257	-32.8668904599602	0	9
1746	1746	118.483937687366	-32.8668904599602	0	9
1747	1747	118.494568698474	-32.8668904599602	55.601172777726	9
1748	1748	118.505199709582	-32.8668904599602	0	9
1749	1749	118.51583072069	-32.8668904599602	0	9
1750	1750	118.526461731798	-32.8668904599602	7.72088602772615	9
1751	1751	118.005542187498	-32.8775214710682	0	9
1752	1752	118.016173198606	-32.8775214710682	0	9
1753	1753	118.026804209714	-32.8775214710682	0	9
1754	1754	118.037435220822	-32.8775214710682	0	9
1755	1755	118.04806623193	-32.8775214710682	0	9
1756	1756	118.058697243039	-32.8775214710682	7.64774062180394	9
1757	1757	118.069328254147	-32.8775214710682	0	9
1758	1758	118.079959265255	-32.8775214710682	0	9
1759	1759	118.090590276363	-32.8775214710682	93.7149552789122	9
1760	1760	118.101221287471	-32.8775214710682	34.9935796436582	9
1761	1761	118.111852298579	-32.8775214710682	0	9
1762	1762	118.122483309688	-32.8775214710682	0	9
1763	1763	118.133114320796	-32.8775214710682	0	9
1764	1764	118.143745331904	-32.8775214710682	0	9
1765	1765	118.154376343012	-32.8775214710682	0	9
1766	1766	118.16500735412	-32.8775214710682	0	9
1767	1767	118.175638365228	-32.8775214710682	0	9
1768	1768	118.186269376337	-32.8775214710682	0	9
1769	1769	118.196900387445	-32.8775214710682	0	9
1770	1770	118.207531398553	-32.8775214710682	0	9
1771	1771	118.218162409661	-32.8775214710682	0	9
1772	1772	118.228793420769	-32.8775214710682	0	9
1773	1773	118.239424431878	-32.8775214710682	7.52299250944314	9
1774	1774	118.250055442986	-32.8775214710682	11.5158175744257	9
1775	1775	118.260686454094	-32.8775214710682	0	9
1776	1776	118.271317465202	-32.8775214710682	0	9
1777	1777	118.28194847631	-32.8775214710682	0	9
1778	1778	118.292579487418	-32.8775214710682	41.5247681544119	9
1779	1779	118.303210498527	-32.8775214710682	7.71184688357255	9
1780	1780	118.313841509635	-32.8775214710682	0	9
1781	1781	118.324472520743	-32.8775214710682	0	9
1782	1782	118.335103531851	-32.8775214710682	22.1750937604495	9
1783	1783	118.345734542959	-32.8775214710682	0	9
1784	1784	118.356365554068	-32.8775214710682	0	9
1785	1785	118.366996565176	-32.8775214710682	0	9
1786	1786	118.377627576284	-32.8775214710682	3.90751281592281	9
1787	1787	118.388258587392	-32.8775214710682	0	9
1788	1788	118.3988895985	-32.8775214710682	15.1856464083365	9
1789	1789	118.409520609608	-32.8775214710682	3.71717033318567	9
1790	1790	118.420151620717	-32.8775214710682	0	9
1791	1791	118.430782631825	-32.8775214710682	0	9
1792	1792	118.441413642933	-32.8775214710682	63.2135930063127	9
1793	1793	118.452044654041	-32.8775214710682	44.7828409746627	9
1794	1794	118.462675665149	-32.8775214710682	0	9
1795	1795	118.473306676257	-32.8775214710682	0	9
1796	1796	118.483937687366	-32.8775214710682	0	9
1797	1797	118.494568698474	-32.8775214710682	3.89924689848529	9
1798	1798	118.505199709582	-32.8775214710682	0	9
1799	1799	118.51583072069	-32.8775214710682	0	9
1800	1800	118.526461731798	-32.8775214710682	0	9
1801	1801	118.005542187498	-32.8881524821761	0	9
1802	1802	118.016173198606	-32.8881524821761	0	9
1803	1803	118.026804209714	-32.8881524821761	0	9
1804	1804	118.037435220822	-32.8881524821761	0	9
1805	1805	118.04806623193	-32.8881524821761	0	9
1806	1806	118.058697243039	-32.8881524821761	0	9
1807	1807	118.069328254147	-32.8881524821761	0	9
1808	1808	118.079959265255	-32.8881524821761	7.63450381106881	9
1809	1809	118.090590276363	-32.8881524821761	47.4279381748097	9
1810	1810	118.101221287471	-32.8881524821761	76.8761682589393	9
1811	1811	118.111852298579	-32.8881524821761	0	9
1812	1812	118.122483309688	-32.8881524821761	14.883592892747	9
1813	1813	118.133114320796	-32.8881524821761	0	9
1814	1814	118.143745331904	-32.8881524821761	3.88123310293659	9
1815	1815	118.154376343012	-32.8881524821761	0	9
1816	1816	118.16500735412	-32.8881524821761	0	9
1817	1817	118.175638365228	-32.8881524821761	0	9
1818	1818	118.186269376337	-32.8881524821761	0	9
1819	1819	118.196900387445	-32.8881524821761	0	9
1820	1820	118.207531398553	-32.8881524821761	0	9
1821	1821	118.218162409661	-32.8881524821761	0	9
1822	1822	118.228793420769	-32.8881524821761	0	9
1823	1823	118.239424431878	-32.8881524821761	0	9
1824	1824	118.250055442986	-32.8881524821761	0	9
1825	1825	118.260686454094	-32.8881524821761	0	9
1826	1826	118.271317465202	-32.8881524821761	0	9
1827	1827	118.28194847631	-32.8881524821761	0	9
1828	1828	118.292579487418	-32.8881524821761	0	9
1829	1829	118.303210498527	-32.8881524821761	0	9
1830	1830	118.313841509635	-32.8881524821761	0	9
1831	1831	118.324472520743	-32.8881524821761	0	9
1832	1832	118.335103531851	-32.8881524821761	87.8446188355385	9
1833	1833	118.345734542959	-32.8881524821761	25.5222541847796	9
1834	1834	118.356365554068	-32.8881524821761	0	9
1835	1835	118.366996565176	-32.8881524821761	0	9
1836	1836	118.377627576284	-32.8881524821761	0	9
1837	1837	118.388258587392	-32.8881524821761	0	9
1838	1838	118.3988895985	-32.8881524821761	0	9
1839	1839	118.409520609608	-32.8881524821761	0	9
1840	1840	118.420151620717	-32.8881524821761	0	9
1841	1841	118.430782631825	-32.8881524821761	0	9
1842	1842	118.441413642933	-32.8881524821761	15.1809557534135	9
1843	1843	118.452044654041	-32.8881524821761	7.74397565128819	9
1844	1844	118.462675665149	-32.8881524821761	0	9
1845	1845	118.473306676257	-32.8881524821761	0	9
1846	1846	118.483937687366	-32.8881524821761	11.4504721653249	9
1847	1847	118.494568698474	-32.8881524821761	0	9
1848	1848	118.505199709582	-32.8881524821761	0	9
1849	1849	118.51583072069	-32.8881524821761	18.7104829053572	9
1850	1850	118.526461731798	-32.8881524821761	0	9
1851	1851	118.005542187498	-32.8987834932841	24.300243899501	9
1852	1852	118.016173198606	-32.8987834932841	0	9
1853	1853	118.026804209714	-32.8987834932841	0	9
1854	1854	118.037435220822	-32.8987834932841	0	9
1855	1855	118.04806623193	-32.8987834932841	0	9
1856	1856	118.058697243039	-32.8987834932841	0	9
1857	1857	118.069328254147	-32.8987834932841	0	9
1858	1858	118.079959265255	-32.8987834932841	0	9
1859	1859	118.090590276363	-32.8987834932841	0	9
1860	1860	118.101221287471	-32.8987834932841	3.90348983875056	9
1861	1861	118.111852298579	-32.8987834932841	0	9
1862	1862	118.122483309688	-32.8987834932841	3.92127496840699	9
1863	1863	118.133114320796	-32.8987834932841	0	9
1864	1864	118.143745331904	-32.8987834932841	3.88642739434296	9
1865	1865	118.154376343012	-32.8987834932841	0	9
1866	1866	118.16500735412	-32.8987834932841	0	9
1867	1867	118.175638365228	-32.8987834932841	0	9
1868	1868	118.186269376337	-32.8987834932841	0	9
1869	1869	118.196900387445	-32.8987834932841	0	9
1870	1870	118.207531398553	-32.8987834932841	0	9
1871	1871	118.218162409661	-32.8987834932841	0	9
1872	1872	118.228793420769	-32.8987834932841	0	9
1873	1873	118.239424431878	-32.8987834932841	0	9
1874	1874	118.250055442986	-32.8987834932841	0	9
1875	1875	118.260686454094	-32.8987834932841	0	9
1876	1876	118.271317465202	-32.8987834932841	0	9
1877	1877	118.28194847631	-32.8987834932841	0	9
1878	1878	118.292579487418	-32.8987834932841	77.192493911185	9
1879	1879	118.303210498527	-32.8987834932841	83.7254765747969	9
1880	1880	118.313841509635	-32.8987834932841	0	9
1881	1881	118.324472520743	-32.8987834932841	0	9
1882	1882	118.335103531851	-32.8987834932841	90.0970839301961	9
1883	1883	118.345734542959	-32.8987834932841	97.821360431509	9
1884	1884	118.356365554068	-32.8987834932841	0	9
1885	1885	118.366996565176	-32.8987834932841	22.170679311707	9
1886	1886	118.377627576284	-32.8987834932841	7.71350183217333	9
1887	1887	118.388258587392	-32.8987834932841	0	9
1888	1888	118.3988895985	-32.8987834932841	0	9
1889	1889	118.409520609608	-32.8987834932841	0	9
1890	1890	118.420151620717	-32.8987834932841	0	9
1891	1891	118.430782631825	-32.8987834932841	0	9
1892	1892	118.441413642933	-32.8987834932841	3.91434231927478	9
1893	1893	118.452044654041	-32.8987834932841	22.2931689945948	9
1894	1894	118.462675665149	-32.8987834932841	0	9
1895	1895	118.473306676257	-32.8987834932841	0	9
1896	1896	118.483937687366	-32.8987834932841	0	9
1897	1897	118.494568698474	-32.8987834932841	25.6154516636824	9
1898	1898	118.505199709582	-32.8987834932841	3.89701009684772	9
1899	1899	118.51583072069	-32.8987834932841	0	9
1900	1900	118.526461731798	-32.8987834932841	0	9
1901	1901	118.005542187498	-32.909414504392	3.9023609766276	9
1902	1902	118.016173198606	-32.909414504392	0	9
1903	1903	118.026804209714	-32.909414504392	0	9
1904	1904	118.037435220822	-32.909414504392	10.8813522280219	9
1905	1905	118.04806623193	-32.909414504392	7.6457241711648	9
1906	1906	118.058697243039	-32.909414504392	0	9
1907	1907	118.069328254147	-32.909414504392	87.6868446080594	9
1908	1908	118.079959265255	-32.909414504392	73.626925284055	9
1909	1909	118.090590276363	-32.909414504392	97.3668726382178	9
1910	1910	118.101221287471	-32.909414504392	0	9
1911	1911	118.111852298579	-32.909414504392	3.80333614874079	9
1912	1912	118.122483309688	-32.909414504392	0	9
1913	1913	118.133114320796	-32.909414504392	0	9
1914	1914	118.143745331904	-32.909414504392	0	9
1915	1915	118.154376343012	-32.909414504392	0	9
1916	1916	118.16500735412	-32.909414504392	0	9
1917	1917	118.175638365228	-32.909414504392	0	9
1918	1918	118.186269376337	-32.909414504392	0	9
1919	1919	118.196900387445	-32.909414504392	0	9
1920	1920	118.207531398553	-32.909414504392	3.49736427355284	9
1921	1921	118.218162409661	-32.909414504392	0	9
1922	1922	118.228793420769	-32.909414504392	0	9
1923	1923	118.239424431878	-32.909414504392	0	9
1924	1924	118.250055442986	-32.909414504392	0	9
1925	1925	118.260686454094	-32.909414504392	3.90041083692691	9
1926	1926	118.271317465202	-32.909414504392	0	9
1927	1927	118.28194847631	-32.909414504392	15.0378459054974	9
1928	1928	118.292579487418	-32.909414504392	7.66701643133925	9
1929	1929	118.303210498527	-32.909414504392	0	9
1930	1930	118.313841509635	-32.909414504392	7.64585558693854	9
1931	1931	118.324472520743	-32.909414504392	49.1048332262008	9
1932	1932	118.335103531851	-32.909414504392	0	9
1933	1933	118.345734542959	-32.909414504392	0	9
1934	1934	118.356365554068	-32.909414504392	0	9
1935	1935	118.366996565176	-32.909414504392	0	9
1936	1936	118.377627576284	-32.909414504392	0	9
1937	1937	118.388258587392	-32.909414504392	0	9
1938	1938	118.3988895985	-32.909414504392	0	9
1939	1939	118.409520609608	-32.909414504392	25.944634449777	9
1940	1940	118.420151620717	-32.909414504392	34.4478666342159	9
1941	1941	118.430782631825	-32.909414504392	7.69530177196523	9
1942	1942	118.441413642933	-32.909414504392	0	9
1943	1943	118.452044654041	-32.909414504392	11.5127307017859	9
1944	1944	118.462675665149	-32.909414504392	0	9
1945	1945	118.473306676257	-32.909414504392	0	9
1946	1946	118.483937687366	-32.909414504392	0	9
1947	1947	118.494568698474	-32.909414504392	3.8947786958591	9
1948	1948	118.505199709582	-32.909414504392	38.5276448680461	9
1949	1949	118.51583072069	-32.909414504392	25.6332986449319	9
1950	1950	118.526461731798	-32.909414504392	32.2799330368401	9
1951	1951	118.005542187498	-32.9200455155	15.1405198234233	9
1952	1952	118.016173198606	-32.9200455155	0	9
1953	1953	118.026804209714	-32.9200455155	0	9
1954	1954	118.037435220822	-32.9200455155	7.72662061962836	9
1955	1955	118.04806623193	-32.9200455155	58.1674557930723	9
1956	1956	118.058697243039	-32.9200455155	0	9
1957	1957	118.069328254147	-32.9200455155	35.3667884448018	9
1958	1958	118.079959265255	-32.9200455155	30.174518146386	9
1959	1959	118.090590276363	-32.9200455155	55.2429002207287	9
1960	1960	118.101221287471	-32.9200455155	0	9
1961	1961	118.111852298579	-32.9200455155	0	9
1962	1962	118.122483309688	-32.9200455155	17.1477418076019	9
1963	1963	118.133114320796	-32.9200455155	11.1254346519529	9
1964	1964	118.143745331904	-32.9200455155	0	9
1965	1965	118.154376343012	-32.9200455155	0	9
1966	1966	118.16500735412	-32.9200455155	0	9
1967	1967	118.175638365228	-32.9200455155	0	9
1968	1968	118.186269376337	-32.9200455155	0	9
1969	1969	118.196900387445	-32.9200455155	0	9
1970	1970	118.207531398553	-32.9200455155	0	9
1971	1971	118.218162409661	-32.9200455155	0	9
1972	1972	118.228793420769	-32.9200455155	0	9
1973	1973	118.239424431878	-32.9200455155	44.715374772951	9
1974	1974	118.250055442986	-32.9200455155	7.71807012810436	9
1975	1975	118.260686454094	-32.9200455155	0	9
1976	1976	118.271317465202	-32.9200455155	85.3736874654281	9
1977	1977	118.28194847631	-32.9200455155	28.8289092421495	9
1978	1978	118.292579487418	-32.9200455155	0	9
1979	1979	118.303210498527	-32.9200455155	3.87470639557816	9
1980	1980	118.313841509635	-32.9200455155	7.65887490427626	9
1981	1981	118.324472520743	-32.9200455155	57.4849363495153	9
1982	1982	118.335103531851	-32.9200455155	0	9
1983	1983	118.345734542959	-32.9200455155	0	9
1984	1984	118.356365554068	-32.9200455155	0	9
1985	1985	118.366996565176	-32.9200455155	0	9
1986	1986	118.377627576284	-32.9200455155	0	9
1987	1987	118.388258587392	-32.9200455155	0	9
1988	1988	118.3988895985	-32.9200455155	0	9
1989	1989	118.409520609608	-32.9200455155	0	9
1990	1990	118.420151620717	-32.9200455155	3.32486166317839	9
1991	1991	118.430782631825	-32.9200455155	0	9
1992	1992	118.441413642933	-32.9200455155	3.9230691599236	9
1993	1993	118.452044654041	-32.9200455155	0	9
1994	1994	118.462675665149	-32.9200455155	0	9
1995	1995	118.473306676257	-32.9200455155	3.89596119258201	9
1996	1996	118.483937687366	-32.9200455155	3.89042213088654	9
1997	1997	118.494568698474	-32.9200455155	0	9
1998	1998	118.505199709582	-32.9200455155	21.9608016483632	9
1999	1999	118.51583072069	-32.9200455155	0	9
[truncated: 501 more rows]
