# Supplementary material for: A Landscape Approach to Invasive Species Management
Source: PLoS One. 2016 Jul 29;11(7):e0160417. doi: 10.1371/journal.pone.0160417 (PMC4966913; doi:10.1371/journal.pone.0160417)
Supplement: S1 Appendix — The archive includes source code, readme file explaining how to run it, and the input files necessary to run the simulations. (ZIP) [file pone.0160417.s001.zip › appendix/model-landscapes-results-population.csv]

	grid_id	repl	dispersal	plevel	ptype	pext	ext_pops	ext_pops_after	mean_cv	cv_reg	mean_10_during	min_10_during	max_10_during	mean_10_after	max_10_after	min_10_after	mean_cv_10_after	cv_reg_10_after
1	star	1	0	0.3	random	0.1	0	0	0.390453296326151	0.110912609567529	2459.0864497215	2103.93699911463	2798.82840951326	2334.87839948163	2718.27724371671	2077.64667582628	0.325849550925411	0.0826441941435401
2	star	1	0	0.6	random	0.1	0	1	0.37662165029395	0.113489319083805	2526.38002821654	2187.53396628816	2721.22603077282	2422.6612527394	2696.42671821755	2130.2954752023	0.315475512001857	0.0805843011490063
3	star	1	0	0.9	random	0.1	0	1	0.375534799527661	0.0926135548648435	2279.69872590499	2172.43572520321	2704.01420948214	2111.11501500258	2376.83584610281	1808.15127314612	0.343171190843729	0.0918475318704945
4	star	1	0	0.3	correlated	0.1	0	0	0.3732780173346	0.0804539105377793	2423.01205578299	2103.61470645256	2615.06185306528	2665.47014736428	3168.86609984627	2136.4384210398	0.305762612856021	0.118103805171674
5	star	1	0	0.6	correlated	0.1	0	1	0.395677213466257	0.0973927912611051	2415.89930992662	2168.08944153839	3017.59110340353	2402.08898113851	2829.68711692525	1894.99141179637	0.292029354879109	0.115422633110521
6	star	1	0	0.9	correlated	0.1	0	1	0.370130121044764	0.0875168618246608	2274.13837055055	2121.81053949028	2554.90288070178	2179.62216640243	2636.59843599126	1847.18976141888	0.372156835194636	0.101335534003787
7	star	1	0	0.3	hub	0.1	0	0	0.378596445194066	0.088532162250502	2396.06883093184	2172.01999394218	2718.48302138528	2455.14912982737	2638.22063289198	2192.298584094	0.312051363252396	0.0674041239970581
8	star	1	0	0.6	hub	0.1	0	1	0.400344446868574	0.109519000189627	2297.2290251075	2058.37570141275	2736.38513613304	2271.46130092055	2794.54067002353	1787.93131709561	0.35867506003816	0.155018683758664
9	star	1	0	0.9	hub	0.1	0	1	0.405327181800631	0.086255625279735	2290.07167348022	2007.69243422787	2585.65828168803	2192.12664996502	2583.35322399442	1726.10533338474	0.335545629624058	0.128206398350601
10	star	1	0	0.3	random	0.5	0	1	0.37057418511762	0.0884911381617739	2485.32560808481	2171.72867797412	2773.37607965557	2266.26384047905	2537.39246843888	2059.78618134988	0.311234743225456	0.066128003459666
11	star	1	0	0.6	random	0.5	0	7	0.403107108581594	0.105304704615568	2239.18567936178	1997.13112323958	2655.82029206879	1144.24091889198	1553.34055515553	876.107396209581	0.309466681052761	0.187289303261501
12	star	1	0	0.9	random	0.5	0	7	0.357525192141067	0.104092495649758	2314.75229063053	1900.55617819618	2583.32602710802	1385.28815208046	1791.13883662435	1166.13021106086	0.34707497131942	0.143111034034318
13	star	1	0	0.3	correlated	0.5	0	0	0.369047084660008	0.096978411137378	2243.76165045388	1733.0823380295	2518.38473889468	2209.7890527101	2540.75914800612	1872.40219902921	0.292484287430631	0.0889052613461894
14	star	1	0	0.6	correlated	0.5	0	7	0.382335110748391	0.0843124826594352	2249.42626065485	1905.43309763175	2517.34850590157	1323.42862011665	1567.92901411767	956.08845062643	0.357390984151912	0.165246838336436
15	star	1	0	0.9	correlated	0.5	0	7	0.390402449082618	0.103501915953408	2172.15140218661	1943.85690716497	2661.93272690433	1521.71563362536	1952.46993512767	1168.17399426266	0.331396858653931	0.146843650168882
16	star	1	0	0.3	hub	0.5	0	0	0.375778860915535	0.096893362719161	2186.3734063607	1987.5662939311	2613.08968743542	2465.41263634664	2834.8301821642	2138.7200686164	0.352331582307774	0.0929969775530321
17	star	1	0	0.6	hub	0.5	0	7	0.366260313046952	0.0860025670385112	2462.24162664701	2042.72906259642	2824.09120329178	1211.69387136423	1453.67123365798	960.750804953797	0.277684056022474	0.106845192835398
18	star	1	0	0.9	hub	0.5	0	7	0.363928824768358	0.0940712143017366	2295.4475124143	1778.2995983923	2616.87984767879	1268.68166115365	1419.28218412334	1169.63117781927	0.309614435014093	0.0624218404837456
19	star	1	0	0.3	random	0.9	0	0	0.362570500264849	0.0820168052089145	2514.42417875597	2068.80361646403	2799.28887677177	2307.29042423271	2492.61826094982	2079.9823908319	0.347310347751206	0.058849572378213
20	star	1	0	0.6	random	0.9	0	13	0.373521571811867	0.103236167576439	2628.58607549317	2248.55253681273	3016.41003547792	397.368537749838	612.136184808111	270.011533622152	0.516967357341072	0.278710027993238
21	star	1	0	0.9	random	0.9	0	13	0.411581354707497	0.088997263347166	2362.24945480483	1987.6602031402	2768.23290965279	345.864991649087	473.536782544544	248.419925889056	0.330564579367978	0.193015962951248
22	star	1	0	0.3	correlated	0.9	0	0	0.391858506685476	0.0988624170853606	2565.6336262659	2052.73481871832	2922.22523239307	2299.89664198472	2593.15925266719	1971.84770868685	0.375380691217813	0.0993718472383079
23	star	1	0	0.6	correlated	0.9	0	13	0.359598514311362	0.0855861555222812	2386.86848570915	1949.69978856189	2804.48994819667	381.632289481179	581.473364937082	244.595853757254	0.382019481014034	0.346582027545787
24	star	1	0	0.9	correlated	0.9	0	13	0.393082003915562	0.11813256433284	2530.87453578243	2135.17800460059	2954.36283497923	345.30796919192	468.48599598608	260.92530756054	0.281308638695611	0.180621186173854
25	star	1	0	0.3	hub	0.9	0	0	0.379299654852597	0.102841261729234	2601.1165470486	2243.52520680364	3030.34105175744	2524.29774005972	2972.00508478266	2237.1947518432	0.327609148811771	0.0952819826555898
26	star	1	0	0.6	hub	0.9	0	13	0.382457798088598	0.0822307385710279	2611.74098362518	2451.79962296027	2784.41038313761	257.606785410963	320.419972276522	171.016609849228	0.223262124515809	0.198816777632629
27	star	1	0	0.9	hub	0.9	0	13	0.379766380671526	0.100410329188451	2107.47635471164	1853.18827442494	2448.58572548733	263.172848357943	404.980823994241	165.1280479344	0.350326993438276	0.318252543662202
28	star	1	0.3	0.3	random	0.1	0	0	0.473141719995519	0.181643964753268	1182.878576337	1072.61413956444	1304.2516050163	1406.33332597193	1600.31838407925	1295.09638270546	0.385070537086447	0.0788507637842724
29	star	1	0.3	0.6	random	0.1	0	0	0.463942687425355	0.199842457288464	1489.46986699474	1317.20451149112	1832.28825172974	1399.81930867257	1543.69332782035	1298.33618640489	0.365954656053521	0.0546458970713234
30	star	1	0.3	0.9	random	0.1	0	0	0.493327005058021	0.188084203454313	1344.60519966727	1140.52440525851	1643.76869390085	1355.15968605725	1489.22184246722	1102.56102980668	0.349708009497766	0.0871603785264066
31	star	1	0.3	0.3	correlated	0.1	0	0	0.504081118600833	0.198656056609533	1372.22899126157	1247.65707367807	1508.56667230634	1464.80605634631	1642.62730432012	1344.18117126037	0.354156298277125	0.0785939013216748
32	star	1	0.3	0.6	correlated	0.1	0	0	0.53017310746832	0.19907882486943	1389.77143459317	900.934121095159	1694.34587951209	1273.60722149323	1403.92376920442	1103.97456516127	0.32677125180777	0.069436077474879
33	star	1	0.3	0.9	correlated	0.1	0	0	0.519350164557614	0.187427862749869	1526.78332542129	1253.66311590312	1858.21510386129	1171.15129269436	1369.2384114552	993.261760481671	0.313693091597232	0.121284071381576
34	star	1	0.3	0.3	hub	0.1	0	0	0.467350411472993	0.170933261998082	1485.46786062415	1252.3367883348	1917.58944958121	1293.68697027571	1477.43516463587	1164.98137037121	0.305555727384158	0.0746629823624003
35	star	1	0.3	0.6	hub	0.1	0	0	0.464175818331668	0.157967179038303	1337.88693676315	1100.06501303718	1586.54963916041	1380.00995085618	1570.76828479148	1143.72152975123	0.31012409103089	0.119255788912483
36	star	1	0.3	0.9	hub	0.1	0	0	0.463991520672852	0.160773590639105	1431.76475182163	1253.81977719701	1623.18267185934	1196.8216723746	1377.84464404434	1024.7012111348	0.353786546962753	0.107023570132868
37	star	1	0.3	0.3	random	0.5	0	0	0.484372225871981	0.198759589846347	1265.48862183274	1099.34181430099	1636.37672603647	1166.57057418181	1369.25570964059	969.310473501193	0.334084844804792	0.109942846854765
38	star	1	0.3	0.6	random	0.5	0	1	0.478044047983688	0.211270072939104	1312.63281181842	1151.50456145422	1523.82967001695	1058.1978997502	1165.49153662924	957.309814540689	0.350566009046963	0.0575527000117418
39	star	1	0.3	0.9	random	0.5	0	0	0.468770791791136	0.20626507523895	1381.60696519338	1107.48944615878	1545.17670618018	1324.07577295965	1456.27804951397	1219.5744381771	0.358698660130084	0.0569277405929479
40	star	1	0.3	0.3	correlated	0.5	0	0	0.47995308957185	0.197737518283961	1413.11714876877	1193.90091792331	1930.19716024008	1398.87300914054	1576.44804985975	1279.77685279058	0.277302163268034	0.0736443149296367
41	star	1	0.3	0.6	correlated	0.5	0	0	0.4785151218351	0.187177776074808	1152.52268432058	993.295284437542	1285.64713336207	1172.0577070315	1364.7209791578	975.358431932751	0.359987283116136	0.111466527807842
42	star	1	0.3	0.9	correlated	0.5	0	0	0.446404496925072	0.159689399276518	1321.52498199196	1139.96874339806	1457.01798060834	1299.1535158934	1641.9597556178	1071.92085268601	0.406834164574685	0.151366997180992
43	star	1	0.3	0.3	hub	0.5	0	0	0.463628786366825	0.174607153599309	1412.27971602802	1183.83191780651	1733.98971651676	1239.54916472672	1345.72181083973	1078.60789080388	0.314316610867551	0.0743024088492599
44	star	1	0.3	0.6	hub	0.5	0	0	0.462369019162203	0.181422873410692	1319.21931592074	1199.46016907097	1523.20407792543	1193.47331073174	1339.55345329986	1086.37983184998	0.284733939659303	0.0644335645624429
45	star	1	0.3	0.9	hub	0.5	0	0	0.45873707724664	0.169616868971645	1393.55568430815	1276.73444608763	1573.79445362959	1105.11617836509	1174.37660729355	1016.58612077234	0.396803429238522	0.0601390009652977
46	star	1	0.3	0.3	random	0.9	0	0	0.470869908646216	0.211548669925177	1298.91949410918	942.494688659581	1644.20383830685	1360.09680576702	1597.38880521277	1103.41183132765	0.310783884578813	0.113571788510869
47	star	1	0.3	0.6	random	0.9	0	2	0.487001212194022	0.181256388300085	1347.38192750438	1076.17065136679	1499.90519070691	664.566795112738	900.887407441759	388.291288346978	1.20364057145688	0.294752981214697
48	star	1	0.3	0.9	random	0.9	0	3	0.481582863253032	0.187395316005847	1340.86930985176	1200.26007604798	1472.14621307177	614.281325748578	759.920247362015	441.723387042394	0.603320190454343	0.18716832763586
49	star	1	0.3	0.3	correlated	0.9	0	0	0.474442905605472	0.175956716763157	1409.1130938551	1241.27307504251	1684.00903724405	1337.73896904498	1536.12293520142	1120.35726443357	0.400988279586897	0.117512235159701
50	star	1	0.3	0.6	correlated	0.9	0	8	0.44563157473178	0.162047356372556	1470.52003091399	1275.75839512339	1778.81131045769	342.590463108944	533.409765044775	248.804971718496	1.07525301515251	0.240164111235918
51	star	1	0.3	0.9	correlated	0.9	0	8	0.491330976402935	0.191538624267941	1294.69563108414	1110.97080938953	1455.75422592305	407.192638854071	609.565535343343	326.65366289655	1.15632733560852	0.249298109152656
52	star	1	0.3	0.3	hub	0.9	0	0	0.461454504459074	0.178012439420419	1337.28430888469	1221.60921038266	1443.48816353364	1359.13642076067	1583.32569349143	1141.27124798836	0.342382731616512	0.0949810899850415
53	star	1	0.3	0.6	hub	0.9	0	0	0.479202268538706	0.216426837250543	1286.15240744395	1126.91465005257	1582.56410774311	1105.51556243422	1321.82021326487	892.85906066589	0.412834876700806	0.113841209703982
54	star	1	0.3	0.9	hub	0.9	0	0	0.496306390698424	0.184680805077098	1203.62712008701	924.216484850293	1513.16405544569	1129.31747835804	1368.7258934663	702.60520296764	0.399827630007724	0.214974415322295
55	star	1	0.6	0.3	random	0.1	0	0	0.67704215679922	0.424378692743381	781.843967201063	669.741845125448	871.940896881177	661.631719019728	740.790703862265	578.719051208187	0.320858296908571	0.0927671040096012
56	star	1	0.6	0.6	random	0.1	0	0	0.649908345702394	0.411304564391196	696.233748784036	591.223174636114	845.215163551053	597.703357181255	707.068386245669	513.242504824282	0.309236102007841	0.0964096954844472
57	star	1	0.6	0.9	random	0.1	0	0	0.642073834091174	0.3864698967483	649.743983358901	539.057548458038	857.360400251722	725.667797418459	977.384590032046	615.582362419398	0.383065513329605	0.15512215123228
58	star	1	0.6	0.3	correlated	0.1	0	0	0.668080106618777	0.418159167561721	697.458931249776	569.439596262743	810.836041546905	755.219910569534	1009.82863270786	514.767715550976	0.396068497223363	0.173580680143243
59	star	1	0.6	0.6	correlated	0.1	0	0	0.630783509671846	0.392821338436689	723.7930350327	514.717651894302	817.846680275687	842.191829028922	953.917089064644	691.237517205218	0.350619710820564	0.0910727235972468
60	star	1	0.6	0.9	correlated	0.1	0	0	0.661949095483992	0.405135650992294	656.599259728475	547.94890246143	759.143736532638	699.858636494973	783.513353560622	626.517099774912	0.346797233277219	0.0656361367298099
61	star	1	0.6	0.3	hub	0.1	0	0	0.702478810612419	0.443978197616268	602.838833203136	467.569661259225	840.517610253754	624.506543027393	901.225315192036	503.422964951957	0.319248596420786	0.198921284161602
62	star	1	0.6	0.6	hub	0.1	0	0	0.610370651404462	0.369079807861676	657.36140929986	570.977334628705	819.941682436523	604.197618528194	767.448058572447	516.614562659212	0.372079502595823	0.133947958832875
63	star	1	0.6	0.9	hub	0.1	0	15	0.678850480013554	0.442970966249785	694.521561782986	580.651869967552	839.039402656585	0	0	0	NA	NA
64	star	1	0.6	0.3	random	0.5	0	0	0.656407826325993	0.404409093460455	721.030275065527	624.077681032965	809.31077312747	766.648327633294	891.911734067639	669.191265642369	0.304571540337944	0.0867255681670391
65	star	1	0.6	0.6	random	0.5	0	0	0.673260280632862	0.429500966257729	698.007467741631	541.928637587664	927.555269551066	639.585736043166	731.705407182066	561.891372624926	0.299190625811171	0.0823797432548537
66	star	1	0.6	0.9	random	0.5	0	0	0.694615475553194	0.440376065539895	625.689138226277	537.52546663086	687.665355384279	749.785876774481	1057.9815581979	631.823908169777	0.375528368300754	0.177672950182965
67	star	1	0.6	0.3	correlated	0.5	0	0	0.645476255992726	0.402744342702195	814.589154958221	591.712470691627	1011.82201722086	749.812482984204	943.188225375409	571.302060529008	0.380820026520425	0.194128411856015
68	star	1	0.6	0.6	correlated	0.5	0	12	0.636162599472791	0.388162101838256	697.553246798901	482.107620487096	949.297197919857	29.8268024953463	89.9155111485396	0	2.24217408845884	1.25380081140035
69	star	1	0.6	0.9	correlated	0.5	0	14	0.679218285131744	0.437704301428299	613.241505176043	523.013985711983	722.775412303401	0	0	0	NA	NA
70	star	1	0.6	0.3	hub	0.5	0	0	0.628874000344524	0.375440806944275	584.913155295169	525.327750468279	682.541962459036	732.915069325119	827.94667659913	543.384086858209	0.365558120095105	0.139636382769012
71	star	1	0.6	0.6	hub	0.5	0	0	0.671295496333922	0.421473879578116	695.400576451111	589.07878877196	899.519807161017	755.421799460538	917.687250373978	673.584761027278	0.326222318802246	0.111983723905166
72	star	1	0.6	0.9	hub	0.5	0	14	0.652020210854179	0.391708031190808	709.234129713524	488.646624072668	933.880967675494	0	0	0	NA	NA
73	star	1	0.6	0.3	random	0.9	0	15	0.67597353247321	0.409682341348153	756.282967810267	687.183969034138	832.888673930868	0	0	0	NA	NA
74	star	1	0.6	0.6	random	0.9	0	15	0.615751449431447	0.375574209295177	702.991644815198	594.610477047581	841.999939645165	0	0	0	NA	NA
75	star	1	0.6	0.9	random	0.9	0	15	0.620941251849845	0.365028185793227	666.371675141625	528.461362802911	787.167706636492	0	0	0	NA	NA
76	star	1	0.6	0.3	correlated	0.9	0	15	0.676623847189552	0.417622672768638	751.314776221003	526.642428754363	1042.77353811806	0	0	0	NA	NA
77	star	1	0.6	0.6	correlated	0.9	0	15	0.634651475418885	0.378495394996797	687.146296911477	534.410034873213	807.102529531515	0	0	0	NA	NA
78	star	1	0.6	0.9	correlated	0.9	0	15	0.653661369425158	0.414872597931646	671.876005187998	596.275826023585	793.411995973484	0	0	0	NA	NA
79	star	1	0.6	0.3	hub	0.9	0	8	0.708230418957772	0.458678223940571	616.295279400374	508.979077254475	692.009057743876	113.65422260235	173.912141675597	93.7609760384313	1.36305375757592	0.211385526395526
80	star	1	0.6	0.6	hub	0.9	0	15	0.620425949687812	0.373141409740331	661.504089832544	547.924615206025	874.627360160743	0	0	0	NA	NA
81	star	1	0.6	0.9	hub	0.9	0	15	0.706348725274598	0.436228013359004	683.085620960852	590.236115786729	752.521432215129	0	0	0	NA	NA
82	star	1	0.9	0.3	random	0.1	0	0	0.842831293122719	0.527294668483344	517.75665076379	396.792155266739	663.09378839094	544.893496522835	805.121762795551	391.200630521447	0.420965276348078	0.218614535537458
83	star	1	0.9	0.6	random	0.1	0	0	0.853550903172069	0.533050280968267	637.226596627423	429.787346607041	809.811198262125	566.726216975562	737.583024533987	445.875909555579	0.352603686295925	0.190043661706609
84	star	1	0.9	0.9	random	0.1	0	0	0.918502219888193	0.582206430904337	533.292186469776	401.295551533347	695.645902446583	587.334905974637	629.90989293604	512.388452421542	0.332390218751572	0.0659075257345037
85	star	1	0.9	0.3	correlated	0.1	0	0	1.06286472104481	0.689229434595549	629.936509365942	454.963188576893	867.823922925108	537.282653325862	607.915309270607	415.733686048513	0.349478534829541	0.116331699907341
86	star	1	0.9	0.6	correlated	0.1	0	0	0.925556786847162	0.602811810366487	520.684478842983	277.435291550279	745.335710686275	444.508718512252	537.272520956506	265.579696998998	0.499940405456305	0.18842811704721
87	star	1	0.9	0.9	correlated	0.1	0	0	0.930999336221098	0.587201004769058	608.73669471165	437.105257538247	825.379620758729	534.595321488853	826.198804261911	354.852027913005	0.429137736191546	0.293768660787897
88	star	1	0.9	0.3	hub	0.1	0	0	0.945661491470193	0.606122338453182	432.722709767696	364.775111079978	542.582321229083	645.593800424766	781.66639215503	528.064965608694	0.39040069470117	0.157496892611239
89	star	1	0.9	0.6	hub	0.1	0	15	0.899890819577646	0.570882777278684	502.156753825794	448.257248856247	601.174993185252	0	0	0	NA	NA
90	star	1	0.9	0.9	hub	0.1	0	15	0.917340259941407	0.586524611099237	539.079376619912	381.878372871466	826.416295308503	0	0	0	NA	NA
91	star	1	0.9	0.3	random	0.5	0	0	0.876639227519699	0.55452395000646	513.334619348288	385.811770995314	593.649115835204	595.422949277039	856.182494236393	357.998336567546	0.474590213281935	0.265472032191286
92	star	1	0.9	0.6	random	0.5	0	0	0.951536838720846	0.617819137460914	569.65582352276	384.687095307898	809.781655915805	488.939223122107	874.515607349201	322.251999594769	0.644508474356536	0.366149237514726
93	star	1	0.9	0.9	random	0.5	0	0	1.03083454651787	0.665460802216873	520.965834955622	336.168992151506	739.311957056714	217.787742976831	355.276173246799	130.16346487661	1.23906197574455	0.338011431626718
94	star	1	0.9	0.3	correlated	0.5	0	0	0.892840966503103	0.573238647088492	463.205827478281	295.45713286862	638.995472959326	590.9797849453	728.627800028272	451.051028313109	0.383297424938274	0.13852072788921
95	star	1	0.9	0.6	correlated	0.5	0	0	0.973969352264685	0.632892514646653	578.581967601722	428.794108099512	724.177937830723	655.157474379911	849.239340053998	524.282080335017	0.335856938532571	0.146212604832631
96	star	1	0.9	0.9	correlated	0.5	0	0	0.933313344559261	0.599534089194207	527.127802624678	423.064703775503	692.651191373229	607.838269279359	822.935290754032	491.824614356053	0.363928326311755	0.163668162661667
97	star	1	0.9	0.3	hub	0.5	0	0	0.882591119332065	0.563529515244588	570.204246342562	393.503748664975	805.862306733093	577.121293596204	650.655087173338	455.588537935362	0.44777964584719	0.129337575357698
98	star	1	0.9	0.6	hub	0.5	0	15	1.06559614213542	0.701308354184673	454.1263276799	357.120934024914	593.26917388509	0	0	0	NA	NA
99	star	1	0.9	0.9	hub	0.5	0	15	0.818759789902739	0.507373445865755	622.765745181308	487.95701838975	922.828711710693	0	0	0	NA	NA
100	star	1	0.9	0.3	random	0.9	0	15	0.926985817708124	0.601862739128016	563.958338588193	345.848246109218	689.834424766916	0	0	0	NA	NA
101	star	1	0.9	0.6	random	0.9	0	15	1.2687518312949	0.843574891194336	546.474976674117	392.704291316231	677.801913866782	0	0	0	NA	NA
102	star	1	0.9	0.9	random	0.9	0	15	1.03529537645302	0.672784465127754	561.251780808335	476.904254859361	659.00635596676	0	0	0	NA	NA
103	star	1	0.9	0.3	correlated	0.9	0	15	1.2623556981669	0.845480309745879	373.387832598772	269.974312275789	438.181581095353	0	0	0	NA	NA
104	star	1	0.9	0.6	correlated	0.9	0	15	0.812191403369065	0.513024192354714	482.238815636883	371.470627062184	679.584314107798	0	0	0	NA	NA
105	star	1	0.9	0.9	correlated	0.9	0	15	0.867969384345702	0.546271013707066	571.243338977889	481.27318898737	639.355993878506	0	0	0	NA	NA
106	star	1	0.9	0.3	hub	0.9	0	0	0.859503102229738	0.527040227641619	632.739393730128	485.259422485972	870.823609622473	513.792270648474	601.838392728289	376.164194091798	0.409128338381129	0.137796434480707
107	star	1	0.9	0.6	hub	0.9	0	15	1.04176694285614	0.693672474029778	536.877261426351	383.858029880275	755.253465518075	0	0	0	NA	NA
108	star	1	0.9	0.9	hub	0.9	0	15	0.930557606883745	0.594603682173771	535.748804887857	305.41364113975	704.010372661677	0	0	0	NA	NA
109	star	2	0	0.3	random	0.1	0	1	0.368279324642075	0.102146949149929	2563.72255335619	2306.70679700402	2934.92236917727	2241.55607533397	2737.56223152784	1980.40384820356	0.340474205341036	0.103928959997865
110	star	2	0	0.6	random	0.1	0	1	0.384741499199878	0.111749974925966	2536.29055854001	2372.76166515228	2774.57508707856	2465.14771667996	2664.57517178401	2235.87147217998	0.284680131159438	0.0640662255151477
111	star	2	0	0.9	random	0.1	0	1	0.383287947586282	0.123225848828602	2277.31366832476	1970.5666032451	2486.85504898439	2224.43931812529	2531.30508157685	1855.50284759904	0.308665192800001	0.100602360625003
112	star	2	0	0.3	correlated	0.1	0	0	0.406784742066471	0.109916105605959	2389.09625119714	2168.77373783579	2562.04803466904	2346.70043620345	2759.54973465298	2060.81521285182	0.356759682304297	0.0949201462868514
113	star	2	0	0.6	correlated	0.1	0	1	0.369129532577956	0.105000943177848	2603.64375312145	2268.74649877171	3203.60956103836	2174.39942875639	2519.44859254608	1797.06574712047	0.324890603565163	0.109128749432701
114	star	2	0	0.9	correlated	0.1	0	1	0.383300209422863	0.113889988678046	2221.52100780774	1989.76200491272	2570.94523144753	2238.33769526912	2517.98399064063	1974.47788178741	0.344710637898476	0.075623883950802
115	star	2	0	0.3	hub	0.1	0	0	0.387393097491313	0.109376679052847	2361.86095800843	1898.2458310189	2687.66731148022	2441.81672658859	2710.91341161294	2224.36624595523	0.314681218415678	0.075024546293682
116	star	2	0	0.6	hub	0.1	0	1	0.345463255851964	0.0821353940135328	2319.65117342894	1953.51173998238	2716.60608317473	2336.49425679445	2633.19534763546	2077.52275651779	0.338779207270861	0.0817336148257674
117	star	2	0	0.9	hub	0.1	0	1	0.375538189299076	0.105275995613446	2390.79304442083	2131.85973882028	2635.63143826797	2143.36556584694	2647.93417268192	1821.37581094814	0.354433635671624	0.143646617577904
118	star	2	0	0.3	random	0.5	0	0	0.40338230402902	0.110740592903441	2455.74122070094	2125.27702485472	2938.54157886771	2421.20851779097	2907.03156657244	2138.82048241865	0.315131391368093	0.088827151608365
119	star	2	0	0.6	random	0.5	0	7	0.37582512546908	0.102948933744528	2324.61635961328	1909.25672461949	2795.1017004768	1350.8805662783	1723.02041344114	1189.88423459228	0.429175685734548	0.109102839349574
120	star	2	0	0.9	random	0.5	0	7	0.39473727698125	0.0996939655555687	2456.15959402162	2087.76867866664	2860.99175313243	1223.81020999866	1419.3649718083	1065.69795188439	0.267607525658065	0.0926955004265628
121	star	2	0	0.3	correlated	0.5	0	0	0.388087609763758	0.104001170601901	2493.8975554147	2172.56695711409	3020.5266916141	2264.01598688511	2482.90697318851	1991.99547904929	0.298755954571403	0.0674514727902267
122	star	2	0	0.6	correlated	0.5	0	7	0.377580160639293	0.125505559412304	2280.14864914217	2150.43085875168	2504.06009347795	1241.12540894455	1495.13112014003	1089.97364147612	0.326582778596114	0.120684999680547
123	star	2	0	0.9	correlated	0.5	0	7	0.39554736675923	0.0976773639435194	2508.30430902287	2218.11536525304	2886.34513146018	1250.2203660791	1457.64292148862	963.832785202603	0.321329848748625	0.138256480584269
124	star	2	0	0.3	hub	0.5	0	0	0.38247215074308	0.114642929676551	2166.59316363105	1861.14789924295	2472.91010565616	2402.55501487629	3008.53727245856	1931.316051056	0.376796794744636	0.149063537245014
125	star	2	0	0.6	hub	0.5	0	7	0.36006589216607	0.0848284925755363	2460.27516644389	2155.64899835349	2771.28424438309	1392.77811768494	1571.41956190945	1132.16458952398	0.287342744082077	0.0876606195314963
126	star	2	0	0.9	hub	0.5	0	7	0.37306970597289	0.118645404824379	2475.22934072287	2290.41565420371	2956.67882752136	1387.48197470666	1623.8996466547	1114.55157814119	0.270810448494098	0.114076184819126
127	star	2	0	0.3	random	0.9	0	0	0.352060528562901	0.0944851380687633	2253.25799606973	1824.03364819835	2593.85611750972	2505.09765667934	2918.37887919103	2211.76488608718	0.3003641256926	0.096796595982771
128	star	2	0	0.6	random	0.9	0	13	0.372475809436961	0.10391631453997	2729.07743395126	2413.84532592045	3033.89130577983	281.124509153785	449.755163013078	180.621978884119	0.339649908377922	0.313328492668609
129	star	2	0	0.9	random	0.9	0	13	0.388791283318713	0.0924284324865861	2499.84027718698	2266.65696598079	2960.30479299601	284.720024816259	443.69209913107	190.066048623155	0.372035635703883	0.268061976854531
130	star	2	0	0.3	correlated	0.9	0	0	0.394056524332105	0.102971453082387	2311.43569265615	2013.05746369901	2849.44607648563	2432.09085219421	2654.72048191069	2164.44963420888	0.305969173337595	0.0650801517934133
131	star	2	0	0.6	correlated	0.9	0	13	0.359548894134549	0.109643270995281	2606.01498118149	2257.70760515638	2978.21501911892	326.05630243432	470.378841455077	234.656640159142	0.283177788624374	0.189986455257738
132	star	2	0	0.9	correlated	0.9	0	13	0.373221182060191	0.0889785893701163	2399.50489918622	2110.70440538084	2697.19524451498	247.848133961657	396.999199713307	183.410430085088	0.373374484436571	0.258417077980546
133	star	2	0	0.3	hub	0.9	0	0	0.3658763955822	0.0895991344329083	2385.06267089564	2118.82734468367	2883.60848393958	2390.15363667792	2647.40037138764	2133.71436672671	0.305313657893036	0.0743609004972069
134	star	2	0	0.6	hub	0.9	0	12	0.375783869349693	0.0982364893966228	2556.58678599866	2214.93814249339	3040.35118671471	410.8071403748	525.533618387335	330.172303961339	0.405566059507748	0.176963569859301
135	star	2	0	0.9	hub	0.9	0	13	0.372039796518735	0.0835972325663873	2371.49815238431	2111.30913788002	2642.97136773751	313.6213456283	439.363392376152	231.504015791906	0.253419849594614	0.231750098042427
136	star	2	0.3	0.3	random	0.1	0	0	0.475336783064314	0.193725330150452	1176.70232149088	1067.24926930913	1324.56087937326	1309.66405039504	1466.53131336127	1083.69028266171	0.342769623564619	0.0938354219304117
137	star	2	0.3	0.6	random	0.1	0	0	0.428593718570972	0.17719178648687	1322.078726999	1163.10046618813	1603.81380391328	1476.73097524566	1693.6481013797	1268.95109153656	0.339143978534334	0.0891932350329068
138	star	2	0.3	0.9	random	0.1	0	0	0.498217950977015	0.20640777067427	1319.37307325726	1175.30057072043	1466.5453536781	1047.91626912065	1218.27234985907	856.016660731901	0.299458383660094	0.123875950909385
139	star	2	0.3	0.3	correlated	0.1	0	0	0.460830635109096	0.189575422777394	1388.18445777668	1206.78182576349	1540.76683909636	1273.6610555283	1381.7301949226	1071.46227560075	0.309722966631767	0.0738047460710375
140	star	2	0.3	0.6	correlated	0.1	0	0	0.454158026009187	0.184865721393841	1376.06082521356	1221.92419031871	1597.07959315115	1364.97083881963	1508.07211484276	1187.49354471275	0.332025911559511	0.0771514067058966
141	star	2	0.3	0.9	correlated	0.1	0	0	0.487171098292272	0.193840784651044	1273.63587084035	1030.42793898078	1467.10634042546	1344.89700759406	1550.07236830078	1178.37590493649	0.343034769241068	0.0965201448585307
142	star	2	0.3	0.3	hub	0.1	0	0	0.474966441907414	0.191106347648663	1431.51896721109	1251.61517962881	1612.41079640619	1349.84844215812	1535.46823425775	1168.33548214025	0.323266256297926	0.112962200369206
143	star	2	0.3	0.6	hub	0.1	0	0	0.464398559612895	0.1612164472274	1350.75274338222	1098.54692514313	1682.82184237612	1297.8124500045	1509.76867928696	1107.96766476249	0.336206904924111	0.103798899404831
144	star	2	0.3	0.9	hub	0.1	0	1	0.481590699360828	0.192911165248458	1469.41708876574	1279.82583777244	1756.30445200868	1241.62015064001	1369.87048339866	1122.61079211904	0.2835620773539	0.0699985908121399
145	star	2	0.3	0.3	random	0.5	0	0	0.487834417784773	0.17108329067663	1386.91141500298	1233.74616612515	1496.28073512121	1351.76366100012	1599.63906604937	1211.52641566419	0.349885852000101	0.0864312070419904
146	star	2	0.3	0.6	random	0.5	0	0	0.475815588047915	0.173960276353426	1382.31703006014	1190.4529951554	1609.01332943607	1046.74933709674	1162.00196995047	974.498206708909	0.323306249854815	0.0566349323108582
147	star	2	0.3	0.9	random	0.5	0	0	0.462115360389082	0.175698105901769	1480.96548306805	1319.41589942717	1650.90168837111	1320.55031639041	1461.54962694557	1161.88011411987	0.363431793307077	0.0869331921943532
148	star	2	0.3	0.3	correlated	0.5	0	0	0.467769792177976	0.170136875137388	1263.56665539358	1093.86737243289	1538.55963217723	1226.77463508355	1558.42594931617	989.257988604204	0.37165329682873	0.183476004182092
149	star	2	0.3	0.6	correlated	0.5	0	0	0.483166122245061	0.20716857452867	1077.7268833531	964.080972962894	1181.19592360046	1394.05113598828	1607.98261442066	1210.39774033548	0.348162633900361	0.0968539157223993
150	star	2	0.3	0.9	correlated	0.5	0	0	0.470024068287232	0.166285660800536	1363.67198637638	1231.53838626621	1512.74703201564	1375.77611841002	1651.44301569118	1217.40957580037	0.32795702427356	0.0974069448617941
151	star	2	0.3	0.3	hub	0.5	0	0	0.481940306063932	0.191390614805744	1297.26621361814	1100.93482368277	1622.07502571701	1214.75771811933	1551.34874423651	972.797904057336	0.339172195152342	0.160271407579111
152	star	2	0.3	0.6	hub	0.5	0	0	0.462217332846274	0.219736856188176	1389.74315869988	1284.81407890887	1523.30393041136	1467.04396583714	1662.09762704432	1294.48895664674	0.423014893618385	0.0890982157883198
153	star	2	0.3	0.9	hub	0.5	0	0	0.494451698576436	0.195778378658928	1403.28682471608	1254.7495259322	1689.36934991549	1004.14496898563	1132.82656079535	883.859576204192	0.537455960845785	0.0755096638173375
154	star	2	0.3	0.3	random	0.9	0	0	0.493693428576789	0.189904887320853	1446.9430748939	1100.3364699221	1869.75719210429	1298.08098449364	1547.48217661183	948.060947075246	0.420537949813649	0.136158306742242
155	star	2	0.3	0.6	random	0.9	0	5	0.490918066965204	0.202614876390829	1528.96338132867	1119.36983367395	1888.82100392896	487.556622757871	558.653781805563	390.828676210982	1.00845809118955	0.122464254235101
156	star	2	0.3	0.9	random	0.9	0	1	0.505058048023708	0.190519574217835	1460.79681872369	1305.84131789675	2011.36130773385	780.345953364144	1136.65174894345	450.76944840877	0.746587239149125	0.248162831872901
157	star	2	0.3	0.3	correlated	0.9	0	0	0.456999656581693	0.181997278482365	1292.80760723274	1168.8363674889	1490.65341562076	1413.63772120937	1651.06503883177	1217.41659826092	0.311023271214064	0.0991600106421675
158	star	2	0.3	0.6	correlated	0.9	0	3	0.477100150898755	0.211954641553807	1401.76482861186	1101.29461713855	1619.31642452728	459.157419167564	725.0371690826	297.622786140477	1.18579271184698	0.321173459805591
159	star	2	0.3	0.9	correlated	0.9	0	2	0.472098463147694	0.177863934964415	1212.90917991502	979.039317963737	1613.94950416871	704.630240449	874.487651344727	483.17708790042	0.595905554027582	0.194431028672699
160	star	2	0.3	0.3	hub	0.9	0	0	0.472619657520337	0.182201136112227	1221.27679551919	1013.1982222915	1423.40592514252	1265.1334365594	1567.19354413308	1104.28231512548	0.381875497900422	0.110715313767896
161	star	2	0.3	0.6	hub	0.9	0	0	0.466151035451937	0.153511409216131	1406.79767840923	1177.47472458635	1749.09428652503	900.567695969845	1320.04808413427	658.008913390393	0.595953636889128	0.229645636931123
162	star	2	0.3	0.9	hub	0.9	0	0	0.476206333201295	0.207105712840977	1202.9503636884	981.350360786318	1364.78001140364	635.495909779592	1109.75757351817	235.746629965758	0.92904483235733	0.409213738192168
163	star	2	0.6	0.3	random	0.1	0	0	0.613417718362071	0.367517272647211	634.060636112537	561.562992922806	682.004859412917	684.419864265946	814.589081152194	519.458402147656	0.334672345104799	0.130785931927908
164	star	2	0.6	0.6	random	0.1	0	0	0.734556919176985	0.4602503325889	753.191055064772	591.480267390863	916.434988664171	759.697749536526	902.571389431881	673.092508905407	0.384394558851052	0.100917438244143
165	star	2	0.6	0.9	random	0.1	0	0	0.708979200395007	0.442781884312956	605.906345878614	517.348615027419	670.307122213821	672.937606630076	778.358895872489	607.453481461754	0.381715823992858	0.0875739466182977
166	star	2	0.6	0.3	correlated	0.1	0	0	0.654598731553108	0.413512066800467	732.346006166784	584.274280929081	898.261172783289	759.137745629718	928.929552026849	598.100149232821	0.342541083529664	0.127332917484295
167	star	2	0.6	0.6	correlated	0.1	0	0	0.707552500646622	0.436558651909379	646.770302037149	545.743573514414	783.498971415543	709.319805168549	806.650980263549	632.138783476577	0.393218898996277	0.0895176305298004
168	star	2	0.6	0.9	correlated	0.1	0	15	0.718417942356737	0.470575968435808	660.849898968025	631.081632206662	725.042979425075	0	0	0	NA	NA
169	star	2	0.6	0.3	hub	0.1	0	0	0.654610625753935	0.405100679338933	651.77589661511	525.365433181443	753.938334404418	692.998200064994	821.133106638508	567.305425409979	0.358349644132715	0.125155428197517
170	star	2	0.6	0.6	hub	0.1	0	0	0.736269653779238	0.484464848838106	677.818978686378	550.094754443526	875.483276813415	782.647475669358	922.93755680903	669.048584722877	0.332636437644295	0.109831295690773
171	star	2	0.6	0.9	hub	0.1	0	15	0.657796668560882	0.405878204606132	748.171659718014	478.916874091183	969.849269346449	0	0	0	NA	NA
172	star	2	0.6	0.3	random	0.5	0	0	0.678487492650382	0.423333498828756	642.571416284373	489.020097250937	782.257389988847	673.462255969213	930.153504422142	482.577949870278	0.371222872431334	0.191436683576322
173	star	2	0.6	0.6	random	0.5	0	0	0.650147991004051	0.385409047502949	768.361581464489	632.285286999711	883.972971054458	727.057940747066	863.838976293529	531.977258489214	0.343025674924027	0.142748898666682
174	star	2	0.6	0.9	random	0.5	0	15	0.62592711172979	0.389969397846081	714.243325784101	588.665506610694	963.207555095789	0	0	0	NA	NA
175	star	2	0.6	0.3	correlated	0.5	0	0	0.631470322485812	0.391055299304242	868.779026491072	588.606639137271	1286.7543188048	761.897916002056	907.242004596077	640.589523729977	0.298165595905017	0.0958654110146604
176	star	2	0.6	0.6	correlated	0.5	0	0	0.693950361028901	0.452740874590708	751.611451407169	612.249721214974	987.323924130081	781.404468303523	1015.32917484533	589.830687107679	0.369991251950133	0.173250199468602
177	star	2	0.6	0.9	correlated	0.5	0	15	0.653073763266313	0.411837721357601	684.080677212436	608.7802319149	896.210118156334	0	0	0	NA	NA
178	star	2	0.6	0.3	hub	0.5	0	0	0.752160810506864	0.494322974261005	705.396075151614	531.675030196845	900.05403672896	673.020715659932	844.051646698066	533.667178866814	0.352104905396376	0.13773969736569
179	star	2	0.6	0.6	hub	0.5	0	0	0.67887294899896	0.426303887420298	652.266244475248	556.089858881982	859.820208435299	761.358494611248	874.971137021544	648.455248363405	0.347432143583846	0.0940876315348222
180	star	2	0.6	0.9	hub	0.5	0	15	0.669271207368054	0.419834526777174	756.457338411584	608.956844523406	918.373947477513	0	0	0	NA	NA
181	star	2	0.6	0.3	random	0.9	0	0	0.634910510905023	0.385548829956778	805.938784350075	660.320162465064	903.951044264188	689.028796227454	798.311688381111	571.129548243358	0.302216589244677	0.121737350469203
182	star	2	0.6	0.6	random	0.9	0	15	0.679790009081307	0.430415625499205	696.378324872593	553.302515960225	859.540460152801	0	0	0	NA	NA
183	star	2	0.6	0.9	random	0.9	0	15	0.624591774514391	0.366984532234237	765.345701852177	676.271076774576	903.052580590183	0	0	0	NA	NA
184	star	2	0.6	0.3	correlated	0.9	0	15	0.652339006260161	0.39635297597035	693.966497193797	541.398410064578	820.47274042187	0	0	0	NA	NA
185	star	2	0.6	0.6	correlated	0.9	0	14	0.670875789395797	0.433685852244985	627.227588584172	485.996773851051	813.444831144168	0	0	0	NA	NA
186	star	2	0.6	0.9	correlated	0.9	0	15	0.630199736414165	0.394354003273761	692.354836309853	570.564505878076	850.093024615748	0	0	0	NA	NA
187	star	2	0.6	0.3	hub	0.9	0	0	0.60293774181751	0.352922388049935	754.731829160156	660.883268328941	862.80141012436	762.26361222288	1045.09609795191	546.86050555528	0.377881927832399	0.205371664503764
188	star	2	0.6	0.6	hub	0.9	0	15	0.623196949512617	0.394347161613884	614.51609020905	437.055171101544	817.168395127402	0	0	0	NA	NA
189	star	2	0.6	0.9	hub	0.9	0	13	0.750290872128967	0.493251523926004	611.232999997265	474.738420718453	762.076341193976	0	0	0	NA	NA
190	star	2	0.9	0.3	random	0.1	0	0	0.967473555684876	0.624781980094143	448.143516427395	364.154799650836	519.233984672805	579.405080187689	683.492807818649	465.666845613398	0.35678860446391	0.128246069361777
191	star	2	0.9	0.6	random	0.1	15	0	NA	NA	0	0	0	0	0	0	NA	NA
192	star	2	0.9	0.9	random	0.1	0	0	0.961415918056714	0.637804773890608	451.970593837472	326.179696719792	607.56085878094	531.758406967046	680.727168788352	387.83114313791	0.429389878827182	0.20812429035165
193	star	2	0.9	0.3	correlated	0.1	0	0	0.884931419582341	0.576136989165679	450.985327678715	324.510865845141	647.232914046868	469.766599874697	520.66295856576	354.986491901229	0.329604917672414	0.125437932168568
194	star	2	0.9	0.6	correlated	0.1	0	15	0.872003284990198	0.561589888142082	560.603934839263	425.88459012756	746.066887345492	0	0	0	NA	NA
195	star	2	0.9	0.9	correlated	0.1	0	15	0.914764151533255	0.57634869128124	539.230961242645	395.93387493612	737.214155320547	0	0	0	NA	NA
196	star	2	0.9	0.3	hub	0.1	0	0	0.87166458735601	0.583761989008027	594.036153548966	458.862942899868	875.232215836798	643.765385793475	1063.40167545032	478.916286415095	0.537463188455205	0.297675489921514
197	star	2	0.9	0.6	hub	0.1	0	15	1.25938275476859	0.860928687703842	572.240076638334	408.967455519227	789.754391646172	0	0	0	NA	NA
198	star	2	0.9	0.9	hub	0.1	0	15	1.05690086657586	0.707541011996066	527.143099289277	347.800189821121	693.286516951763	0	0	0	NA	NA
199	star	2	0.9	0.3	random	0.5	0	0	0.936147211457357	0.611017808966201	484.896817854128	355.293164122553	574.116276306281	574.737249592438	786.231667312141	389.249009580653	0.418516167115339	0.228118458124017
200	star	2	0.9	0.6	random	0.5	0	0	0.944569229683931	0.618371858367271	457.101991981355	296.535568221689	757.116856247441	594.577533019301	820.315522335974	286.916349353494	0.512183696357193	0.28143874349991
201	star	2	0.9	0.9	random	0.5	0	0	0.847880021862436	0.554495748668709	643.152912608592	478.887461829166	952.913102515158	485.639421459154	627.687224743519	411.377358307829	0.422526767430575	0.136439829261943
202	star	2	0.9	0.3	correlated	0.5	0	0	0.901515343040424	0.579015285580434	579.068554339841	344.060284673756	782.269434305498	589.953055778053	964.626178228665	419.166132299526	0.423569703252032	0.264121541452898
203	star	2	0.9	0.6	correlated	0.5	0	15	0.953875706042284	0.626100954771296	537.208102839293	370.594894941317	850.293646533407	0	0	0	NA	NA
204	star	2	0.9	0.9	correlated	0.5	0	15	0.900504347314557	0.564338435737243	615.725118827241	391.989681801058	818.087502969489	0	0	0	NA	NA
205	star	2	0.9	0.3	hub	0.5	0	0	0.961567917618851	0.638868362787205	463.489737484928	334.718683972664	632.745530865932	567.563945285824	739.16734812685	284.40476189847	0.491255237879414	0.291865178121838
206	star	2	0.9	0.6	hub	0.5	0	15	0.813700860824636	0.517886728571604	540.110540687174	419.312220995643	725.013677308277	0	0	0	NA	NA
207	star	2	0.9	0.9	hub	0.5	0	15	0.869030104557611	0.553229709239046	561.721611811575	396.978401643914	881.32496418009	0	0	0	NA	NA
208	star	2	0.9	0.3	random	0.9	0	15	0.896250941813556	0.596551473602879	632.326644226831	440.617873020532	779.71668960132	0	0	0	NA	NA
209	star	2	0.9	0.6	random	0.9	0	15	0.865533667173345	0.55353461646247	642.561563547853	495.161590166901	836.945196863232	0	0	0	NA	NA
210	star	2	0.9	0.9	random	0.9	0	15	0.87192050598979	0.557247968239433	524.286978799295	418.979224041392	661.84066188622	0	0	0	NA	NA
211	star	2	0.9	0.3	correlated	0.9	0	15	0.860631091689514	0.531650177176529	544.991173152054	414.941980990944	796.77972506341	0	0	0	NA	NA
212	star	2	0.9	0.6	correlated	0.9	0	15	0.822962008099749	0.527268931646453	536.666831318287	348.643052743905	711.543587346253	0	0	0	NA	NA
213	star	2	0.9	0.9	correlated	0.9	0	15	0.882027462764084	0.566427627885909	522.359842535867	411.719606885486	636.956860980047	0	0	0	NA	NA
214	star	2	0.9	0.3	hub	0.9	0	15	0.937880980006472	0.598092154842952	559.885353441851	461.716359944259	706.37887586697	0	0	0	NA	NA
215	star	2	0.9	0.6	hub	0.9	0	15	0.998898128961121	0.654353446226961	580.543092777142	354.147104464588	953.389748050975	0	0	0	NA	NA
216	star	2	0.9	0.9	hub	0.9	0	15	0.973071275466865	0.630957725531383	556.77265657331	352.082733846781	810.29319646056	0	0	0	NA	NA
217	star	3	0	0.3	random	0.1	0	0	0.374722865048181	0.107691371654432	2384.99894373173	2043.55730159588	2647.66916276244	2402.19706983962	2854.32887958271	2048.6955029921	0.313967372481913	0.133667904902971
218	star	3	0	0.6	random	0.1	0	1	0.394983091445099	0.103996511110972	2463.45040698807	2058.57352573112	2997.03747330741	2240.96760513926	2481.70012621032	1902.6784115857	0.314062797289182	0.0703679451836552
219	star	3	0	0.9	random	0.1	0	1	0.388769228481331	0.0949152340041332	2225.97234135564	1917.61232285065	2461.91845613567	2290.71763980175	2651.07204597615	2107.09094765646	0.34400452914616	0.072876553226299
220	star	3	0	0.3	correlated	0.1	0	0	0.378535676559113	0.107936726266604	2296.36387246693	1791.66126395976	2591.55406620147	2524.43750147378	2923.40474962436	2193.29637281368	0.326952166610275	0.0882416092797
221	star	3	0	0.6	correlated	0.1	0	1	0.37579774864877	0.0810203332856428	2380.09335368837	2019.67709340641	2671.32173325565	2125.16541215242	2412.40465286337	1864.80142339115	0.295710308830352	0.0772597899824935
222	star	3	0	0.9	correlated	0.1	0	1	0.346750921256543	0.0929026910658982	2494.18261969899	2163.67420668456	2985.28430523991	2088.87584102386	2399.30233604091	1807.19736679019	0.314360173203085	0.0977884242418601
223	star	3	0	0.3	hub	0.1	0	0	0.383911046482531	0.105677028938158	2446.556995676	2190.18455532939	2662.04600460172	2242.44248562931	2523.82884304079	1987.82296934027	0.354856552201022	0.0813528072224114
224	star	3	0	0.6	hub	0.1	0	1	0.390334229538565	0.100899053375831	2395.70652181141	1929.88234111337	2763.1813303098	2159.2822304144	2466.5739778001	1731.98194705369	0.316198231964533	0.125486695739352
225	star	3	0	0.9	hub	0.1	0	1	0.380069756259684	0.0857331184498738	2419.63171102835	2243.51041614896	2822.19782084724	2163.65040305169	2644.56971608072	1893.9967580654	0.375245223799348	0.111074433872571
226	star	3	0	0.3	random	0.5	0	0	0.38717344756273	0.0916539045808576	2511.97685909099	2195.29073842506	2938.2599881954	2178.3074278279	2463.41937936286	1958.10903718066	0.348652948668056	0.0769490468209753
227	star	3	0	0.6	random	0.5	0	7	0.377535192506306	0.0947085972166386	2443.5428037259	1972.5004547186	2642.85495574892	1391.14289126119	1580.28998488587	1238.37105982948	0.274346650147657	0.0783284796164641
228	star	3	0	0.9	random	0.5	0	7	0.363923821364608	0.0795170939867612	2333.96567528309	1959.26386473721	2568.11922600695	1189.91652534334	1437.85035811652	963.476502653265	0.385289896638754	0.142775314784203
229	star	3	0	0.3	correlated	0.5	0	1	0.387476193470416	0.120393064312998	2293.8267489227	1941.95117254519	2601.84780493901	2385.40565407793	2895.45950434187	2146.91837938321	0.338093091073223	0.0973759073467213
230	star	3	0	0.6	correlated	0.5	0	7	0.387115807036842	0.0842985426430608	2305.98797377943	1962.32384007931	2515.56540940847	1322.83909819129	1526.51504355091	1058.85405891463	0.3448254345761	0.130357765424604
231	star	3	0	0.9	correlated	0.5	0	7	0.387756275478757	0.102668809996184	2608.37419092056	2292.45355604492	3016.48672299184	1319.88530417915	1656.72633510056	1072.71878982652	0.327051463590746	0.118924402194753
232	star	3	0	0.3	hub	0.5	0	0	0.386643085442046	0.111747031133057	2274.22316078491	2008.91884933684	2594.76200192883	2187.12246133321	2522.99764422531	2028.72763619586	0.325105917698014	0.0735044750816703
233	star	3	0	0.6	hub	0.5	0	7	0.369236804089016	0.105441305665236	2288.81266358304	2092.17653367877	2575.62360127983	1399.40264813852	1715.34411817768	1130.28457260555	0.303558430081066	0.139008661989813
234	star	3	0	0.9	hub	0.5	0	7	0.391691349640994	0.0977961342681215	2393.44969834254	2150.63083911558	2689.11619495319	1375.2502369688	1596.44918162368	1077.50565991453	0.251698928748207	0.132662958970069
235	star	3	0	0.3	random	0.9	0	0	0.365411427383481	0.116295635030477	2303.05045846669	2139.59803627396	2613.123870051	2272.64480861042	2492.35886216534	2098.46486602087	0.318383849058096	0.0581231385733054
236	star	3	0	0.6	random	0.9	0	13	0.364546779964378	0.0987201688775352	2401.65746464449	1928.70017513315	2967.25936447057	363.482238410244	565.442608267195	287.361576281615	0.304783667736421	0.237590954637367
237	star	3	0	0.9	random	0.9	0	13	0.363020310297117	0.0935267974980246	2281.03436833986	1783.06241754539	2802.39890753892	294.403501428996	551.656381467688	170.926710324804	0.472056858343396	0.390135344773694
238	star	3	0	0.3	correlated	0.9	0	0	0.38098986851618	0.107841548212123	2411.44216058039	2153.46555616548	2820.07353634994	2462.59624287361	2825.48764705397	2257.01659856014	0.308030360704496	0.0763101575492594
239	star	3	0	0.6	correlated	0.9	0	13	0.359238417534412	0.0990734446901551	2328.6873174888	2072.83760658874	2564.62585883727	312.895632707612	436.80652143824	198.807649683958	0.350774945094565	0.221542194163613
240	star	3	0	0.9	correlated	0.9	0	13	0.374115586398887	0.0819230316017332	2586.48365655376	2372.30494623076	2835.16304076258	289.119638994429	337.332603509271	231.256011909566	0.308405192112471	0.131229037109567
241	star	3	0	0.3	hub	0.9	0	0	0.371567233153491	0.102253856489043	2495.89705651041	2098.00965332185	2965.37617561083	2526.09801766343	2918.22682984399	2163.8847416312	0.357143158130685	0.117960564580348
242	star	3	0	0.6	hub	0.9	0	13	0.387919504343591	0.0978413648948075	2339.24659009707	2007.99776465099	2635.94879844202	392.671148336556	540.906874240123	265.057664165725	0.311642706562439	0.227024670817648
243	star	3	0	0.9	hub	0.9	0	13	0.378856075179624	0.102018880638417	2446.03383154925	2088.51426196009	3217.04850857697	375.30365824555	517.556843796087	230.398265582687	0.329638448797975	0.237818722990528
244	star	3	0.3	0.3	random	0.1	0	0	0.469760242856404	0.176716367429824	1419.79924820559	1330.40024455522	1561.39753449811	1171.68033350612	1304.12243483336	1057.11080266715	0.348850687813171	0.0755928244680308
245	star	3	0.3	0.6	random	0.1	0	0	0.467063248300103	0.187142202613625	1291.02810639717	1106.82725272275	1441.38417980193	1297.62182544957	1358.97064679086	1206.7514195646	0.327686149748657	0.039128781592277
246	star	3	0.3	0.9	random	0.1	0	0	0.506482358221354	0.190595322401492	1203.43455949433	1021.9047927804	1370.77180484701	1439.08303061666	1798.14092845656	1262.47633890763	0.364125089836382	0.108664893779423
247	star	3	0.3	0.3	correlated	0.1	0	0	0.465701113617793	0.171461296447305	1256.27755058838	1033.43508472195	1545.36341783669	1222.63440158641	1466.37767844105	980.400699139577	0.367469875663995	0.13276675520849
248	star	3	0.3	0.6	correlated	0.1	0	0	0.499607306139002	0.197848608507383	1304.66988858719	1108.16521238106	1418.99980092368	1174.54572606444	1279.2689146762	1080.58996934272	0.308339630389739	0.052094479343306
249	star	3	0.3	0.9	correlated	0.1	0	0	0.508164680676129	0.180937212130449	1359.23240926931	1197.83895624926	1551.21484211935	1261.57385339938	1581.95594369577	1039.69400558194	0.309078047220858	0.126316939501154
250	star	3	0.3	0.3	hub	0.1	0	0	0.47227394103123	0.195838359216804	1382.39601104221	1156.77173919322	1547.78263044209	1191.95920546993	1288.92260684792	1113.73289527504	0.366467689286893	0.0510953415068313
251	star	3	0.3	0.6	hub	0.1	0	0	0.50907661304301	0.225544587980639	1334.42943399542	1117.69544128156	1491.00874868348	1253.12569622794	1442.80342822225	1060.36694730271	0.308835055399591	0.0855919811684727
252	star	3	0.3	0.9	hub	0.1	0	0	0.459167750698403	0.172770391349758	1438.30978257945	1345.92109040342	1534.42504375586	1308.06202930773	1535.51189500888	1136.14359667445	0.376170977795995	0.117258461741729
253	star	3	0.3	0.3	random	0.5	0	0	0.484820249185643	0.174823284405675	1228.08094929853	1049.2385258983	1445.85726218946	1481.86175099969	1825.40810824553	1245.48592671687	0.410781367026474	0.128117816835241
254	star	3	0.3	0.6	random	0.5	0	0	0.475028233704712	0.190264330393056	1314.82944632646	1080.94912141421	1556.73807816737	1458.53898122787	1653.30158065506	1204.06106621973	0.34217173420468	0.0948808677820871
255	star	3	0.3	0.9	random	0.5	0	0	0.469871273198065	0.180430363501232	1354.85099158771	1196.4324384965	1597.98972673501	1498.74655922629	1815.70021067137	1227.37997980388	0.386911247870824	0.10513625157401
256	star	3	0.3	0.3	correlated	0.5	0	0	0.472518633480789	0.20584733154275	1358.20297186217	1222.66975929935	1533.51836453865	1181.6333075859	1285.38166536665	1058.42706889393	0.349401366693959	0.0657989192015818
257	star	3	0.3	0.6	correlated	0.5	0	0	0.496820754989436	0.196972494085418	1343.97009200674	1160.83111897084	1586.98996949632	1439.29452806601	1723.62886352397	1242.20249950694	0.346849745408958	0.116561814283254
258	star	3	0.3	0.9	correlated	0.5	0	0	0.448325420338755	0.190588970670504	1470.01609315835	1263.76720684798	1687.59644967128	1408.82356776496	1610.14406475443	1226.7017329591	0.367083814562621	0.0813259799178802
259	star	3	0.3	0.3	hub	0.5	0	0	0.452446503936664	0.155266982958469	1535.13569931421	1325.16095502239	1744.78100491808	1635.55741176925	1853.44416439457	1457.58430601274	0.338985360559773	0.0889156204682025
260	star	3	0.3	0.6	hub	0.5	0	0	0.478136742570142	0.1843109412234	1316.70816723721	1190.57231268567	1480.88917794251	1273.49066112059	1528.95351569293	1150.7906463829	0.358501602057499	0.0925701042597029
261	star	3	0.3	0.9	hub	0.5	0	0	0.47433443933702	0.199883235514353	1275.83248848602	1139.81818753715	1392.14321461056	1076.26620941529	1191.12375035163	921.529692168367	0.418458681237992	0.0988138331658311
262	star	3	0.3	0.3	random	0.9	0	0	0.451899722461567	0.1870392912899	1390.1014453998	1112.010161947	1567.33493283589	1322.71215965396	1476.78050359023	1185.09662103574	0.385778336746766	0.0707452422142609
263	star	3	0.3	0.6	random	0.9	0	0	0.468943126305031	0.194241236292566	1296.0693140924	1126.74084293891	1428.12148736742	1221.34846646247	1506.97313500812	771.579114532121	0.382295402611943	0.200804197883528
264	star	3	0.3	0.9	random	0.9	0	1	0.464321188265563	0.18988813104398	1215.25302251408	1001.40391381208	1511.44471783595	874.739265142985	1100.7086211492	531.124789213404	0.461908869972048	0.215876397708024
265	star	3	0.3	0.3	correlated	0.9	0	0	0.460095273668513	0.172228427732347	1402.22474652991	1137.89415459751	1666.50444192511	1391.81784871015	1581.13396130161	1199.11633575134	0.317973452569164	0.0929405709746551
266	star	3	0.3	0.6	correlated	0.9	0	3	0.479839899164763	0.161468315316993	1554.05383682588	1352.80356009552	1858.36581989123	694.9483437499	983.452929656943	493.851029838861	0.898236974581435	0.234395071786758
267	star	3	0.3	0.9	correlated	0.9	0	3	0.45208096768911	0.153296093365733	1383.04923717768	1145.5233013399	1508.83932514008	605.051082979835	821.56205975493	480.095485905966	0.747690494504191	0.21661402383701
268	star	3	0.3	0.3	hub	0.9	0	0	0.466902958247395	0.15248713930088	1464.22218901572	1203.22907301658	1834.64455599716	1277.07270608454	1447.8315273924	1156.25867159144	0.369005559216701	0.0717570552546158
269	star	3	0.3	0.6	hub	0.9	0	12	0.474517179002132	0.175271463972493	1325.22491658287	1131.46095120025	1551.04364908163	270.805638325913	371.416540003263	171.123822565026	0.392113567282374	0.216254564904692
270	star	3	0.3	0.9	hub	0.9	0	11	0.463538703241168	0.171274408237922	1297.79799127496	1133.31628572961	1489.66999792908	232.015181791435	304.824693675061	161.134982530835	0.502305579926224	0.233226653703538
271	star	3	0.6	0.3	random	0.1	0	0	0.669372470511216	0.418509832679676	618.186209679208	436.389936089992	794.030817177406	769.693117353256	1028.06710790329	629.763051737395	0.38936121202134	0.143480430299277
272	star	3	0.6	0.6	random	0.1	0	0	0.673380628914732	0.411949907355686	796.655722227215	698.304764586688	983.625145062271	694.485525603241	836.406970824658	598.635486190448	0.324441285087215	0.0995626568678982
273	star	3	0.6	0.9	random	0.1	0	0	0.597984274968626	0.344923418922855	798.471932329648	687.674715500851	892.615423298881	782.133365480157	974.256777194886	589.970699428145	0.339066956554832	0.141546799107862
274	star	3	0.6	0.3	correlated	0.1	0	0	0.642605428384134	0.385399341805902	764.790291003025	599.720259870738	1006.09991341215	769.481282675748	853.165754422411	624.663049244881	0.335657458264991	0.093827373448092
275	star	3	0.6	0.6	correlated	0.1	0	0	0.666147616042162	0.41126261327004	678.326714416428	534.05314874944	880.71991582656	683.432087709762	920.533827935378	557.099547135836	0.33592167620867	0.152972928525694
276	star	3	0.6	0.9	correlated	0.1	0	0	0.639320505792904	0.394974213069518	666.749506522254	481.911176408853	851.115335625227	739.447357498025	873.948617918461	654.082768944297	0.353994465174821	0.111862973693293
277	star	3	0.6	0.3	hub	0.1	0	0	0.644011581489607	0.382387590907269	802.087712614641	575.273073797364	1066.15780964348	753.056574130255	926.596378495673	600.412241366277	0.349394996381955	0.141930580469904
278	star	3	0.6	0.6	hub	0.1	0	0	0.614206896254107	0.347128259868584	694.737254979705	627.835818362543	773.635008082135	678.569810720165	774.107133699115	592.339342907793	0.295699748077912	0.0930343194127652
279	star	3	0.6	0.9	hub	0.1	0	15	0.634063136535701	0.3942680238559	759.844748816063	622.522314043953	1000.86754658224	0	0	0	NA	NA
280	star	3	0.6	0.3	random	0.5	0	0	0.619606789470308	0.374406921513202	764.612660056278	632.499882156357	950.749421304972	668.700675181975	810.820110963669	526.728755454958	0.360693616677677	0.134334273459113
281	star	3	0.6	0.6	random	0.5	0	0	0.704510719455553	0.444837809219601	703.13968202248	572.502770761305	990.630426699125	586.520101364703	732.228782469156	494.770789306811	0.400077330276726	0.11803455102058
282	star	3	0.6	0.9	random	0.5	0	0	0.60546765818299	0.361878372481112	642.2589195745	555.073361856953	804.759792322827	655.325754128124	804.837632564284	567.206385562639	0.300953731709369	0.104024413592695
283	star	3	0.6	0.3	correlated	0.5	0	0	0.657070748110457	0.402637831091842	703.914104148848	570.240288997061	866.152946625463	839.953634497851	987.419442269373	635.172294534098	0.312558837386185	0.132673807676542
284	star	3	0.6	0.6	correlated	0.5	0	15	0.615936980848024	0.345889841178176	742.944374272233	574.472476840819	947.714693744102	0	0	0	NA	NA
285	star	3	0.6	0.9	correlated	0.5	0	15	0.687220604381305	0.42369931349376	785.345644600968	544.985380929856	1025.04503035038	0	0	0	NA	NA
286	star	3	0.6	0.3	hub	0.5	0	0	0.662172637920321	0.42112547866541	793.862357437701	694.818794996935	959.982303329108	728.20017706765	921.709466234592	533.647641524432	0.41789003335795	0.204641837950621
287	star	3	0.6	0.6	hub	0.5	0	0	0.618701866711168	0.369961096426123	738.159998677577	638.400723418614	820.770238089614	722.641313831648	880.966965603199	592.69783231872	0.306649186985726	0.124385494357066
288	star	3	0.6	0.9	hub	0.5	0	15	0.580938355505689	0.34099482730405	848.78905676172	731.751278373368	965.682145152071	0	0	0	NA	NA
289	star	3	0.6	0.3	random	0.9	0	0	0.638794148592107	0.391854487080584	709.730168900886	498.59039778013	818.252881306124	601.950731008989	734.766461947196	452.818338368319	0.371162457769792	0.147664075107884
290	star	3	0.6	0.6	random	0.9	0	15	0.658348957424148	0.405186403565413	629.429499594498	489.700887108248	778.337417195398	0	0	0	NA	NA
291	star	3	0.6	0.9	random	0.9	0	15	0.651465608497513	0.388548760861518	682.295505525314	569.711211619883	905.736118998343	0	0	0	NA	NA
292	star	3	0.6	0.3	correlated	0.9	0	0	0.713951915791709	0.46710658615497	567.434555417794	405.332667232779	685.433019391505	754.835698324215	960.908823994101	403.269696262956	0.410111130671488	0.222969797461435
293	star	3	0.6	0.6	correlated	0.9	0	15	0.638543721992876	0.397441702800862	711.150719567389	495.613847943118	885.307058809045	0	0	0	NA	NA
294	star	3	0.6	0.9	correlated	0.9	0	15	0.683015798856956	0.431140829789708	604.649976111308	440.003659761797	759.554114716164	0	0	0	NA	NA
295	star	3	0.6	0.3	hub	0.9	0	15	0.689387634575331	0.427019668411391	608.298198677516	511.769934494283	655.379874283507	0	0	0	NA	NA
296	star	3	0.6	0.6	hub	0.9	0	15	0.649816454663504	0.393444596548112	709.393323998746	612.1552185125	876.096236558728	0	0	0	NA	NA
297	star	3	0.6	0.9	hub	0.9	0	15	0.634312409166736	0.385316230205425	791.960868287576	686.193509581509	923.514818841491	0	0	0	NA	NA
298	star	3	0.9	0.3	random	0.1	0	0	0.811798552053993	0.495440620600221	618.34020391334	441.019125880978	808.832250755918	691.601175419419	894.677137067055	495.333563618722	0.445652270495069	0.181300387830835
299	star	3	0.9	0.6	random	0.1	0	0	0.853246390636469	0.539460694281914	529.857920118761	436.79032116715	626.949931332363	476.201030786468	657.459228031007	253.258515239352	0.504854639517684	0.296800717064933
300	star	3	0.9	0.9	random	0.1	0	0	1.00918627417479	0.653642865710481	604.587025769845	335.956389063994	960.511681918127	572.529739223703	729.688043607981	380.880408243854	0.462664938429651	0.166007507909016
301	star	3	0.9	0.3	correlated	0.1	0	0	0.87118762117077	0.585425645533658	560.566523160547	470.379919508242	708.103841081427	667.170913064802	776.642202959649	460.204206591112	0.386116408367445	0.180296966238662
302	star	3	0.9	0.6	correlated	0.1	0	15	0.950056209492456	0.640106275081093	542.467289383565	423.298717603767	791.022997062928	0	0	0	NA	NA
303	star	3	0.9	0.9	correlated	0.1	0	15	0.883811540422681	0.566146234923501	643.737061611037	501.217226580073	982.019922535746	0	0	0	NA	NA
304	star	3	0.9	0.3	hub	0.1	0	0	0.843163513423667	0.523470073146039	577.133042534909	462.512897408754	680.436285464706	568.784649420526	863.344663336346	259.579903762123	0.478767504168855	0.309687286123774
305	star	3	0.9	0.6	hub	0.1	0	0	0.934075770723571	0.597764980437982	479.516180777783	300.601495093462	678.401619830738	154.120955381449	302.528453406139	80.5308755479288	1.41429967451619	0.419697532839168
306	star	3	0.9	0.9	hub	0.1	0	15	0.945810571634647	0.610817840547856	571.212472078934	454.924359165484	713.566453817793	0	0	0	NA	NA
307	star	3	0.9	0.3	random	0.5	0	0	0.848979088466353	0.529366349776091	585.911618983529	436.685757736579	786.204543915096	569.873598707788	715.015367238191	417.004920181723	0.345942862766713	0.188662951162056
308	star	3	0.9	0.6	random	0.5	0	15	0.905841927124007	0.5899545581713	512.926256152696	354.855733371526	741.755237589896	0	0	0	NA	NA
309	star	3	0.9	0.9	random	0.5	0	15	0.915265067787961	0.601496035091602	599.502765986176	465.231393085196	866.188217392241	0	0	0	NA	NA
310	star	3	0.9	0.3	correlated	0.5	0	0	0.814127623400455	0.505362974427527	544.708284309225	423.025169769206	626.65395469841	566.004677890535	850.470257785495	324.541154613662	0.503565085674141	0.259246956925266
311	star	3	0.9	0.6	correlated	0.5	0	15	0.930955784096567	0.594444252316717	628.969543893154	453.638061268406	952.390562081277	0	0	0	NA	NA
312	star	3	0.9	0.9	correlated	0.5	0	15	0.847711408295762	0.553380119797436	641.496148773716	415.833667098913	847.405787724594	0	0	0	NA	NA
313	star	3	0.9	0.3	hub	0.5	0	0	0.916027282396013	0.595724817240499	595.535980156267	363.705339541729	1038.31034972993	589.705305167167	667.991232418477	519.742234259747	0.38201316927524	0.106991201297426
314	star	3	0.9	0.6	hub	0.5	0	15	0.907036361033645	0.577857121470505	495.36295322778	347.737090828208	724.487909818443	0	0	0	NA	NA
315	star	3	0.9	0.9	hub	0.5	0	14	0.967932663416978	0.630790943729356	462.675707351073	291.704959748688	611.334690457406	0	0	0	NA	NA
316	star	3	0.9	0.3	random	0.9	0	15	0.975613641411979	0.636447108294504	584.968972799283	406.378184935228	742.196770643613	0	0	0	NA	NA
317	star	3	0.9	0.6	random	0.9	0	14	0.892560063804091	0.568409097804903	434.062395568086	308.023250843355	517.828433457944	0	0	0	NA	NA
318	star	3	0.9	0.9	random	0.9	0	14	0.969663679263603	0.625202335604449	415.693719433033	352.755818043484	477.174704692854	0	0	0	NA	NA
319	star	3	0.9	0.3	correlated	0.9	0	0	0.85037616386877	0.531464566544942	551.350845515892	375.464714435539	775.801600465927	649.487879636564	863.509038948869	392.509390677131	0.476648401700222	0.271885137625461
320	star	3	0.9	0.6	correlated	0.9	0	15	1.01840407901701	0.666774797720578	557.279146795698	500.457327224516	659.731109333477	0	0	0	NA	NA
321	star	3	0.9	0.9	correlated	0.9	15	0	NA	NA	0	0	0	0	0	0	NA	NA
322	star	3	0.9	0.3	hub	0.9	0	15	0.900065776035594	0.595426927170014	664.230814886282	452.854678492975	943.054171122087	0	0	0	NA	NA
323	star	3	0.9	0.6	hub	0.9	0	15	0.81933463891489	0.511498625169105	601.547521815113	540.67214586405	718.639230798484	0	0	0	NA	NA
324	star	3	0.9	0.9	hub	0.9	15	0	NA	NA	0	0	0	0	0	0	NA	NA
325	star	4	0	0.3	random	0.1	0	0	0.379232045556538	0.0955357089052869	2367.02554746103	1913.50070827367	2756.50440695628	2389.10307800963	2992.90116023132	2127.27119727979	0.333940922513881	0.10042762119571
326	star	4	0	0.6	random	0.1	0	1	0.38106746897805	0.0855825704562486	2393.11347382128	1967.47520044954	2695.61396446514	2247.46860841604	2561.57030220933	1928.87194946939	0.323419291825255	0.0713493631172201
327	star	4	0	0.9	random	0.1	0	1	0.382147070971252	0.11752784120258	2358.15922485832	2053.79169942085	2609.24781549816	2320.293531797	2534.93664710746	1953.04634681427	0.334456351599546	0.0746920125413273
328	star	4	0	0.3	correlated	0.1	0	0	0.364693602175821	0.0863087174456781	2338.48813111832	1857.25532254949	3138.26475776019	2400.23911885514	2667.82961716552	2137.90984370519	0.321991561527944	0.0683326069886818
329	star	4	0	0.6	correlated	0.1	0	1	0.382977286550934	0.0952036087798381	2290.23773839781	1954.6324648161	2603.48078652732	2338.70233601021	2527.0412166382	2125.91119616647	0.277796125750677	0.0565807714528792
330	star	4	0	0.9	correlated	0.1	0	1	0.37726588576914	0.100870614613234	2445.21145266632	2281.81233184294	2716.35031745132	2184.72539139883	2400.54807823638	1826.80707042299	0.278984098156253	0.0904307611553313
331	star	4	0	0.3	hub	0.1	0	0	0.378114362812297	0.0958334994548867	2506.37387098229	2156.38003747387	2776.25459975709	2354.73712068871	2556.16976283851	2151.5534192644	0.34893481324108	0.0616562621361089
332	star	4	0	0.6	hub	0.1	0	1	0.355265764178269	0.0925093351325384	2442.52369084532	2105.26345858629	2847.5412249692	2190.28547020575	2605.67828195203	1930.27739851131	0.370175380330164	0.092000173601988
333	star	4	0	0.9	hub	0.1	0	1	0.400592299006822	0.0858965817041758	2584.84142074253	2189.50241255483	3056.02496687481	2322.73491285257	2755.01920861009	2058.55763393437	0.333865908957423	0.0891389103997328
334	star	4	0	0.3	random	0.5	0	0	0.379047380174858	0.101346964995706	2472.22787724605	2161.19259579056	2844.02341192117	2547.38122304274	2820.71483132725	2319.55986338056	0.308587082899783	0.0608938617243796
335	star	4	0	0.6	random	0.5	0	7	0.367589067364957	0.0861860203460992	2462.24776901792	2248.14900907665	2714.49785301258	1305.36889333944	1561.08899307959	1085.50606353551	0.291970508562756	0.133105197975021
336	star	4	0	0.9	random	0.5	0	7	0.391130092823264	0.110322229677825	2360.95563774293	2212.49324781641	2623.86035498527	1294.11972835557	1427.48382533636	1089.45844103566	0.355609350591776	0.098094956056669
337	star	4	0	0.3	correlated	0.5	0	0	0.405454639022368	0.133737001327339	2210.51289397317	1836.32952093472	2599.67661767978	2308.19580133611	2798.36710730375	2015.48362655136	0.354416472865244	0.0941790222207909
338	star	4	0	0.6	correlated	0.5	0	7	0.38094427897722	0.109933612619263	2242.21761367584	1832.67477890342	2766.83006918824	1200.55479614379	1424.80872273955	1013.25426385993	0.352271733661733	0.111951945986255
339	star	4	0	0.9	correlated	0.5	0	7	0.38097892295529	0.0960503326976652	2221.59120705642	1853.18294586731	2611.86160221924	1308.54752453787	1665.72744184393	929.826773527118	0.373442566135389	0.173517201961351
340	star	4	0	0.3	hub	0.5	0	0	0.377819283655599	0.0841175752198692	2310.17141498001	2009.88862447527	2666.41564634238	2352.64591215311	2526.32474326223	2111.89632474357	0.30796057695343	0.0549887679426097
341	star	4	0	0.6	hub	0.5	0	7	0.387328790115433	0.0933481174658492	2387.96295598245	2091.93580050848	2617.88775567257	1334.64302412197	1731.06566445345	1107.31538234899	0.36243838901165	0.137965756660687
342	star	4	0	0.9	hub	0.5	0	7	0.373555523510552	0.106963686566761	2237.90300514744	1957.32219885695	2664.05201415862	1208.13483805975	1362.44862771847	992.3410905162	0.344207806422538	0.0967895040843024
343	star	4	0	0.3	random	0.9	0	0	0.394193347537905	0.123314609745742	2558.67317123074	2225.42603953498	2922.69801621478	2446.53315813107	2662.42168270422	2236.11008021466	0.317463911422708	0.0730134725736986
344	star	4	0	0.6	random	0.9	0	13	0.377892130128799	0.0966921736735742	2548.13349554745	2039.49659899025	3040.84442095201	338.15500688669	438.6454505681	232.809943096205	0.213442755102842	0.196107150501993
345	star	4	0	0.9	random	0.9	0	13	0.384515176999451	0.0971302851572858	2322.37434378744	1972.20287524307	2660.58536719797	361.15814502943	501.341504304972	249.30841954423	0.281569870652976	0.206573665569215
346	star	4	0	0.3	correlated	0.9	0	0	0.388867382595793	0.105468114219547	2394.41993306608	2027.49871818947	2823.84004221336	2647.04321139683	2899.98041045186	2433.06396156251	0.323216741246737	0.0555158524643504
347	star	4	0	0.6	correlated	0.9	0	13	0.387711163559737	0.0897557453086846	2402.60930957423	2112.50074799845	2633.5520106487	416.308809567699	722.182877976503	312.962249255863	0.355918523073146	0.303818104297772
348	star	4	0	0.9	correlated	0.9	0	13	0.378132964297502	0.0938406101551845	2457.40737211622	2212.57567864053	2830.79099577463	323.495795023095	414.797154539539	227.974606299382	0.322694993537022	0.189190970634938
349	star	4	0	0.3	hub	0.9	0	0	0.351024515019432	0.103633771301963	2433.87732572884	2162.97914864679	2905.95949126655	2505.16581900795	2671.11497940792	2300.42248583731	0.331325830209483	0.0554778474209337
350	star	4	0	0.6	hub	0.9	0	12	0.374937110166152	0.0973194230987814	2321.54480780627	2069.53803986601	2552.6716611341	434.508930784447	553.428918516926	349.819860392384	0.301522107817142	0.1520174694144
351	star	4	0	0.9	hub	0.9	0	13	0.370109586082253	0.0956054379735119	2434.45323784617	2046.59536300932	2817.96300116925	380.286047135008	715.944317043545	228.188572601566	0.409521220736224	0.386246823383303
352	star	4	0.3	0.3	random	0.1	0	0	0.476134784814754	0.2236439187503	1429.98715269912	1240.03068818042	1573.83651769057	1641.50612252226	1800.79517970591	1472.48001091159	0.258425206291427	0.0602880853885754
353	star	4	0.3	0.6	random	0.1	0	0	0.459435675349263	0.180981946565851	1291.4721851994	1109.15776344053	1671.88350910884	1193.92778609349	1544.41337207632	897.669686897161	0.393919489801029	0.200384080202267
354	star	4	0.3	0.9	random	0.1	0	0	0.497056757633989	0.181861217948063	1409.22618022127	1266.965410706	1544.04142599099	1316.59940929995	1453.13287698447	989.187918979328	0.37120323408032	0.102141694768547
355	star	4	0.3	0.3	correlated	0.1	0	0	0.501950213885085	0.226047283283857	1105.11134157808	996.883064748505	1272.416079449	1357.84068263858	1508.61106722664	1193.69803573423	0.331063694521665	0.0675290826546919
356	star	4	0.3	0.6	correlated	0.1	0	0	0.483388987856677	0.178995220779134	1303.0024043899	1136.71812646036	1481.24815807364	1322.73572049504	1514.2120750373	1169.78274448942	0.361840802881331	0.0819625291578285
357	star	4	0.3	0.9	correlated	0.1	0	0	0.472754316521978	0.212515582393531	1216.15992461438	1095.61311223471	1392.79870581825	1393.88428678966	1640.91856461816	1226.07198572094	0.377564700164952	0.109403599605435
358	star	4	0.3	0.3	hub	0.1	0	0	0.503110926105323	0.207664188986518	1291.16160050337	1143.21404848499	1411.82957221572	1526.78671391713	1839.50923754925	1292.25963041283	0.356024011232201	0.136892753775642
359	star	4	0.3	0.6	hub	0.1	0	0	0.484965361417548	0.184895202223226	1313.73082648482	1186.23965382733	1560.61571269889	1394.10534718001	1735.28924464244	1127.99540853992	0.403816222430513	0.139343933891679
360	star	4	0.3	0.9	hub	0.1	0	0	0.492641555278418	0.187715831444771	1174.74710924158	1025.09073633996	1381.82818280489	1381.43663264494	1594.81875505276	1201.30483031484	0.319711675404072	0.0899446524758213
361	star	4	0.3	0.3	random	0.5	0	0	0.467837577955661	0.179806025082872	1426.72904034552	1148.91523599867	1574.65394113049	1261.92177120386	1524.11730140641	1073.3376390114	0.360901370315198	0.103791410633665
362	star	4	0.3	0.6	random	0.5	0	0	0.476249681597984	0.207606127918622	1404.45430620441	1220.18813716104	1579.53746026326	1201.48309468087	1351.61212137695	1052.16414885375	0.361570370750932	0.0772842561005104
363	star	4	0.3	0.9	random	0.5	0	0	0.497412063932394	0.184316030209066	1552.05395503489	1329.99334173195	1992.50769550731	1223.8934390637	1664.51607130214	901.189590354778	0.439926969773571	0.177720486963661
364	star	4	0.3	0.3	correlated	0.5	0	0	0.491867938520265	0.188556414825244	1361.08553659831	1203.45321824598	1633.5589120745	1334.69566085528	1725.39606626892	1173.27557263557	0.415789165844361	0.128571589026113
365	star	4	0.3	0.6	correlated	0.5	0	0	0.497290705467443	0.241082676663485	1103.33580913552	969.916963292426	1342.9267804294	1240.56640364529	1425.89307157146	1097.27425407253	0.339152685599595	0.0767172675785673
366	star	4	0.3	0.9	correlated	0.5	0	0	0.491880531751221	0.189208884888582	1334.08259135322	1200.45700920043	1592.83996355274	969.720541495442	1082.2890062351	858.490103083215	0.550526131432772	0.0816019425976816
367	star	4	0.3	0.3	hub	0.5	0	0	0.460970661984564	0.185792311047397	1426.73152544704	1220.75136673351	1581.80911414528	1123.60012076608	1281.2748837621	917.479721736684	0.536279695819976	0.0987227688064933
368	star	4	0.3	0.6	hub	0.5	0	0	0.49616065044695	0.192734541129197	1425.86268934254	1208.88950490269	1596.38384946801	1218.72331289179	1398.24243196616	1084.63658851679	0.333670158708293	0.0891187461595715
369	star	4	0.3	0.9	hub	0.5	0	1	0.491951229460895	0.154883948658336	1472.01704687001	1329.5462021603	1626.16759527869	1117.78781198909	1361.14047577659	948.419609568198	0.398990015415338	0.138645516414926
370	star	4	0.3	0.3	random	0.9	0	0	0.492317212879718	0.176333771520979	1264.48636464736	1122.3432949067	1337.42078173691	1261.8176396935	1397.56602329844	1075.93586656241	0.380513130151823	0.0792761294571749
371	star	4	0.3	0.6	random	0.9	0	3	0.480296471936126	0.18193091815101	1140.97683705673	966.797305998558	1496.81261518047	498.659829721348	831.806618114588	162.251347111466	1.2518133564387	0.481005962503312
372	star	4	0.3	0.9	random	0.9	0	3	0.522164845914812	0.223490250840091	1519.71773142604	1107.31726953327	1778.18152504735	590.073922675035	750.717022427923	409.226006867641	1.07448747243599	0.183858834370558
373	star	4	0.3	0.3	correlated	0.9	0	0	0.47065672746807	0.20001025138679	1187.65888315624	1078.7622411638	1347.44013529277	1206.03149262342	1300.5288960456	1071.15193270947	0.489813331494319	0.0528993794268976
374	star	4	0.3	0.6	correlated	0.9	0	4	0.467652405936473	0.182942559948499	1505.03899617715	1331.8645342151	1709.95685526584	407.396953426394	767.638413869732	277.09588680098	1.4088816864632	0.400472186962557
375	star	4	0.3	0.9	correlated	0.9	0	12	0.497144139506257	0.191161162363544	1373.93102886417	1214.67597384113	1535.72823342425	195.403730143789	280.680916196124	128.016754421635	0.299327617928834	0.294805666626624
376	star	4	0.3	0.3	hub	0.9	0	0	0.499298072153028	0.190551560968231	1198.43151708127	1037.55802923399	1367.01497150535	1244.84492822388	1529.51956438473	1066.20212159312	0.30439619889008	0.10632802265617
377	star	4	0.3	0.6	hub	0.9	0	1	0.50428448160592	0.203791590099504	1291.11966242116	1018.4251290216	1475.55783710459	980.96890359659	1162.73131524414	885.117066389781	0.456757724475993	0.0826661337754219
378	star	4	0.3	0.9	hub	0.9	0	0	0.486967824305417	0.207923249889231	1292.23571671422	1118.25918273336	1559.09548175346	662.132052802947	1020.31810231113	307.058195280073	0.907284036798115	0.316843277808421
379	star	4	0.6	0.3	random	0.1	0	0	0.725574844550587	0.471949736744857	730.17806202908	647.936912446612	791.247923083279	752.213829440318	875.994561530126	681.169270548568	0.328056341339727	0.0807331918212365
380	star	4	0.6	0.6	random	0.1	0	0	0.717958532244133	0.463980665607078	690.071322796702	594.779601665173	833.098042116533	595.780910372437	757.816069248082	459.173367727008	0.344563372193511	0.172760181708823
381	star	4	0.6	0.9	random	0.1	0	15	0.638110975220034	0.391748669757017	769.560579818182	677.438155203138	907.520593251782	0	0	0	NA	NA
382	star	4	0.6	0.3	correlated	0.1	0	0	0.70779635080449	0.456687742429023	794.933625601125	577.791109162476	1009.15920490984	603.663442680979	692.197445743245	532.393844582791	0.356902927080852	0.100474604401117
383	star	4	0.6	0.6	correlated	0.1	0	0	0.669816153872451	0.418393187790398	698.272327903365	503.916697726399	867.158871732911	766.848307582003	1031.82654902763	596.829521316559	0.367379319896771	0.192861801301658
384	star	4	0.6	0.9	correlated	0.1	0	0	0.769077984861012	0.519760738702396	635.90855587344	481.436519987653	875.124416245558	778.683813962969	900.845948828997	660.513614027631	0.329480092694965	0.106141066607386
385	star	4	0.6	0.3	hub	0.1	0	0	0.656794321106638	0.406838414305378	783.272512783364	663.460797860093	929.019631288096	624.143726791928	778.323854122174	491.199847335588	0.328207279651429	0.1408595204057
386	star	4	0.6	0.6	hub	0.1	0	0	0.651442075172448	0.403819055773324	726.853123641021	621.502858228694	909.531050482544	742.451975985629	889.419283898191	633.82074474308	0.317955816115616	0.104506893436922
387	star	4	0.6	0.9	hub	0.1	0	15	0.669105236677697	0.42297685943958	653.362097189064	533.597146005312	750.849200848572	0	0	0	NA	NA
388	star	4	0.6	0.3	random	0.5	0	0	0.606109559037768	0.363919624334296	765.328316698021	561.047710564417	925.867742093955	629.148824439235	737.074546966427	485.968538953647	0.36557806735991	0.119670946404617
389	star	4	0.6	0.6	random	0.5	0	0	0.703941047987317	0.45189234887481	793.486107598192	715.049407786311	906.56652974678	718.650084692777	936.875210058931	520.088021848008	0.393127497742782	0.189958981682955
390	star	4	0.6	0.9	random	0.5	0	15	0.718419821854484	0.465999646056778	697.407064393298	550.894496827453	858.266982166629	0	0	0	NA	NA
391	star	4	0.6	0.3	correlated	0.5	0	0	0.709090794760466	0.444988462061289	690.771583958825	583.558352272319	783.100255149092	791.390495619876	939.864571408476	628.168980726401	0.369839425552895	0.11056809394192
392	star	4	0.6	0.6	correlated	0.5	0	15	0.642415091854601	0.38926509439771	767.506119529078	667.399187349592	840.888609826809	0	0	0	NA	NA
393	star	4	0.6	0.9	correlated	0.5	0	15	0.68209290319968	0.439364387816256	736.353343380053	648.959215569145	889.888689887226	0	0	0	NA	NA
394	star	4	0.6	0.3	hub	0.5	0	0	0.663043638808184	0.415467231675371	750.600441469852	602.383766153273	972.145107236881	649.074592904657	767.43880241879	582.696280573102	0.341134931310262	0.0967484835346022
395	star	4	0.6	0.6	hub	0.5	0	15	0.689912030089092	0.446834333066288	744.718042482337	549.973455558441	902.230478230368	0	0	0	NA	NA
396	star	4	0.6	0.9	hub	0.5	0	15	0.644643970818228	0.408211413432523	793.556804926999	594.79465887474	889.62072829354	0	0	0	NA	NA
397	star	4	0.6	0.3	random	0.9	0	0	0.630079351355892	0.383523156732368	732.518613818566	657.308407587468	875.98238811688	717.995425213822	915.820396599222	594.924552491644	0.342730720466135	0.131645530839885
398	star	4	0.6	0.6	random	0.9	0	15	0.635462635718256	0.38330254658339	718.802036932517	544.928193809269	904.740739465678	0	0	0	NA	NA
399	star	4	0.6	0.9	random	0.9	0	15	0.654293785660349	0.399221138428821	752.588168322883	587.448255396665	1026.79409721133	0	0	0	NA	NA
400	star	4	0.6	0.3	correlated	0.9	0	0	0.666788565781535	0.415347212795875	744.815691399249	643.729903234618	854.45492420612	675.068535520464	861.77359335068	548.145660379976	0.34403111292223	0.146840634058495
401	star	4	0.6	0.6	correlated	0.9	0	15	0.689141302541194	0.444239307833843	668.172521913345	584.268294483303	814.86298049673	0	0	0	NA	NA
402	star	4	0.6	0.9	correlated	0.9	0	15	0.692649702867064	0.429226191588729	772.936793040262	602.868077164308	1015.76979075776	0	0	0	NA	NA
403	star	4	0.6	0.3	hub	0.9	0	0	0.665715633000878	0.40937393141315	647.412408070461	554.652567569168	760.604661466449	782.230999404754	940.672783946867	672.50692705701	0.346968263417967	0.125360934449441
404	star	4	0.6	0.6	hub	0.9	0	15	0.678983553140378	0.419376988066378	762.525078622346	704.435314929647	856.385227666173	0	0	0	NA	NA
405	star	4	0.6	0.9	hub	0.9	0	15	0.634324634525055	0.412989332861198	833.092787977774	696.344412626202	1175.24894188362	0	0	0	NA	NA
406	star	4	0.9	0.3	random	0.1	0	0	0.927114134035535	0.606647076317937	530.588993567499	370.391351587959	667.025851968311	591.382563573719	846.780160306345	369.966028363423	0.432609935616324	0.296282701401792
407	star	4	0.9	0.6	random	0.1	0	0	0.886286433626692	0.563329000740622	509.677737979749	371.992780322469	683.303415124364	589.907569463892	800.165478502342	407.856944885871	0.456002536026338	0.214191822962064
408	star	4	0.9	0.9	random	0.1	0	0	0.914061847054432	0.595269319707408	590.08374078209	370.752614753501	734.454968737058	552.24848941678	722.13103642107	421.985229700198	0.393178056299987	0.182875510169433
409	star	4	0.9	0.3	correlated	0.1	0	0	0.990683420755135	0.621297215950011	575.133838479486	402.194433214084	815.079984887728	581.93035873453	823.616746952129	332.898394956519	0.454803580957087	0.26049760096144
410	star	4	0.9	0.6	correlated	0.1	0	0	0.866889960470519	0.536570124575062	633.369824700763	434.62679853091	804.974348452943	559.469574123334	810.062427022479	397.387490808472	0.411785916890377	0.235471942939009
411	star	4	0.9	0.9	correlated	0.1	0	0	1.00069298176555	0.663637538686332	505.646742004248	400.391027340101	700.625800336945	435.278012864749	631.336660681978	184.750068597375	0.551650644083562	0.322130832834868
412	star	4	0.9	0.3	hub	0.1	0	0	0.844529759328847	0.54214451221962	639.020897574171	412.733869467932	963.912387528449	568.172711182603	692.67083865734	478.695747436815	0.367294448645248	0.123234846622415
413	star	4	0.9	0.6	hub	0.1	0	0	0.885685613641396	0.54537088009939	537.991141721242	327.416130045016	688.709311290143	534.768576461553	681.508589539631	405.848780498255	0.393835519498174	0.172200708817903
414	star	4	0.9	0.9	hub	0.1	0	15	0.91134648591927	0.59301210210786	613.408144862234	449.219955508314	996.598514967	0	0	0	NA	NA
415	star	4	0.9	0.3	random	0.5	0	0	0.880947498941791	0.567208248430926	576.939234547223	363.746757219023	746.730904876026	588.398650775797	786.217714914023	474.973266982736	0.384946721400259	0.183299024336238
416	star	4	0.9	0.6	random	0.5	0	15	0.872018196786756	0.580757785974789	484.927737414181	346.071125455622	658.664711961014	0	0	0	NA	NA
417	star	4	0.9	0.9	random	0.5	0	15	0.975465125411239	0.618405025519161	547.007407803212	426.901860872558	718.716411105762	0	0	0	NA	NA
418	star	4	0.9	0.3	correlated	0.5	0	0	1.00395454997446	0.67060427186099	543.041894083792	433.8508502343	789.767094487851	599.341808678842	773.275374989682	494.148193550282	0.345539535477996	0.15795450255084
419	star	4	0.9	0.6	correlated	0.5	0	14	1.00578064958539	0.676481915827103	548.409394432543	347.982134406767	890.788475232182	0	0	0	NA	NA
420	star	4	0.9	0.9	correlated	0.5	0	12	0.930164166440822	0.600590887581327	476.248991511439	357.790825375424	619.388816237381	0	0	0	NA	NA
421	star	4	0.9	0.3	hub	0.5	0	15	1.07686444924744	0.734035727429106	441.997911696645	331.381771876599	578.652652329093	0	0	0	NA	NA
422	star	4	0.9	0.6	hub	0.5	0	15	0.927626316942203	0.611305652159722	592.069704626498	516.926062856954	699.599115877878	0	0	0	NA	NA
423	star	4	0.9	0.9	hub	0.5	0	15	0.952207834194871	0.622335904361588	603.615144283347	495.858092367162	727.209473615504	0	0	0	NA	NA
424	star	4	0.9	0.3	random	0.9	0	0	0.828042717788789	0.541189341136106	470.515771285496	353.097232852782	615.548453355173	615.783869640282	731.163540405073	530.003183334714	0.317246789068908	0.101371592061655
425	star	4	0.9	0.6	random	0.9	0	15	1.00685517993887	0.660684697477306	559.296124156587	338.676882581731	934.500119791209	0	0	0	NA	NA
426	star	4	0.9	0.9	random	0.9	0	15	0.901118683139127	0.591146894258089	433.450085575799	321.233511403147	589.732618960856	0	0	0	NA	NA
427	star	4	0.9	0.3	correlated	0.9	0	15	1.19801075238667	0.819844137772245	613.570685797366	451.165164229796	757.100572131064	0	0	0	NA	NA
428	star	4	0.9	0.6	correlated	0.9	0	15	0.968576834497726	0.642215222972948	502.551043892302	434.223282409578	674.657110712836	0	0	0	NA	NA
429	star	4	0.9	0.9	correlated	0.9	0	15	0.902232425397652	0.580960725525579	639.163031840606	434.060843491131	818.246775464329	0	0	0	NA	NA
430	star	4	0.9	0.3	hub	0.9	0	15	0.944345800345885	0.618608437756229	559.001470883352	375.776613721673	885.080271553193	0	0	0	NA	NA
431	star	4	0.9	0.6	hub	0.9	0	15	0.876531198027167	0.566857960581102	556.602848658246	444.768098037254	681.44891805359	0	0	0	NA	NA
432	star	4	0.9	0.9	hub	0.9	0	14	0.956996712188089	0.611220637491035	475.038127998568	371.025135986809	589.834511993413	0	0	0	NA	NA
433	star	5	0	0.3	random	0.1	0	0	0.370295305974448	0.102618312942787	2329.37571162013	1925.53483181582	2694.95222981053	2421.91964820222	2718.91420289785	2094.07513125927	0.312866507831554	0.081543639807959
434	star	5	0	0.6	random	0.1	0	1	0.392776902202411	0.102273326138442	2587.91606319569	2239.86892547253	3241.27104971519	2097.06108873316	2362.05046039733	1685.37797406562	0.349731638116435	0.0863272404219481
435	star	5	0	0.9	random	0.1	0	1	0.373917298431725	0.122053293359207	2325.68719837759	1997.64905883556	2546.58506835878	2175.5904507852	2604.70076186085	1820.5773170275	0.337843395014145	0.10632158794637
436	star	5	0	0.3	correlated	0.1	0	0	0.390845817486621	0.113931900597252	2250.27139124764	2021.52438934719	2527.37170704448	2281.86051435246	2637.76596291071	1944.35667261282	0.330456162569253	0.0807407160306702
437	star	5	0	0.6	correlated	0.1	0	1	0.394006826285904	0.106115539724393	2383.18474354812	1985.09101367636	2879.03407557187	2316.35189807267	2587.67274359204	1985.15265312095	0.324130861411532	0.0793864844373436
438	star	5	0	0.9	correlated	0.1	0	1	0.402576618635762	0.102823555772061	2477.46629757302	2137.76457738927	2820.72633508856	2230.18987885327	2878.44416709569	1836.35288875442	0.320559908577601	0.149224348778324
439	star	5	0	0.3	hub	0.1	0	0	0.375027509237408	0.102167354186645	2635.11465749091	2305.91413035611	2998.30591600657	2454.58558314613	2879.8394645862	2183.94893396684	0.292240210656419	0.0898310403680312
440	star	5	0	0.6	hub	0.1	0	1	0.373980887148967	0.0861917606802771	2389.89580619274	2082.54698115687	2900.3587842416	2201.97838743127	2865.49752414982	1841.99232932528	0.354080928562048	0.131142309329784
441	star	5	0	0.9	hub	0.1	0	1	0.396581625601012	0.0848286576811034	2562.40753335316	2271.30506478184	2997.0089020311	2253.55855480556	2487.26833979743	2097.05902054001	0.329799253359734	0.057849610492626
442	star	5	0	0.3	random	0.5	0	0	0.363278252664814	0.0947751621479816	2409.10626731826	2038.3594171744	2639.64166842969	2301.53456403571	2737.81622176753	1772.49035566223	0.316515303922632	0.11099412451474
443	star	5	0	0.6	random	0.5	0	7	0.395790557370363	0.09207898489359	2568.60728303776	2132.32551282489	3010.20084980873	1134.68904832466	1332.49632741373	837.061069797791	0.364028965709872	0.149290475529815
444	star	5	0	0.9	random	0.5	0	7	0.380650310471953	0.121930085840201	2701.46056051381	2260.50074734289	3136.89814849966	1236.55783078734	1366.07947545097	1090.83425034878	0.337995067032299	0.0669771973169615
445	star	5	0	0.3	correlated	0.5	0	0	0.369829929662824	0.106928146804205	2343.65473770666	1893.69470310604	2864.13250698405	2184.47429389866	2714.38464152701	1766.40499484059	0.361190783887978	0.153749698882344
446	star	5	0	0.6	correlated	0.5	0	7	0.376024383576091	0.0840037828222794	2241.03392115383	1957.65659637085	2552.46925618473	1408.96626943155	1532.37173988189	1154.15342543814	0.312092882656871	0.0840645568135293
447	star	5	0	0.9	correlated	0.5	0	7	0.396312204268341	0.131665435706679	2452.73378306745	2073.57336059209	2835.09925357995	1367.01230659737	1726.34286242908	1184.28720211899	0.302716982403931	0.136598509631541
448	star	5	0	0.3	hub	0.5	0	0	0.368813712909889	0.113373413418107	2563.24141913826	2258.36264980875	2958.20520545206	2374.53850078681	2602.7946328952	2089.33312243165	0.322284888663288	0.065808621741394
449	star	5	0	0.6	hub	0.5	0	7	0.36590006220731	0.110316549063375	2473.88815898606	2227.4975934499	3005.0571600733	1221.20867349673	1541.21088441295	970.858893282508	0.375527761593656	0.153300270454452
450	star	5	0	0.9	hub	0.5	0	7	0.393405010731329	0.0827013137376958	2414.70714554907	2196.48512934676	2701.85760994921	1343.85913781629	1483.23058310939	1154.18721199625	0.27702334029414	0.0889777670163095
451	star	5	0	0.3	random	0.9	0	0	0.379695671663893	0.102488450292009	2038.07456938677	1700.69852971947	2178.81834910153	2247.83875014906	2497.79504887711	2025.06600542827	0.296845695746628	0.0777576950300199
452	star	5	0	0.6	random	0.9	0	13	0.368081934354225	0.113331291292873	2248.30557620216	1906.46441563573	2540.20032558073	355.293338595954	429.174575246866	275.177071980221	0.502314528842855	0.153097493284918
453	star	5	0	0.9	random	0.9	0	13	0.402132577027012	0.119376331689812	2534.56776227998	2162.38244167008	2957.28416808834	315.046192499691	397.540093220392	231.131412989312	0.303924748920051	0.160875647756508
454	star	5	0	0.3	correlated	0.9	0	0	0.367164071230775	0.108416051125573	2524.13382262995	2172.83390040368	3134.40201300257	2380.46459946485	2739.15748827246	1877.78428710951	0.32332187518737	0.106777258438595
455	star	5	0	0.6	correlated	0.9	0	13	0.381235840336258	0.132132293547242	2354.99586499488	1861.06203579169	2707.3221944778	307.977992921743	391.257848059449	207.048484329668	0.25362950009927	0.174679056687407
456	star	5	0	0.9	correlated	0.9	0	13	0.395084548436858	0.104118115612514	2340.68878263333	2002.67214506607	2805.58344340079	317.618675975243	450.975313505606	180.433671319885	0.291875125056055	0.278858709156094
457	star	5	0	0.3	hub	0.9	0	0	0.372522829916595	0.089602695023012	2436.76618853826	2130.54868914416	2942.37060594146	2352.92574183	2913.94478578731	2102.11450307213	0.330115804440488	0.103586930520465
458	star	5	0	0.6	hub	0.9	0	13	0.386242923572655	0.0924264900768542	2168.54683761376	1925.48042595313	2504.80606992109	394.892962136885	553.424078614661	277.953286577353	0.260922402377361	0.21419291586259
459	star	5	0	0.9	hub	0.9	0	13	0.371860748317105	0.0963392310180658	2285.0974837056	1905.64020175309	2557.24162866672	367.24280863837	587.644060644119	194.25755006387	0.364629490668408	0.318736924584694
460	star	5	0.3	0.3	random	0.1	0	0	0.452410383836071	0.162129116684911	1548.76410658326	1282.92240330651	1855.9356315872	1337.425656423	1546.3235095152	1197.14840583061	0.304733400553221	0.0940925880323583
461	star	5	0.3	0.6	random	0.1	0	0	0.480941175936328	0.171175296043397	1332.71690319892	1092.93487620347	1537.83852790056	1370.32682270053	1655.72580483655	1133.4633434905	0.321670654021616	0.127813525646128
462	star	5	0.3	0.9	random	0.1	0	0	0.477555846779075	0.172795432326153	1364.76724784994	1272.66729330047	1555.57163992316	1420.35934298732	1594.29200035866	1237.87950517959	0.29534499122615	0.0752739583253762
463	star	5	0.3	0.3	correlated	0.1	0	0	0.471979845817523	0.191515761637235	1350.98575595539	1209.0548995129	1518.83428058684	1165.31908938329	1247.31595446951	1038.92998816749	0.356100223597448	0.0696151234432594
464	star	5	0.3	0.6	correlated	0.1	0	0	0.500141466905446	0.166270027527341	1418.26294476147	1199.68495738155	1841.39316465965	1396.21421970801	1609.78595959642	1248.47616536968	0.356834326641077	0.0704980040772244
465	star	5	0.3	0.9	correlated	0.1	0	0	0.499844675205413	0.200708304931361	1369.12382346469	1276.12902319052	1573.80146564915	1548.37695324502	1889.94963391106	1237.890362978	0.391475257690614	0.122330647743332
466	star	5	0.3	0.3	hub	0.1	0	0	0.45720046533288	0.17444239331448	1330.54306020209	1014.83737027572	1576.65275767073	1344.97568668284	1509.9072800549	1262.37832891247	0.371901663890191	0.0572285753714447
467	star	5	0.3	0.6	hub	0.1	0	0	0.487645133133533	0.19996169465016	1212.02012475596	1093.79185711394	1373.14533745623	1365.57182250272	1579.0605237634	1224.30301428365	0.334160659413922	0.0951807755198535
468	star	5	0.3	0.9	hub	0.1	0	0	0.46480628647111	0.203731587925093	1333.28270207075	1025.18922783257	1591.2047375715	1423.44796721471	1736.20651037205	1216.6382416624	0.334451464317183	0.0959145256475463
469	star	5	0.3	0.3	random	0.5	0	0	0.459189385313878	0.166292494341307	1273.91115259497	1084.65034983876	1460.1354472165	1330.08639046423	1432.42242402197	1239.44543683159	0.326427551085355	0.0425486064748177
470	star	5	0.3	0.6	random	0.5	0	0	0.445960693614336	0.148939884409945	1289.63682826548	1060.84895893323	1437.12201294362	1325.9333977827	1526.01987150901	1150.6023421158	0.419030898554792	0.102057440535408
471	star	5	0.3	0.9	random	0.5	0	0	0.471902981371321	0.169808676665359	1288.63739555954	1138.8761940521	1425.35924814622	1147.65253579735	1218.10592071847	1015.38443965006	0.330679430012684	0.0500141187637743
472	star	5	0.3	0.3	correlated	0.5	0	0	0.50036905111815	0.195779638301263	1231.81863014686	926.8582298407	1529.4088425094	1250.31637289963	1432.87268200205	1004.69408558235	0.345580677304866	0.113610485540524
473	star	5	0.3	0.6	correlated	0.5	0	0	0.471548256836247	0.200967070400796	1271.9481931075	1133.34774496881	1471.24435809685	1146.9080363393	1453.64336544647	936.027667680214	0.358369572154811	0.132431727341886
474	star	5	0.3	0.9	correlated	0.5	0	1	0.476999162949386	0.172177180189309	1338.56501424255	1025.72716236045	1557.37232404458	1040.04501037353	1164.17775260526	894.975556737386	0.398417931737867	0.10006672687901
475	star	5	0.3	0.3	hub	0.5	0	0	0.480033687339314	0.1574368184474	1371.9023393304	1196.01245778288	1483.30050155694	1368.83523215265	1876.35694083389	1072.93460372107	0.441467441906707	0.207307882256522
476	star	5	0.3	0.6	hub	0.5	0	0	0.488739909890283	0.196281624378583	1301.77975420944	1152.99494741216	1453.23617491105	1171.84778319621	1453.39993189099	963.893824617254	0.368828303868123	0.120733676429352
477	star	5	0.3	0.9	hub	0.5	0	0	0.482178123653692	0.180459561463602	1427.05827801958	1136.33711167479	1697.41792697638	1130.37572945027	1323.77056109162	888.891144308193	0.375596852899667	0.11946027045233
478	star	5	0.3	0.3	random	0.9	0	0	0.480518505861489	0.180919782267127	1464.6277242802	1237.91801247377	1819.79570289587	1341.22384647691	1513.01246102288	1170.36211765032	0.319157726385236	0.0810677894771872
479	star	5	0.3	0.6	random	0.9	0	0	0.484394977117283	0.200806575034384	1230.71276513441	981.211028580158	1563.55585070452	866.339952355545	1143.60399316808	670.923141610663	0.588993412550847	0.218359387414603
480	star	5	0.3	0.9	random	0.9	0	9	0.459472973065094	0.186293807548843	1424.70694238384	1254.12532301425	1561.37825458309	346.907070499087	511.615920686165	227.757393193071	1.03723312651252	0.301914384401216
481	star	5	0.3	0.3	correlated	0.9	0	0	0.51890530916909	0.212319726461562	1543.06026951303	1220.12594093768	1770.75855712574	1214.67310554657	1457.82741181476	911.355683778728	0.442464423722383	0.156675110353571
482	star	5	0.3	0.6	correlated	0.9	0	2	0.494522979818429	0.213158663445368	1222.84140818791	1112.27519214948	1411.20413330603	864.494820474042	1353.03727884873	481.559740900929	0.642652018615663	0.325900335845925
483	star	5	0.3	0.9	correlated	0.9	0	0	0.464154677696728	0.198819652643862	1378.64638093537	1206.27527241206	1544.69350308873	1342.80881873935	1791.29783134571	941.794641146674	0.534074024331855	0.251169836971554
484	star	5	0.3	0.3	hub	0.9	0	0	0.477206340567062	0.164976980764403	1261.84791376624	1092.66191132518	1380.65313217394	1312.55900589765	1473.12279956947	1109.49797732605	0.373301963409956	0.0768220639739916
485	star	5	0.3	0.6	hub	0.9	0	0	0.458416548064672	0.155547253335006	1568.80622275184	1383.55705673947	1699.43761797653	1275.21924911072	1602.70487023563	1130.75735382735	0.381506775399266	0.0981216802722342
486	star	5	0.3	0.9	hub	0.9	0	4	0.439474577406216	0.144099751468388	1445.45628822779	1321.43236387436	1669.00868991006	504.54854774199	600.431653172288	325.570072451308	1.08952830583053	0.197920433600639
487	star	5	0.6	0.3	random	0.1	0	0	0.654839071995328	0.401625847756316	693.909519326633	613.850238518732	769.76337015638	782.738588434302	901.786678225894	700.503793822716	0.322546064769076	0.0839772011581764
488	star	5	0.6	0.6	random	0.1	0	0	0.618453214772732	0.357154411448995	770.518483844591	566.906096752402	923.580733087324	683.07231701966	731.885111952473	593.263967597917	0.287327219598221	0.0692100510959702
489	star	5	0.6	0.9	random	0.1	0	0	0.664686064688855	0.426148505172738	598.230498092904	430.199213108331	762.246993744987	752.238254567329	1086.90657728927	612.930584159947	0.361241556359857	0.198992678323981
490	star	5	0.6	0.3	correlated	0.1	0	0	0.632743353944887	0.371590074647224	837.286958940456	719.708924197575	1106.62420068097	637.957784662294	804.756854248278	422.591178050741	0.383887475299576	0.195902357366235
491	star	5	0.6	0.6	correlated	0.1	0	0	0.687784903072784	0.428028148094822	740.348154767996	636.319840421557	830.366037840971	781.668438581768	881.226515094399	697.45683299637	0.320759767311087	0.0761318913064408
492	star	5	0.6	0.9	correlated	0.1	0	15	0.664466048975466	0.409249042004296	777.686025606627	591.546560981501	946.568990608009	0	0	0	NA	NA
493	star	5	0.6	0.3	hub	0.1	0	0	0.617660317128872	0.36158871910448	697.263509764316	651.026718373499	767.451175024315	739.973872534109	846.721369994594	549.736573344855	0.36060367209143	0.137510009132699
494	star	5	0.6	0.6	hub	0.1	0	0	0.658735544373708	0.394014605702567	636.222161838491	576.659462372736	676.706398391799	803.416412727883	887.48852616377	673.114576848477	0.338370352048873	0.0800147098633682
495	star	5	0.6	0.9	hub	0.1	0	15	0.641659368731251	0.379447151175782	668.023530989664	507.040764717434	796.356904204355	0	0	0	NA	NA
496	star	5	0.6	0.3	random	0.5	0	0	0.710949377266132	0.467091067330815	684.905931144003	515.829990885443	880.28189358731	748.457922369431	856.058048361587	643.495903825681	0.357217965233886	0.0924917009406169
497	star	5	0.6	0.6	random	0.5	0	0	0.670483992455565	0.42508171588462	741.710948018654	606.63141177204	960.012385009471	634.278934596708	763.836290928265	540.463901180443	0.314438535374236	0.113103204198938
498	star	5	0.6	0.9	random	0.5	0	15	0.746156670163326	0.487384218161976	620.065617007503	516.059463112827	704.755723262822	0	0	0	NA	NA
499	star	5	0.6	0.3	correlated	0.5	0	0	0.619528151138494	0.398297062548411	720.77273461771	584.825593511928	916.233205398454	838.118866178488	1172.68964803466	588.920388786907	0.373220909695231	0.206359344428562
500	star	5	0.6	0.6	correlated	0.5	0	15	0.640880015187792	0.398389936272774	658.351358372473	558.281369967333	769.864040432571	0	0	0	NA	NA
501	star	5	0.6	0.9	correlated	0.5	0	15	0.630259966752716	0.38768599266807	705.523730890209	511.761945703096	949.235109071578	0	0	0	NA	NA
502	star	5	0.6	0.3	hub	0.5	0	0	0.665194376761544	0.39378629267033	763.983346668541	537.875409176356	964.579196471087	710.507504475989	997.436665579654	532.96857464025	0.372444909844469	0.233448152501139
503	star	5	0.6	0.6	hub	0.5	0	0	0.652424369011625	0.425092350260901	737.375650299142	629.939172253582	858.097498830362	716.622824861927	818.353190510729	622.33434267841	0.27890332239053	0.100869138441958
504	star	5	0.6	0.9	hub	0.5	0	15	0.699201884874969	0.423628322327652	773.948273737602	626.768307423391	885.68455958084	0	0	0	NA	NA
505	star	5	0.6	0.3	random	0.9	0	0	0.641119103185518	0.388599193235917	801.405662377743	653.084810901475	970.397789842067	655.306408686544	790.776703309561	511.495509283598	0.32452335625166	0.147474538850881
506	star	5	0.6	0.6	random	0.9	0	15	0.641389315757123	0.390168470065894	688.547218268551	510.234002942096	945.414327355003	0	0	0	NA	NA
507	star	5	0.6	0.9	random	0.9	0	15	0.66951084724573	0.407227704554469	638.788893769081	550.525815116857	741.048098647155	0	0	0	NA	NA
508	star	5	0.6	0.3	correlated	0.9	0	0	0.649379285496893	0.403643391289381	762.142188633888	630.590849964158	884.932240380292	791.68945232731	964.205556888372	654.206256073103	0.341375891064789	0.138658232263283
509	star	5	0.6	0.6	correlated	0.9	0	15	0.674807657622451	0.421143157446779	653.603176495602	544.567842562983	734.773967371932	0	0	0	NA	NA
510	star	5	0.6	0.9	correlated	0.9	0	15	0.652815822638035	0.391278734512517	768.134882380741	707.718686770738	859.040229109124	0	0	0	NA	NA
511	star	5	0.6	0.3	hub	0.9	0	15	0.695258037569988	0.43617543626148	786.159100500384	688.273292496555	892.37278149422	0	0	0	NA	NA
512	star	5	0.6	0.6	hub	0.9	0	15	0.679116723921185	0.425314008023338	660.515517964918	550.776157675996	764.841112000031	0	0	0	NA	NA
513	star	5	0.6	0.9	hub	0.9	0	15	0.638972896676478	0.393179182768183	727.602639145984	651.412201766883	845.716062186662	0	0	0	NA	NA
514	star	5	0.9	0.3	random	0.1	0	0	0.847097546411068	0.533875190005146	581.707995481136	455.794402019207	823.279016747563	489.2533056953	568.810398554904	438.89803089841	0.356989008474148	0.104713461181683
515	star	5	0.9	0.6	random	0.1	0	0	0.934168258414572	0.584081824633202	632.311196658896	491.804419181311	839.941670049455	456.889371217214	570.531968656657	346.216819773568	0.388892226999591	0.154060834594483
516	star	5	0.9	0.9	random	0.1	0	0	0.83358669747595	0.507622758616682	532.490202674522	447.413419825007	751.986174403239	454.970307548294	577.474801568488	339.766684953901	0.413374090931745	0.211501574823006
517	star	5	0.9	0.3	correlated	0.1	15	0	NA	NA	0	0	0	0	0	0	NA	NA
518	star	5	0.9	0.6	correlated	0.1	0	15	0.842770794650116	0.538113961689096	551.517587372547	343.66848906811	772.105835678731	0	0	0	NA	NA
519	star	5	0.9	0.9	correlated	0.1	0	15	0.914258962393883	0.602991466309476	629.394489935098	401.886664653461	860.387426720723	0	0	0	NA	NA
520	star	5	0.9	0.3	hub	0.1	0	0	0.917455508217119	0.584287166160951	523.207345709004	330.397140092251	618.914136106242	568.237093271005	739.761106778389	391.747237078649	0.35793558761115	0.18841993965797
521	star	5	0.9	0.6	hub	0.1	0	15	1.08634075883541	0.699134405188424	591.122910409835	455.990177993968	714.031058499226	0	0	0	NA	NA
522	star	5	0.9	0.9	hub	0.1	0	15	0.920084427967738	0.593256097033092	663.627766807587	528.375441256274	867.125753252833	0	0	0	NA	NA
523	star	5	0.9	0.3	random	0.5	15	0	NA	NA	0	0	0	0	0	0	NA	NA
524	star	5	0.9	0.6	random	0.5	0	0	0.929652192660248	0.586803991108761	470.535039586418	310.832583541038	714.96230820842	573.067344070094	775.549261662594	458.416252489688	0.373442495489211	0.172801957910738
525	star	5	0.9	0.9	random	0.5	0	0	0.863251873796692	0.549598769929163	572.181956785425	398.39627401981	712.585699948596	498.432430810543	703.48610799341	385.335208980073	0.3964487639699	0.221986262458529
526	star	5	0.9	0.3	correlated	0.5	15	0	NA	NA	0	0	0	0	0	0	NA	NA
527	star	5	0.9	0.6	correlated	0.5	15	0	NA	NA	0	0	0	0	0	0	NA	NA
528	star	5	0.9	0.9	correlated	0.5	0	15	0.850577187078794	0.53771567245018	719.656953690648	578.50423383175	834.031209921352	0	0	0	NA	NA
529	star	5	0.9	0.3	hub	0.5	0	0	0.915989766149435	0.589444893741516	445.602219262731	223.06810923964	768.120063444265	532.422211958704	898.390539680632	389.339704173113	0.49918721966868	0.280429879823071
530	star	5	0.9	0.6	hub	0.5	0	14	0.828837937338161	0.521533252212463	533.680655162298	438.303890690672	734.485503348666	0	0	0	NA	NA
531	star	5	0.9	0.9	hub	0.5	0	15	0.824146929958578	0.513781046043305	550.117269799769	453.168316513978	662.36967380557	0	0	0	NA	NA
532	star	5	0.9	0.3	random	0.9	0	15	0.861561541729917	0.558107365703143	547.834491268162	468.583843586396	650.626793695275	0	0	0	NA	NA
533	star	5	0.9	0.6	random	0.9	0	15	0.896406736396268	0.548986302260621	545.219062070272	429.900846603633	656.786647300463	0	0	0	NA	NA
534	star	5	0.9	0.9	random	0.9	0	13	0.99599205143271	0.650681835833025	527.214471716776	369.022825942885	691.567763347818	0	0	0	NA	NA
535	star	5	0.9	0.3	correlated	0.9	0	15	0.988753231417105	0.642834736506035	526.87946259809	379.726101017214	647.213063358559	0	0	0	NA	NA
536	star	5	0.9	0.6	correlated	0.9	0	15	0.983590854371768	0.634100253961625	559.046727794676	458.317686496221	662.084130612079	0	0	0	NA	NA
537	star	5	0.9	0.9	correlated	0.9	0	15	0.888511416349125	0.578105322064339	644.76891441535	384.280416075647	839.733961547725	0	0	0	NA	NA
538	star	5	0.9	0.3	hub	0.9	0	15	0.919762967899665	0.58311964780609	497.413098180187	363.715362276896	757.831835560471	0	0	0	NA	NA
539	star	5	0.9	0.6	hub	0.9	0	15	0.96797909898405	0.622389602869535	470.93553616562	326.251011581749	670.241887920979	0	0	0	NA	NA
540	star	5	0.9	0.9	hub	0.9	0	15	1.05441867740895	0.692173662170558	604.780146717405	399.649678199152	975.631593859587	0	0	0	NA	NA
541	star	6	0	0.3	random	0.1	0	0	0.367262999924038	0.0953876333129808	2263.43481934718	2061.00320020211	2569.26352150543	2490.61161633329	2707.99472678708	2265.12671333089	0.347535551796691	0.0512218635878637
542	star	6	0	0.6	random	0.1	0	1	0.39244863895288	0.0986625063463555	2605.37273132537	2269.79450568711	2751.58061968927	2192.12093491074	2560.49177346434	1804.25682788656	0.358698277285408	0.11301280251087
543	star	6	0	0.9	random	0.1	0	1	0.389271833824975	0.0978855950011761	2323.7462999796	2032.17701619037	2607.37928901419	2267.46501884983	2574.24279465802	1979.62466294413	0.320999335996038	0.0956069826139156
544	star	6	0	0.3	correlated	0.1	0	0	0.369501816024666	0.094845192296113	2410.65168552178	1890.39381498655	2815.33445711259	2553.95624648665	2818.17147529839	2200.73958470114	0.31357457773634	0.0752474212789727
545	star	6	0	0.6	correlated	0.1	0	1	0.375132636097329	0.0965642969120743	2555.17674768187	2209.19295692274	3076.66026533641	2286.07690097746	2716.85530854146	2026.67136636058	0.284772654188386	0.101491279809908
546	star	6	0	0.9	correlated	0.1	0	1	0.367684967904382	0.0896759602805923	2311.95667213475	2109.78078768239	2543.03889496048	2199.46803928266	2593.80708348234	1918.90161495757	0.334523164201344	0.0871109931576234
547	star	6	0	0.3	hub	0.1	0	0	0.37326822808953	0.0862305172781042	2327.782369894	2172.29084569921	2492.56672185692	2473.99053302201	2792.81501166988	2259.05688398788	0.323748844076426	0.0746314457941342
548	star	6	0	0.6	hub	0.1	0	1	0.378570366202617	0.0889218900766387	2432.17476703004	2089.64488537188	3058.82395518368	2060.07837811595	2327.90536639746	1877.64039631534	0.342802245397437	0.074003814416406
549	star	6	0	0.9	hub	0.1	0	1	0.379014020054034	0.0777155384771475	2381.47100994795	2282.36890015562	2628.2482461462	2127.89693644586	2731.16128142311	1608.25129584435	0.362346547987151	0.17361313777785
550	star	6	0	0.3	random	0.5	0	0	0.37610914806204	0.107700459082641	2752.37751340832	2503.1616450666	3453.37860272977	2021.53911509066	2481.19867115594	1723.8142245294	0.360326643167262	0.111978341970272
551	star	6	0	0.6	random	0.5	0	7	0.388531805100329	0.0919109576451025	2371.42329366523	1899.02509988185	2718.6340861457	1350.30539030138	1519.55148949051	1189.40334714007	0.280555758912347	0.0982302625485343
552	star	6	0	0.9	random	0.5	0	7	0.380765198461519	0.113527278497431	2381.30628578662	2059.55208535839	2669.60227100064	1309.73295505359	1580.17758133592	1018.17080220272	0.364593916089596	0.127496206086269
553	star	6	0	0.3	correlated	0.5	0	0	0.371503335418312	0.105945996697173	2379.64611249415	2068.52506505591	2819.39147552911	2499.17037456356	2818.95688316441	2023.73373446311	0.331870029824283	0.104560109378285
554	star	6	0	0.6	correlated	0.5	0	7	0.368534680016257	0.0928855018725122	2474.41677720196	2189.12787156515	2956.75626402886	1416.19172505347	1586.34751718451	1313.9154302065	0.346047509074682	0.0631045736369015
555	star	6	0	0.9	correlated	0.5	0	7	0.385889072573342	0.0883975754046958	2383.48512268012	2230.70431958114	2530.33515521841	1180.15443644558	1392.17015572485	976.088895533429	0.39367601552967	0.101272208049048
556	star	6	0	0.3	hub	0.5	0	0	0.382370777620599	0.102704680778574	2401.22559840051	1862.66495345321	2946.76355844019	2477.552712278	2905.76587339358	2273.85478834218	0.334100706869233	0.0882067764820015
557	star	6	0	0.6	hub	0.5	0	7	0.379838844715137	0.104687266776749	2303.38374820903	1990.44527610414	2616.54771272566	1229.41127832287	1442.70763858699	1010.49633689964	0.301596454765831	0.1221854210096
558	star	6	0	0.9	hub	0.5	0	7	0.403530056530038	0.119030693805533	2275.55727789363	2033.23713696015	2471.66366973144	1160.10670743088	1635.07972177795	928.580612695747	0.316172925636519	0.165285610270814
559	star	6	0	0.3	random	0.9	0	0	0.360650554899634	0.0978312121757983	2538.52802161482	2236.42654545424	2824.55801821572	2400.2130642848	2697.92056923392	2168.13493558287	0.314136174540467	0.0839935878608424
560	star	6	0	0.6	random	0.9	0	13	0.372221529586201	0.0969397537718169	2494.56758008587	2062.5684103837	2820.5688728542	315.503962181888	556.828537766	206.790212332745	0.395554052956663	0.309651928294684
561	star	6	0	0.9	random	0.9	0	13	0.367582460106871	0.103595163257726	2739.29583800124	2434.33081905022	2959.16145130963	288.071147876103	370.946328456799	212.652023207721	0.442080498514819	0.161295392718626
562	star	6	0	0.3	correlated	0.9	0	0	0.396750571421197	0.0727584941141143	2437.13758911724	2258.57756012705	2765.81863178923	2312.79058215599	2635.72534259303	1958.74903096627	0.36174836810218	0.0891242883761149
563	star	6	0	0.6	correlated	0.9	0	13	0.363748683965874	0.0946971388402609	2212.33139123147	1973.10267734127	2557.18728951523	325.235366775607	484.455322646265	236.830110579108	0.287036717663597	0.249024479270629
564	star	6	0	0.9	correlated	0.9	0	13	0.385318693981866	0.107306523475533	2295.97274805079	1971.21413770402	2665.32824273984	327.348859828418	484.387005944705	187.092674663277	0.307394714881315	0.285895787144516
565	star	6	0	0.3	hub	0.9	0	0	0.37427778637265	0.0976790862239958	2527.52632949988	2141.81635525901	2891.51109028966	2298.35769113956	2547.71962659672	1940.68597917043	0.292345389923729	0.089791431290845
566	star	6	0	0.6	hub	0.9	0	13	0.379007248426821	0.0927166112888305	2433.33328540833	2091.58341076511	2699.81841016139	360.608027117731	598.031469424189	219.143118854741	0.421748087504787	0.350002559716911
567	star	6	0	0.9	hub	0.9	0	13	0.390716345014748	0.111637650315153	2388.16282227935	2121.52899484003	2767.9467465457	326.471377757851	498.181164303715	224.338908869512	0.303220739210276	0.266646357675525
568	star	6	0.3	0.3	random	0.1	0	0	0.465106970577188	0.130510179505379	1455.76719253171	1256.4919014853	1700.80746537973	1503.69080579754	1934.03628507912	1278.62532176032	0.315729608459094	0.129613002297527
569	star	6	0.3	0.6	random	0.1	0	0	0.476507232334155	0.167478143412542	1542.1858176916	1200.80839394632	1962.09270438701	1269.99373472761	1529.71314741225	1147.11569648289	0.329646798996225	0.090340807116561
570	star	6	0.3	0.9	random	0.1	0	0	0.45315981458074	0.161567941589454	1263.3087907917	1057.61579053509	1497.85264745997	1312.68617392926	1582.65346320886	1118.41931119796	0.388396680693656	0.10999073738537
571	star	6	0.3	0.3	correlated	0.1	0	0	0.453523502716252	0.201039932936405	1452.88999586461	1308.21353663333	1561.64006213692	1278.97611738397	1444.56437796779	1057.26774168938	0.31002858224417	0.101945558269492
572	star	6	0.3	0.6	correlated	0.1	0	0	0.52017367498261	0.226450156447642	1147.86380173687	978.199236865703	1284.02751158826	1368.35236784544	1585.56794396029	1262.38155052414	0.291892108574331	0.06871597208368
573	star	6	0.3	0.9	correlated	0.1	0	0	0.480016183117428	0.175250426126549	1509.70258455794	1288.62095619361	1868.42815732312	1474.63029030198	1691.41103636353	1301.31612856304	0.379846153548611	0.093173442665585
574	star	6	0.3	0.3	hub	0.1	0	0	0.490608464183161	0.199021000983212	1310.22293806445	1076.20815605642	1670.44734558984	1536.90620808551	1724.53572016164	1397.17216400846	0.32435617903026	0.0653637901563793
575	star	6	0.3	0.6	hub	0.1	0	0	0.47388148573392	0.200684294554913	1188.78994437826	1130.37208737821	1261.31545111149	1343.86870725704	1671.00340041797	1150.75201388535	0.379392716863477	0.116840312033229
576	star	6	0.3	0.9	hub	0.1	0	0	0.505827088992568	0.181765194094542	1287.15947162185	1100.56531342124	1421.37866446632	1335.55337558178	1557.13538993531	1175.50837335495	0.355889179807049	0.106418849757425
577	star	6	0.3	0.3	random	0.5	0	0	0.473903965618614	0.19728450516327	1437.88096884227	1265.67064904476	1619.86772867127	1316.38047021133	1562.92154434707	1126.14827440622	0.378187039432808	0.106955289248358
578	star	6	0.3	0.6	random	0.5	0	0	0.468589098517865	0.17918576076549	1227.81909705952	1114.45749748944	1422.6079694324	1333.37378212307	1598.08203950758	1073.01224431418	0.475844475402333	0.116054368158312
579	star	6	0.3	0.9	random	0.5	0	0	0.473868738021663	0.159196990457415	1398.58734362992	1282.31996800238	1477.63760562093	1166.26755889852	1640.77508382069	902.951797474263	0.519767747904012	0.20284707937886
580	star	6	0.3	0.3	correlated	0.5	0	0	0.508040503316236	0.216769935929472	1174.56232322594	1030.27750757987	1458.91752702298	1485.95166020949	1575.11628086697	1359.1218300673	0.370437872248408	0.0451321154387424
581	star	6	0.3	0.6	correlated	0.5	0	0	0.460335962901737	0.187242348009698	1090.33283061793	908.232777220701	1414.21572970206	1102.30148937491	1381.38774545257	898.164063864184	0.44763028604823	0.109612659064355
582	star	6	0.3	0.9	correlated	0.5	0	1	0.477021937048045	0.18604410143025	1365.05602431642	1222.58049449433	1496.18115177504	1249.21103356437	1784.1096007553	1023.30227893509	0.40425531486081	0.207601998859245
583	star	6	0.3	0.3	hub	0.5	0	0	0.457431045614015	0.195227759723918	1406.42259276332	1231.92909865901	1613.28749152536	1327.74256600442	1529.73777324182	1166.35089089794	0.374537013956855	0.0777605005969236
584	star	6	0.3	0.6	hub	0.5	0	0	0.464673454445468	0.183598895459728	1483.66173911501	1232.10293547759	1653.38947437976	1277.61699349009	1711.49364510525	995.507947643001	0.349522164763571	0.165315851282757
585	star	6	0.3	0.9	hub	0.5	0	0	0.484869299084475	0.195552386062611	1298.81691307263	1059.85892725015	1518.13314013718	1463.75280300695	1699.24187455801	1248.11199538592	0.312513273189758	0.126304907843008
586	star	6	0.3	0.3	random	0.9	0	0	0.492331434645932	0.189269256589851	1463.46614278054	1173.08189179608	1782.08136527385	1327.59908698231	1640.03176398928	1095.26751658209	0.327613024136044	0.114662432170232
587	star	6	0.3	0.6	random	0.9	0	8	0.468746479835406	0.158572385365179	1297.89148025476	1139.3020739518	1449.64361008926	433.660706062645	559.163009782519	291.960270257295	0.61941572159243	0.185933125272752
588	star	6	0.3	0.9	random	0.9	0	0	0.46983155007208	0.192117074067694	1460.9595140638	1226.94323421084	1766.84429070597	759.531826447205	1106.43342876266	525.378729830656	0.989858041522309	0.258966086718403
589	star	6	0.3	0.3	correlated	0.9	0	0	0.515120574118064	0.192403207949606	1188.66771701049	864.209964752424	1588.37208862608	1116.48285568261	1262.25344871027	1003.80036742836	0.375841411098678	0.0865543539679651
590	star	6	0.3	0.6	correlated	0.9	0	3	0.457614363336717	0.158829506743877	1430.60822083754	1294.91372584157	1634.25922466846	704.193431909435	1237.4867487166	451.359255286229	0.956582283070322	0.316913963903257
591	star	6	0.3	0.9	correlated	0.9	0	0	0.434250715740513	0.160437158474215	1354.94088029481	1223.78338234156	1520.26569322671	642.375254240717	1054.5737236389	329.132322609092	1.42930870715736	0.368207305042917
592	star	6	0.3	0.3	hub	0.9	0	2	0.499661043780808	0.232086293756512	1102.65124346272	940.093239884712	1331.91997199627	963.210313319291	1218.13722877598	837.289409253824	0.324422624634661	0.119845176858947
593	star	6	0.3	0.6	hub	0.9	0	6	0.454644981727937	0.184378651600116	1412.34458663524	1160.50039577223	1935.89100964258	553.463693439607	825.186676186553	356.805323414743	0.711327124515181	0.242277786459608
594	star	6	0.3	0.9	hub	0.9	0	3	0.492443350964029	0.215690692762198	1192.87902976636	1066.9552371341	1428.75298463687	606.448897662203	842.216549580177	371.04403877474	0.831869716550325	0.33337800013789
595	star	6	0.6	0.3	random	0.1	0	0	0.614565496868685	0.363807376302507	817.348731224052	587.385438352354	1109.69048633927	820.342406072912	882.954384979529	733.234229179218	0.308039954349609	0.0670392728043041
596	star	6	0.6	0.6	random	0.1	0	0	0.689676106103768	0.452660208372042	872.085189154232	709.222751616623	1074.6841310787	728.951106673353	818.41313272033	631.266919022519	0.320191206311952	0.101454093792773
597	star	6	0.6	0.9	random	0.1	0	0	0.576551656498997	0.347066185597957	837.851371712016	717.907290610288	993.717335086772	762.18751364782	874.928525555878	671.139267318532	0.330249192216437	0.0777386636526125
598	star	6	0.6	0.3	correlated	0.1	0	0	0.627210305118552	0.393512621230422	724.523704516017	639.869940543282	824.453086307733	851.68382228849	1136.50054463169	712.311006968701	0.340878511273368	0.148426735738083
599	star	6	0.6	0.6	correlated	0.1	0	0	0.625578456024861	0.388645600265036	761.125640482749	593.29002604601	939.944301115976	700.777130892336	857.184306780446	633.949178763071	0.321008969332329	0.0968779092772199
600	star	6	0.6	0.9	correlated	0.1	0	15	0.651563614070852	0.400878106018388	728.562251521976	639.853291555782	855.64589776257	0	0	0	NA	NA
601	star	6	0.6	0.3	hub	0.1	0	0	0.645455306989792	0.402391905385375	701.517682998292	471.055297978003	1022.59109622892	664.764110614029	805.00971831839	533.624684857831	0.364165237388969	0.140015558166961
602	star	6	0.6	0.6	hub	0.1	0	0	0.632174164237526	0.384835947724183	707.946467807241	604.237924083242	811.867770913737	764.301373737073	950.55759161096	508.861870498165	0.390586749268299	0.17655668277048
603	star	6	0.6	0.9	hub	0.1	0	15	0.668576197458177	0.410501674367212	694.228305759132	537.824600155183	822.898956481424	0	0	0	NA	NA
604	star	6	0.6	0.3	random	0.5	0	0	0.660355794495638	0.416063022099072	835.644966701803	656.220252808006	941.047384555274	665.54150963954	821.734844597942	474.875902653314	0.351066194034974	0.179554239850498
605	star	6	0.6	0.6	random	0.5	0	0	0.676288089800081	0.416121730283735	711.118221919813	569.527185258585	973.164404234417	762.414716222788	961.115558887683	613.486947486657	0.336137134667819	0.147877020207114
606	star	6	0.6	0.9	random	0.5	0	0	0.703074429012583	0.452121864817625	682.98074927186	615.031422487137	853.688972789132	580.054601646004	782.767244476281	371.546388004693	0.402152371815661	0.212584408656727
607	star	6	0.6	0.3	correlated	0.5	0	0	0.56002474862765	0.304327436366777	779.690376276654	645.855749333062	970.387393291273	689.687887924366	814.280157021238	554.156931667922	0.329225829204854	0.128250627868439
608	star	6	0.6	0.6	correlated	0.5	0	0	0.605215537983484	0.359490150980881	787.395325343982	653.889646232697	928.264971674047	653.437336444751	921.544034737558	523.007131268118	0.356728281964341	0.184051691189404
609	star	6	0.6	0.9	correlated	0.5	0	15	0.612079258713559	0.366033135729587	771.166433648843	661.172376435401	898.542389850896	0	0	0	NA	NA
610	star	6	0.6	0.3	hub	0.5	0	0	0.659017480076172	0.393990029523449	683.862288259896	534.088421541888	928.304448797867	660.258707061495	811.078600392823	599.07512905218	0.337820650739467	0.111896119805601
611	star	6	0.6	0.6	hub	0.5	0	15	0.649180372553171	0.394926568088727	716.59162032463	630.173045347643	814.516211081839	0	0	0	NA	NA
612	star	6	0.6	0.9	hub	0.5	0	15	0.660056567080915	0.40929997648652	792.624561375659	670.678907970142	904.686154926115	0	0	0	NA	NA
613	star	6	0.6	0.3	random	0.9	0	0	0.676047363344224	0.415908361029033	790.016185076528	618.954822175854	964.280889959189	527.711296819008	705.556083508125	337.568396756187	0.463644669013226	0.255534435361074
614	star	6	0.6	0.6	random	0.9	0	15	0.663572451668065	0.400686201038174	784.96088529399	636.628416884936	950.516242763085	0	0	0	NA	NA
615	star	6	0.6	0.9	random	0.9	0	15	0.641588098820143	0.389411757711666	793.835388029284	600.49613232188	972.838727305824	0	0	0	NA	NA
616	star	6	0.6	0.3	correlated	0.9	0	0	0.604532451558686	0.379025717960591	658.152287028873	502.783281966271	775.011189398651	849.590572185469	1049.54720377742	675.700973915438	0.367086110939439	0.13679687498589
617	star	6	0.6	0.6	correlated	0.9	0	15	0.597227136729092	0.354277450471695	751.728725499786	560.414780483822	906.53510445921	0	0	0	NA	NA
618	star	6	0.6	0.9	correlated	0.9	0	15	0.659597438746015	0.40886629899105	710.315996685883	495.02520829487	979.293004482038	0	0	0	NA	NA
619	star	6	0.6	0.3	hub	0.9	0	0	0.653495497812453	0.40891571385557	779.002122821822	614.627914702684	954.445057967496	750.023538863161	961.744517234656	640.963981432027	0.323234764240349	0.146081241031973
620	star	6	0.6	0.6	hub	0.9	0	15	0.68332368158237	0.440436678242898	643.520206754812	506.371551105424	820.308894691556	0	0	0	NA	NA
621	star	6	0.6	0.9	hub	0.9	0	15	0.620850398394483	0.37826832153932	674.199239876515	496.087070081447	853.306562508019	0	0	0	NA	NA
622	star	6	0.9	0.3	random	0.1	0	0	0.905808739640999	0.5836890117419	625.020816669156	527.785998451141	825.929441638807	465.619139874086	604.738909119443	323.878123976058	0.442191251992572	0.170477760809721
623	star	6	0.9	0.6	random	0.1	0	0	0.952594090150398	0.632125931390454	615.881170384953	443.638575547533	806.128776186502	625.993953360318	750.951054636166	423.836092897773	0.373873458945217	0.178656051546765
624	star	6	0.9	0.9	random	0.1	0	0	0.923792718834227	0.586491607651403	487.94111436403	345.511713010871	701.754000262074	610.614330110916	735.682405861615	453.626523878097	0.41290664138759	0.15512825088846
625	star	6	0.9	0.3	correlated	0.1	0	0	0.940655130198747	0.610062428409557	479.321066790669	329.568456641233	611.941824147056	595.925077329502	744.829531962245	368.572962278516	0.430676299799801	0.221613913472002
626	star	6	0.9	0.6	correlated	0.1	15	0	NA	NA	0	0	0	0	0	0	NA	NA
627	star	6	0.9	0.9	correlated	0.1	0	0	1.00962461905402	0.656611750360992	469.838098691583	304.58519191691	669.187403351869	651.06629542298	828.400693000187	488.678807588321	0.388594380646666	0.17579951140298
628	star	6	0.9	0.3	hub	0.1	0	0	0.906211415366292	0.588791513834583	613.981498049514	479.785871438621	846.226526553746	519.406209287397	776.03881314274	295.439636160632	0.571888039577328	0.376866256019861
629	star	6	0.9	0.6	hub	0.1	0	15	0.899583916683941	0.585197433767958	614.110003037869	460.157071905555	910.75517513665	0	0	0	NA	NA
630	star	6	0.9	0.9	hub	0.1	0	15	0.86275179219885	0.551315246185031	596.089494392801	445.765170705762	720.367785454876	0	0	0	NA	NA
631	star	6	0.9	0.3	random	0.5	0	0	0.863896168968674	0.537698376633327	538.975569621299	368.040169782303	831.914291072439	588.121059832716	696.398089823694	514.652812720185	0.343207241400175	0.100754840460804
632	star	6	0.9	0.6	random	0.5	0	0	1.03258732125771	0.676606329263819	526.442121351429	374.995806472862	709.109497418544	620.575885831851	956.194788908428	437.614864317142	0.430393549447084	0.250929682409655
633	star	6	0.9	0.9	random	0.5	0	0	0.93801802381228	0.613898844163468	487.020780190109	331.012572005788	633.769253949164	567.972935620723	981.136732622595	304.216779101571	0.58255080736449	0.412783634606083
634	star	6	0.9	0.3	correlated	0.5	0	0	0.825397134420213	0.516702092684565	586.312158788541	470.335097781281	812.544033980017	653.716932708748	932.136332658288	417.404989156838	0.453592244757793	0.270883810053292
635	star	6	0.9	0.6	correlated	0.5	0	15	0.789367436773232	0.496402138100233	601.595429041184	458.244930866244	725.137276520615	0	0	0	NA	NA
636	star	6	0.9	0.9	correlated	0.5	0	15	0.872625048545138	0.551285862458473	595.764074880206	411.182261106413	789.89546135311	0	0	0	NA	NA
637	star	6	0.9	0.3	hub	0.5	15	0	NA	NA	0	0	0	0	0	0	NA	NA
638	star	6	0.9	0.6	hub	0.5	0	15	0.840399679101612	0.542999014182234	621.536254394896	445.223532690784	975.641567195016	0	0	0	NA	NA
639	star	6	0.9	0.9	hub	0.5	0	15	0.935598196109409	0.601203700609276	643.035879527258	521.016432165623	843.970296232217	0	0	0	NA	NA
640	star	6	0.9	0.3	random	0.9	0	15	0.907795196017184	0.579097234099156	548.571182777384	336.620510234599	819.82252453766	0	0	0	NA	NA
641	star	6	0.9	0.6	random	0.9	0	15	1.15892629674574	0.758714527341594	429.599823637464	309.781982403915	627.098598802763	0	0	0	NA	NA
642	star	6	0.9	0.9	random	0.9	0	15	0.943132054841648	0.62487676013607	518.167861253105	369.005572254052	678.820559358735	0	0	0	NA	NA
643	star	6	0.9	0.3	correlated	0.9	0	15	0.854063955704926	0.539489711174932	525.882061831916	393.557107915792	605.89612070095	0	0	0	NA	NA
644	star	6	0.9	0.6	correlated	0.9	0	15	0.830638598697983	0.527492562442608	527.829386244164	361.01905062073	733.642226823813	0	0	0	NA	NA
645	star	6	0.9	0.9	correlated	0.9	0	15	0.939475611619873	0.604440186413093	604.94336769599	435.532775836985	855.188749930126	0	0	0	NA	NA
646	star	6	0.9	0.3	hub	0.9	0	15	1.17072250361188	0.782239321894258	377.570618150761	257.118635832034	497.026334924027	0	0	0	NA	NA
647	star	6	0.9	0.6	hub	0.9	0	15	0.928150987210892	0.59552411936668	637.105600782539	424.7625987256	920.238064800474	0	0	0	NA	NA
648	star	6	0.9	0.9	hub	0.9	0	15	0.874629367503293	0.561898181209878	594.489128865105	468.864144499487	871.847935178218	0	0	0	NA	NA
649	star	7	0	0.3	random	0.1	0	0	0.369910378556136	0.0996231872237207	2419.27507019067	2139.46963527424	2947.53897948585	2386.92178915445	2663.16516767763	2222.30431650145	0.307737292217645	0.0619411360125575
650	star	7	0	0.6	random	0.1	0	1	0.383892143039227	0.090486691859458	2565.25530377911	2241.1046761177	2799.62787460052	2349.06305408884	2675.57397736687	2161.26990245885	0.339605599824631	0.0723835614092688
651	star	7	0	0.9	random	0.1	0	1	0.396158977746583	0.0804483273114195	2402.59990356984	2205.80260763048	2828.50691048475	2340.75214358888	2573.22987610941	2060.33753881563	0.355035931266559	0.0566648591967677
652	star	7	0	0.3	correlated	0.1	0	0	0.3968731694915	0.0904856348427363	2527.53134052227	2323.37250844073	2927.41192429054	2426.98483571816	3009.64915715593	1964.1879972768	0.319690038992288	0.135258597003801
653	star	7	0	0.6	correlated	0.1	0	1	0.370093560991252	0.112842026589914	2620.63289661094	2276.79064577771	2850.23292061993	2232.08229979574	2808.36837783354	1898.74966802913	0.3015502876732	0.122760510833426
654	star	7	0	0.9	correlated	0.1	0	1	0.389813979600534	0.106345721735261	2133.22427421095	1819.05785828345	2353.21105622727	2162.30461695588	2408.40765573941	1854.49188939498	0.321190607290338	0.0859157746804936
655	star	7	0	0.3	hub	0.1	0	0	0.405501712159867	0.091239756366893	2483.30901809402	2322.35603924654	2728.40730229927	2457.962252	2735.3179614165	2015.2758060043	0.304408205223109	0.102259457881829
656	star	7	0	0.6	hub	0.1	0	1	0.390679064452583	0.0955924759853338	2334.66387432313	2092.65461066404	2606.56641245627	2437.72845904868	3234.2412442853	2063.35691303897	0.327539900254277	0.145753370871719
657	star	7	0	0.9	hub	0.1	0	1	0.390446130425742	0.0980407120133525	2287.88097415284	1876.8482780056	2747.08670753456	2108.4554638156	2369.3830108384	1947.1185398984	0.351961017726551	0.0683796665693765
658	star	7	0	0.3	random	0.5	0	0	0.404189749442212	0.108650560735124	2597.43314762658	2398.33997883534	2866.75975457696	2628.93097766804	2959.53646948276	2115.40773645853	0.306380262184175	0.0902658449536373
659	star	7	0	0.6	random	0.5	0	7	0.367158977228857	0.0897088099461222	2366.51102714726	2096.79846918322	2862.40669891057	1329.50041376167	1690.33678402977	1165.50084362706	0.270642898419945	0.146421730336804
660	star	7	0	0.9	random	0.5	0	7	0.390558854250764	0.0973343599429927	2338.90683273762	2088.95172988742	2727.16722643248	1183.1582932938	1456.76599886388	914.292182050008	0.318970679124471	0.172753208926275
661	star	7	0	0.3	correlated	0.5	0	0	0.393250616548245	0.0945499552092257	2429.58696533125	2114.66185725457	2884.5670328536	2410.6619694616	2645.64297655547	2205.91640449885	0.34663289638503	0.0503363323147626
662	star	7	0	0.6	correlated	0.5	0	7	0.394217192922563	0.0982755480290726	2565.94540533895	2183.82651372072	2942.85492164126	1432.37488963387	1776.50203470795	1162.03915384186	0.334943230992964	0.136811229222422
663	star	7	0	0.9	correlated	0.5	0	7	0.3779441251179	0.0829903735738685	2191.03096646287	1924.19687090728	2424.18855496869	1154.02398757393	1272.72741146721	978.786056902223	0.383890231226216	0.0888922630774527
664	star	7	0	0.3	hub	0.5	0	0	0.361974802952954	0.0829804987353648	2391.10975815496	2201.35824771768	2597.31237389818	2304.93177807472	2516.74607847795	2078.90596194842	0.312028647164227	0.0668810253395242
665	star	7	0	0.6	hub	0.5	0	7	0.374430198861114	0.094074170380545	2414.1538912193	2079.42589614185	2590.45564327256	1143.90366044741	1499.32650926124	856.735081568294	0.367635155830422	0.182210132477398
666	star	7	0	0.9	hub	0.5	0	7	0.370123634224386	0.0971140539070146	2307.44573242085	1964.25935525224	2517.28098740708	1253.51036335259	1517.92767826005	998.811526607323	0.343200131014041	0.12991759250938
667	star	7	0	0.3	random	0.9	0	0	0.383836167596366	0.0867789089895858	2395.96636253966	2130.49586669984	2590.6864191162	2528.07657972323	2762.91249101622	2239.0212470853	0.294593004262287	0.0616895824283066
668	star	7	0	0.6	random	0.9	0	13	0.394323865598689	0.101337474622674	2617.74940044187	2271.82778816178	2950.42396981245	287.929813051084	439.299891392748	212.318252203599	0.32394745429445	0.275060807125807
669	star	7	0	0.9	random	0.9	0	13	0.388663676379837	0.0974707671135742	2392.6700203513	2017.0824871602	2669.66399055351	320.116415697731	470.729173268867	212.484255688769	0.344655816590174	0.273691333945911
670	star	7	0	0.3	correlated	0.9	0	1	0.382240108089614	0.0847322778765348	2625.39448502632	2401.28736215784	2866.4480989739	2362.58459601037	2615.73877150895	1950.03606314436	0.353338840356422	0.0828781150584101
671	star	7	0	0.6	correlated	0.9	0	13	0.395284789619276	0.114260473427396	2198.38270601008	2043.87717310694	2351.37651743225	347.501550015475	511.315687563123	207.061199085068	0.325788209047052	0.266150884261107
672	star	7	0	0.9	correlated	0.9	0	13	0.369512134336894	0.0983564882473061	2427.39087663028	2161.08001410147	2854.53246897437	349.053540833046	484.341136290729	273.864265215272	0.270531061404419	0.185836997875491
673	star	7	0	0.3	hub	0.9	0	0	0.382092511572776	0.0966408485815311	2428.33736078287	2227.01161357596	2676.44262401406	2453.46512061605	2665.6705932502	2241.01994022083	0.324831536589592	0.04828914307186
674	star	7	0	0.6	hub	0.9	0	13	0.356944432576834	0.0877664799738433	2355.03803693135	2163.09938614938	2723.4854916711	304.63965443078	443.043216903112	172.847171133426	0.338078970340086	0.252070928726336
675	star	7	0	0.9	hub	0.9	0	13	0.381165108701135	0.0985904603680468	2256.73268298072	1967.23569713227	2620.70738964809	378.700812122456	486.21504212766	273.07793860306	0.22755100378737	0.182687157177811
676	star	7	0.3	0.3	random	0.1	0	0	0.447222231364918	0.175062863096857	1558.01150524431	1206.24908183726	1835.08823613496	1488.42171391263	1744.1015646527	1276.00310854279	0.385567807727792	0.0811996311705439
677	star	7	0.3	0.6	random	0.1	0	0	0.482045112858601	0.195697173722687	1440.64228427461	1254.64289037898	1726.3859763865	1408.23105615834	1590.27015190847	1209.01866674346	0.355795307514616	0.107715812796165
678	star	7	0.3	0.9	random	0.1	0	0	0.467805754962213	0.188812486985057	1363.96241144589	1116.31701263753	1509.32540842032	1404.6159823591	1682.74234649859	1238.93236317758	0.388643554362032	0.124236409923167
679	star	7	0.3	0.3	correlated	0.1	0	0	0.474608320029773	0.202260572504777	1316.70989479353	1197.36202168319	1535.19081114081	1453.27461283494	1661.84406853978	1210.08030280413	0.3547083284338	0.103338850225316
680	star	7	0.3	0.6	correlated	0.1	0	0	0.47695000898789	0.190102949813925	1453.19131725341	1205.57730219375	1623.88597536695	1196.4272553375	1432.20825554611	930.277683665547	0.379562333564804	0.14692736049199
681	star	7	0.3	0.9	correlated	0.1	0	0	0.5203308891623	0.204705686824082	1482.21809116312	1241.79568391261	1721.5061401851	1359.08739239323	1492.40218013274	1212.86826369994	0.339253886210392	0.0781584927056043
682	star	7	0.3	0.3	hub	0.1	0	0	0.471796164721633	0.180051279282485	1255.0416709376	1081.28854372245	1440.61044008981	1467.68557835358	1670.80652622348	1342.34270462886	0.358253095230953	0.0770023234263142
683	star	7	0.3	0.6	hub	0.1	0	0	0.493746305994285	0.190645488770995	1390.1729158283	1176.34940189265	1614.19857134284	1394.18973890761	1620.7770438907	1153.35704681463	0.386420884595671	0.118697351357674
684	star	7	0.3	0.9	hub	0.1	0	0	0.482622029146612	0.184994026296878	1163.60016932606	951.752629776613	1368.60087449483	1285.72924374456	1508.39418480476	1167.63630110855	0.401245336674616	0.0891077290365722
685	star	7	0.3	0.3	random	0.5	0	0	0.502297946306105	0.165567339505081	1427.53205737086	1277.5536819532	1608.3846201826	1044.64964968463	1317.47432133209	941.25746789273	0.321851153384483	0.110470336037885
686	star	7	0.3	0.6	random	0.5	0	0	0.499085132298594	0.187065698094727	1491.77135211298	1371.717380598	1656.98907704166	1254.78332765079	1393.44624098456	1102.03244868908	0.405647402937251	0.0742121447092294
687	star	7	0.3	0.9	random	0.5	0	1	0.494208277744184	0.200152995520664	1287.43881136961	1058.53139080181	1510.31902623609	1285.05403974192	1403.60863796289	1104.74262691683	0.415630099805261	0.0716378517239643
688	star	7	0.3	0.3	correlated	0.5	0	0	0.45659665496894	0.172620764432026	1299.08611859811	990.077507220206	1565.73833600925	1473.01631102337	1907.02200216745	1296.11640821207	0.3732499417917	0.131477500230076
689	star	7	0.3	0.6	correlated	0.5	0	0	0.484733843996411	0.19361510512351	1336.05276498157	1055.00872047428	1533.0274614983	1523.97960316013	1911.51200766125	1321.16023342208	0.390352507712725	0.113052868832305
690	star	7	0.3	0.9	correlated	0.5	0	0	0.512540147572165	0.20757897851161	1302.24190784436	1154.04864902238	1554.62729819534	1143.01957898148	1324.39515601653	953.871150098053	0.431693508698258	0.103064919628002
691	star	7	0.3	0.3	hub	0.5	0	0	0.510723090506178	0.207622787059001	1216.86176814157	1034.21062041404	1382.1003710393	1337.0636420908	1495.99274954448	1082.04880858243	0.322575882478102	0.0875439104834929
692	star	7	0.3	0.6	hub	0.5	0	0	0.489243700324697	0.193179875731969	1304.32755725099	1132.99530191239	1487.22541771211	1442.29170323419	1585.41969559899	1231.72208282028	0.369713976806965	0.0891065967027591
693	star	7	0.3	0.9	hub	0.5	0	0	0.456909111702821	0.171186138531345	1313.31958441954	1131.62327210172	1648.49521966181	1272.10531906126	1488.4871268486	1069.14569347004	0.351235916535931	0.103003291712881
694	star	7	0.3	0.3	random	0.9	0	0	0.467855205308196	0.169019151553917	1376.36814636885	1132.20588000817	1567.94473143302	1359.31847581235	1636.6132665229	1128.89350697375	0.414584850471906	0.115500534094948
695	star	7	0.3	0.6	random	0.9	0	0	0.462352046660424	0.157027510236903	1374.47725890105	1167.13804226933	1611.14470908166	1086.14179721968	1431.48550007381	779.77296887234	0.533214391701322	0.180752637620659
696	star	7	0.3	0.9	random	0.9	0	0	0.502714893860376	0.210899783324359	1218.9711986438	944.593544913519	1381.92158775516	806.099288038726	1155.96561607114	378.79825363692	0.687249267452268	0.32332526954917
697	star	7	0.3	0.3	correlated	0.9	0	0	0.438612755657057	0.155025073357635	1471.3173019542	1350.38289399631	1545.10229660955	1260.49534564738	1416.96239206667	1025.12428435279	0.469296482074479	0.11194732251611
698	star	7	0.3	0.6	correlated	0.9	0	0	0.495068626143079	0.191502579956489	1379.86484306629	1280.22486861234	1474.88570217002	877.868864026677	1197.59456884342	668.324707115489	0.693338532007359	0.223900113515686
699	star	7	0.3	0.9	correlated	0.9	0	8	0.469294586490655	0.175691641130257	1243.50940414893	1108.73215433986	1336.88503934457	427.875903688	662.069183140389	266.606378990403	1.28649427496913	0.32288163717694
700	star	7	0.3	0.3	hub	0.9	0	0	0.494962843228517	0.174993300701683	1214.33753677084	1026.10305055113	1401.30133360271	1292.52238266119	1453.63842054476	1148.3909621726	0.4278081329798	0.0741789880605094
701	star	7	0.3	0.6	hub	0.9	0	0	0.476372351599279	0.151681460276845	1476.49243560512	1161.10310610211	1766.90341542665	696.923901565713	1040.92944884855	489.96671242936	0.932018738546609	0.253981249463764
702	star	7	0.3	0.9	hub	0.9	0	4	0.492891800086974	0.200940628534605	1288.27408316336	1036.23288661466	1618.67449335115	629.067339402336	890.67093674127	425.761981505019	0.835144331744006	0.247816019214919
703	star	7	0.6	0.3	random	0.1	0	0	0.628511860073486	0.389887122763841	664.970214916815	610.938349762739	742.311253586008	660.986349494786	745.12144685601	554.499736036958	0.333860463671724	0.098452497661468
704	star	7	0.6	0.6	random	0.1	0	0	0.622290714206477	0.364446367132287	657.935766392297	548.765462163022	743.21348696544	695.567756780502	887.312620878636	561.167747310108	0.323646866351593	0.142888060894249
705	star	7	0.6	0.9	random	0.1	0	0	0.605573511241163	0.359061993615449	795.565501927707	673.981076519329	1022.95481971093	615.31563934506	781.560102731	480.837632025931	0.319130350411638	0.154095270386622
706	star	7	0.6	0.3	correlated	0.1	0	0	0.690227396255696	0.418329808107707	667.739161883575	584.752247406642	724.501369154799	670.008608173422	793.939400062026	600.407685735813	0.328554071895114	0.0926138893443189
707	star	7	0.6	0.6	correlated	0.1	0	0	0.616783864296138	0.342047724082032	686.413497706992	622.984593118469	771.147961027531	643.889957743916	803.929210022708	518.267066825804	0.322620771624039	0.152038483746083
708	star	7	0.6	0.9	correlated	0.1	0	15	0.653258067362864	0.392436361627978	677.45876045721	570.020145771722	751.019599201231	0	0	0	NA	NA
709	star	7	0.6	0.3	hub	0.1	0	0	0.645725303437251	0.392012395343902	664.889737451583	509.636637473244	811.195545202709	740.03390539956	952.208607337953	604.798691833124	0.322283742117148	0.145089776524216
710	star	7	0.6	0.6	hub	0.1	0	0	0.657617942980684	0.403240167097755	749.995994656059	628.182437769239	872.615432601819	722.868261506648	846.839056714879	639.939339467538	0.316079882029134	0.0975544509341146
711	star	7	0.6	0.9	hub	0.1	0	15	0.616848925605774	0.365080848588271	683.645080693065	577.374162808958	763.273719937296	0	0	0	NA	NA
712	star	7	0.6	0.3	random	0.5	0	0	0.666867890235191	0.41362656868109	828.218233051541	703.143803165445	978.675571123079	750.417731857023	919.00124286781	566.202190802123	0.415765951126316	0.175934749547292
713	star	7	0.6	0.6	random	0.5	0	0	0.651696871817597	0.411996864709363	743.112849497126	619.486925681575	908.235613877333	800.472271429916	1119.28657071798	633.041333701931	0.352560854748152	0.167325413398207
714	star	7	0.6	0.9	random	0.5	0	15	0.605476726522353	0.371615871347756	820.699058817449	660.497155802026	1058.84172863888	0	0	0	NA	NA
715	star	7	0.6	0.3	correlated	0.5	0	0	0.657559607060519	0.410591512071212	789.285381075878	640.733545399327	1032.72618851423	726.20977936809	830.865922293675	622.904325753693	0.346749500986632	0.107002244763944
716	star	7	0.6	0.6	correlated	0.5	0	0	0.684174762343775	0.426163351502324	672.512105234774	521.06252837685	780.24904219027	716.505308815756	821.929112199224	596.208751270891	0.326750847449962	0.0987797537318719
717	star	7	0.6	0.9	correlated	0.5	0	15	0.638102375903953	0.378125537813566	764.079482315489	574.190809973338	889.760203312154	0	0	0	NA	NA
718	star	7	0.6	0.3	hub	0.5	0	0	0.635529902226535	0.388941597724311	784.100807110306	615.386972039539	983.814958591879	657.569463063908	786.638627395522	587.852724641839	0.31331110089111	0.0998255841379994
719	star	7	0.6	0.6	hub	0.5	0	15	0.716316425088149	0.440887621549326	842.155786154703	664.790328432684	1053.39977101432	0	0	0	NA	NA
720	star	7	0.6	0.9	hub	0.5	0	15	0.654493404481963	0.409717391560186	814.238975166729	711.634437209267	1002.65228788897	0	0	0	NA	NA
721	star	7	0.6	0.3	random	0.9	0	0	0.64918147589891	0.402926085399927	723.277072375972	541.135101234813	904.499545856188	740.267068209294	856.691219244326	577.12227437756	0.339421488771483	0.131166302609469
722	star	7	0.6	0.6	random	0.9	0	15	0.635757673147816	0.374582170164281	658.502040326167	527.596528513486	880.684046645144	0	0	0	NA	NA
723	star	7	0.6	0.9	random	0.9	0	15	0.650828228515116	0.391300468609943	717.294806938144	532.341027521317	910.985752788874	0	0	0	NA	NA
724	star	7	0.6	0.3	correlated	0.9	0	0	0.636503025555273	0.398248834084283	680.630383829465	542.107717954345	859.292376442987	688.158830391602	868.704383882141	458.585759411384	0.382858816398221	0.203812603890513
725	star	7	0.6	0.6	correlated	0.9	0	15	0.649029187693894	0.383039640295257	683.487818566053	581.910728802373	852.575788606523	0	0	0	NA	NA
726	star	7	0.6	0.9	correlated	0.9	0	15	0.654118550312513	0.400405194894844	777.108052834609	642.547342458508	891.310644903752	0	0	0	NA	NA
727	star	7	0.6	0.3	hub	0.9	0	0	0.619418544142784	0.370078357328114	791.58857683361	687.46751558914	895.414136432925	807.812889272437	1020.56535213229	686.429612819421	0.344823383085841	0.124806531409231
728	star	7	0.6	0.6	hub	0.9	0	15	0.614653263965447	0.364260584253545	685.321993109371	507.365281655184	900.477467433492	0	0	0	NA	NA
729	star	7	0.6	0.9	hub	0.9	0	15	0.597549932275304	0.347131019103568	687.962354422447	513.09615876113	861.467963945521	0	0	0	NA	NA
730	star	7	0.9	0.3	random	0.1	0	0	0.847909891270254	0.531526884884368	516.031707253466	374.031431997773	659.841250477015	552.948946892761	968.760849008753	308.074479460088	0.564691588812689	0.359386740400902
731	star	7	0.9	0.6	random	0.1	0	0	0.947483092275388	0.617469749223437	415.972131371686	264.887027477557	548.395417957412	594.559206694427	707.406067424424	416.419362729667	0.357416850936591	0.182319902577958
732	star	7	0.9	0.9	random	0.1	0	0	0.893270519360124	0.571476311677464	485.146005197047	330.376122279902	718.536403994425	565.138548492098	693.217072602511	430.094616907616	0.373110150785606	0.175395578604345
733	star	7	0.9	0.3	correlated	0.1	0	0	0.909784106246005	0.582620296473997	511.351207475243	414.181959410849	680.894093051145	540.783107589147	727.471937776453	426.204240626864	0.455449707615304	0.166394944609896
734	star	7	0.9	0.6	correlated	0.1	0	0	0.978742206863855	0.645180554941611	559.625587563189	409.555438577129	848.007682869021	613.156382926655	943.234476216418	403.809603488398	0.434054426973743	0.281796043378805
735	star	7	0.9	0.9	correlated	0.1	0	0	0.936655366447594	0.598412604383108	499.116238104455	391.964450431324	588.018353887795	618.492720112275	750.31709282172	422.416044129898	0.392475909535947	0.142311456213384
736	star	7	0.9	0.3	hub	0.1	15	0	NA	NA	0	0	0	0	0	0	NA	NA
737	star	7	0.9	0.6	hub	0.1	0	15	0.871551033545903	0.571984533821935	606.14156798899	558.437968030569	718.169259609475	0	0	0	NA	NA
738	star	7	0.9	0.9	hub	0.1	0	15	0.957804905296776	0.629455255405727	583.457215238024	408.910181558689	949.726171124224	0	0	0	NA	NA
739	star	7	0.9	0.3	random	0.5	0	0	0.841933540453161	0.528763361438238	546.942592458548	469.5302496957	669.615881002035	686.716538201757	1029.26641427802	468.390230087278	0.473953788123337	0.243596371218459
740	star	7	0.9	0.6	random	0.5	0	15	0.906699758330127	0.564989667014535	595.511004799264	498.758991587283	753.019679854254	0	0	0	NA	NA
741	star	7	0.9	0.9	random	0.5	0	15	0.969888910274656	0.636143653098082	595.817589849179	475.214793095284	812.755490618856	0	0	0	NA	NA
742	star	7	0.9	0.3	correlated	0.5	0	15	0.943293908231671	0.593195864450755	563.70127606744	429.332524205793	763.357598181461	0	0	0	NA	NA
743	star	7	0.9	0.6	correlated	0.5	0	15	0.858875979664191	0.552181518132227	660.130895321972	463.19604672681	981.742949098266	0	0	0	NA	NA
744	star	7	0.9	0.9	correlated	0.5	15	0	NA	NA	0	0	0	0	0	0	NA	NA
745	star	7	0.9	0.3	hub	0.5	15	0	NA	NA	0	0	0	0	0	0	NA	NA
746	star	7	0.9	0.6	hub	0.5	0	15	0.858033000566815	0.539207046632795	514.372449451644	423.534083584301	700.278953232284	0	0	0	NA	NA
747	star	7	0.9	0.9	hub	0.5	0	15	0.962815084049941	0.626234246872498	546.988741088697	392.327115369224	786.578797269833	0	0	0	NA	NA
748	star	7	0.9	0.3	random	0.9	0	15	0.806460389150154	0.499158041897722	659.05714360806	445.412782111095	1083.16704489335	0	0	0	NA	NA
749	star	7	0.9	0.6	random	0.9	0	15	0.924843233195531	0.593904764258653	541.290329918475	401.276302186631	701.876923702733	0	0	0	NA	NA
750	star	7	0.9	0.9	random	0.9	0	15	0.950393542365775	0.601437836812592	564.408182966328	407.594427894206	660.78244254821	0	0	0	NA	NA
751	star	7	0.9	0.3	correlated	0.9	0	15	0.923108260000149	0.614175484840946	539.583607515049	376.30756897773	873.197462886771	0	0	0	NA	NA
752	star	7	0.9	0.6	correlated	0.9	0	15	0.901750873443194	0.581875471810053	545.616910609063	388.805189058348	800.621383462474	0	0	0	NA	NA
753	star	7	0.9	0.9	correlated	0.9	0	15	0.870321967964199	0.529708289652358	544.979391759857	369.751331597339	739.053703744823	0	0	0	NA	NA
754	star	7	0.9	0.3	hub	0.9	0	15	1.02483250775166	0.645814780539291	528.466268660005	308.911701703992	823.842097876437	0	0	0	NA	NA
755	star	7	0.9	0.6	hub	0.9	0	13	0.853554273000466	0.524312171036667	541.219797883086	379.941278378711	694.750070861682	0	0	0	NA	NA
756	star	7	0.9	0.9	hub	0.9	0	15	0.963387297875668	0.625778493746371	611.002012673022	467.959958875881	801.379149140277	0	0	0	NA	NA
757	star	8	0	0.3	random	0.1	0	0	0.375804590056101	0.102800729162346	2340.30317914603	1876.30040840737	2607.95450283392	2239.27860077094	2564.09839126367	2002.58199911487	0.311228946068752	0.0743303658257195
758	star	8	0	0.6	random	0.1	0	1	0.37441722916359	0.099974906093438	2303.82678422942	2050.01386084602	2652.22186536046	2269.79434178815	2514.0723291747	2009.98407167921	0.313204376679009	0.061891759343363
759	star	8	0	0.9	random	0.1	0	1	0.389886640990707	0.0790784703640344	2435.70693462721	2160.08639284372	2939.80352326068	2334.35945864643	2747.37754726078	2140.56229421507	0.302606836530149	0.0926264067546076
760	star	8	0	0.3	correlated	0.1	0	0	0.381913490637394	0.0995340856277785	2502.80958497142	2021.62193585666	3045.85463182557	2478.42706290126	2927.46170876285	2172.3333844649	0.36220966010351	0.0967106720322584
761	star	8	0	0.6	correlated	0.1	0	1	0.361175996115324	0.0784818756514273	2495.82962820831	2106.69278028861	2756.52064603069	2209.85879709445	2665.6777602468	1871.72089642144	0.321330044141547	0.10189612800929
762	star	8	0	0.9	correlated	0.1	0	1	0.382729102518094	0.108359603887804	2242.66022051741	2127.06557263122	2580.6369249826	2253.27412086067	2874.28852895135	1986.76934994444	0.298608296343218	0.111572597358816
763	star	8	0	0.3	hub	0.1	0	0	0.370459777103977	0.101923361295882	2485.06733945262	2215.81373137661	2817.7410893375	2359.33574701484	2692.03263730774	1901.31933792786	0.323452993514767	0.120065494739716
764	star	8	0	0.6	hub	0.1	0	1	0.39586197479584	0.117467578489017	2147.90337005889	1818.78130812229	2419.28784638109	2203.58266302008	2426.11014568693	1895.78958752257	0.334162161369327	0.076108942820173
765	star	8	0	0.9	hub	0.1	0	1	0.376031115072927	0.0941399132624416	2435.30380927242	1991.42435932653	2732.31909359993	2351.93048870643	2600.45702103174	2065.8347705415	0.305696961950617	0.0661965005124916
766	star	8	0	0.3	random	0.5	0	1	0.373210426821813	0.0840551142232392	2404.41283151362	2040.83257480161	2780.69859362102	2171.66626736731	2468.32372035957	1852.41642970066	0.32269604902184	0.093025421141321
767	star	8	0	0.6	random	0.5	0	7	0.367570753477164	0.081447180727501	2391.51767776204	2164.17350239365	2744.87007482497	1190.53908562475	1641.29458789903	978.24878665135	0.341417350059183	0.165404635596358
768	star	8	0	0.9	random	0.5	0	7	0.387546219746238	0.112305063343807	2698.93406484117	2059.87415472518	3180.04796354199	1264.05792351916	1402.88021382769	1065.59056247224	0.340240496756621	0.0963515738293163
769	star	8	0	0.3	correlated	0.5	0	0	0.361032561530056	0.100486512027937	2279.73218679645	1975.06675406987	2701.56212057057	2263.17159793173	2596.9633572086	2045.73772225782	0.358384574297003	0.0812560637703184
770	star	8	0	0.6	correlated	0.5	0	7	0.380837997727738	0.090920769498781	2365.96233671676	2015.22987776216	2754.57995053987	1393.84579748269	1795.71567003133	1152.36833647685	0.29488818955337	0.122582198956661
771	star	8	0	0.9	correlated	0.5	0	7	0.351640001310371	0.0946106172482959	2418.51030946616	2183.06237343176	2661.5936272403	1130.17860572008	1249.17841203225	992.762546172717	0.267386829927648	0.0775490945880067
772	star	8	0	0.3	hub	0.5	0	0	0.392901893280038	0.106284847490032	2416.57681590095	1961.45205648121	2856.95544359224	2536.88504556679	3193.25516064287	2018.10155856355	0.372573767718791	0.151402773909852
773	star	8	0	0.6	hub	0.5	0	7	0.372748852278167	0.104423096619883	2489.8687186632	1953.64868384605	3290.31587233984	1348.60009778896	1621.51557624027	1106.34584046324	0.321593927624117	0.123916554995782
774	star	8	0	0.9	hub	0.5	0	7	0.369302698322464	0.0792299064981807	2328.04698863997	2077.06625969522	2490.46031225413	1241.36926094071	1473.2266720415	1052.12743667799	0.285500133081007	0.10355761278849
775	star	8	0	0.3	random	0.9	0	0	0.386775798659393	0.107790007122659	2354.53366555134	1874.16237748622	3080.84982886503	2285.93571819365	2600.98090886599	1974.89777243478	0.329902475346734	0.0702342866654195
776	star	8	0	0.6	random	0.9	0	13	0.353751138518442	0.087113662851404	2489.03991676181	2284.26028749925	2720.94871416486	224.192564437305	294.297382444697	159.861482214808	0.206109376247889	0.172715825013618
777	star	8	0	0.9	random	0.9	0	13	0.384831403399705	0.106067156285058	2270.66844477792	1887.27237844792	2489.45814619961	329.621484335341	672.557690114361	202.660838657439	0.424186183426812	0.40859765124457
778	star	8	0	0.3	correlated	0.9	0	0	0.395971683372842	0.1080708138403	2309.06130707664	1923.2557179302	2864.11854335261	2361.43671328549	2525.30970861067	2260.92273698932	0.292577862583674	0.0447026188095822
779	star	8	0	0.6	correlated	0.9	0	13	0.396501448439246	0.0969913222064514	2372.88485066535	1916.15882395362	2778.95065304762	299.75015626291	450.455580751023	187.78193469562	0.370276271701964	0.308477018735534
780	star	8	0	0.9	correlated	0.9	0	13	0.391414311982859	0.105949800065264	2427.68248282205	2213.17563242133	2824.25829226009	261.197275393683	365.022960286431	180.28265999855	0.281644405345544	0.216809854651477
781	star	8	0	0.3	hub	0.9	0	0	0.39864923992312	0.0945523832178662	2296.83281511492	1903.5338041546	2584.13316728145	2129.90711663123	2314.76227091526	1940.49122826318	0.315231964897725	0.0633411526844088
782	star	8	0	0.6	hub	0.9	0	13	0.360963101903832	0.0944599618430288	2581.53390086278	2387.3405939304	2829.48087930421	291.51161680501	480.281573029816	151.302165228113	0.440856568772846	0.366714952689182
783	star	8	0	0.9	hub	0.9	0	13	0.384812002473531	0.10826940903514	2349.32872406955	1991.01211555852	2702.83138867283	321.294957030185	452.561215471826	228.878678823996	0.304192972704089	0.261107695872698
784	star	8	0.3	0.3	random	0.1	0	0	0.492779111654874	0.197890917881887	1261.21567373347	1166.70193343209	1452.34032010507	1448.49389150089	1665.71136609164	1295.96929016799	0.358510538761981	0.0679564146869837
785	star	8	0.3	0.6	random	0.1	0	0	0.518447242568298	0.191692967403196	1429.48839836519	1252.1002842566	1596.83777657532	1464.4680738871	1639.7822848027	1202.46860074007	0.291320392775102	0.108617386721999
786	star	8	0.3	0.9	random	0.1	0	0	0.46063073808186	0.235015639516742	1166.40763061824	1067.53122972591	1344.38216207512	1200.64048695351	1332.16713726719	1067.62411659703	0.358039182403288	0.0693571037473846
787	star	8	0.3	0.3	correlated	0.1	0	0	0.464882175404567	0.178597238956995	1460.64438427385	1203.72661048045	1793.36626553917	1393.77756271102	1647.22220825934	1217.42393875953	0.315754551563095	0.105344074698117
788	star	8	0.3	0.6	correlated	0.1	0	0	0.47474590962869	0.180201302922072	1319.70006882982	1163.60816833583	1503.39948178049	1381.37005545734	1481.72896207237	1297.02794344257	0.330891488205153	0.0551783356574465
789	star	8	0.3	0.9	correlated	0.1	0	0	0.477052096823065	0.180770065521187	1240.99533543987	1003.80639552675	1439.44294558086	1266.32268483194	1378.33526656788	1105.67854277531	0.359326142660466	0.083718933294025
790	star	8	0.3	0.3	hub	0.1	0	0	0.50081426187205	0.177053367884849	1362.10069308069	1231.19854115463	1522.75024949514	1318.96799276953	1478.55645995189	1143.31010642706	0.326590994598064	0.0939190003402829
791	star	8	0.3	0.6	hub	0.1	0	0	0.496433628279571	0.207722654449276	1401.06068655659	1268.06109951242	1547.57211669305	1401.64368479747	1517.60411733816	1279.02337339052	0.333796361377384	0.0625779300225294
792	star	8	0.3	0.9	hub	0.1	0	0	0.462339454694057	0.170870357074585	1322.54113366388	1211.44368725229	1518.03593586555	1518.64533931752	1786.79648834184	1169.06588723161	0.357558932419275	0.113422576609014
793	star	8	0.3	0.3	random	0.5	0	0	0.465818357308329	0.191922784048177	1427.6378580737	1229.18243470576	1609.65740472777	1250.932484024	1359.20016111299	1096.95533420929	0.295834504134016	0.0674357551847352
794	star	8	0.3	0.6	random	0.5	0	0	0.453466465469931	0.191766890585125	1360.62826961096	1145.29890112813	1631.76882051408	1275.81330435904	1492.24199099259	1100.27029678333	0.317163838456837	0.0849637360227927
795	star	8	0.3	0.9	random	0.5	0	0	0.480189613337671	0.164348426467311	1417.91968585741	1161.63131438165	1533.6189524153	1240.98554578891	1511.80510607404	1050.4897205343	0.371475195021864	0.108874064500687
796	star	8	0.3	0.3	correlated	0.5	0	0	0.520471456262569	0.227614980291211	1338.03345910899	1204.35363613997	1428.17891053997	1468.61505269506	1609.03753359273	1240.83706048689	0.332363625698616	0.076849497963645
797	star	8	0.3	0.6	correlated	0.5	0	0	0.484771711859153	0.170576929790855	1448.31958470779	1284.16787139291	1770.3998216456	1301.03794356786	1563.29397705665	1160.46674766328	0.308974794093059	0.0861781572844596
798	star	8	0.3	0.9	correlated	0.5	0	0	0.50457571127827	0.1800612156141	1413.9485183395	1180.03128642451	1617.14408778914	1235.10754421545	1418.8113036165	975.265901558011	0.362510258505886	0.108568597860661
799	star	8	0.3	0.3	hub	0.5	0	0	0.500532767016168	0.180784960535559	1382.43746976421	1224.08187133522	1677.77097359062	1128.31214804021	1208.07468641897	1041.04053131345	0.344561606056965	0.0506012077629009
800	star	8	0.3	0.6	hub	0.5	0	0	0.484382317665232	0.168669914135188	1366.95867820433	1241.67527005387	1510.21967319285	1201.9650803807	1396.43181209552	1047.62844662254	0.367136619326742	0.0921061774532741
801	star	8	0.3	0.9	hub	0.5	0	0	0.497421622302969	0.162731858470276	1438.79674390989	1199.15156559216	1840.22628112565	1242.69016575396	1667.32342164447	940.652688208839	0.358180618890905	0.177455198797852
802	star	8	0.3	0.3	random	0.9	0	0	0.499037420825123	0.171218028415597	1236.33320051944	1094.07314922607	1374.90745674664	1119.55349979868	1311.38906142436	926.929326924179	0.323430836520702	0.11623122430188
803	star	8	0.3	0.6	random	0.9	0	0	0.496591625755644	0.19620231998851	1294.09459562512	1106.99226372589	1447.62516163584	1015.31916021857	1149.92689261085	845.803746776319	0.3384033571605	0.0760185974243694
804	star	8	0.3	0.9	random	0.9	0	7	0.470087374891326	0.139870590360552	1434.42838933515	1219.74168829231	1613.54204734778	400.309999132178	817.232777569616	226.215986900033	1.3851972768478	0.443364449886005
805	star	8	0.3	0.3	correlated	0.9	0	0	0.506580484126475	0.218435996238406	1370.42506189299	1123.35707598634	1668.6210333718	1195.36478562643	1523.75744151095	992.540657884942	0.347393462606921	0.116324360473251
806	star	8	0.3	0.6	correlated	0.9	0	1	0.474469689409993	0.185059097585554	1306.57214394396	1117.69666077598	1572.16444181605	604.32021098111	1026.81788001137	239.706029634855	1.16894129384698	0.526159151791485
807	star	8	0.3	0.9	correlated	0.9	0	0	0.491214814128585	0.196560189047493	1215.32353481544	1138.20804857752	1291.86899402047	1064.91766499436	1335.39321359322	864.228705224464	0.384486511479505	0.168202116150926
808	star	8	0.3	0.3	hub	0.9	0	0	0.510750551503581	0.194632478397354	1343.75319041947	1174.48178065853	1602.97376694596	1181.88197087791	1393.52837147823	1066.87633138211	0.323247601009765	0.100053063394379
809	star	8	0.3	0.6	hub	0.9	0	2	0.486442796486144	0.16017302952236	1275.68239008816	1148.25473280697	1447.90232734548	452.49002362537	706.164892247262	258.568298491047	1.161073752093	0.354499427284706
810	star	8	0.3	0.9	hub	0.9	0	14	0.463657492054178	0.177616202628921	1413.86397002247	1235.63146583025	1612.32096781015	2.12863241749624	10.6545973544494	0	2.10818662781622	2.10818662781622
811	star	8	0.6	0.3	random	0.1	0	0	0.642560180414357	0.400592342438681	774.192423238187	644.885954780744	837.165351459214	753.078818905186	978.922969341385	600.688530092602	0.33611693403209	0.164442783879715
812	star	8	0.6	0.6	random	0.1	0	0	0.665173167878917	0.425368871083078	676.907598029643	462.302164915253	930.572089758147	697.921550211753	900.844021778904	543.445827417126	0.327237469505318	0.169280083398114
813	star	8	0.6	0.9	random	0.1	0	0	0.71298840051272	0.474657775293972	636.673086900823	500.938691325493	1016.36518449246	786.835969639757	936.749367265207	635.183281298403	0.287680890154206	0.128891527629795
814	star	8	0.6	0.3	correlated	0.1	0	0	0.629289625737702	0.367497395418529	699.352013726706	547.627659781185	825.522665038018	714.274780782901	834.679871046895	644.088495977545	0.350228460096339	0.0914003402597704
815	star	8	0.6	0.6	correlated	0.1	0	0	0.667696628079064	0.419144880013723	749.853755313678	641.076123000474	884.182911507541	642.917426317653	763.616503772285	551.928305230133	0.375750457091611	0.103675021883284
816	star	8	0.6	0.9	correlated	0.1	0	0	0.685380969049086	0.42744066969799	664.564017709691	459.602004736855	831.209779793349	616.896779194528	728.365752334836	531.041828880575	0.301975549403423	0.0993190459155642
817	star	8	0.6	0.3	hub	0.1	0	0	0.683459633231989	0.425549261532584	735.749896958101	558.110942550688	910.004184528358	820.186895311895	964.172735264931	734.477766530252	0.339141021406723	0.0830359654835658
818	star	8	0.6	0.6	hub	0.1	0	0	0.713341906403813	0.460379280538237	593.339092919225	502.566466214829	673.939322432383	771.983458236637	852.206855067794	623.495150987818	0.280028157818263	0.087422256338264
819	star	8	0.6	0.9	hub	0.1	0	15	0.686646708792383	0.438913806312646	634.19879978732	549.491587228127	719.825346338107	0	0	0	NA	NA
820	star	8	0.6	0.3	random	0.5	0	0	0.660129461218222	0.406148639450988	662.967774961051	535.315877969271	816.855868524176	616.653354534224	769.600515328385	509.308592022035	0.349062071653536	0.136404924919151
821	star	8	0.6	0.6	random	0.5	0	0	0.638190701157485	0.385127265895972	745.766510209284	661.378514596849	915.798792028147	661.294049667439	767.085895566998	555.233183515058	0.315478357542095	0.116476558600277
822	star	8	0.6	0.9	random	0.5	0	0	0.61598106397239	0.377724757928928	729.979470028593	599.480549619045	856.959849853375	819.817995986633	976.643640532727	663.760933987534	0.397062268766887	0.153187342578793
823	star	8	0.6	0.3	correlated	0.5	0	0	0.650106990177078	0.379654775866658	793.624376734588	578.025877471355	1067.17294145263	693.591826724807	891.430493022754	530.088936308451	0.384092844804631	0.149099076073966
824	star	8	0.6	0.6	correlated	0.5	0	14	0.674278368498556	0.42836838100281	706.139100200184	491.269450758351	866.378688730042	0	0	0	NA	NA
825	star	8	0.6	0.9	correlated	0.5	0	15	0.642200963577033	0.401276774800824	714.965196089467	540.729698393879	855.795297045271	0	0	0	NA	NA
826	star	8	0.6	0.3	hub	0.5	0	0	0.689820818822113	0.429054799551064	723.294054844509	572.78289006434	913.838586334643	722.561015574059	817.292499156378	648.755713172024	0.304670638137333	0.0743319895072043
827	star	8	0.6	0.6	hub	0.5	0	15	0.640564214539851	0.41294536083312	715.876707960431	582.372484021322	829.99442479679	0	0	0	NA	NA
828	star	8	0.6	0.9	hub	0.5	0	15	0.687869822598941	0.433441966743084	699.222382616475	551.211274513534	846.356047756532	0	0	0	NA	NA
829	star	8	0.6	0.3	random	0.9	0	15	0.652739065159437	0.40471664970444	808.903776739458	584.659982281874	992.872541529127	0	0	0	NA	NA
830	star	8	0.6	0.6	random	0.9	0	15	0.676278235986149	0.411006895966539	703.113675674139	577.475270190212	873.545151933425	0	0	0	NA	NA
831	star	8	0.6	0.9	random	0.9	0	15	0.620200537419998	0.384403703798784	716.449391641573	590.956440509731	937.916879152981	0	0	0	NA	NA
832	star	8	0.6	0.3	correlated	0.9	0	0	0.616528716853501	0.37589987125697	687.06428103854	595.712548594528	783.635804085693	744.740914057767	832.350803504231	635.185951994642	0.361613168748503	0.0838876906245255
833	star	8	0.6	0.6	correlated	0.9	0	15	0.686227928519645	0.446170221360199	595.251075423941	478.466561431335	745.445450463973	0	0	0	NA	NA
834	star	8	0.6	0.9	correlated	0.9	0	15	0.658128620381136	0.408294451310863	678.412836048782	539.055454047443	846.078798212096	0	0	0	NA	NA
835	star	8	0.6	0.3	hub	0.9	0	0	0.666893697079292	0.416828525485934	820.400870054723	680.806002674887	1035.31928064987	737.188962650948	792.93744249125	659.168138091485	0.286260979018432	0.0712156282349075
836	star	8	0.6	0.6	hub	0.9	0	15	0.717730133495271	0.445026201203491	699.914477609539	578.210771851094	929.582492598624	0	0	0	NA	NA
837	star	8	0.6	0.9	hub	0.9	0	15	0.655644661415534	0.413660159463783	684.944370868087	599.959932583615	785.005438416124	0	0	0	NA	NA
838	star	8	0.9	0.3	random	0.1	0	0	0.84284075315115	0.538506677789186	583.520764044797	390.427423699961	811.323247263671	664.981231731091	1026.59144327498	477.402948487305	0.446813520061191	0.27663266170783
839	star	8	0.9	0.6	random	0.1	15	0	NA	NA	0	0	0	0	0	0	NA	NA
840	star	8	0.9	0.9	random	0.1	0	0	0.862847061316506	0.546206362144904	597.720535589544	522.370864765368	728.178685774868	488.205938388209	613.327384102485	354.16691575522	0.400217775658046	0.165326231143891
841	star	8	0.9	0.3	correlated	0.1	0	0	0.809506781277176	0.509821130087069	691.818987149836	513.753986208843	955.812284796726	630.67968410819	894.544385292963	447.440138597869	0.457384192423151	0.253448105323925
842	star	8	0.9	0.6	correlated	0.1	0	15	1.0804477851926	0.736364806567362	603.18579535048	467.440137315687	786.706613940241	0	0	0	NA	NA
843	star	8	0.9	0.9	correlated	0.1	0	15	0.856188734290869	0.547216657621404	584.753951000477	385.38163306821	835.006212530444	0	0	0	NA	NA
844	star	8	0.9	0.3	hub	0.1	0	0	0.90486881054193	0.572869304329013	563.071880661649	374.466538336181	662.60196674141	486.434763656818	643.898100385174	393.87476854354	0.397684461419007	0.173671223986887
845	star	8	0.9	0.6	hub	0.1	0	15	0.927736451480038	0.590340828396919	535.585142900047	402.892150950245	653.888955405094	0	0	0	NA	NA
846	star	8	0.9	0.9	hub	0.1	0	15	1.12459687713433	0.753107392652503	370.997674783745	225.130586087379	515.768622202271	0	0	0	NA	NA
847	star	8	0.9	0.3	random	0.5	15	0	NA	NA	0	0	0	0	0	0	NA	NA
848	star	8	0.9	0.6	random	0.5	0	0	0.997817427856942	0.64991479780517	606.705670608464	417.817884606679	998.495040018876	690.345727497869	1096.23604328585	457.810771573003	0.464584777780603	0.26144677014876
849	star	8	0.9	0.9	random	0.5	0	15	0.861624492988779	0.565869968136256	609.784883475645	481.022196171992	895.907781221006	0	0	0	NA	NA
850	star	8	0.9	0.3	correlated	0.5	0	0	0.818046677110832	0.512574175423376	687.841746243073	426.900719460121	974.598111276452	389.198685761769	446.393427606176	299.299465141491	0.481213949102148	0.118850227128767
851	star	8	0.9	0.6	correlated	0.5	0	15	0.94189219713166	0.599855451925681	504.582074814883	351.891066506101	711.315493330886	0	0	0	NA	NA
852	star	8	0.9	0.9	correlated	0.5	0	15	0.950703728364862	0.605027142471771	524.73239929595	412.663624273296	640.339371514552	0	0	0	NA	NA
853	star	8	0.9	0.3	hub	0.5	0	15	0.931404914722559	0.594759297656156	588.41806537925	426.66527337397	697.045101831295	0	0	0	NA	NA
854	star	8	0.9	0.6	hub	0.5	0	14	0.815307737207047	0.491142407971913	611.551368042118	466.700719231283	733.76192634122	0	0	0	NA	NA
855	star	8	0.9	0.9	hub	0.5	0	15	0.952981500343191	0.618232993337682	597.372110828229	462.30958081959	812.282315108758	0	0	0	NA	NA
856	star	8	0.9	0.3	random	0.9	0	0	0.87582122197847	0.561476690312468	541.692234870551	424.527362064059	622.037485728086	547.414716195571	818.716303428508	387.436916282772	0.439784970681397	0.259025056874036
857	star	8	0.9	0.6	random	0.9	0	15	0.895943536849013	0.562450325957267	458.16114559453	331.70690155662	626.86416105684	0	0	0	NA	NA
858	star	8	0.9	0.9	random	0.9	15	0	NA	NA	0	0	0	0	0	0	NA	NA
859	star	8	0.9	0.3	correlated	0.9	0	15	0.907588367040728	0.583136978425368	625.609727968605	445.762530151189	821.858786533125	0	0	0	NA	NA
860	star	8	0.9	0.6	correlated	0.9	0	15	0.89690738591181	0.573970704408429	485.48929042113	444.458752186399	555.424039004927	0	0	0	NA	NA
861	star	8	0.9	0.9	correlated	0.9	0	15	0.985924089279575	0.647178419779912	556.371282525533	515.532549701617	667.707049602497	0	0	0	NA	NA
862	star	8	0.9	0.3	hub	0.9	0	0	0.974086297849838	0.628319795594239	506.74678449677	345.527902841775	756.761764152422	548.610883201895	668.074068507005	459.376614910028	0.344923446134236	0.127340606318738
863	star	8	0.9	0.6	hub	0.9	0	15	1.00753087272038	0.662125032347903	464.320275504347	251.535896808166	874.213924961433	0	0	0	NA	NA
864	star	8	0.9	0.9	hub	0.9	0	15	0.97709396783327	0.634994110385662	548.130788925117	471.60550172543	679.452435470784	0	0	0	NA	NA
865	star	9	0	0.3	random	0.1	0	0	0.373228452578214	0.09662791112423	2236.50356318048	2063.17148497897	2420.3533698204	2574.83223738249	2859.57416981943	2143.16519893958	0.317150768060314	0.0772417110308943
866	star	9	0	0.6	random	0.1	0	1	0.386285967197125	0.101324850522643	2361.50643420947	1785.24234937245	2679.62172897059	2264.10111040276	2589.03828915415	1991.18742148338	0.307569832555195	0.088221276380283
867	star	9	0	0.9	random	0.1	0	1	0.384669450276468	0.102198636214363	2588.914218394	2292.86721592695	3113.80870094512	2200.94079952814	2537.188547776	1912.0799165153	0.317832103910429	0.0938236331470969
868	star	9	0	0.3	correlated	0.1	0	0	0.379198690205521	0.116484056703755	2407.1503528689	2118.96979575696	2897.67257491923	2369.64891050038	2588.84762713545	2066.64716994683	0.35381475845433	0.0606077547018062
869	star	9	0	0.6	correlated	0.1	0	1	0.365561535041489	0.086372369985212	2397.74257408111	2140.53361646275	2555.70168042265	2338.32200888468	2783.30608573949	1847.59119795709	0.301983963398822	0.114851677912804
870	star	9	0	0.9	correlated	0.1	0	1	0.365905648053825	0.0796966003143274	2303.50140274393	2044.3112891965	2590.04882193245	2563.29895985165	2915.95199640942	2152.32999121906	0.35192686586727	0.101359619877946
871	star	9	0	0.3	hub	0.1	0	0	0.382166876950041	0.103887723199717	2675.17437518647	2394.09457189908	3020.29270895959	2629.19642519931	3051.76035958742	2051.15244498925	0.298737963986895	0.121547251123147
872	star	9	0	0.6	hub	0.1	0	1	0.374141992553316	0.102870746185166	2329.51039517714	2016.74693034301	2631.60362005803	2346.96506504128	2578.6625259932	2046.76976800728	0.319484747789701	0.0766973284204581
873	star	9	0	0.9	hub	0.1	0	1	0.407587018059092	0.104296262622747	2390.91778676966	2034.34042755806	2817.73482456701	2100.96619579181	2430.14290235171	1868.29461579586	0.383226829378056	0.0748077915680477
874	star	9	0	0.3	random	0.5	0	0	0.392847691819616	0.111860296069072	2232.97898404742	1913.13685853903	2745.20633987548	2128.27028418007	2620.74781893799	1897.61908991164	0.401611401637823	0.0982076395905205
875	star	9	0	0.6	random	0.5	0	7	0.392831572392088	0.0976210974254881	2315.03725785596	2031.34784307245	2617.67953983714	1411.30478481887	1729.37916039131	1191.36711482968	0.327107860100979	0.116878728622919
876	star	9	0	0.9	random	0.5	0	7	0.38132608413538	0.10046552410086	2256.88175377651	1843.72133059269	2666.00751004042	1388.64684384763	1740.08818657802	1220.49299569896	0.31188681551502	0.135894762205462
877	star	9	0	0.3	correlated	0.5	0	0	0.375180264447265	0.0979566234609434	2258.60528099757	1746.51887516027	2532.04997496488	2348.84090914018	2752.81203427033	1886.91971698215	0.327150974091242	0.124350024767376
878	star	9	0	0.6	correlated	0.5	0	7	0.377475198833959	0.0836220077536597	2450.45074792123	1990.16459087534	2746.13624451029	1198.05019642866	1468.93576387535	985.124491691852	0.350833142524205	0.123266229065591
879	star	9	0	0.9	correlated	0.5	0	7	0.383399080847821	0.119798814493635	2569.64740328678	2171.43930090717	3047.59621849136	1333.59715855755	1607.83454797078	1003.75299366601	0.33802638165543	0.158541679820762
880	star	9	0	0.3	hub	0.5	0	0	0.379918240811205	0.10286423158476	2471.34480962901	2149.92402324708	3050.560591398	2374.91635606263	2697.94529488415	2188.76945791706	0.344394607426898	0.0576966512973332
881	star	9	0	0.6	hub	0.5	0	7	0.379075386648643	0.109703707618885	2461.33277810784	2141.07415403722	2854.28177299223	1279.70739517353	1531.46975816904	1024.4063531847	0.257407874065851	0.111554399837251
882	star	9	0	0.9	hub	0.5	0	7	0.376051219823175	0.108975310883668	2242.09003399534	1867.79143935705	2700.4363936203	1269.85191123104	1617.45095413207	963.166315516107	0.40641874458907	0.157359538323612
883	star	9	0	0.3	random	0.9	0	0	0.372407557925617	0.108596491537876	2396.76780965077	2196.04458589657	2638.59077984986	2347.97565030759	2764.73491592268	1876.51968356522	0.319476925035165	0.117772268996939
884	star	9	0	0.6	random	0.9	0	12	0.385258711914776	0.08532540157761	2214.54272385893	1946.47433998421	2814.05563644631	471.844825211533	575.367243797737	267.742287658961	0.270264811607397	0.205407565612956
885	star	9	0	0.9	random	0.9	0	13	0.373490199218605	0.0843139422142565	2302.32626918896	2084.74869814909	2545.12085833477	392.99851186495	469.093344605578	318.21411133368	0.24212950570468	0.133293118499987
886	star	9	0	0.3	correlated	0.9	0	0	0.385032352115443	0.0789413649237258	2313.72806597438	2106.57144425027	2598.53861017168	2164.48487914131	2384.5490765388	1785.47174943364	0.346303715278836	0.0870314396639033
887	star	9	0	0.6	correlated	0.9	0	12	0.37870566043838	0.105681572847066	2494.86421592554	2053.574148478	2786.02583110356	512.036040164073	657.436516602911	384.024958550118	0.293667495978386	0.202851562372383
888	star	9	0	0.9	correlated	0.9	0	13	0.378173454398962	0.0871326307759581	2276.68338170219	2049.80750059062	2620.52218238553	282.857451842242	476.967512741681	196.293321072959	0.445574711801195	0.320787490575817
889	star	9	0	0.3	hub	0.9	0	2	0.376308578691882	0.108304202461134	2315.57941419576	1775.57141015616	2927.6942054949	1860.62110032767	2094.67997673404	1630.29261399573	0.290644448689891	0.0845384821337673
890	star	9	0	0.6	hub	0.9	0	13	0.393646236805226	0.0864651193767042	2437.87439105613	2174.41383101764	2598.67547508998	321.221664065298	470.100454402958	180.000386711481	0.357080173902128	0.278261122333808
891	star	9	0	0.9	hub	0.9	0	13	0.375004972634674	0.098286765780293	2303.71471181202	1977.87579882275	2657.79787259851	231.854248640391	315.865308082747	176.737886247094	0.250969519393739	0.16786939613543
892	star	9	0.3	0.3	random	0.1	0	0	0.479281128477847	0.15408532592455	1304.94732704817	1222.00827868874	1352.11165686432	1403.73674247531	1733.20329260238	1300.04126188939	0.29117026306075	0.0909101074605993
893	star	9	0.3	0.6	random	0.1	0	0	0.476829921273155	0.177518818244787	1190.51007826635	1012.04945330292	1295.37324171328	1453.65826571528	1710.98204589427	1249.05120260357	0.352768868137618	0.110039017448002
894	star	9	0.3	0.9	random	0.1	0	0	0.503473548570765	0.179780188861397	1469.10492098673	1196.528338246	1680.91467794654	1329.86078499382	1561.13942288954	1197.90959239526	0.36679499174629	0.0959025659714703
895	star	9	0.3	0.3	correlated	0.1	0	0	0.457779499780957	0.186257917660493	1300.35647314381	1014.96929824271	1541.36969065935	1251.34567032434	1469.99842805628	1061.98767668128	0.382011502173081	0.11601744888788
896	star	9	0.3	0.6	correlated	0.1	0	0	0.464665309387989	0.179353714902808	1235.28915519537	1110.59368721318	1383.92754999393	1303.00572450293	1555.24439689654	1189.18770747436	0.399026207398032	0.0940306938395289
897	star	9	0.3	0.9	correlated	0.1	0	0	0.474628214906473	0.194860264131836	1408.386943878	1219.7657415719	1549.76289626599	1304.19598079955	1500.45765111337	1103.63815212499	0.385855207371917	0.0838513595176428
898	star	9	0.3	0.3	hub	0.1	0	0	0.44776502966737	0.149598188771147	1349.38282365336	1175.04113797911	1493.66445087911	1320.15963687577	1511.38636241117	1191.24368857381	0.340636559108578	0.0895593975557978
899	star	9	0.3	0.6	hub	0.1	0	0	0.461559013850873	0.172668483137394	1350.48901234576	1198.67658323258	1729.41540706266	1309.81237031799	1440.57384297729	1111.46395675649	0.297194591092499	0.0708350947879983
900	star	9	0.3	0.9	hub	0.1	0	0	0.488500586194999	0.186034822354017	1588.34632549004	1368.51403573676	2002.88404324023	1324.21610676682	1545.94954085797	1143.04016085748	0.372675743811915	0.090319625374157
901	star	9	0.3	0.3	random	0.5	0	0	0.467048858532083	0.180968711989007	1392.71441922662	1299.94053126541	1488.69337748732	1452.10619634524	1652.91638375818	1279.16016021425	0.363660908400352	0.0857563953143556
902	star	9	0.3	0.6	random	0.5	0	0	0.483749193800637	0.180074623314291	1378.60521467547	1177.09769019124	1636.23419054573	1294.29910181018	1433.71442515372	1099.55030897868	0.343493221834125	0.0964647718751987
903	star	9	0.3	0.9	random	0.5	0	0	0.486794854556985	0.235375292943331	1393.45610452295	1166.56499359813	1705.01936990037	1186.22932387861	1327.18384371271	1096.77738081856	0.346058922188473	0.0660737870640285
904	star	9	0.3	0.3	correlated	0.5	0	0	0.456872686509061	0.141373124336243	1417.78136904455	1230.30104829419	1648.60505149596	1270.5768378112	1457.51682445121	1047.14602590563	0.358264507367587	0.105005787591332
905	star	9	0.3	0.6	correlated	0.5	0	0	0.51131443316806	0.185821137801833	1480.92823582184	1343.54405035186	1605.44689877978	1281.78491903401	1511.87175078206	1083.86954836833	0.389110117063222	0.114371970565007
906	star	9	0.3	0.9	correlated	0.5	0	1	0.455988310136455	0.203417640812603	1145.15537246966	986.145419632629	1370.20645926487	1241.94506930006	1560.32542811324	1005.58815800599	0.367745990491044	0.13994993402591
907	star	9	0.3	0.3	hub	0.5	0	0	0.463535989288715	0.181182595975142	1342.47005943287	1197.57264106656	1471.97814206901	1367.65615364442	1607.98951811353	1118.88945959673	0.394301185940364	0.0957483632768312
908	star	9	0.3	0.6	hub	0.5	0	1	0.465625600023792	0.198729889726262	1341.85502398348	1039.92984766224	1566.88257575405	1067.18654028645	1205.35850611476	935.234024076097	0.505831390377732	0.0930329928604278
909	star	9	0.3	0.9	hub	0.5	0	0	0.479292995582213	0.184262222766018	1401.18750783	1051.17390504398	1736.03329840997	1300.98882123081	1503.39359820222	998.093336172127	0.377681289231875	0.148792600765816
910	star	9	0.3	0.3	random	0.9	0	0	0.493761148874564	0.172233645353963	1357.18419599519	1196.00935356567	1596.85103357736	1406.00725779493	1672.61573017924	1220.95176594573	0.405003472510525	0.107594421512926
911	star	9	0.3	0.6	random	0.9	0	4	0.475435622161537	0.15641018809828	1412.67072795201	1133.24254888066	1792.76849991518	518.385391440746	722.84696749627	252.397139646904	1.06622353285232	0.349829081273075
912	star	9	0.3	0.9	random	0.9	0	3	0.4664418252698	0.196746779784649	1402.08939391258	1086.24972677769	1576.40353369352	644.419815905314	948.005638565179	444.088441995492	0.846542205350896	0.245728378082133
913	star	9	0.3	0.3	correlated	0.9	0	0	0.443166971012358	0.170024599750459	1511.00079940573	1390.55618235698	1711.14966236178	1145.68706395593	1333.89432982612	935.485642045345	0.330745017397754	0.122012923243904
914	star	9	0.3	0.6	correlated	0.9	0	4	0.477091750037345	0.209493004489675	1380.47168618632	1051.41883751346	1989.13660123505	444.367609808359	596.730068565029	318.705679711641	1.27654935874964	0.236321718109042
915	star	9	0.3	0.9	correlated	0.9	0	0	0.513786766602079	0.229108993820324	1213.80694309385	880.458344873406	1577.4158121658	745.664236256479	1014.15169686901	402.271453008621	0.729289505832183	0.328997904662951
916	star	9	0.3	0.3	hub	0.9	0	1	0.489895158718396	0.192430355992152	1369.93738430176	1219.28083005797	1553.43368399628	884.473889685167	1149.76758716227	722.165847526503	0.493804989203072	0.15901928916939
917	star	9	0.3	0.6	hub	0.9	0	1	0.482433112590113	0.146768304909773	1548.82509768386	1403.30470520049	1704.12523117351	968.035435601531	1145.52519290022	756.839073853927	0.477138827039177	0.140913523835018
918	star	9	0.3	0.9	hub	0.9	0	7	0.47551242865866	0.18535823966273	1337.46427588534	1126.94952594475	1467.03462699212	199.446096210939	323.117560421633	98.7600142625011	1.55142325594143	0.43846575785378
919	star	9	0.6	0.3	random	0.1	0	0	0.701139406413543	0.462486040041308	576.148854193488	469.1741026277	646.685834441083	785.348214124168	1010.26823451401	598.017432342253	0.364994876690801	0.182734019916324
920	star	9	0.6	0.6	random	0.1	0	0	0.688368586850295	0.4381426283963	657.775799557284	517.932684785298	899.404221781818	714.520699913939	965.169136757935	558.544660596135	0.402546939211783	0.202880184360923
921	star	9	0.6	0.9	random	0.1	0	0	0.651441845480891	0.406145678088407	581.077057049169	507.27283011379	700.492935133582	726.887361362183	827.53237498314	641.143073355366	0.289559661308633	0.0706416876402617
922	star	9	0.6	0.3	correlated	0.1	0	0	0.691416098930915	0.430287635096859	638.313322528616	519.156977880942	780.172771244365	691.535333179611	855.879764315138	555.345004753081	0.352046035025956	0.134044421648015
923	star	9	0.6	0.6	correlated	0.1	0	0	0.631002391053459	0.382251320768967	701.086168595961	590.507035539325	754.36229905896	677.065450039692	866.1529530888	552.052511368667	0.359302242242345	0.144689489154353
924	star	9	0.6	0.9	correlated	0.1	0	0	0.721749029920092	0.451325094873532	736.611108744275	571.110000640294	917.659717754217	666.839868092178	758.589774947915	621.908307074177	0.294163922138007	0.0616083025790029
925	star	9	0.6	0.3	hub	0.1	0	0	0.657164268394028	0.397499560964168	682.197708386133	561.737724485577	770.912550092331	647.785072850396	717.367943009015	546.516737144149	0.335056148808981	0.0897435932962235
926	star	9	0.6	0.6	hub	0.1	0	0	0.719407058369464	0.462528801605675	681.886251141049	535.68608229655	847.30299019291	718.992232842923	997.586054054736	554.439297046274	0.393700855610305	0.212382691800559
927	star	9	0.6	0.9	hub	0.1	0	15	0.622228091776845	0.384598240103227	719.155992278182	614.023295631828	824.844944372482	0	0	0	NA	NA
928	star	9	0.6	0.3	random	0.5	0	0	0.683869082508168	0.418274122727471	619.279243380783	516.162605204699	722.609209682995	704.544891777177	872.013008079071	579.856083651716	0.385115424160159	0.120534732837096
929	star	9	0.6	0.6	random	0.5	0	0	0.736095465347131	0.483850414530298	781.432564224292	641.733252497925	884.294768349017	768.508571222188	873.52720876102	611.208644511795	0.337598699091772	0.106756768403459
930	star	9	0.6	0.9	random	0.5	0	0	0.675776074626558	0.423572223123038	793.116539172948	694.601851988059	930.832908301287	669.572932422537	812.223947918257	490.667281742331	0.349989102041388	0.143092769945094
931	star	9	0.6	0.3	correlated	0.5	0	0	0.653426372246507	0.412945416767048	657.239122033315	527.965845376999	747.212605550757	746.18887665479	840.979676420839	629.485427437683	0.353983773670064	0.092592776944268
932	star	9	0.6	0.6	correlated	0.5	0	14	0.658368390156873	0.411913512442946	652.221381325979	465.311539542664	845.612335747451	1.7804003768458	17.804003768458	0	3.16227766016838	3.16227766016838
933	star	9	0.6	0.9	correlated	0.5	0	15	0.709595365066879	0.458373348214556	741.277680364981	574.245076370222	852.918692204848	0	0	0	NA	NA
934	star	9	0.6	0.3	hub	0.5	0	0	0.625967406763032	0.385046337906843	712.536149553822	557.632065466743	794.026168623973	682.680963528214	953.886861389278	490.881383402095	0.397690476274945	0.234489681093239
935	star	9	0.6	0.6	hub	0.5	0	0	0.647089017708015	0.393838654048221	778.039940755675	582.28208732345	1064.61724986731	733.562390905054	877.513065716365	592.574645465403	0.289798736041877	0.129968252237905
936	star	9	0.6	0.9	hub	0.5	0	15	0.675125798547089	0.438280109090968	626.686031960112	492.327056124963	734.028374303107	0	0	0	NA	NA
937	star	9	0.6	0.3	random	0.9	0	15	0.626898495014254	0.385600683879598	700.492752951133	565.683585729835	800.414261315006	0	0	0	NA	NA
938	star	9	0.6	0.6	random	0.9	0	15	0.688903245331101	0.428163343713842	835.865377870231	617.938821873223	1110.53684539677	0	0	0	NA	NA
939	star	9	0.6	0.9	random	0.9	0	15	0.660342354147449	0.413468053063482	789.818375364525	647.018547325824	1039.07738192762	0	0	0	NA	NA
940	star	9	0.6	0.3	correlated	0.9	0	0	0.605058326982195	0.35218673515404	697.698600190227	512.419466629009	866.505776703044	710.240721950342	1031.59669138935	315.114661096905	0.52832292325523	0.333155917045718
941	star	9	0.6	0.6	correlated	0.9	0	15	0.653391303142146	0.407681243469277	676.690063586026	504.956908031583	907.366786992671	0	0	0	NA	NA
942	star	9	0.6	0.9	correlated	0.9	0	15	0.637735802688365	0.371246288753459	727.501351740839	584.910095078516	847.359551848219	0	0	0	NA	NA
943	star	9	0.6	0.3	hub	0.9	0	15	0.756597259822594	0.496363204213667	759.023008972177	610.44146445943	824.323320685797	0	0	0	NA	NA
944	star	9	0.6	0.6	hub	0.9	0	15	0.667840548359627	0.434037889889538	715.918979355664	552.422595878699	799.277628197942	0	0	0	NA	NA
945	star	9	0.6	0.9	hub	0.9	0	15	0.638930927976596	0.367777590805358	738.278381413493	597.709836859622	939.960508173715	0	0	0	NA	NA
946	star	9	0.9	0.3	random	0.1	15	0	NA	NA	0	0	0	0	0	0	NA	NA
947	star	9	0.9	0.6	random	0.1	0	0	0.842154252520252	0.519383726244028	598.849447046586	467.80689473087	862.023669925137	526.362937014674	628.145997363992	366.571873915897	0.397001980469156	0.151002221156434
948	star	9	0.9	0.9	random	0.1	0	0	0.810019514044353	0.51400048071598	633.868752001131	492.741052346379	852.689484732947	493.34192804541	627.244772865636	401.300309687107	0.390716319428187	0.140023257304346
949	star	9	0.9	0.3	correlated	0.1	0	0	0.908720508195535	0.600075458243773	554.390922159325	468.546782287744	700.760304481078	666.198713917756	908.984682696895	549.290186456393	0.375510717011328	0.170913174490825
950	star	9	0.9	0.6	correlated	0.1	0	15	0.866694818053258	0.535466954702934	561.589756000192	414.79918874345	729.384364788665	0	0	0	NA	NA
951	star	9	0.9	0.9	correlated	0.1	0	15	1.01182781585447	0.679513260313325	572.562578846958	448.054442889563	850.873311595443	0	0	0	NA	NA
952	star	9	0.9	0.3	hub	0.1	0	0	0.974703937386186	0.631980427761389	478.648347626664	372.476507295747	616.009618295861	513.253903474021	802.25504492391	243.556372531721	0.520325778253419	0.33790127926095
953	star	9	0.9	0.6	hub	0.1	0	0	0.960381010674928	0.619690849613839	530.547703845544	323.491357134202	715.276785201305	535.146550769626	829.492086386059	392.710276293471	0.380007571171888	0.233456560746918
954	star	9	0.9	0.9	hub	0.1	0	15	0.870323546050537	0.569038714902592	463.339155215504	364.382099067016	616.462474238995	0	0	0	NA	NA
955	star	9	0.9	0.3	random	0.5	15	0	NA	NA	0	0	0	0	0	0	NA	NA
956	star	9	0.9	0.6	random	0.5	0	0	0.869265406843304	0.543445706743242	562.940587814055	333.840096435199	848.018086791321	511.546442133788	620.509844561667	423.187175502041	0.363311093851213	0.134087160452875
957	star	9	0.9	0.9	random	0.5	0	0	0.914071317677867	0.584418553897317	571.981096507338	476.795984187957	725.12625757169	592.313805825962	747.316592286395	404.497157254209	0.365788420075336	0.198195450284087
958	star	9	0.9	0.3	correlated	0.5	0	0	0.918315658404742	0.596120694992461	566.361133512415	401.585707928242	749.765195350071	614.88404127945	708.751951424654	534.672895498857	0.342685199038343	0.118479665079007
959	star	9	0.9	0.6	correlated	0.5	0	15	0.937498996146415	0.60387306426144	578.710138713435	413.304595518076	702.5212677869	0	0	0	NA	NA
960	star	9	0.9	0.9	correlated	0.5	0	15	0.890476359033644	0.566744902626486	510.783931208853	335.187565946693	701.268053016277	0	0	0	NA	NA
961	star	9	0.9	0.3	hub	0.5	0	0	1.01205034756105	0.649367976878694	608.872221326929	409.559818198912	937.529236652187	603.381186302365	824.813364974739	449.771169599408	0.394928072500845	0.17411575371087
962	star	9	0.9	0.6	hub	0.5	0	15	0.781413293021797	0.489289208929316	548.693786723937	413.921850788777	743.145391181675	0	0	0	NA	NA
963	star	9	0.9	0.9	hub	0.5	0	15	0.834260236407976	0.522254377494539	595.898036760114	453.251140950073	758.927967867492	0	0	0	NA	NA
964	star	9	0.9	0.3	random	0.9	0	0	0.839887299627111	0.535234458619951	547.661176947288	401.841654370431	826.232980269954	637.591666121452	771.490794304511	451.742773111685	0.389074155162088	0.198619702688185
965	star	9	0.9	0.6	random	0.9	0	15	0.886233397711933	0.568106468165326	560.23805324957	451.011232154998	762.269780608205	0	0	0	NA	NA
966	star	9	0.9	0.9	random	0.9	0	15	1.02643812286292	0.663716066377104	525.18976571421	391.374322520763	588.916618977032	0	0	0	NA	NA
967	star	9	0.9	0.3	correlated	0.9	0	14	0.966445181451201	0.624246103133673	476.478182542435	292.021182431473	724.263823013374	0	0	0	NA	NA
968	star	9	0.9	0.6	correlated	0.9	0	15	1.02084060206731	0.657092864873345	627.526300017572	435.407592492242	882.039964692166	0	0	0	NA	NA
969	star	9	0.9	0.9	correlated	0.9	0	15	0.904291666286101	0.587866478730065	552.503387648261	332.748907997382	961.151164154213	0	0	0	NA	NA
970	star	9	0.9	0.3	hub	0.9	0	0	0.869496238370009	0.554236510055892	535.516097399518	380.200513834211	713.02967775064	348.27107459536	473.754712494792	185.72211506594	0.900771229532924	0.247958667857791
971	star	9	0.9	0.6	hub	0.9	0	15	0.81945992501461	0.511884467305953	565.810118394492	378.384341418938	748.00743537064	0	0	0	NA	NA
972	star	9	0.9	0.9	hub	0.9	0	15	0.928551676219057	0.593988056514153	493.867393111371	371.825705041346	625.132197634526	0	0	0	NA	NA
973	star	10	0	0.3	random	0.1	0	0	0.375158823045015	0.089305608794206	2323.86853644307	2133.48477435029	2473.70666299056	2349.03602919423	2697.97494440496	1869.5965557967	0.35791993595459	0.104679121324415
974	star	10	0	0.6	random	0.1	0	1	0.381599143952516	0.109795622953458	2389.65090303833	1982.36414736808	2620.63664929722	2290.6004344113	2578.43616613944	1993.37691890385	0.343280280692286	0.0846096840909291
975	star	10	0	0.9	random	0.1	0	1	0.386414533512206	0.089650753000373	2158.72781402291	1738.59630731613	2447.3914819708	2298.66909065556	2649.19238484668	1875.34977721539	0.342338788604996	0.122207952379303
976	star	10	0	0.3	correlated	0.1	0	0	0.363345282667886	0.0892893249281786	2365.16761941468	1916.95488573633	2605.84661167994	2520.21329293784	2989.27010880066	2107.34293545211	0.316036827144464	0.0945848758743702
977	star	10	0	0.6	correlated	0.1	0	1	0.369856952177116	0.101365511549373	2508.19229215077	2212.92102384283	2855.9672635492	2333.67682596773	2762.17302136065	1995.67828039771	0.348012094924318	0.13750836494983
978	star	10	0	0.9	correlated	0.1	0	1	0.376731291420827	0.104971884451392	2239.47577066901	1904.0042398203	2571.65143839511	2337.01650299814	2639.51442257456	2020.08995384819	0.302827869700508	0.0883629164628214
979	star	10	0	0.3	hub	0.1	0	0	0.370768003891971	0.0916947589833491	2463.81702314514	2227.66816043499	2670.46958313472	2575.52102490007	3014.88616870186	2189.80555508562	0.269283735530049	0.101240516247319
980	star	10	0	0.6	hub	0.1	0	1	0.391842140091747	0.105730113326084	2228.06461644503	2027.66524605072	2488.2260893981	2051.11335826492	2240.65569925857	1723.02881489967	0.32596526218469	0.0794006171228757
981	star	10	0	0.9	hub	0.1	0	1	0.392581239705233	0.102748948706811	2392.94283866784	2092.04146829293	2715.09373415763	2140.69305224437	2594.70631690344	1816.19972095553	0.32485305848385	0.116271089293358
982	star	10	0	0.3	random	0.5	0	0	0.398434802653553	0.113183354105236	2458.05564311615	2120.16972792633	2728.81595024909	2376.03733716935	2873.1948644244	2066.19383148543	0.306633730860943	0.0940189070885346
983	star	10	0	0.6	random	0.5	0	7	0.376045390256771	0.10805441831446	2259.83164109728	1915.85304081545	2597.00506032724	1411.04542961627	1756.01972337616	1075.92911635005	0.32941273166795	0.14634020358908
984	star	10	0	0.9	random	0.5	0	7	0.383281527654653	0.093239223450639	2212.22468611654	1906.13246032526	2588.69808055794	1333.25616363162	1422.94964640265	1224.7940080459	0.313610677713185	0.0508528986978526
985	star	10	0	0.3	correlated	0.5	0	1	0.378587822725822	0.0843642919495644	2360.22168324918	2076.00628810015	2595.72311359516	2205.60891694504	2494.09175669314	2013.26686179411	0.29221694696476	0.0645299828222787
986	star	10	0	0.6	correlated	0.5	0	7	0.364805653859327	0.0982201270480465	2507.36389554306	2218.39012899994	2827.81210275053	1458.12207128785	1570.619661328	1292.59259419389	0.313776916807801	0.0790318306606121
987	star	10	0	0.9	correlated	0.5	0	7	0.37673423355947	0.115020393059992	2214.57987678555	1853.15928446936	2377.93544904665	1311.75552040333	1635.2573895134	1021.32651707368	0.291023358179758	0.163926747625691
988	star	10	0	0.3	hub	0.5	0	0	0.378227913254004	0.0853071095361066	2439.76995556206	2089.2666621979	2883.53058560822	2263.17358403169	2698.80141665274	1977.77766968119	0.378428008355894	0.119524141202773
989	star	10	0	0.6	hub	0.5	0	6	0.374471384464975	0.0983154310162792	2275.19676879036	2033.53189787094	2486.89724261543	1462.64517742454	1933.37233793591	1193.3616169531	0.335741020260715	0.141194857778941
990	star	10	0	0.9	hub	0.5	0	7	0.406110009951517	0.0964521793158977	2350.87223374894	2112.79462600272	2651.90281899421	1128.8644157273	1285.00587184984	969.893448476089	0.317745165137327	0.10866888388028
991	star	10	0	0.3	random	0.9	0	0	0.375599721366569	0.115559482227344	2228.57799815179	1960.2221589845	2514.59451208131	2194.88373540165	2499.86151811418	1928.89557445019	0.327407344888353	0.0743400731906088
992	star	10	0	0.6	random	0.9	0	13	0.36430263092394	0.102591263808584	2492.24804211249	2303.78767881169	2781.35581582202	340.46079512117	521.902960848375	206.767862723619	0.38126016789617	0.328848611618009
993	star	10	0	0.9	random	0.9	0	13	0.358668246675719	0.0936847570188225	2447.65927598255	2080.32732776543	2993.41522445078	297.551703301689	430.86211830668	234.525234338603	0.270525238978983	0.18576258455353
994	star	10	0	0.3	correlated	0.9	0	1	0.371722543590983	0.114679279207378	2535.16967273387	2302.18298176262	3143.45211492294	2324.00185796205	2454.67482120274	2154.24988094807	0.303519639220591	0.0419003911978564
995	star	10	0	0.6	correlated	0.9	0	13	0.38175717865454	0.0953151618405691	2444.98207845234	1876.31824200761	2730.85213569018	252.050837728266	397.573934521372	172.08314157436	0.372810975294585	0.266567243661145
996	star	10	0	0.9	correlated	0.9	0	13	0.362343616917618	0.0922629258366	2240.7547309808	1921.55542413376	2538.96989408435	350.677136205914	467.737968161211	267.380772848622	0.274558529204134	0.195035707875406
997	star	10	0	0.3	hub	0.9	0	0	0.349662987675078	0.107340880093971	2245.94565449533	1762.09903825711	2650.66792701878	2339.24825878573	2543.63747425072	2012.09390982855	0.290833641475003	0.0740758955725371
998	star	10	0	0.6	hub	0.9	0	13	0.384058665926696	0.110492533469278	2417.19384205323	1811.48377855923	2636.67669944493	382.604510593224	533.696496570143	231.387235122905	0.377108363763167	0.301308491486552
999	star	10	0	0.9	hub	0.9	0	13	0.372663887178072	0.116124747006691	2195.402974132	1949.81585924462	2527.33575588252	311.932587844156	447.167520407195	236.281541849513	0.373712890982229	0.221186222559134
1000	star	10	0.3	0.3	random	0.1	0	0	0.475693213969983	0.157078405686355	1355.44521553969	1144.48272709126	1517.05339303019	1196.21307315513	1311.46218959502	1070.42204469068	0.29848845701416	0.0588998806606775
1001	star	10	0.3	0.6	random	0.1	0	0	0.475145480793201	0.205073814091419	1164.71956127919	987.117342035404	1251.4807558151	1168.1012729364	1388.23271615295	1029.91173811949	0.408825671879153	0.103135584671462
1002	star	10	0.3	0.9	random	0.1	0	0	0.466251438695269	0.157297886195638	1402.121071134	1090.81744092547	1827.92101366371	1225.09024053766	1410.76330723309	1098.96034130885	0.396013530714153	0.0736389140460364
1003	star	10	0.3	0.3	correlated	0.1	0	0	0.504932916181806	0.205993314678657	1305.19972370269	1147.26662968003	1528.97441616674	1359.51943409728	1588.80419090009	1239.37394550248	0.365902300405968	0.0761807820381607
1004	star	10	0.3	0.6	correlated	0.1	0	0	0.476285523193458	0.163420278754948	1422.75453599999	1204.27180140029	1614.98772514226	1315.79074142055	1471.21404539846	1082.87627551732	0.401924334809397	0.0892268459914794
1005	star	10	0.3	0.9	correlated	0.1	0	0	0.478846995970046	0.156130514542397	1399.18471800756	1240.58200680417	1484.87343779567	1207.22757093994	1342.92827856457	1116.49136249145	0.343503457665604	0.0468016374870288
1006	star	10	0.3	0.3	hub	0.1	0	0	0.471370395481583	0.209534198155468	1318.37033846973	1061.68993563524	1608.05056914949	1413.88596848525	1806.37665761942	1238.58096948913	0.362866898825372	0.113937312928927
1007	star	10	0.3	0.6	hub	0.1	0	0	0.492533476449989	0.17524726772705	1166.29182527996	1010.26094824106	1331.22788521582	1211.7530156578	1352.70849218004	1043.87049743745	0.342269878184762	0.0945896266358432
1008	star	10	0.3	0.9	hub	0.1	0	0	0.549447033713349	0.235162055924916	1076.27114381194	879.281539358713	1263.40977122726	1510.35265213263	1657.52470015052	1283.78777337394	0.361073997129374	0.0815384835886114
1009	star	10	0.3	0.3	random	0.5	0	0	0.502875153534171	0.185844709797565	1329.63728600666	1141.50620292699	1654.82250071072	1189.45031513451	1566.03923165134	1042.94078626576	0.396190248659452	0.135138764140336
1010	star	10	0.3	0.6	random	0.5	0	0	0.471555885782703	0.190408120468474	1408.26871682972	1241.82373270651	1667.70375007689	1174.30733602327	1350.23805201385	1057.35210922974	0.352566245222451	0.0745743513551712
1011	star	10	0.3	0.9	random	0.5	0	0	0.456801814803442	0.18816544172788	1292.7147119288	1152.03747889615	1441.50074399036	1150.46844918226	1642.41320231894	841.683978975036	0.497288832625157	0.204401701305988
1012	star	10	0.3	0.3	correlated	0.5	0	0	0.533748914358247	0.215514620702889	1402.13669227454	1208.71807252119	1637.95026983905	1480.69720106392	1786.7735833493	1254.4445961587	0.326985506503143	0.117243875792956
1013	star	10	0.3	0.6	correlated	0.5	0	0	0.476576801813638	0.158199891284672	1383.42156841879	1161.40057883509	1577.04537735857	1214.43067282703	1445.31292338443	1018.72385810877	0.38163210223333	0.119643675960467
1014	star	10	0.3	0.9	correlated	0.5	0	1	0.467803825921769	0.192402426929602	1522.11394485338	1322.90802459141	1758.19067005062	1224.62254623948	1482.89836153355	1077.83333466455	0.488265620427823	0.104200803508857
1015	star	10	0.3	0.3	hub	0.5	0	0	0.46980117182709	0.156737440956519	1454.586191257	1173.56284778939	1822.96539742051	1296.91346697467	1451.80719592486	1161.00560236546	0.327767951783297	0.0742880442178064
1016	star	10	0.3	0.6	hub	0.5	0	0	0.487217448482279	0.204049466504198	1352.33775097328	1196.93846248662	1545.09445061419	1291.93564676117	1527.31369641694	1100.94616166816	0.369437021923625	0.109812790214695
1017	star	10	0.3	0.9	hub	0.5	0	0	0.488969982153206	0.166434499069072	1390.05876429811	1180.09063748507	1494.89911894221	1451.02988294916	1708.98357905036	1104.62825390551	0.315243917217567	0.108529004304473
1018	star	10	0.3	0.3	random	0.9	0	0	0.506239400676243	0.200200474026567	1220.12044126593	1038.37800281653	1381.46238613478	1086.84425288894	1224.33799093088	956.633410399192	0.295223406311917	0.0847673330997464
1019	star	10	0.3	0.6	random	0.9	0	4	0.446900947487957	0.188661135923793	1228.75792030222	981.69520911703	1551.45346565005	727.514648976319	1084.07241233741	461.454465776117	0.685152250406809	0.276444047001549
1020	star	10	0.3	0.9	random	0.9	0	3	0.487578752031784	0.175402188478461	1390.67845991683	1245.73690216551	1589.23774682727	605.132923244	887.949419813302	275.870543523619	0.868273250347192	0.322868909022326
1021	star	10	0.3	0.3	correlated	0.9	0	0	0.498787970588431	0.191592316527833	1406.10881957197	1165.60167988852	1884.28858687981	1099.63237157017	1353.68973967741	840.947140291721	0.395171878995106	0.158070886609876
1022	star	10	0.3	0.6	correlated	0.9	0	8	0.483093070357423	0.205843654726249	1263.92388183241	1105.67524909148	1410.81052281137	367.208364790208	492.100667487971	212.525780339467	0.778177312472409	0.283522528109673
1023	star	10	0.3	0.9	correlated	0.9	0	0	0.484523923075078	0.195744882442647	1389.77129332902	1189.59990604105	1542.73038912865	730.480787918365	1073.57077910642	429.123012697789	0.836480783374031	0.321028741532942
1024	star	10	0.3	0.3	hub	0.9	0	0	0.449764330732045	0.161182723321816	1335.73836328573	1174.84225537198	1432.91489674726	1077.86709055273	1474.74904632844	854.431014575399	0.326984545529969	0.152770232742127
1025	star	10	0.3	0.6	hub	0.9	0	0	0.449400826717515	0.182148741311436	1365.45257563804	1125.45812650677	1615.89864144157	1098.13048322603	1395.02560567469	703.958093441787	0.425648517143252	0.205128757278478
1026	star	10	0.3	0.9	hub	0.9	0	6	0.459769603259062	0.174675545090758	1349.47011916798	1153.65663488128	1507.5911466613	529.077543739788	891.852426211724	362.90294872818	0.765452100398265	0.282981810973861
1027	star	10	0.6	0.3	random	0.1	0	0	0.650475067485849	0.402438017755755	738.55483887005	642.435387132603	890.605664301953	788.099358159426	896.524711628306	630.860096685461	0.334153176550494	0.113852376061237
1028	star	10	0.6	0.6	random	0.1	0	0	0.618638478400659	0.387012661827051	829.274900392452	671.007801845776	966.384257092083	794.659143637778	954.13968354157	639.41274562398	0.323622625210067	0.124514849758039
1029	star	10	0.6	0.9	random	0.1	0	0	0.672558740649125	0.411751025832401	594.16612975807	456.406322475844	661.291203042958	794.661760510486	1028.31336249045	654.871099275659	0.360052364549102	0.152945276490816
1030	star	10	0.6	0.3	correlated	0.1	0	0	0.713743272523608	0.458695474277683	745.679997339933	617.976492554359	926.350512082751	620.783954812776	727.033394203771	535.228004865496	0.325534388791412	0.10096822055628
1031	star	10	0.6	0.6	correlated	0.1	0	0	0.684647369979693	0.434910940794359	699.561866528888	563.496344302224	822.317231058891	835.513863252279	912.422295708559	765.058973289341	0.288609861188361	0.0495563008815919
1032	star	10	0.6	0.9	correlated	0.1	0	0	0.624273630682083	0.396850806639522	639.367069951945	419.356026888939	780.921651738533	745.94422772801	880.694832360078	632.819858498415	0.325375493485939	0.101707789165064
1033	star	10	0.6	0.3	hub	0.1	0	0	0.705125507674978	0.445818473462026	741.292636821436	629.763330129167	809.499255262758	882.34838358513	1162.26164931617	644.958701863249	0.368108054131712	0.17627278737628
1034	star	10	0.6	0.6	hub	0.1	0	0	0.681090316671294	0.436989145059376	645.496895290833	493.155322227895	766.815510681994	665.489209329012	704.447472950655	609.055607519505	0.370949364918088	0.0484005151176461
1035	star	10	0.6	0.9	hub	0.1	0	15	0.711678233393698	0.462663083529366	794.314103085318	691.381157796288	965.740691067808	0	0	0	NA	NA
1036	star	10	0.6	0.3	random	0.5	0	0	0.655770949766666	0.37920692299641	700.802933317556	621.578929458702	795.314956917315	780.518447444755	955.170326380639	628.680037671968	0.387187605365574	0.146456636697168
1037	star	10	0.6	0.6	random	0.5	0	0	0.66103545344376	0.401698031694689	800.447632460527	654.764925310507	989.054945974647	515.829989960553	659.27065938198	426.629429054129	0.379258340528695	0.150764406798086
1038	star	10	0.6	0.9	random	0.5	0	0	0.659379053252364	0.423003207875002	693.675307974094	626.078865462275	760.935267284964	729.231344060946	840.160462648697	595.671551092254	0.326110937440817	0.113918449425834
1039	star	10	0.6	0.3	correlated	0.5	0	0	0.629531846166213	0.411017087325709	708.912614433037	558.465558958579	855.520425816082	614.477642111299	739.378643989877	476.853641635276	0.346387194527826	0.1168338928216
1040	star	10	0.6	0.6	correlated	0.5	0	15	0.628110572701823	0.365431033112866	756.663549535371	557.860452054713	899.060343114662	0	0	0	NA	NA
1041	star	10	0.6	0.9	correlated	0.5	0	15	0.626897835029191	0.392338766873759	744.804880852951	663.568375372214	836.59979518656	0	0	0	NA	NA
1042	star	10	0.6	0.3	hub	0.5	0	0	0.643024527697214	0.391176449778884	722.080963567799	645.231616002472	886.517391896457	754.214285917166	872.397125897829	666.848277135814	0.315768033699129	0.0878222352996283
1043	star	10	0.6	0.6	hub	0.5	0	15	0.668152654215043	0.428141740525317	790.070198085624	619.662234149391	949.966185305376	0	0	0	NA	NA
1044	star	10	0.6	0.9	hub	0.5	0	15	0.704467360534946	0.444161959953939	674.430211370552	505.690059283095	821.242317317849	0	0	0	NA	NA
1045	star	10	0.6	0.3	random	0.9	0	0	0.656614002438002	0.416339287113264	740.322856500219	612.541808702379	892.092283400455	736.500524023698	994.227360658687	579.863458434795	0.380151155906735	0.203706324989985
1046	star	10	0.6	0.6	random	0.9	0	15	0.647030909366364	0.399095563734327	786.809387245784	564.501515417045	1154.26123811783	0	0	0	NA	NA
1047	star	10	0.6	0.9	random	0.9	0	15	0.648665789063739	0.408861000071103	722.502904789676	589.724460954038	921.367941890288	0	0	0	NA	NA
1048	star	10	0.6	0.3	correlated	0.9	0	0	0.682775618363264	0.436723213976677	655.367104078007	510.343552270932	779.985182356429	705.016608411088	894.885816075284	619.369789605591	0.283875457175877	0.125610825347749
1049	star	10	0.6	0.6	correlated	0.9	0	15	0.646359684782606	0.396155872102076	682.912419412547	521.128467068671	867.243899664981	0	0	0	NA	NA
1050	star	10	0.6	0.9	correlated	0.9	0	15	0.712256829448747	0.476711129559544	688.528653963077	544.158051623767	866.627660542583	0	0	0	NA	NA
1051	star	10	0.6	0.3	hub	0.9	0	0	0.710228946295031	0.450005834030534	698.006354950848	557.715663773844	774.378373988349	666.606081828237	753.829163964265	596.337380812089	0.340102394597742	0.0707012685693209
1052	star	10	0.6	0.6	hub	0.9	0	14	0.634087617951064	0.370789301585432	676.121391580159	575.068204669066	835.027912331322	0	0	0	NA	NA
1053	star	10	0.6	0.9	hub	0.9	0	15	0.686346488819098	0.43034469134464	697.845221147738	608.260046378503	859.193119777836	0	0	0	NA	NA
1054	star	10	0.9	0.3	random	0.1	0	0	0.987715395141906	0.635873054178983	529.455937159046	409.527408113222	629.169169492892	507.818882423396	662.790560718429	385.49651478567	0.479863905175415	0.20261796751049
1055	star	10	0.9	0.6	random	0.1	0	15	0.929788233849	0.603848285596436	509.378357194217	385.645320171405	588.753583978885	0	0	0	NA	NA
1056	star	10	0.9	0.9	random	0.1	0	15	0.881346647479423	0.580229449714054	551.411387141514	439.641726695516	775.754191797718	0	0	0	NA	NA
1057	star	10	0.9	0.3	correlated	0.1	0	0	0.986375744987772	0.649601789964994	580.877942621479	342.540022251273	849.924214291668	605.972299317632	854.088909069333	491.523890871869	0.445624353164693	0.170884523266268
1058	star	10	0.9	0.6	correlated	0.1	15	0	NA	NA	0	0	0	0	0	0	NA	NA
1059	star	10	0.9	0.9	correlated	0.1	0	15	1.02420032451394	0.666673072164261	535.874632762037	373.425131993476	660.683005619279	0	0	0	NA	NA
1060	star	10	0.9	0.3	hub	0.1	0	0	0.92742397047612	0.58710363682927	581.474365339612	442.477002762143	703.129182527651	545.890898028755	634.643739978763	384.223287813541	0.398031799719164	0.140670112647706
1061	star	10	0.9	0.6	hub	0.1	0	15	0.850169635967109	0.538517374635591	581.862792608143	382.661817651643	991.303280974115	0	0	0	NA	NA
1062	star	10	0.9	0.9	hub	0.1	0	15	0.890305533379552	0.567822010614617	597.111493954159	458.688601658504	709.535149973207	0	0	0	NA	NA
1063	star	10	0.9	0.3	random	0.5	0	0	0.954804599831387	0.605130047875712	580.632607481148	356.907042934302	932.088150315523	618.832967892508	695.048502125513	533.697399847761	0.301488795096538	0.0829684718694141
1064	star	10	0.9	0.6	random	0.5	0	0	0.930168936812182	0.597790905872079	499.246974526104	355.491026571414	692.757967934838	669.82176182821	757.107292834465	608.883581628272	0.288237234801444	0.063320884687404
1065	star	10	0.9	0.9	random	0.5	0	0	0.887765718686924	0.577716917518209	642.822254906887	458.151618365667	901.820038559933	651.323716923547	806.093441376045	507.677046030152	0.421075957918342	0.160044594133624
1066	star	10	0.9	0.3	correlated	0.5	0	0	0.889159809172317	0.56328800361653	423.724473283621	215.026886469844	650.571397988013	544.220238515113	771.453497483191	349.829315089412	0.477630517841974	0.244953282713852
1067	star	10	0.9	0.6	correlated	0.5	0	13	0.901741099565537	0.571792981442515	502.320539501097	289.869360820671	696.246310477679	0	0	0	NA	NA
1068	star	10	0.9	0.9	correlated	0.5	0	15	0.968015593689483	0.626204158967606	537.515289149744	482.954665072591	630.706502933258	0	0	0	NA	NA
1069	star	10	0.9	0.3	hub	0.5	0	15	0.994176679565142	0.654949410205035	365.189714273296	220.069146614613	587.566772401518	0	0	0	NA	NA
1070	star	10	0.9	0.6	hub	0.5	0	15	0.906125032286665	0.590277824187392	542.516722008421	351.591559050627	732.231328103434	0	0	0	NA	NA
1071	star	10	0.9	0.9	hub	0.5	0	14	0.883382454113045	0.554856784140669	532.438940713124	409.786481797508	740.201079937314	0	0	0	NA	NA
1072	star	10	0.9	0.3	random	0.9	0	15	0.881761152132891	0.565967056405392	656.265902293224	569.125851356518	802.261415801137	0	0	0	NA	NA
1073	star	10	0.9	0.6	random	0.9	0	15	0.951581654372698	0.615542239686202	624.694856389159	406.740077418031	786.540090955606	0	0	0	NA	NA
1074	star	10	0.9	0.9	random	0.9	0	15	0.942647534979002	0.62058436139299	588.696741635384	479.471096460927	802.355943549944	0	0	0	NA	NA
1075	star	10	0.9	0.3	correlated	0.9	0	15	0.846975415972493	0.534404508636927	555.393558727711	360.71934570639	747.003239907038	0	0	0	NA	NA
1076	star	10	0.9	0.6	correlated	0.9	0	15	0.880628364138896	0.568154865815393	563.229084904034	467.206620505703	703.766187591486	0	0	0	NA	NA
1077	star	10	0.9	0.9	correlated	0.9	0	15	0.871089601309205	0.550977110285006	578.260633702037	471.237490308144	705.936549027025	0	0	0	NA	NA
1078	star	10	0.9	0.3	hub	0.9	0	15	0.937333014788704	0.616914161443954	452.37231710561	297.707179949528	547.411580705515	0	0	0	NA	NA
1079	star	10	0.9	0.6	hub	0.9	0	15	0.986984376636991	0.646979414281519	475.507911059522	340.017549982211	673.395517841054	0	0	0	NA	NA
1080	star	10	0.9	0.9	hub	0.9	15	0	NA	NA	0	0	0	0	0	0	NA	NA
1081	star	11	0	0.3	random	0.1	0	0	0.389209526882905	0.117543859399726	1951.29874037465	1733.88738249298	2212.08844410705	2420.88674788777	2644.84333836472	2207.38595104896	0.308670074764856	0.0572928496582956
1082	star	11	0	0.6	random	0.1	0	1	0.377773157795013	0.0919041055028206	2347.26226332852	2098.77242369179	2923.87307539216	2343.90577767769	2658.18692982614	2070.68536547762	0.334224681091792	0.0994887783059227
1083	star	11	0	0.9	random	0.1	0	1	0.380538167193154	0.0723004188711204	2632.42571361152	2301.4547458753	2909.63653034148	2365.60520655077	2928.26089265712	1980.57338019978	0.367607233001418	0.111227025249962
1084	star	11	0	0.3	correlated	0.1	0	0	0.384448956012171	0.0943581421079984	2507.15948480549	2263.20732997434	2721.16436429412	2415.37851603697	2556.64823363807	2212.88611750814	0.314458978108029	0.0433346352283623
1085	star	11	0	0.6	correlated	0.1	0	1	0.373550458510601	0.090331711809038	2441.29523505665	2091.54878918349	2975.88600986543	2384.2831534839	2753.38208216332	2088.81403350976	0.314536805691854	0.0819041740434452
1086	star	11	0	0.9	correlated	0.1	0	1	0.404919507623693	0.105420062443794	2523.84069436577	2140.68326692125	2878.29201942393	2256.06743774792	2560.3746669583	1996.37059231215	0.320514122613154	0.0692012052795441
1087	star	11	0	0.3	hub	0.1	0	0	0.378010652835901	0.0889784397662104	2381.95650856049	1809.21966452629	2805.38108905578	2529.70170057808	3170.81671603645	2141.66949471827	0.327137244567574	0.116232415884655
1088	star	11	0	0.6	hub	0.1	0	1	0.37425479430981	0.103718341713574	2381.97852468014	2102.39987637182	2661.6227506977	2155.83570172673	2424.78819123725	1872.35083636596	0.360545975158344	0.0819133812272021
1089	star	11	0	0.9	hub	0.1	0	1	0.391601646075868	0.0836488851968324	2329.58441669354	1920.85155856607	2685.64383179814	2359.12455238714	2494.91801152993	2050.61378393827	0.30325100161542	0.0594048593267337
1090	star	11	0	0.3	random	0.5	0	0	0.38074755857813	0.105442324248888	2555.73673573418	2175.39593950951	3119.25555539254	2672.54141870747	3430.74822035416	2158.24463366056	0.371112669436853	0.125989034525389
1091	star	11	0	0.6	random	0.5	0	7	0.378310624764549	0.0970456410567423	2285.32487586792	2027.61760860954	2685.68786092137	1341.01453028935	1775.33928313797	1129.30055656719	0.306936583832456	0.149089643058357
1092	star	11	0	0.9	random	0.5	0	7	0.399519961809736	0.104592243297346	2245.61916637154	1763.64486266945	2869.47523880174	1298.25612396096	1717.2301833313	988.958860128504	0.300890554551394	0.174792791215983
1093	star	11	0	0.3	correlated	0.5	0	0	0.376232301033491	0.094718494740486	2360.98169693906	2037.69631286914	2573.47458082754	2226.07698543489	2447.11668408463	1749.38321853179	0.353329288493045	0.110059250333017
1094	star	11	0	0.6	correlated	0.5	0	7	0.36033407633163	0.0818147680015623	2520.1241115407	2302.64682772801	2693.43777567153	1364.63004880938	1480.02624110467	1211.92461938306	0.290858515139627	0.0682958560750602
1095	star	11	0	0.9	correlated	0.5	0	7	0.363136121028777	0.0898199856600033	2330.24235371437	2085.54361357896	2523.53032158812	1466.36203033435	1702.02090460619	1233.70397803123	0.334142411261166	0.0897775174864753
1096	star	11	0	0.3	hub	0.5	0	0	0.373715155305093	0.0943532591909568	2645.40773722959	2465.21147239909	2991.50177669398	2272.29842657264	2638.45964607974	1964.56079149198	0.354540712295936	0.0912263595375715
1097	star	11	0	0.6	hub	0.5	0	7	0.38347080343308	0.0849267175471348	2414.83709006864	2076.73551726313	2773.57011177916	1015.40875729063	1222.4330291273	938.807977340324	0.275546774967636	0.086484849692929
1098	star	11	0	0.9	hub	0.5	0	7	0.382076304721694	0.0947907513740372	2408.84143613782	2027.3880580513	2721.851401951	1297.28437810665	1439.01393002068	1058.34888109828	0.328791778679727	0.117179568047926
1099	star	11	0	0.3	random	0.9	0	0	0.387293797097167	0.0991580239121894	2503.35671137938	2241.37255287148	2695.82615530943	2478.04574883863	2909.79253459534	2143.59124004392	0.335833001217115	0.106511915194743
1100	star	11	0	0.6	random	0.9	0	13	0.357834267715794	0.0949685076862888	2385.87376997679	2062.28984287773	2714.43858171244	306.275765192603	593.494137916997	166.470801926771	0.449983302893435	0.388953379372968
1101	star	11	0	0.9	random	0.9	0	13	0.37854240696514	0.100997350842725	2350.51817717929	2064.19727151253	2571.33546693745	342.414759017663	475.651116384669	215.753460676923	0.303115889611949	0.235914273849761
1102	star	11	0	0.3	correlated	0.9	0	0	0.352138630990729	0.0803386942002305	2285.99262204518	2016.79440374893	2516.28254746555	2183.31424123059	2447.2930433863	1966.23816984084	0.263988308008669	0.0706280336214455
1103	star	11	0	0.6	correlated	0.9	0	13	0.369858636100981	0.103811128509097	2606.63315482733	2230.35235685232	3037.37456345278	410.819219284294	644.487154148457	310.935580495788	0.263722987584723	0.243237087319454
1104	star	11	0	0.9	correlated	0.9	0	13	0.374796285890025	0.116556025523963	2681.76981027783	2097.51394316355	3150.89744055011	417.214580094908	513.424281965267	278.739250772734	0.348476433163117	0.185223769453249
1105	star	11	0	0.3	hub	0.9	0	0	0.390439716489441	0.0855338556687558	2305.47309540766	2044.98672990959	2513.72148936889	2465.50501853281	2738.11150187764	2141.08638891136	0.369292684360252	0.0776239505925303
1106	star	11	0	0.6	hub	0.9	0	13	0.382187378579025	0.126979642614839	2405.30900655055	2172.31670667201	2839.54709801231	359.518498532349	516.779539171444	152.021343581409	0.416931767196047	0.402566161113631
1107	star	11	0	0.9	hub	0.9	0	13	0.384089277049317	0.0720599509820235	2370.58018684825	1944.83793778499	2556.27931036213	208.458056650028	266.74003871933	160.504708704962	0.264700684738438	0.20415000004652
1108	star	11	0.3	0.3	random	0.1	0	0	0.474601728363362	0.189595922110023	1404.42628098143	1210.17068185965	1622.50397467122	1318.00143169695	1505.78182269101	1194.82574604991	0.328297570718699	0.0703104354559145
1109	star	11	0.3	0.6	random	0.1	0	0	0.480659909627422	0.193482589304665	1349.29189166244	1116.83721465911	1533.09388187012	1116.96009069927	1236.64384297432	1019.87681669699	0.407310896474097	0.06274176289957
1110	star	11	0.3	0.9	random	0.1	0	0	0.497693692205679	0.202189682118615	1379.17802215932	1180.3421672823	1654.21524978493	1311.57451898327	1426.1283946545	1215.95524315429	0.284073669838337	0.0600159683835463
1111	star	11	0.3	0.3	correlated	0.1	0	0	0.463384997228741	0.198513999834138	1495.39929038703	1301.95014043475	1777.49787790051	1241.21308230903	1384.06628051318	1115.23237435757	0.316936419151356	0.0759276083630566
1112	star	11	0.3	0.6	correlated	0.1	0	0	0.475424115602085	0.180775522647065	1470.49769484975	1300.16635000787	1837.633618926	1285.78284830603	1644.71147274369	1054.89395829787	0.347368173427512	0.143631549232572
1113	star	11	0.3	0.9	correlated	0.1	0	0	0.490362266411997	0.18187933586178	1336.89746844049	1195.47995829112	1535.85479412566	1366.12619597194	1459.85472499074	1244.13879657026	0.355105289371228	0.0554997445535985
1114	star	11	0.3	0.3	hub	0.1	0	0	0.460897514844828	0.191428535433324	1407.25630954393	1277.64814936591	1565.06751033608	1521.96455483509	1870.17707677951	1272.7580977678	0.335832882768735	0.124237707205964
1115	star	11	0.3	0.6	hub	0.1	0	0	0.469884028881133	0.18291895268494	1360.83575251588	1177.32420089356	1645.01034061213	1467.21281843287	1775.2079735403	1313.08089823911	0.359192289887294	0.0925740906887118
1116	star	11	0.3	0.9	hub	0.1	0	0	0.472512386655383	0.145489650466014	1339.94057356924	1121.90126087418	1582.56158815983	1281.522438997	1421.54528934628	1096.23470835603	0.334018278683534	0.086599847242814
1117	star	11	0.3	0.3	random	0.5	0	0	0.474303361638726	0.180090872128107	1204.16285180476	1137.36397216202	1292.09223160007	1446.68880841056	1814.03735688945	1148.26190647767	0.355543195051251	0.137408307372631
1118	star	11	0.3	0.6	random	0.5	0	0	0.476960904392617	0.192192676284194	1471.35771439545	1272.78164727174	1700.74085594182	1426.68808484853	1835.08700081938	1174.71423310631	0.565291015027594	0.16148480183118
1119	star	11	0.3	0.9	random	0.5	0	0	0.485612326031794	0.194895437901177	1302.22708586298	1151.61080800714	1388.67039740554	1315.93146218945	1512.10838505041	1145.8450090687	0.354075345652468	0.0975979701988659
1120	star	11	0.3	0.3	correlated	0.5	0	0	0.480671670197225	0.180154039738459	1330.73558793579	1149.70863055429	1602.9462490988	1333.89496359115	1549.55924619832	1174.80085942509	0.305363655476039	0.0851748286748814
1121	star	11	0.3	0.6	correlated	0.5	0	0	0.486350948650255	0.174084832310815	1341.20418066929	1114.86199258892	1601.66566014246	1163.85414027958	1550.67652390291	1003.7231036056	0.380372438257825	0.149785825735544
1122	star	11	0.3	0.9	correlated	0.5	0	0	0.462467380486272	0.184815038695682	1332.69186609437	1214.12003685353	1494.71420844459	1307.53292046654	1801.67227724859	1052.00269890477	0.35172651947886	0.162088291489267
1123	star	11	0.3	0.3	hub	0.5	0	0	0.480771692695537	0.190482795375882	1434.56773012533	1240.21929698169	1575.44535099606	1564.03717680716	1858.51423697319	1273.0456767068	0.38473326418214	0.128767408146532
1124	star	11	0.3	0.6	hub	0.5	0	0	0.508207358274908	0.202580394241155	1152.96299478415	1066.49111503685	1341.92970565525	1215.13488280034	1393.58582562618	967.703440298448	0.46228030807341	0.116434401291287
1125	star	11	0.3	0.9	hub	0.5	0	0	0.456751142482452	0.167990081622216	1342.99692781127	1115.1426284233	1590.94396747536	1219.88212497143	1423.9821558822	969.162404229889	0.366793207933782	0.113900937110348
1126	star	11	0.3	0.3	random	0.9	0	0	0.486998747677162	0.213228114817371	1165.1359744772	933.739008967338	1400.58824539951	1247.70518667973	1613.64249838914	1081.52635064898	0.361957919588298	0.145238823717163
1127	star	11	0.3	0.6	random	0.9	0	0	0.505614774940941	0.193300299290869	1395.14006748975	1232.04743612488	1601.93347317007	993.874358153244	1265.81824818374	466.774646355532	0.743611792825766	0.26493258812152
1128	star	11	0.3	0.9	random	0.9	0	8	0.488063835371513	0.22255193783469	1276.36374987695	1002.8635639706	1586.06741574947	377.796146968187	526.03516261043	216.960232204805	1.31746501957022	0.242250308469888
1129	star	11	0.3	0.3	correlated	0.9	0	0	0.496889602121136	0.164640947859841	1451.79289931505	1226.22168147871	1763.12216938835	1410.47982622209	1847.24543785349	1222.37298677637	0.370137230652223	0.129745245744453
1130	star	11	0.3	0.6	correlated	0.9	0	4	0.487967608998407	0.189362706720106	1254.65369691512	1089.93948467988	1455.6536969429	627.961643590754	805.693838790209	511.976901932622	0.847359092326399	0.133650293414756
1131	star	11	0.3	0.9	correlated	0.9	0	2	0.491109947279025	0.203804916800084	1439.87915994143	1116.57766074155	1860.77367441297	567.204543880963	786.237462117732	372.186093858278	0.869383728830252	0.256712989006751
1132	star	11	0.3	0.3	hub	0.9	0	0	0.435187107802106	0.14315624930533	1345.7063367056	1127.65515754902	1504.93373981641	1419.06390617147	1693.79175197955	1176.62348569354	0.342315849126989	0.113954878834807
1133	star	11	0.3	0.6	hub	0.9	0	0	0.468879734209852	0.188062721460498	1245.08066278735	1045.64294547196	1411.94238829295	942.244259361773	1181.33868388941	568.730248223743	0.531148681006441	0.201597051825577
1134	star	11	0.3	0.9	hub	0.9	0	0	0.471603893404215	0.170840772266484	1389.6988692756	1128.87022371829	1740.52284758243	1068.16685461664	1363.32075893196	828.49472449474	0.519940560456837	0.182313725761992
1135	star	11	0.6	0.3	random	0.1	0	0	0.660574871361231	0.418680954935647	715.016191838399	615.106813822246	863.613381459269	727.172732287823	837.836644051125	639.116819080948	0.35486898926044	0.0952167791586828
1136	star	11	0.6	0.6	random	0.1	0	0	0.633078388145775	0.385193648447936	743.029014215186	599.08648325839	938.066934275698	749.057602937261	930.787194415646	634.100276467283	0.329333332635942	0.111649924221058
1137	star	11	0.6	0.9	random	0.1	0	0	0.663378607925651	0.406692637663588	666.589122297862	610.989826961673	736.475198121856	618.484166107287	815.048689898665	425.123357476955	0.359016219990389	0.191424740077793
1138	star	11	0.6	0.3	correlated	0.1	0	0	0.631667063872905	0.380289440023926	805.244572265091	600.51314349741	916.350449530112	692.055509502971	1029.75970747434	517.272016497649	0.358159451917817	0.209733284875615
1139	star	11	0.6	0.6	correlated	0.1	0	0	0.665201709191327	0.400023469176246	770.150755291933	673.989478458029	825.697505091569	540.725145452135	654.812141759435	266.077109797209	0.486174920522592	0.254416734470746
1140	star	11	0.6	0.9	correlated	0.1	0	15	0.719398264606868	0.463442089892064	686.257786531221	616.352055994409	772.062300762726	0	0	0	NA	NA
1141	star	11	0.6	0.3	hub	0.1	0	0	0.700187066747059	0.437423014657535	667.477773211368	567.565942956998	801.134100750614	703.726598813203	877.054714873829	549.63635862912	0.390339207486094	0.172795344202558
1142	star	11	0.6	0.6	hub	0.1	0	0	0.662375168315361	0.402674509322843	660.8589431872	551.169855230544	747.681579630746	694.539682327778	829.886321202676	572.055708824489	0.318663942474059	0.116771263619758
1143	star	11	0.6	0.9	hub	0.1	0	15	0.636875712474214	0.402892506221535	695.975990792756	541.20538802996	831.604603197729	0	0	0	NA	NA
1144	star	11	0.6	0.3	random	0.5	0	0	0.726256350612386	0.463661743802369	638.444868501909	542.389195331865	887.260027466839	753.398527436649	897.727759119542	630.843241960175	0.349746589103829	0.103916748180594
1145	star	11	0.6	0.6	random	0.5	0	0	0.629672288183916	0.388712535843933	763.320922713005	601.603650131575	1013.28691447227	480.515491871942	659.312778142461	242.673941285224	0.478526300408428	0.275500506910473
1146	star	11	0.6	0.9	random	0.5	0	15	0.630921978705115	0.381948197564302	649.055837173506	523.926549889808	833.181253339447	0	0	0	NA	NA
1147	star	11	0.6	0.3	correlated	0.5	0	0	0.664691041304179	0.40641239526384	740.403138294417	646.026243739571	869.677698112256	575.302586367543	699.232982553359	471.049624492843	0.307382233257673	0.12332846352209
1148	star	11	0.6	0.6	correlated	0.5	0	15	0.631268941549059	0.380288744878328	720.900032559366	493.890581571466	889.100612044673	0	0	0	NA	NA
1149	star	11	0.6	0.9	correlated	0.5	0	15	0.582390545134443	0.351429145161404	714.526522478643	634.506208446981	836.699749064848	0	0	0	NA	NA
1150	star	11	0.6	0.3	hub	0.5	0	0	0.644280603315277	0.402331206557303	699.840446821894	492.353482901028	891.028132478182	698.469793509045	905.986574289132	578.168688781678	0.321137724375943	0.141959429397007
1151	star	11	0.6	0.6	hub	0.5	0	0	0.608266074905545	0.361452315618247	837.671083792938	689.682887033	1120.31070290548	908.467351429694	1020.5548794541	814.354443714614	0.321585128416178	0.08392800219076
1152	star	11	0.6	0.9	hub	0.5	0	15	0.669733259854885	0.404077490866123	684.161952560028	570.601590230727	763.115640176049	0	0	0	NA	NA
1153	star	11	0.6	0.3	random	0.9	0	15	0.600220415081711	0.351913192851321	722.777993306491	609.905849368292	879.553320613087	0	0	0	NA	NA
1154	star	11	0.6	0.6	random	0.9	0	15	0.635518772184456	0.377772939689293	645.776315210841	499.537311659575	748.190825280172	0	0	0	NA	NA
1155	star	11	0.6	0.9	random	0.9	0	15	0.663648058234477	0.401652738189269	789.177927228771	650.454051099153	936.193350280773	0	0	0	NA	NA
1156	star	11	0.6	0.3	correlated	0.9	0	13	0.696343597624045	0.41822200548081	744.547993046451	574.516141491261	926.615527142836	17.0008605587664	53.9026187589032	0	2.16608975239018	1.20918257837889
1157	star	11	0.6	0.6	correlated	0.9	0	15	0.645341819931869	0.400394726991496	737.043409750185	608.023178836267	927.096760373563	0	0	0	NA	NA
1158	star	11	0.6	0.9	correlated	0.9	0	15	0.635114931847313	0.384930335983938	749.147385384077	635.098274259444	850.58742921099	0	0	0	NA	NA
1159	star	11	0.6	0.3	hub	0.9	0	15	0.636198530697421	0.39777343522687	773.691479831032	568.188221195336	979.003616668714	0	0	0	NA	NA
1160	star	11	0.6	0.6	hub	0.9	0	15	0.646899575355772	0.398989638069387	625.706933087695	526.243259755436	712.870952490787	0	0	0	NA	NA
1161	star	11	0.6	0.9	hub	0.9	0	15	0.662431016288007	0.400656519325008	632.490536776546	529.966968973365	717.444515751911	0	0	0	NA	NA
1162	star	11	0.9	0.3	random	0.1	0	0	0.837835065800615	0.51727584560657	540.248774480799	406.163256936507	698.645927366728	550.82553929256	709.14642983568	399.621807356189	0.362681365066132	0.17955875609386
1163	star	11	0.9	0.6	random	0.1	0	0	0.898295712924831	0.559783985665964	481.122947904501	345.924368608664	745.852453677131	555.017086906693	645.788552780131	416.703374182098	0.385851258015984	0.128983679184994
1164	star	11	0.9	0.9	random	0.1	0	0	0.957329634542152	0.624397702378408	580.362143619843	437.464933731927	805.844999615212	356.867296061972	533.475829257366	247.084743764873	0.529682952100191	0.275766023348044
1165	star	11	0.9	0.3	correlated	0.1	0	0	0.845587767670104	0.529880092403478	618.394574766353	456.300954424525	760.32841328237	549.949316482984	688.401552250927	438.085898742618	0.380509472966939	0.126438170479299
1166	star	11	0.9	0.6	correlated	0.1	0	15	0.95553250752912	0.604238821178847	504.790655861831	352.523510941705	796.253717565569	0	0	0	NA	NA
1167	star	11	0.9	0.9	correlated	0.1	15	0	NA	NA	0	0	0	0	0	0	NA	NA
1168	star	11	0.9	0.3	hub	0.1	0	0	0.825940254519109	0.520113817943172	674.845735603118	495.449428495502	1132.01279966107	689.127614615777	827.210123850188	472.941687166199	0.39519754518796	0.166517968970672
1169	star	11	0.9	0.6	hub	0.1	15	0	NA	NA	0	0	0	0	0	0	NA	NA
1170	star	11	0.9	0.9	hub	0.1	0	15	0.931460306324681	0.588919934655289	485.730672997212	396.02520371149	600.60460766976	0	0	0	NA	NA
1171	star	11	0.9	0.3	random	0.5	0	15	0.972705174059984	0.636007908891725	289.7231934628	224.604618316821	381.841413673439	0	0	0	NA	NA
1172	star	11	0.9	0.6	random	0.5	0	15	0.8754570503527	0.545126135732344	632.31737788511	401.309827519191	947.14574321378	0	0	0	NA	NA
1173	star	11	0.9	0.9	random	0.5	0	15	0.859873685651809	0.540311431641091	512.891644596355	401.788334344664	633.549823484604	0	0	0	NA	NA
1174	star	11	0.9	0.3	correlated	0.5	0	0	0.890407477922393	0.575135197725976	707.615330808113	582.994902486022	1018.77277256358	478.708196669053	533.526310909796	303.358773909824	0.354034296024073	0.148401301598338
1175	star	11	0.9	0.6	correlated	0.5	0	15	0.782676902827473	0.479014393863451	655.29376172156	542.255249187959	802.718985419505	0	0	0	NA	NA
1176	star	11	0.9	0.9	correlated	0.5	0	15	0.854568830229234	0.537429845049303	580.311036948215	389.653176674365	746.905040447606	0	0	0	NA	NA
1177	star	11	0.9	0.3	hub	0.5	0	0	1.00633417789692	0.647915898953124	450.142595503454	351.759550226157	557.455635537753	538.622134466615	658.12914555069	438.755787043959	0.404506630894141	0.134078058371131
1178	star	11	0.9	0.6	hub	0.5	0	15	0.891563454611104	0.573773726141185	490.795270725788	381.742256500379	603.056952311595	0	0	0	NA	NA
1179	star	11	0.9	0.9	hub	0.5	0	15	0.804519519608233	0.509273112032293	616.354066247937	345.994663099003	1056.42782872186	0	0	0	NA	NA
1180	star	11	0.9	0.3	random	0.9	0	15	0.893214679887045	0.566474864090016	563.582407649099	350.425786641667	829.584629501107	0	0	0	NA	NA
1181	star	11	0.9	0.6	random	0.9	0	14	0.80371564936323	0.496540860842509	585.819533160117	366.475877868532	724.040184997697	0	0	0	NA	NA
1182	star	11	0.9	0.9	random	0.9	0	14	0.840841565838075	0.533861387229007	419.98924479445	263.528382359232	596.941812065562	0	0	0	NA	NA
1183	star	11	0.9	0.3	correlated	0.9	0	15	0.905748638975708	0.568706995172994	569.912222369305	433.246106420426	715.160081744251	0	0	0	NA	NA
1184	star	11	0.9	0.6	correlated	0.9	0	15	0.914325792749605	0.582251045778342	522.576874034687	358.975244063821	659.211842967145	0	0	0	NA	NA
1185	star	11	0.9	0.9	correlated	0.9	0	15	0.91740226539303	0.591027288996483	544.752803665567	404.300811728812	715.584220977644	0	0	0	NA	NA
1186	star	11	0.9	0.3	hub	0.9	0	15	0.823031145091889	0.508813416992446	646.719202096165	585.816330873986	754.785048514674	0	0	0	NA	NA
1187	star	11	0.9	0.6	hub	0.9	0	15	0.849326758351633	0.544066909310584	603.626835118195	424.543744929708	800.072490117934	0	0	0	NA	NA
1188	star	11	0.9	0.9	hub	0.9	0	15	0.998842481557645	0.642793503112821	625.252031054044	444.741735776114	791.935734773017	0	0	0	NA	NA
1189	star	12	0	0.3	random	0.1	0	0	0.362984227342602	0.0880811770943375	2473.32247334007	2324.45075900015	2585.7286105238	2388.03812911353	2718.44136999068	2131.4422455496	0.310872277193966	0.0798025460099008
1190	star	12	0	0.6	random	0.1	0	1	0.375373392410475	0.0942614355123026	2283.1428033855	1953.14619846732	2671.425333038	2429.9342491433	2758.88707122428	2041.46038885964	0.339645008355525	0.0799692569679754
1191	star	12	0	0.9	random	0.1	0	1	0.384019950655288	0.113978943231479	2207.30503854021	1943.61105904651	2443.32588894426	2216.13285661937	2656.5721206718	1920.54153604813	0.31126018698036	0.0848537519150355
1192	star	12	0	0.3	correlated	0.1	0	0	0.359160798387986	0.0994782116614567	2626.71387352764	2411.771492347	3043.71132524551	2525.2803387766	2749.64610976006	2299.44169209111	0.33353602234994	0.0619572700488622
1193	star	12	0	0.6	correlated	0.1	0	1	0.401420687497629	0.117677267150448	2273.73104130031	1919.60339349859	2582.4897020818	2232.71449248377	2662.08468572907	1784.19843297699	0.365795452709479	0.120633785888943
1194	star	12	0	0.9	correlated	0.1	0	1	0.382041395191765	0.085948301083711	2227.36776679391	2011.42773047489	2583.09505532671	2054.84798185004	2402.09752266931	1844.42158871238	0.318292920358393	0.102966652633901
1195	star	12	0	0.3	hub	0.1	0	0	0.377239403371771	0.107895222147844	2649.05789216198	2163.76950801665	3172.23751489733	2269.51347222456	2761.24495691896	1835.48030304856	0.336165061942318	0.138036293701575
1196	star	12	0	0.6	hub	0.1	0	1	0.369384377290363	0.109224822514075	2367.64923178391	2137.19542438251	2640.43059143527	2256.01411190835	2479.02608897176	1980.03196443406	0.273667827878077	0.0676960690952695
1197	star	12	0	0.9	hub	0.1	0	1	0.38848869174427	0.11298837836146	2625.92844723454	2296.13552437593	2960.76356926204	2122.7469702893	2314.80388114806	1881.16605799868	0.336340626450821	0.0717197557091864
1198	star	12	0	0.3	random	0.5	0	0	0.376042906692846	0.0855875932297544	2292.60899775692	1998.54498097675	2623.45239995827	2350.34209544687	2802.89768119829	2049.32289243178	0.302673365447202	0.113709225569131
1199	star	12	0	0.6	random	0.5	0	7	0.384578842132426	0.109644326374703	2380.9558923611	2032.86752377369	2707.43637715013	1347.52929502988	1534.59468404361	965.820160148531	0.293535057305154	0.132728183390767
1200	star	12	0	0.9	random	0.5	0	7	0.37627601500702	0.10562287067488	2472.04670577651	2194.47935803998	2724.47167502841	1270.10468324723	1528.38790506523	1054.50483760677	0.346153096631948	0.126578868012673
1201	star	12	0	0.3	correlated	0.5	0	0	0.361613113058881	0.08871676165585	2441.57337361194	2222.85779051353	2813.49212021079	2413.80819247901	2813.42197710734	2096.30871292869	0.343208695100726	0.0944093155919266
1202	star	12	0	0.6	correlated	0.5	0	7	0.382309011899281	0.0870201053485288	2355.89699376173	1987.40969442833	2602.18267986417	1415.14111429337	1621.83012369821	1211.47637879908	0.290574352465131	0.0960565037049043
1203	star	12	0	0.9	correlated	0.5	0	7	0.376691615912608	0.101540631756016	2153.13266146779	1646.21531657091	2426.51144642369	1106.46600280898	1551.98151305965	883.106725987637	0.357999940644879	0.187740128675268
1204	star	12	0	0.3	hub	0.5	0	0	0.398301718533087	0.11084124962033	2484.60151250649	1944.00663627447	2802.39051577206	2511.29598500462	2907.8076290935	2121.81982860544	0.36059113515779	0.0993685631634922
1205	star	12	0	0.6	hub	0.5	0	7	0.377853032714016	0.0911024436381084	2325.03346965049	1970.28705975294	2755.63770541534	1274.04388558611	1467.49369526164	1075.90209443201	0.287697077079544	0.111843236524344
1206	star	12	0	0.9	hub	0.5	0	7	0.39045165940383	0.0970295840296772	2504.32641816195	2151.42807968078	3067.43437383577	1150.29409867571	1330.20762375011	907.400321840352	0.363551584015798	0.127286624140351
1207	star	12	0	0.3	random	0.9	0	0	0.384578765918548	0.0984813528546611	2147.51712274336	1867.49022345785	2402.29451718148	2529.42466532149	3121.22267026329	2147.86701696006	0.362696983118644	0.11825923497013
1208	star	12	0	0.6	random	0.9	0	13	0.366342953663576	0.109985927172363	2396.96297377672	1895.82336152648	2786.70140647384	312.954579847442	391.45034255111	264.504809436482	0.236433615307689	0.137925920974575
1209	star	12	0	0.9	random	0.9	0	13	0.390218332973501	0.120279173732879	2284.05788747989	2105.71482504642	2492.57244499908	350.96085990311	576.186633491022	222.705845658147	0.409069411762914	0.342756914602112
1210	star	12	0	0.3	correlated	0.9	0	0	0.380376874200687	0.107679329436152	2291.35708902783	2019.73756597163	2624.73679921326	2123.85175936392	2579.59517036177	1885.65574127684	0.337727915840632	0.0927788201073147
1211	star	12	0	0.6	correlated	0.9	0	13	0.361673913218099	0.10135087609753	2315.66080577043	2158.03367528408	2855.8333259394	346.024156777128	695.125270597208	223.682905549102	0.455733710315548	0.388596346881024
1212	star	12	0	0.9	correlated	0.9	0	13	0.365181308746528	0.110369678958691	2297.90104107123	1868.52330759367	2622.94894680901	352.904732566867	523.431709543653	211.660158431736	0.31244263196269	0.284281418608851
1213	star	12	0	0.3	hub	0.9	0	1	0.383083934213706	0.0804874684692574	2341.15790761726	1967.69486050518	2668.46463448885	2177.39891967736	2635.02426439696	1726.84332381472	0.375865912249598	0.14870704240557
1214	star	12	0	0.6	hub	0.9	0	13	0.379591025507397	0.115104026842084	2160.2557598677	2040.43448406548	2489.26368044762	308.219386304878	436.865907501381	187.388550105298	0.326103815333439	0.239722048349775
1215	star	12	0	0.9	hub	0.9	0	13	0.384094258574252	0.103973309607311	2581.32876186344	2113.04783673558	3051.23578561673	318.724960573015	413.358719331664	230.697123197118	0.281738832211566	0.199691720634893
1216	star	12	0.3	0.3	random	0.1	0	0	0.467899653421836	0.167633061773244	1432.22560904233	1202.74591935903	1706.2458580236	1477.22858675374	1639.01997655853	1280.82450483096	0.377703691301553	0.0699529218723292
1217	star	12	0.3	0.6	random	0.1	0	0	0.471116272172867	0.193150498526203	1082.94484435334	861.439078407425	1260.36546284593	1426.46773678068	1758.62816876605	1247.26154540714	0.345614568158036	0.0922394318670468
1218	star	12	0.3	0.9	random	0.1	0	0	0.476740093217036	0.208148329106932	1314.06373009504	1033.07769386415	1624.44792164143	1169.79332600214	1471.44644646394	1019.13691061257	0.33815209021295	0.129814533985515
1219	star	12	0.3	0.3	correlated	0.1	0	0	0.485637286875309	0.171026713316193	1257.63200923598	1005.68405442948	1463.67228861068	1282.86589517241	1527.97519133379	1002.89645291255	0.344550498429669	0.149336787932327
1220	star	12	0.3	0.6	correlated	0.1	0	0	0.553879107636019	0.204967154822302	1340.15414258054	1087.43828110509	1561.73718172932	1365.29666504752	1489.34319014926	1221.31672486888	0.320533408814397	0.0545048457310024
1221	star	12	0.3	0.9	correlated	0.1	0	0	0.510422647018787	0.196713500142021	1568.54594002359	1352.74450743326	1748.52411736656	1319.72328992607	1748.22928775953	1000.62387955895	0.382419990065088	0.145346025470782
1222	star	12	0.3	0.3	hub	0.1	0	0	0.471337990425815	0.15376715421475	1527.63923009573	1208.94271336876	1657.66876175239	1309.20962719051	1552.60878437123	1084.92483405823	0.311879472685651	0.113450988709619
1223	star	12	0.3	0.6	hub	0.1	0	0	0.4719008765607	0.217954806174222	1212.82348630493	1096.32815424293	1397.47702492425	1519.8120707028	1754.31488883972	1275.44543852414	0.361748049676621	0.0941418229479734
1224	star	12	0.3	0.9	hub	0.1	0	0	0.4860609941123	0.221270485884423	1225.10307844983	1048.93868505104	1388.04799837088	1319.84891720317	1490.97738075575	1210.48921180276	0.358263716612461	0.0649545658604217
1225	star	12	0.3	0.3	random	0.5	0	0	0.48503240205108	0.206771467661057	1342.74503997888	1154.08674739035	1522.23795518703	1363.69001880392	1786.61578999936	1108.3687648099	0.425316457241696	0.13125540708191
1226	star	12	0.3	0.6	random	0.5	0	0	0.47500157486477	0.185473495869154	1489.62768449661	1357.01880035323	1672.41586746738	1126.36127939898	1354.193400516	961.203069142595	0.530017414869799	0.103771079250142
1227	star	12	0.3	0.9	random	0.5	0	0	0.472609791898096	0.174887198659047	1307.58368416808	1180.3880359658	1575.79579524976	1006.9973784102	1155.86757909421	835.76628806062	0.326554491021025	0.0891256677664423
1228	star	12	0.3	0.3	correlated	0.5	0	0	0.464310824887057	0.164786724866184	1497.43846895807	1200.65051288801	1712.92761045981	1332.09836576569	1579.48994895521	1196.27260940622	0.326755495195381	0.0938624191573006
1229	star	12	0.3	0.6	correlated	0.5	0	0	0.504717391672596	0.212818442065955	1140.69567256072	947.374479862773	1405.34508022655	1276.75387191368	1509.75856375154	1131.18941907958	0.329095470459917	0.0914943700365464
1230	star	12	0.3	0.9	correlated	0.5	0	0	0.476569717420564	0.186476168634939	1227.16240214489	1085.79822297944	1367.72431109905	1163.84438247319	1533.59498009916	866.260642095504	0.456392480246411	0.171061347267422
1231	star	12	0.3	0.3	hub	0.5	0	0	0.479613185073423	0.189365916244929	1583.58613708862	1449.65986507293	1873.18999186404	1269.77143779765	1547.41934241897	1000.76649308803	0.361615318313636	0.116583087719826
1232	star	12	0.3	0.6	hub	0.5	0	1	0.482647314039245	0.208894874318803	1337.2529503436	1174.79097760381	1703.02828364565	1257.82402080797	1478.63767729669	1112.46854678316	0.373205302675863	0.102904760196499
1233	star	12	0.3	0.9	hub	0.5	0	0	0.490727961515161	0.206226869122341	1418.64537134636	1234.48801438136	1534.23688818902	1216.40106988239	1509.41083337557	926.3456336828	0.323759183406223	0.173423575980969
1234	star	12	0.3	0.3	random	0.9	0	0	0.495028449866711	0.176767243934461	1234.9610248504	1018.07298383	1425.47900171945	1153.05927207296	1406.17546782303	832.629577773648	0.417933982716223	0.169596718065665
1235	star	12	0.3	0.6	random	0.9	0	0	0.455319743094114	0.180477426394224	1426.59888170328	1235.00794745146	1653.92156473983	1021.06740533553	1215.39711874589	829.884782349072	0.515305733480071	0.12362341923827
1236	star	12	0.3	0.9	random	0.9	0	1	0.508926202093478	0.234143197570404	1380.87436733882	1143.82515252055	1618.92975874269	563.749022979768	825.501729530508	331.461590445826	1.04469191209045	0.318371656367563
1237	star	12	0.3	0.3	correlated	0.9	0	0	0.453957033034188	0.185128877013875	1201.72842782515	1111.72770096018	1337.69969167809	1359.43832678576	1575.52462151461	1087.88203677222	0.305572601118505	0.107983048703734
1238	star	12	0.3	0.6	correlated	0.9	0	1	0.476685216840538	0.192263907834633	1415.94882194369	1191.48710043274	1601.35256708007	541.691999179979	771.747737069605	245.304697026649	1.01255617868473	0.299537583849047
1239	star	12	0.3	0.9	correlated	0.9	0	3	0.514921676773559	0.205035449279979	1321.8249985274	1152.84330704447	1532.8312126114	758.46851183845	1048.79136247369	454.599690364868	0.865195274041869	0.260254433611128
1240	star	12	0.3	0.3	hub	0.9	0	0	0.449667868888489	0.19833454068468	1277.10897576653	1077.90316674592	1494.02808190923	1317.79547308796	1428.09008042736	1182.13552729559	0.424116208919221	0.0639341023836731
1241	star	12	0.3	0.6	hub	0.9	0	2	0.486071346320111	0.192961901130372	1447.74511571143	1081.72419193693	1750.303525337	743.04912330338	920.970716955378	522.863012412319	0.441717416090199	0.152257529208653
1242	star	12	0.3	0.9	hub	0.9	0	9	0.476304007005325	0.193750025565307	1161.28763120574	1057.44846879929	1340.71944613508	175.191703220554	279.621126158021	100.21013779655	2.2484835755782	0.367683340328753
1243	star	12	0.6	0.3	random	0.1	0	0	0.678638848667631	0.411662694312943	755.952265491557	631.017293374359	889.331634008751	777.180532433519	947.078577752941	612.011204446404	0.318379147174443	0.119531019260746
1244	star	12	0.6	0.6	random	0.1	0	0	0.688734881966663	0.426784053432135	707.56942271673	627.254366125163	852.182289336668	626.791068460119	796.913052553051	469.929929064773	0.344339619058526	0.1527477798149
1245	star	12	0.6	0.9	random	0.1	0	0	0.705413442629557	0.456235106464225	622.128178444381	509.262374778034	730.660435272281	673.906229885831	757.835547257705	577.678345776769	0.33899115839485	0.100502662874257
1246	star	12	0.6	0.3	correlated	0.1	0	0	0.672158080950466	0.430703240491723	716.813849568637	533.529955776734	786.766730061352	613.697595533686	812.192722618637	475.522245848219	0.348108404988073	0.169861689652962
1247	star	12	0.6	0.6	correlated	0.1	0	0	0.642395006430622	0.395059553881057	650.075668973103	480.493160098301	793.64684416357	682.720723387211	896.830818451482	607.15547677995	0.334729929208552	0.138405617412526
1248	star	12	0.6	0.9	correlated	0.1	0	0	0.658148774670062	0.399549617058323	779.53949298965	643.664410209061	930.061139793836	776.96784813054	861.59235250568	694.931550500231	0.307127032131443	0.0732370022740214
1249	star	12	0.6	0.3	hub	0.1	0	0	0.732997147697877	0.479365568388626	709.058071709011	609.76002240003	1025.12883526373	770.732401248601	870.607843203532	695.468184896879	0.313569595886887	0.086826710250513
1250	star	12	0.6	0.6	hub	0.1	0	15	0.633113776836148	0.391948795385077	703.716730693467	573.683132507376	817.025795452961	0	0	0	NA	NA
1251	star	12	0.6	0.9	hub	0.1	0	15	0.628576535073513	0.389675335826634	716.254438696952	569.483281825867	877.527695850317	0	0	0	NA	NA
1252	star	12	0.6	0.3	random	0.5	0	0	0.679991194875476	0.42911633685048	780.177746914394	647.346615742414	899.886942287497	728.547136725109	861.274566426537	649.262508786624	0.342675382414839	0.0985716104750742
1253	star	12	0.6	0.6	random	0.5	0	15	0.643206564672235	0.38496295681698	715.937206803636	589.645059011825	954.581376586255	0	0	0	NA	NA
1254	star	12	0.6	0.9	random	0.5	0	15	0.651567241123169	0.403168051832891	737.762700847375	622.060819494359	892.787944778118	0	0	0	NA	NA
1255	star	12	0.6	0.3	correlated	0.5	0	0	0.630732218366663	0.384801510278315	768.566673493689	680.483609478004	869.981816625395	607.351938806852	723.571114164324	479.784505233687	0.330880189994618	0.144228261939068
1256	star	12	0.6	0.6	correlated	0.5	0	0	0.633156204712947	0.380077488631818	749.453478875132	661.418526383427	868.19008156003	598.607921369143	808.786314056306	341.389234890346	0.47475504628541	0.279164804671696
1257	star	12	0.6	0.9	correlated	0.5	0	15	0.647221313944589	0.391820516487028	706.25063741641	560.531326664749	828.440934439699	0	0	0	NA	NA
1258	star	12	0.6	0.3	hub	0.5	0	0	0.681029769481586	0.417914466411961	793.570853866873	611.290096832623	1049.39430019718	593.007743133452	682.600175121664	465.414851523663	0.33450504552992	0.132332177104245
1259	star	12	0.6	0.6	hub	0.5	0	15	0.649447197167891	0.42009385459861	735.147611547082	647.041942380904	847.290422638033	0	0	0	NA	NA
1260	star	12	0.6	0.9	hub	0.5	0	15	0.645047897227267	0.39760448463977	735.527550448661	571.540227818832	886.975210485062	0	0	0	NA	NA
1261	star	12	0.6	0.3	random	0.9	0	13	0.734161093054205	0.47314065868757	667.184154348085	489.72065421514	845.958836760835	12.2248651732637	45.8811606226239	0	2.26825781078887	1.42976620667153
1262	star	12	0.6	0.6	random	0.9	0	15	0.67134302004938	0.415764294841975	736.00830174614	561.27738190335	863.990207310253	0	0	0	NA	NA
1263	star	12	0.6	0.9	random	0.9	0	15	0.699688401804913	0.45672136594972	710.343607466211	531.214405806454	849.733229759424	0	0	0	NA	NA
1264	star	12	0.6	0.3	correlated	0.9	0	0	0.643729681072377	0.403044151406492	719.82414654126	598.651690853479	878.720028870523	708.699634368812	841.790861603437	606.117895582564	0.380725238669718	0.0993897167732171
1265	star	12	0.6	0.6	correlated	0.9	0	15	0.657893606456369	0.414678143431392	659.585430819271	601.555849641249	821.469467338661	0	0	0	NA	NA
1266	star	12	0.6	0.9	correlated	0.9	0	15	0.632684318335728	0.387426858096455	712.67656053832	575.441333261142	922.956686048098	0	0	0	NA	NA
1267	star	12	0.6	0.3	hub	0.9	0	15	0.675593899756768	0.427957420549778	751.670513923612	528.697962293574	950.710649292181	0	0	0	NA	NA
1268	star	12	0.6	0.6	hub	0.9	0	15	0.725960894581086	0.45301760069496	658.290995939059	550.875122364811	798.960687739159	0	0	0	NA	NA
1269	star	12	0.6	0.9	hub	0.9	0	14	0.677041827200269	0.434290667362812	605.765663362531	468.472718874421	745.263511990139	0	0	0	NA	NA
1270	star	12	0.9	0.3	random	0.1	0	0	0.91326781487239	0.592333352970106	497.155447922152	377.759878668715	671.980023725083	588.720696730277	749.751737789743	442.987737602649	0.381903065400926	0.16438258524724
1271	star	12	0.9	0.6	random	0.1	0	0	1.04440829683109	0.694797975685631	496.054962288816	352.150195541779	772.101696144356	667.626184710843	784.94407975891	507.033712268115	0.321910245350576	0.142498010283216
1272	star	12	0.9	0.9	random	0.1	0	0	0.917253476798379	0.600666785646186	663.651447319315	440.135034219562	859.015446176288	552.273411611334	706.668554473428	398.295027060869	0.420862926635569	0.194487970671916
1273	star	12	0.9	0.3	correlated	0.1	0	0	0.982392520592109	0.622854225273805	590.395837344121	497.364425576905	665.092459590895	472.117569413972	569.043797730345	409.268121095166	0.352202655641194	0.1169177700215
1274	star	12	0.9	0.6	correlated	0.1	0	15	0.900982857863193	0.596417530540573	577.724946339895	469.033170258585	942.845024453072	0	0	0	NA	NA
1275	star	12	0.9	0.9	correlated	0.1	0	15	0.938313303734542	0.601692708265642	586.568709258469	448.740905567615	778.67816575329	0	0	0	NA	NA
1276	star	12	0.9	0.3	hub	0.1	0	0	1.04333526379664	0.671278551350672	555.447267710139	349.40071517922	768.153955785881	555.534387342212	676.499211501273	430.763909628526	0.356665989648575	0.153431930643616
1277	star	12	0.9	0.6	hub	0.1	0	15	1.07339732484247	0.70593605192889	630.794411752533	458.849931014877	850.120268499946	0	0	0	NA	NA
1278	star	12	0.9	0.9	hub	0.1	0	15	1.02440701666601	0.662256295596821	519.361100831758	386.323165616916	839.970260026433	0	0	0	NA	NA
1279	star	12	0.9	0.3	random	0.5	15	0	NA	NA	0	0	0	0	0	0	NA	NA
1280	star	12	0.9	0.6	random	0.5	0	0	1.06071847896782	0.705162673090432	679.489361013692	544.451233055011	831.148753274261	593.220048421484	727.229895370307	458.666902249238	0.33145884642835	0.155645443449596
1281	star	12	0.9	0.9	random	0.5	0	15	1.01021425518616	0.690997939728397	568.536088099906	443.994146094492	741.022487002887	0	0	0	NA	NA
1282	star	12	0.9	0.3	correlated	0.5	0	0	0.989853225640419	0.657747431891173	549.696003215207	416.321262756557	674.675794483933	617.627881289198	848.874830833773	380.199914383044	0.446006538476099	0.247437925284069
1283	star	12	0.9	0.6	correlated	0.5	0	15	0.941531024781612	0.596173641059275	488.829493780421	309.454457671065	612.630319973298	0	0	0	NA	NA
1284	star	12	0.9	0.9	correlated	0.5	0	15	0.992317845748582	0.654586879723885	572.57016320195	381.546653205854	938.805997707329	0	0	0	NA	NA
1285	star	12	0.9	0.3	hub	0.5	0	15	0.91022556186623	0.568343452353511	556.676542909606	364.265512897027	866.392323057926	0	0	0	NA	NA
1286	star	12	0.9	0.6	hub	0.5	15	0	NA	NA	0	0	0	0	0	0	NA	NA
1287	star	12	0.9	0.9	hub	0.5	15	0	NA	NA	0	0	0	0	0	0	NA	NA
1288	star	12	0.9	0.3	random	0.9	0	0	0.875442878318985	0.55426625342037	617.069101731667	391.883959404216	741.872084729772	188.905637257687	332.322109034025	105.269327945678	1.25818332130517	0.408928483130972
1289	star	12	0.9	0.6	random	0.9	15	0	NA	NA	0	0	0	0	0	0	NA	NA
1290	star	12	0.9	0.9	random	0.9	0	10	0.969782951142469	0.632366398906913	356.417803155384	236.69175103681	534.329721316277	0	0	0	NA	NA
1291	star	12	0.9	0.3	correlated	0.9	15	0	NA	NA	0	0	0	0	0	0	NA	NA
1292	star	12	0.9	0.6	correlated	0.9	0	13	0.86940906326417	0.548371278046025	518.222350164665	348.126398693936	683.599225180575	0	0	0	NA	NA
1293	star	12	0.9	0.9	correlated	0.9	0	15	0.980217948177255	0.645413620101491	410.393428904235	227.454196510605	615.382786648889	0	0	0	NA	NA
1294	star	12	0.9	0.3	hub	0.9	0	15	0.925501480263858	0.608647732793269	477.878567985211	403.861240643492	622.641656621982	0	0	0	NA	NA
1295	star	12	0.9	0.6	hub	0.9	0	15	1.09525739861586	0.72384387955165	443.56861156714	343.737110808815	647.874801142067	0	0	0	NA	NA
1296	star	12	0.9	0.9	hub	0.9	0	14	1.11311942601076	0.732372219206134	553.174466634018	460.776442695358	684.684416029692	0	0	0	NA	NA
1297	star	13	0	0.3	random	0.1	0	0	0.381121679117886	0.123890073248132	2358.82011934083	1970.73381641177	2935.45445265355	2455.19102197634	2986.4922190724	1889.90973615638	0.310663429613189	0.152560625365756
1298	star	13	0	0.6	random	0.1	0	1	0.359006652906297	0.0862995418593233	2403.74714894914	2064.79448730022	2838.31795830217	2354.37778388673	2585.82919852009	2125.85689524976	0.30494233131625	0.0751357188813989
1299	star	13	0	0.9	random	0.1	0	1	0.377339798081272	0.106559949436177	2373.48507942423	2021.92551585228	3047.23277653286	2116.18315456986	2462.69901283128	1774.40589688494	0.32402972420202	0.114072700162961
1300	star	13	0	0.3	correlated	0.1	0	1	0.376878794227058	0.0909606936480398	2555.19267233391	2138.33852279488	2757.865063801	2193.57481789945	2562.2087249634	1936.45627573246	0.330297504511446	0.0913747845491346
1301	star	13	0	0.6	correlated	0.1	0	1	0.3966647276688	0.102539478958006	2589.32885388905	2293.5219345035	3055.12189053659	2222.1964599693	2554.69312927784	1983.15011063433	0.311846517254496	0.0841325910043874
1302	star	13	0	0.9	correlated	0.1	0	1	0.387441206322569	0.113331052277137	2629.59513155807	2280.0045841955	2905.37470512944	2147.19652432545	2492.70569784974	1976.5164272054	0.345808077321426	0.0683967367504466
1303	star	13	0	0.3	hub	0.1	0	0	0.374458954250153	0.107144238562447	2306.1569733099	2122.88078625893	2539.19552472293	2569.2622435196	2994.85692395411	2223.72802187196	0.337183684336178	0.0937505177564992
1304	star	13	0	0.6	hub	0.1	0	1	0.381933933343629	0.0891373992861451	2577.27251284542	2205.99373576776	3000.09532805116	2228.59545072777	2734.74635632878	1753.15663940213	0.390208196522175	0.149122431720461
1305	star	13	0	0.9	hub	0.1	0	1	0.396285643368498	0.0973347438957648	2442.97968545033	1970.39406614989	2819.67353434822	2314.24974789535	2570.99644683206	2134.29335131416	0.339684954544821	0.060985906686112
1306	star	13	0	0.3	random	0.5	0	0	0.377924980943563	0.0976579382198963	2205.65377376044	1851.62910401917	2584.10999236594	2548.32119092984	2815.20622921923	2143.98439766767	0.375182736352309	0.0822808483742803
1307	star	13	0	0.6	random	0.5	0	7	0.392638781515471	0.124943974836002	2539.3345498437	2147.68335508677	2823.51117300443	1119.62371583485	1376.17988813291	957.391938835034	0.32546031079926	0.118535372067277
1308	star	13	0	0.9	random	0.5	0	7	0.383324622733335	0.10686937537446	2518.76580279107	2162.20421728742	2820.56813057806	1337.84753020139	1510.29390503725	1149.65801266247	0.318204335677002	0.096918223079279
1309	star	13	0	0.3	correlated	0.5	0	0	0.390610658734687	0.104864896652173	2575.04624997594	2311.75420142073	2878.63170853833	2211.98202393905	2463.37583315576	2051.90751263721	0.290683028957547	0.0672538966138669
1310	star	13	0	0.6	correlated	0.5	0	7	0.39878107928911	0.107574765439386	2140.50262046385	1832.66029148302	2672.39147310745	1282.74196015872	1614.63051256724	1066.20463956374	0.266714226937577	0.123988872754642
1311	star	13	0	0.9	correlated	0.5	0	7	0.376827881339158	0.103402389723183	2463.03523005053	2111.77463364595	3098.05105543858	1222.68063288308	1525.31688163356	983.50921499672	0.344916047313135	0.132699608055092
1312	star	13	0	0.3	hub	0.5	0	1	0.394540404303236	0.130764895592552	2561.23196687457	2137.44221464266	2991.78407505492	2210.71113465204	2815.88829134504	1747.37161326609	0.310562214009222	0.150326821845891
1313	star	13	0	0.6	hub	0.5	0	7	0.368995577963982	0.0942250030084556	2264.33874677787	2071.6618444565	2387.40973795353	1093.78188911411	1295.28512848637	902.592954368825	0.346724036462815	0.106485580610907
1314	star	13	0	0.9	hub	0.5	0	7	0.377964438924961	0.0820184010790677	2418.81586755801	2201.26192161244	2697.39518895554	1254.79632402301	1559.25157576418	1016.73129561674	0.385809862001877	0.13713674685214
1315	star	13	0	0.3	random	0.9	0	0	0.39139376997394	0.0849825002886044	2545.70606971064	2245.91138877422	2792.09454471022	2560.14509002185	3144.9367249206	2265.84659710281	0.362693723320869	0.0976503667254377
1316	star	13	0	0.6	random	0.9	0	13	0.384883606483518	0.103411879661801	2624.16491426731	2383.11530246008	2872.91926455601	338.07206568574	436.877828139224	251.594730581147	0.233398286873792	0.151820947189227
1317	star	13	0	0.9	random	0.9	0	13	0.373181359491095	0.107743291229511	2270.68743080437	1971.12019434728	2502.38787502089	277.14607765744	439.777975169679	202.3131039869	0.32239261001131	0.274937976985633
1318	star	13	0	0.3	correlated	0.9	0	0	0.366881698362921	0.0788011932031763	2368.80570108733	2073.75014408498	2743.8830849338	2508.21307121212	3041.15166217223	2177.89123807253	0.358693858240153	0.108550740305615
1319	star	13	0	0.6	correlated	0.9	0	13	0.378115536331781	0.105422829836016	2471.02712592344	2000.4097466828	2733.23686321124	383.45804064139	607.771029200417	245.356612639831	0.39644130688044	0.326209677008657
1320	star	13	0	0.9	correlated	0.9	0	13	0.372742550562514	0.095675877547058	2342.92493646829	2059.16599763961	2607.60055227171	300.204203173935	356.430281661637	224.600932109266	0.234308077476137	0.151192070333581
1321	star	13	0	0.3	hub	0.9	0	0	0.368169582337659	0.0829779085277649	2592.22502000519	2428.96019556207	2760.95946724933	2344.95469653377	2612.07128475345	2049.18198297702	0.341899026137915	0.0839060803333183
1322	star	13	0	0.6	hub	0.9	0	13	0.391000939483568	0.118711557476289	2302.11242743344	1872.87165358962	2862.37381710158	327.188059759507	469.484168863525	256.124783604569	0.312936639240782	0.185742656190625
1323	star	13	0	0.9	hub	0.9	0	13	0.365198126015044	0.0900397272788531	2352.2174212439	1982.18993005793	2544.65287145158	337.657750134407	556.52747518341	184.704219929912	0.36109452990475	0.32121162823435
1324	star	13	0.3	0.3	random	0.1	0	0	0.482219393216859	0.200519714150752	1242.21949140784	1086.60809260147	1471.49221392167	1261.47807936801	1545.50769239901	1163.78504182921	0.366927669046485	0.0904572355280544
1325	star	13	0.3	0.6	random	0.1	0	0	0.471906926395925	0.1784601538352	1258.33670940524	1105.79163155023	1499.2139940309	1379.95676529467	1756.53194534757	1075.04166801948	0.377854122562348	0.182277213402623
1326	star	13	0.3	0.9	random	0.1	0	0	0.461482221303373	0.160030118620605	1503.04768860045	1333.4281004276	1667.80264934093	1313.26163200583	1482.20485759907	1154.03424478286	0.320074252445228	0.0917804759146685
1327	star	13	0.3	0.3	correlated	0.1	0	0	0.486057726214027	0.186422704977487	1321.03263160159	1124.13016407905	1512.39824151567	1194.57374350599	1577.17091102447	973.074253288268	0.41344472759877	0.136536566172133
1328	star	13	0.3	0.6	correlated	0.1	0	0	0.466677239143296	0.197253473470333	1452.79881291256	1214.51894625674	1691.38801596568	1273.03169782106	1451.18076650911	1110.93887494797	0.312620625877061	0.0904145282439794
1329	star	13	0.3	0.9	correlated	0.1	0	0	0.48218303241739	0.203108029095167	1451.93417704339	1249.83792826248	1779.40711636788	1215.56439164273	1436.14483341218	968.674991329494	0.308250137084798	0.0943576227465593
1330	star	13	0.3	0.3	hub	0.1	0	0	0.493659140339652	0.213564170066624	1459.41658335795	1221.85963854042	1850.45849583954	1393.28293759665	1567.69175100727	1251.42578995606	0.347903768365222	0.0842942027133851
1331	star	13	0.3	0.6	hub	0.1	0	0	0.470793129974217	0.174092400673643	1437.95583058557	1199.0720548661	1597.20628644357	1328.72689562967	1541.65696812558	1192.67410671561	0.309731241983836	0.071901309877671
1332	star	13	0.3	0.9	hub	0.1	0	0	0.465959226274313	0.166237100093025	1359.61305361582	1046.89032422629	1759.7528579977	1465.02898599828	1619.21388836151	1323.23416510912	0.284990477652083	0.0608481800293863
1333	star	13	0.3	0.3	random	0.5	0	0	0.478917477790525	0.175437050498698	1301.99289963141	1136.82949671517	1448.39044970826	1293.55974476031	1413.93364102948	1203.46712522886	0.29423492302361	0.0553082330053634
1334	star	13	0.3	0.6	random	0.5	0	0	0.492202796859552	0.202467369425155	1319.87477093216	1135.79091150317	1644.55890834154	1394.02385317869	1547.96426384339	1115.93292168028	0.380063151732284	0.0953696771230591
1335	star	13	0.3	0.9	random	0.5	0	0	0.482893564955055	0.191878035599501	1510.37440743955	1260.95039392018	1887.63002633035	1072.00769698772	1468.75459126722	890.499478850362	0.449756538593529	0.182575941830666
1336	star	13	0.3	0.3	correlated	0.5	0	0	0.494889606002269	0.18326067409885	1407.87083286545	1273.21415614657	1600.51819835767	1501.1861184929	1789.33144305142	1268.69519960427	0.294234413526874	0.0945753518078919
1337	star	13	0.3	0.6	correlated	0.5	0	0	0.465187876307947	0.198966236741862	1269.71637024832	1085.78010716601	1484.21433166115	1221.89386084873	1373.73437890227	879.322632865627	0.381304542742344	0.117006208815876
1338	star	13	0.3	0.9	correlated	0.5	0	0	0.53174111758035	0.220692828079216	1274.60706760585	1034.35913282496	1614.80315631087	1401.27480462582	1697.53400867426	1218.8138401241	0.401045001448023	0.0984580970258676
1339	star	13	0.3	0.3	hub	0.5	0	0	0.425700875421063	0.141679698168948	1460.49566275646	1305.96947988669	1634.77873429075	1544.76071319126	1729.20292879018	1202.15238430361	0.386266431954271	0.110174357704231
1340	star	13	0.3	0.6	hub	0.5	0	0	0.542929088776523	0.240968126995817	1332.98084936681	1218.00176590661	1508.7027695999	1505.02186679406	1855.09187755713	1330.07421173098	0.373461505349569	0.0982652988573382
1341	star	13	0.3	0.9	hub	0.5	0	0	0.464196395527662	0.185894491258191	1260.11494581181	1143.07092421049	1464.61234564131	1206.63188996243	1352.76391790141	1084.05411079413	0.341312188603853	0.0725399863952495
1342	star	13	0.3	0.3	random	0.9	0	0	0.458351782988064	0.172114940896297	1350.98836285038	1102.88890675368	1526.60639876485	1412.91528423864	1711.57680276886	1194.46376792928	0.362751928412819	0.138026837034141
1343	star	13	0.3	0.6	random	0.9	0	3	0.493460911014154	0.215295153144848	1261.76202937632	1063.73188133256	1488.54338819173	418.929290614506	564.459489041697	302.343580522149	1.68337977700924	0.196044319144504
1344	star	13	0.3	0.9	random	0.9	0	0	0.493450887573713	0.196617988997432	1177.53889436378	1040.51962911602	1358.46885149931	644.705616853825	901.650668337549	392.592789448048	1.06554282580138	0.249744945551103
1345	star	13	0.3	0.3	correlated	0.9	0	0	0.46418243472893	0.184180247944922	1439.88970326433	1300.35231391946	1577.87617078335	1324.78286716307	1437.45627257427	1156.06641369923	0.312554883731317	0.0646531698476439
1346	star	13	0.3	0.6	correlated	0.9	0	2	0.490704963198175	0.171990323325971	1313.76558647175	1110.89210756671	1699.57782119641	468.162329514276	733.711713050709	252.578859389187	1.32380697449257	0.348271641649107
1347	star	13	0.3	0.9	correlated	0.9	0	2	0.48429993062775	0.203075336838619	1292.96183553784	1136.45737860977	1521.26320491161	671.939226546011	1038.65120540662	265.945078498111	1.03108976829675	0.421301422412692
1348	star	13	0.3	0.3	hub	0.9	0	1	0.469449700309832	0.198263194658643	1469.83078982566	1196.15234210949	1702.67994766749	906.17820521744	1071.21973735025	777.463166317009	0.680585352714405	0.107917145893269
1349	star	13	0.3	0.6	hub	0.9	0	0	0.49048755174564	0.208364128657932	1328.64917432472	1182.09697211961	1547.52370437934	1108.70188293502	1340.5244468969	1004.24942961482	0.360369910804783	0.113862162673874
1350	star	13	0.3	0.9	hub	0.9	0	11	0.497890990484253	0.21296626093552	1450.24495631902	1219.80612352881	1754.57486597455	258.900019212239	326.32303258977	201.432562790889	0.305317875080346	0.163482597327007
1351	star	13	0.6	0.3	random	0.1	0	0	0.666053097595225	0.422700948386576	731.264018217014	595.724556771535	872.387791931289	789.034199655949	954.440460802454	645.436462415947	0.404894484855102	0.117622875926063
1352	star	13	0.6	0.6	random	0.1	0	0	0.699754675519053	0.444853893788772	661.88778318365	585.919448726907	749.660795956111	726.67343984165	849.174268882097	550.713991241566	0.350341383658391	0.168033275301753
1353	star	13	0.6	0.9	random	0.1	0	0	0.651214558396616	0.385205770300021	675.191303363748	543.957874915692	855.312443169391	743.390970861097	987.203894911722	615.492760804593	0.389847583286718	0.168390016306061
1354	star	13	0.6	0.3	correlated	0.1	0	0	0.615851197400086	0.382778589076164	642.883773895209	485.2093767673	762.765123333177	674.930510839269	757.444613696238	581.592718785723	0.366095008792389	0.0921444312466308
1355	star	13	0.6	0.6	correlated	0.1	0	15	0.653534627138147	0.386463702195543	663.84138117234	534.080678039312	760.200431790084	0	0	0	NA	NA
1356	star	13	0.6	0.9	correlated	0.1	0	15	0.661953559210129	0.421293671468853	650.376680322511	580.418667630752	726.259658749542	0	0	0	NA	NA
1357	star	13	0.6	0.3	hub	0.1	0	0	0.639292232347144	0.402076094193484	737.052881142193	530.119569621339	1073.06635169951	738.782895720686	977.992826349311	631.116672496293	0.348666539318022	0.163010612230692
1358	star	13	0.6	0.6	hub	0.1	0	0	0.623529555122357	0.370544347417138	809.512926865237	675.235844775359	991.590009272897	820.911289394612	945.262753798971	708.105193261292	0.322071921463484	0.0919302993868233
1359	star	13	0.6	0.9	hub	0.1	0	15	0.639433743545467	0.401432875453251	638.283136472675	503.360627457101	707.019644835461	0	0	0	NA	NA
1360	star	13	0.6	0.3	random	0.5	0	0	0.670341835939256	0.431284334282954	679.617262519449	560.005922979688	751.024263717256	678.522660286963	786.141728589538	594.29268353186	0.298366067070356	0.0992862627624195
1361	star	13	0.6	0.6	random	0.5	0	0	0.639181511903864	0.384426049656672	654.273488188593	473.479062945558	782.637887839856	673.615359192454	802.969409836516	550.248473021942	0.315923073571939	0.111085290035239
1362	star	13	0.6	0.9	random	0.5	0	0	0.630839952896794	0.396247142928114	731.095343054436	571.533694576297	847.281643547652	754.622514110008	935.427804311813	609.461290523402	0.349772783749537	0.143307289506761
1363	star	13	0.6	0.3	correlated	0.5	0	0	0.734619222914948	0.469687663937974	744.123151047488	546.494435332335	887.417498852892	632.417773694395	717.103989590563	539.02163557024	0.376276781152738	0.0968065992945127
1364	star	13	0.6	0.6	correlated	0.5	0	15	0.615159969566017	0.363928822165188	854.064244311023	675.060820728363	1082.15319584823	0	0	0	NA	NA
1365	star	13	0.6	0.9	correlated	0.5	0	15	0.665684957237646	0.408382128608638	687.603619480642	581.087123048008	798.751329971062	0	0	0	NA	NA
1366	star	13	0.6	0.3	hub	0.5	0	0	0.678197507113712	0.420610863137075	743.20110454891	548.490846835484	832.585805492686	724.549294435032	1008.16498950382	568.927490680877	0.392270466718048	0.191849071748489
1367	star	13	0.6	0.6	hub	0.5	0	0	0.673964285634143	0.433419567279295	687.961638971799	582.910566382356	809.113037131518	726.744152839083	905.788571883006	608.950333410447	0.350280502776522	0.139843128396999
1368	star	13	0.6	0.9	hub	0.5	0	15	0.674995135686947	0.420404660369056	751.640062174872	650.924481059819	885.338766868918	0	0	0	NA	NA
1369	star	13	0.6	0.3	random	0.9	0	14	0.672845496799866	0.4279320261966	678.978978174388	477.104945345617	885.97559774137	0	0	0	NA	NA
1370	star	13	0.6	0.6	random	0.9	0	15	0.674852557533291	0.413686231825385	748.475142596593	577.845777946944	940.462664506515	0	0	0	NA	NA
1371	star	13	0.6	0.9	random	0.9	0	15	0.647111999913641	0.401494298480048	703.30683419476	550.374778697256	867.191856865647	0	0	0	NA	NA
1372	star	13	0.6	0.3	correlated	0.9	0	0	0.643929628325371	0.383696345937063	693.590412928659	654.169798864799	768.685574747156	820.478870640586	976.662820645248	593.88705640686	0.376552072131511	0.173300512688125
1373	star	13	0.6	0.6	correlated	0.9	0	15	0.667761065744976	0.425992715775898	630.451658679022	513.209832310124	801.252244501229	0	0	0	NA	NA
1374	star	13	0.6	0.9	correlated	0.9	0	15	0.667786512991912	0.411580874785701	720.223246823819	628.834274254077	882.258942240858	0	0	0	NA	NA
1375	star	13	0.6	0.3	hub	0.9	0	15	0.669540683318753	0.432348262616395	707.142749515214	553.974344470827	919.754735081305	0	0	0	NA	NA
1376	star	13	0.6	0.6	hub	0.9	0	15	0.678469117576939	0.442743343462231	915.79636971557	584.667087143433	1749.10484940427	0	0	0	NA	NA
1377	star	13	0.6	0.9	hub	0.9	0	14	0.645860811395944	0.390009990366689	672.768308605958	551.147274167535	822.014229919861	0	0	0	NA	NA
1378	star	13	0.9	0.3	random	0.1	0	0	0.892880939872138	0.559240355155687	505.903093881839	337.424003765132	725.678800340652	479.495410327626	589.661760422148	322.411978112638	0.412319660799443	0.188904964382002
1379	star	13	0.9	0.6	random	0.1	0	0	1.03700852666475	0.666125845030777	536.440973635837	291.393951371126	836.986506094122	566.439356980902	636.493814106899	505.75539508608	0.339270723349246	0.0929998190558909
1380	star	13	0.9	0.9	random	0.1	0	0	1.02211488754819	0.67665572044337	633.253748301194	442.025027627071	977.073881417326	590.554089788901	800.24803246933	463.051943099154	0.37253061722498	0.185420813408934
1381	star	13	0.9	0.3	correlated	0.1	0	0	0.954214456029527	0.618336167195387	585.406703293926	457.067664488985	664.245977932672	484.814921637769	640.949760655258	349.642837843931	0.391816926484306	0.21015174127584
1382	star	13	0.9	0.6	correlated	0.1	0	15	0.821081862299039	0.509852806585398	533.20301966671	372.465050738601	697.07730234092	0	0	0	NA	NA
1383	star	13	0.9	0.9	correlated	0.1	0	15	1.06271423532118	0.710842514302243	518.690710164013	351.577698391143	731.102680312031	0	0	0	NA	NA
1384	star	13	0.9	0.3	hub	0.1	0	0	0.882576612224305	0.576982178213152	504.541594502074	427.727940684191	619.940719260769	579.473618226986	722.517956238637	486.168578485712	0.330309290199298	0.130767377026565
1385	star	13	0.9	0.6	hub	0.1	0	15	0.861377773207878	0.528370585510957	535.977437322071	415.527585170862	739.979109747656	0	0	0	NA	NA
1386	star	13	0.9	0.9	hub	0.1	0	15	0.963703201401443	0.622593633990686	518.896129447305	256.240906012835	653.213111497762	0	0	0	NA	NA
1387	star	13	0.9	0.3	random	0.5	0	0	0.925008830104699	0.593169188271922	580.873025122299	420.389044089578	863.192085945441	696.284767118502	930.607226157542	518.579740156651	0.389925576957234	0.173439892160658
1388	star	13	0.9	0.6	random	0.5	0	15	0.96915673860453	0.62209755246363	577.984743995948	393.312432736015	784.469054243516	0	0	0	NA	NA
1389	star	13	0.9	0.9	random	0.5	0	15	0.971767213927583	0.662740500327782	554.561833447826	333.065336271999	859.287238030539	0	0	0	NA	NA
1390	star	13	0.9	0.3	correlated	0.5	0	0	0.899852811847634	0.581349599130236	537.274775075665	413.194731629322	744.273060279068	506.369506637588	624.640483571493	400.748559457816	0.36373472769684	0.152933106325216
1391	star	13	0.9	0.6	correlated	0.5	0	15	0.843591896480758	0.54064221713289	550.20560854276	431.915265592961	991.987551157711	0	0	0	NA	NA
1392	star	13	0.9	0.9	correlated	0.5	0	15	0.920959356945469	0.608592940085098	653.5486617387	459.573210295328	858.158166356543	0	0	0	NA	NA
1393	star	13	0.9	0.3	hub	0.5	0	0	0.880076830928857	0.567583509946708	593.347359914922	417.746373762147	754.447903598129	496.395291843757	744.472107044989	397.880219721243	0.411913101026314	0.226786517449778
1394	star	13	0.9	0.6	hub	0.5	0	15	1.25055014695164	0.844369798109144	666.250638130032	441.887484373903	1143.15112821915	0	0	0	NA	NA
1395	star	13	0.9	0.9	hub	0.5	0	15	0.839831907520934	0.524772855971807	563.792427775647	407.370177499965	754.469861597408	0	0	0	NA	NA
1396	star	13	0.9	0.3	random	0.9	0	15	0.9994391879707	0.641974578418475	458.784631137373	287.984316777332	591.944158395946	0	0	0	NA	NA
1397	star	13	0.9	0.6	random	0.9	0	15	0.964695635424336	0.63845632233948	479.685275053888	376.692902735553	721.413626625447	0	0	0	NA	NA
1398	star	13	0.9	0.9	random	0.9	15	0	NA	NA	0	0	0	0	0	0	NA	NA
1399	star	13	0.9	0.3	correlated	0.9	15	0	NA	NA	0	0	0	0	0	0	NA	NA
1400	star	13	0.9	0.6	correlated	0.9	0	15	0.913762552427725	0.594681041011275	547.518174090162	379.660060407376	714.820048526342	0	0	0	NA	NA
1401	star	13	0.9	0.9	correlated	0.9	0	15	0.86845681013274	0.552580431338731	539.767795154138	357.530038383738	729.315054467561	0	0	0	NA	NA
1402	star	13	0.9	0.3	hub	0.9	0	15	0.906430017143502	0.563701831350882	575.703109292438	331.366097079266	861.949695606909	0	0	0	NA	NA
1403	star	13	0.9	0.6	hub	0.9	0	15	0.919449122877853	0.593292123812489	573.799213509825	430.609212021049	694.184502949874	0	0	0	NA	NA
1404	star	13	0.9	0.9	hub	0.9	0	15	0.881784226936422	0.582304700290435	572.435079623805	390.386733575033	770.565429763264	0	0	0	NA	NA
1405	star	14	0	0.3	random	0.1	0	0	0.38549317099676	0.103786727782279	2477.57211837482	2108.57277871026	2896.71907166868	2470.76864573694	3111.96417351942	2064.11909163773	0.338287309650068	0.123636329786857
1406	star	14	0	0.6	random	0.1	0	1	0.363320725515676	0.0964121609343046	2272.23233142391	2008.70872742005	2499.33129567952	2139.58702748216	2718.94789926431	1916.52950037589	0.381274473419957	0.127610703312587
1407	star	14	0	0.9	random	0.1	0	1	0.369841320795366	0.0710986880735685	2517.64527236241	2294.61442975961	2734.91849951376	2142.63325263278	2579.3928093652	1807.76945178993	0.321845818216754	0.114495098144015
1408	star	14	0	0.3	correlated	0.1	0	0	0.36856151444245	0.0969587363015096	2410.40382680232	2208.88773004689	2785.01680345128	2438.74756254237	3088.07774820535	2133.4176671371	0.349648705861871	0.119907879530952
1409	star	14	0	0.6	correlated	0.1	0	1	0.360492799274541	0.0979213082070051	2625.47350199665	2297.65909597127	2951.84217893934	2196.23069848651	2523.84559160849	1847.96974688834	0.308959344032598	0.0882503360713126
1410	star	14	0	0.9	correlated	0.1	0	1	0.376051966983798	0.109114456557862	2527.29776402399	2254.42606601696	2702.01435152209	2229.33239847226	2738.15926564758	1938.86538979116	0.330470559151739	0.111773602128535
1411	star	14	0	0.3	hub	0.1	0	0	0.38881887187996	0.0794665455797527	2444.37180581622	2232.02755059748	2813.25751722848	2427.8489095443	2935.83102715696	2096.27912229098	0.326720272816888	0.108769012234954
1412	star	14	0	0.6	hub	0.1	0	1	0.378298448359429	0.110462092208331	2324.0306364372	1950.70112526727	2643.97347932125	2274.56366251682	2645.40721331374	1856.28741786912	0.346182569651748	0.096605144610273
1413	star	14	0	0.9	hub	0.1	0	1	0.3812936573256	0.113010755113123	2522.62410089431	2141.88683123042	2942.1409292208	2338.74966166149	2573.277335728	2087.87891221965	0.32175721450655	0.0731159579161197
1414	star	14	0	0.3	random	0.5	0	0	0.383933346889837	0.0800989360625371	2235.52803256432	1991.14899563245	2612.07995830923	2303.99226423951	2768.47575973931	2028.32175655629	0.359892863132423	0.0942022684847283
1415	star	14	0	0.6	random	0.5	0	7	0.399505261707282	0.0986707855453573	2364.60769544978	2030.63779923666	2736.49399292766	1368.02720326588	1580.22463035549	1142.35558349585	0.291497162674099	0.105330420855218
1416	star	14	0	0.9	random	0.5	0	7	0.384180148236908	0.112611770277331	2594.68489213253	2253.49158279025	3209.01513853951	1252.73859880953	1416.54331527329	1060.7113602413	0.310333631311993	0.0828138008178175
1417	star	14	0	0.3	correlated	0.5	0	0	0.384212100861447	0.0951480706046396	2281.52238011153	1925.19473348322	2792.54635081534	2472.00835012129	2738.66135620727	2140.57008833984	0.316509279389372	0.0660056187119283
1418	star	14	0	0.6	correlated	0.5	0	7	0.388695635843349	0.0981714735728197	2449.62556630906	2060.29495216346	2710.02329154476	1301.43662214165	1724.43362673658	1000.1732473401	0.311507676100662	0.182997998578169
1419	star	14	0	0.9	correlated	0.5	0	7	0.387032561907034	0.103105795559049	2551.47630901172	2285.95399301635	2807.77489344133	1409.42929674498	1667.07385488404	1231.66523875395	0.343027868397763	0.10058086142594
1420	star	14	0	0.3	hub	0.5	0	1	0.373456453142205	0.0934468200413546	2380.20069296517	2048.32486745403	2835.3313823091	2137.173776864	2376.21574365322	1824.70739631788	0.379184730738351	0.0780772732438906
1421	star	14	0	0.6	hub	0.5	0	7	0.392657494408869	0.108516787778613	2492.01208073761	1995.72876038521	3027.52897861066	1208.44674655638	1587.34213940546	822.9679904859	0.364565281514784	0.2098016408789
1422	star	14	0	0.9	hub	0.5	0	7	0.370024353649314	0.0821207971459628	2479.55875259283	2295.93306522279	2635.13441674495	1326.87771008084	1512.01548767532	1198.92278955964	0.314303659140809	0.0706874490080511
1423	star	14	0	0.3	random	0.9	0	0	0.387854209606209	0.0880475111364875	2372.18809179635	2105.80311988933	2550.72304236651	2307.78282746675	2530.55349495847	2064.60376413293	0.418358303386872	0.0701881584599237
1424	star	14	0	0.6	random	0.9	0	13	0.395058788380817	0.111431677366471	2448.12488598513	1999.99255207086	2866.37820541298	385.087264292075	520.771142544008	255.42972315538	0.245962948384739	0.211397115977507
1425	star	14	0	0.9	random	0.9	0	13	0.373290525049081	0.0997873976768299	2246.04491692213	1981.81512392007	2635.05378795807	296.268509281113	414.86637346643	186.294443312509	0.34570628961533	0.234532840004215
1426	star	14	0	0.3	correlated	0.9	0	1	0.38857281931888	0.101887709122472	2251.39234800753	2103.82813114031	2429.96700028137	2082.79043580754	2238.10418630203	1826.82234020992	0.361090329052061	0.0664793180022579
1427	star	14	0	0.6	correlated	0.9	0	13	0.3717081854842	0.0973014571052178	2453.15055321138	2235.81742801	2590.84717227515	359.177110134372	474.963655256312	229.055755318315	0.349616731229135	0.229978488507611
1428	star	14	0	0.9	correlated	0.9	0	13	0.372682000226566	0.102116268707503	2421.85544931014	2125.662159161	2642.00105132074	367.862298726529	587.672520548456	211.530594745923	0.394185288472073	0.332219284961098
1429	star	14	0	0.3	hub	0.9	0	0	0.385749578258667	0.0991550188843661	2466.18265674153	2167.25657011071	2790.01941653369	2540.63272823911	2997.89056804449	2157.42139275493	0.298050705210308	0.101643611371856
1430	star	14	0	0.6	hub	0.9	0	13	0.379557951548644	0.103655225622767	2498.56765809122	2084.93712548822	2915.72780946874	385.295911310898	550.714202969859	298.201333428913	0.308268898155986	0.193258370286955
1431	star	14	0	0.9	hub	0.9	0	13	0.378512152476118	0.114338742080506	2470.92117765688	2030.78719978283	2853.5573229744	424.505974514053	542.218992155015	323.307324423964	0.311821319788012	0.173461308845116
1432	star	14	0.3	0.3	random	0.1	0	0	0.450359526462449	0.135405046481001	1438.88672074061	1272.61718533302	1592.23447597748	1473.19775976851	1698.18144057751	1303.01626354679	0.326431697552261	0.0989016400389431
1433	star	14	0.3	0.6	random	0.1	0	0	0.473404673928007	0.177758896525701	1290.00087018399	1095.8469495153	1510.76389890183	1318.30007532846	1447.65563333456	1211.20556733135	0.311106938721799	0.0628187585645402
1434	star	14	0.3	0.9	random	0.1	0	0	0.46671727956971	0.161085438546589	1390.18867311564	1150.07166174833	1541.35901687867	1331.43750669261	1624.22693494076	1074.12876515683	0.418073072475104	0.136933912127564
1435	star	14	0.3	0.3	correlated	0.1	0	0	0.449973394916777	0.146619106872608	1494.55534251606	1207.22780597455	1808.73546368453	1191.4470032532	1333.80096035859	1028.60264256087	0.340149951703533	0.0788879924843556
1436	star	14	0.3	0.6	correlated	0.1	0	0	0.4944272195882	0.172700718015487	1235.73677654631	1037.54968388473	1474.96906186563	1330.1145293463	1528.47593364849	1113.68052118913	0.397413992244159	0.109181362772244
1437	star	14	0.3	0.9	correlated	0.1	0	0	0.486409620743687	0.173668221936456	1494.44451796358	1197.76722752767	1748.02867624075	1149.99979658267	1436.56020818158	923.996172656247	0.319575132011499	0.13938035781231
1438	star	14	0.3	0.3	hub	0.1	0	0	0.482563420426631	0.157753994841103	1476.36916105042	1308.20783081603	1687.62022870621	1146.0449627667	1268.25643297464	1069.7781359909	0.343255682794197	0.0527008872553297
1439	star	14	0.3	0.6	hub	0.1	0	0	0.463463252790281	0.176705796851325	1359.20756744376	1189.47851386361	1589.2122158576	1208.15541439597	1403.25253295399	1088.13573095901	0.334871667016605	0.0762222629478357
1440	star	14	0.3	0.9	hub	0.1	0	0	0.523280366618131	0.212616914368476	1246.72542640026	1114.24888864191	1428.91726513032	1268.66127068718	1624.90291646497	996.971722003294	0.346790299998863	0.140980335555226
1441	star	14	0.3	0.3	random	0.5	0	0	0.462311994168637	0.155908219714277	1346.39778792323	1132.47833203086	1456.13043522807	1251.59871931718	1384.02642918498	1090.53541332416	0.379343508523755	0.078332709998026
1442	star	14	0.3	0.6	random	0.5	0	0	0.474627417258175	0.190901513118584	1239.4257917305	1040.96647457179	1388.53027927574	1225.36022908839	1409.90551944197	1015.37084657262	0.363794855298105	0.0905138341626447
1443	star	14	0.3	0.9	random	0.5	0	0	0.445931553880792	0.157796829281911	1414.02983371657	1248.59034085301	1656.66937282014	1312.05635493822	1484.62671659102	1083.62352325934	0.356522783426313	0.0925810868347709
1444	star	14	0.3	0.3	correlated	0.5	0	0	0.481772609965253	0.212112021787809	1216.99439800044	1024.96950113759	1321.29187621439	1241.06926181026	1370.68442260665	1127.89863925873	0.328837952192508	0.0655176712231688
1445	star	14	0.3	0.6	correlated	0.5	0	0	0.477511577192864	0.186829389921212	1386.06013345819	1161.72704564675	1596.37876080719	1038.03501669793	1428.52698376976	736.86668998356	0.484459438425204	0.218121395182148
1446	star	14	0.3	0.9	correlated	0.5	0	0	0.524245291770724	0.195522268940206	1315.48276536373	1158.93854518979	1520.9054573509	1292.70410263652	1492.25351805711	1160.47185166181	0.408870061295973	0.0869059487130062
1447	star	14	0.3	0.3	hub	0.5	0	0	0.478113578791174	0.163657692954451	1247.70368158855	1085.54113821323	1408.27806831424	1452.99168562789	1556.350501427	1340.90922251977	0.28787346608835	0.0485123099299106
1448	star	14	0.3	0.6	hub	0.5	0	0	0.474222752868969	0.169176107914881	1510.86107832386	1299.14587516599	1718.15028123003	1362.43436102607	1543.64193800386	1183.60668818936	0.388282796503836	0.0882716140904641
1449	star	14	0.3	0.9	hub	0.5	0	1	0.516891358242041	0.216141093791796	1340.68203902036	1032.67100639889	1780.49188578408	1193.89419000625	1425.92733556774	1027.51876104697	0.311944763046021	0.10351808171489
1450	star	14	0.3	0.3	random	0.9	0	0	0.48699134334121	0.196524036267975	1350.81535768032	1150.32752049973	1543.55949232921	1437.87527065437	1640.05880118573	1132.07609613768	0.331726774167275	0.115660909483421
1451	star	14	0.3	0.6	random	0.9	0	0	0.47328817021486	0.182936511683656	1356.63875491017	1259.54747675732	1533.85279294951	884.358378412362	1246.59290972192	454.684775669085	0.637769906156508	0.307653238688179
1452	star	14	0.3	0.9	random	0.9	0	3	0.490465486887718	0.154755767840538	1446.8743006202	1190.32505507453	1613.58637267402	580.394040491109	838.301255351925	296.400172390987	1.03856701228237	0.309683929129903
1453	star	14	0.3	0.3	correlated	0.9	0	0	0.497054151028062	0.168608008323934	1274.47473508111	1098.59356414121	1461.6381393186	1119.04046820843	1319.9038886062	975.730603099987	0.337949612166272	0.0923901785066456
1454	star	14	0.3	0.6	correlated	0.9	0	4	0.502957579216066	0.212629967437039	1508.88093601782	1199.34031258352	1782.13738153708	456.239832225757	665.459426300954	338.92211561384	1.28537805409652	0.22550691245571
1455	star	14	0.3	0.9	correlated	0.9	0	7	0.49032630859734	0.147523755258392	1370.93296542255	1141.68562369793	1578.17498323332	370.80933270588	560.214829946684	258.29679237827	0.850948128509213	0.281436764068034
1456	star	14	0.3	0.3	hub	0.9	0	0	0.501299316893999	0.181357415408044	1434.18505507831	1245.59712593097	1730.01664885848	1103.13456936363	1323.32063489494	986.301732061097	0.344694392666663	0.0857819640211494
1457	star	14	0.3	0.6	hub	0.9	0	0	0.466017917990522	0.143759909512231	1579.93894075602	1311.88881338599	1701.40404341878	969.890892539786	1229.7304525935	712.520056201806	0.489386013177348	0.184529608223201
1458	star	14	0.3	0.9	hub	0.9	0	2	0.479537596313177	0.15160625356661	1406.43981486635	1221.45136136792	1544.59974579801	442.9167506013	766.063823067271	244.57950027861	1.12477945578733	0.399818879394183
1459	star	14	0.6	0.3	random	0.1	0	0	0.648946565961066	0.391022936084382	669.082055016056	545.67440410734	767.585302944542	619.085954939257	792.714895110904	523.845840465053	0.335774680742412	0.165593163366144
1460	star	14	0.6	0.6	random	0.1	0	0	0.651108548525277	0.415896189542386	707.703269242576	594.074566811353	762.419252554298	658.088138068278	780.116589832474	561.16263841728	0.322039152768019	0.105846476867412
1461	star	14	0.6	0.9	random	0.1	0	0	0.607830779412809	0.371293966929849	679.405039853235	566.058675100819	832.513100084382	795.055218292045	891.365631374723	633.40418134823	0.29745688319041	0.0907481272000241
1462	star	14	0.6	0.3	correlated	0.1	0	0	0.707470007514309	0.453595591993044	715.050123443058	489.053723297128	900.48396955291	682.454460309035	765.699686585002	577.50131118375	0.289684196685703	0.0884307857612776
1463	star	14	0.6	0.6	correlated	0.1	0	0	0.586512147463798	0.35626749975712	703.86149227352	543.596728159647	909.416359312383	757.239075504982	988.374291116592	646.679232553785	0.362937788856133	0.15272458367969
1464	star	14	0.6	0.9	correlated	0.1	0	15	0.682592288305124	0.430656955293483	697.870280450184	595.183871306864	792.868941314647	0	0	0	NA	NA
1465	star	14	0.6	0.3	hub	0.1	0	0	0.630285758314727	0.382924095538169	661.245473744428	506.691717019478	845.666361028704	782.213297067541	887.476463558394	695.542093452942	0.324691802161135	0.081887369734434
1466	star	14	0.6	0.6	hub	0.1	0	0	0.637254430435861	0.394638386261505	713.474422125191	624.777467627239	795.872052701861	845.248652321548	962.983002091761	783.651391766832	0.300005818202972	0.0749069545606099
1467	star	14	0.6	0.9	hub	0.1	0	15	0.621723886080959	0.381868212238765	716.431858800257	615.916160058611	772.020813992473	0	0	0	NA	NA
1468	star	14	0.6	0.3	random	0.5	0	0	0.714429459473735	0.460082127047176	740.177064568789	580.863591520995	869.967341938968	715.727035290652	834.441462417347	628.525956455016	0.307070554112145	0.105059206372081
1469	star	14	0.6	0.6	random	0.5	0	0	0.607786941627803	0.360891893477246	719.39895139892	485.213037713028	1002.54381000595	714.553230240681	968.580716508517	615.317552450949	0.384738251459016	0.191043172495159
1470	star	14	0.6	0.9	random	0.5	0	0	0.633471128168292	0.390357936388107	716.06005337363	476.600163464776	923.656662789269	649.454090657291	992.612565366936	502.323292986893	0.399256821916044	0.233512329195356
1471	star	14	0.6	0.3	correlated	0.5	0	0	0.620929394608311	0.369567859900241	657.394565187328	477.093775455627	855.740073135013	636.541063068484	743.843576455061	520.16066075424	0.308335450232604	0.109738661313997
1472	star	14	0.6	0.6	correlated	0.5	0	15	0.61684739493329	0.368969959912356	648.835557455182	514.025088132565	772.711135937282	0	0	0	NA	NA
1473	star	14	0.6	0.9	correlated	0.5	0	15	0.623674365299387	0.398974573785547	684.939424924238	569.928673505555	856.029908272401	0	0	0	NA	NA
1474	star	14	0.6	0.3	hub	0.5	0	0	0.622842921745015	0.366614225578083	745.912949191579	666.754519355162	894.725368443415	745.709906765551	928.865291359338	558.966189842638	0.373754874217686	0.156699606100173
1475	star	14	0.6	0.6	hub	0.5	0	15	0.657876369425801	0.393696937762282	747.018402203296	585.732675290333	833.728479883906	0	0	0	NA	NA
1476	star	14	0.6	0.9	hub	0.5	0	15	0.621089932343136	0.3643499791924	724.333385437273	617.541942659529	833.474440648201	0	0	0	NA	NA
1477	star	14	0.6	0.3	random	0.9	0	0	0.636168506035855	0.390093317973403	586.752750932939	381.911950631917	697.279408004638	743.95743858354	916.133579036548	617.904994925149	0.312831921503729	0.121343868102251
1478	star	14	0.6	0.6	random	0.9	0	15	0.67626462472749	0.418013443684375	663.375968483216	493.816238923633	781.174877175322	0	0	0	NA	NA
1479	star	14	0.6	0.9	random	0.9	0	15	0.664327895733122	0.409126571089079	735.357932671994	597.033275510976	830.17358452694	0	0	0	NA	NA
1480	star	14	0.6	0.3	correlated	0.9	0	0	0.630998297484944	0.396348187626866	795.543798233178	635.30460932837	1018.93147127148	687.914530979915	805.026072515397	606.492638206156	0.331928506031253	0.103890282829592
1481	star	14	0.6	0.6	correlated	0.9	0	15	0.700609418645736	0.413130774808147	677.030796343549	504.323235578433	896.850125405832	0	0	0	NA	NA
1482	star	14	0.6	0.9	correlated	0.9	0	15	0.627691916445269	0.386853166061454	692.991491926761	613.692484206297	792.581523585093	0	0	0	NA	NA
1483	star	14	0.6	0.3	hub	0.9	0	0	0.616286145237007	0.372263296142463	717.102696678059	593.465596595244	834.435049515026	617.890214054074	753.45703614974	481.675480400435	0.313381549020502	0.14304546594544
1484	star	14	0.6	0.6	hub	0.9	0	15	0.648702021707209	0.41441360625524	698.065984673025	532.638624632604	1006.78777551806	0	0	0	NA	NA
1485	star	14	0.6	0.9	hub	0.9	0	15	0.64802013403766	0.371793771222943	778.822486635082	609.090177048807	1029.43964218689	0	0	0	NA	NA
1486	star	14	0.9	0.3	random	0.1	0	0	0.825890938358145	0.518253972692692	601.252601634366	488.541239376439	876.642171878824	511.935202972857	674.417714806819	404.526617396655	0.359406704983845	0.186775444510533
1487	star	14	0.9	0.6	random	0.1	0	0	1.06376580597101	0.70393543317005	510.211265485118	384.531715233268	626.696443969808	642.299862934486	764.837780997273	464.952922689928	0.352802746005722	0.143002838148837
1488	star	14	0.9	0.9	random	0.1	0	0	0.880194755633174	0.55465044249925	566.38609624308	465.363515116761	715.03189792696	568.213800970764	836.167510987083	444.860385964456	0.427882696361474	0.229041986581667
1489	star	14	0.9	0.3	correlated	0.1	15	0	NA	NA	0	0	0	0	0	0	NA	NA
1490	star	14	0.9	0.6	correlated	0.1	0	0	0.84188521286784	0.520269824801956	633.051303285145	433.017401031904	808.760984417231	604.640898421925	963.847977567836	433.971744527536	0.447984475069797	0.291229158957083
1491	star	14	0.9	0.9	correlated	0.1	0	15	0.911698431203527	0.571700058707719	665.597573998742	561.581017643471	793.308787042461	0	0	0	NA	NA
1492	star	14	0.9	0.3	hub	0.1	0	0	0.976101518264494	0.628929108180453	566.172334740978	476.816962078346	632.434327120268	580.654371466824	767.265937685651	415.564814231341	0.414057687180124	0.207836968565891
1493	star	14	0.9	0.6	hub	0.1	0	15	0.912036707244088	0.587233605677598	499.825408175113	289.89689017803	759.24247159297	0	0	0	NA	NA
1494	star	14	0.9	0.9	hub	0.1	0	15	0.887568650249398	0.562126336228487	614.147610732731	493.947463911179	768.478783761959	0	0	0	NA	NA
1495	star	14	0.9	0.3	random	0.5	0	0	0.825438374391589	0.507245477693982	584.038824759106	403.030061123253	701.3539841706	557.551441708618	635.761903526003	383.202850522266	0.336904983490472	0.166900173854797
1496	star	14	0.9	0.6	random	0.5	0	0	0.931205561278097	0.593975717865116	446.868879668625	264.811229655341	548.673717859295	516.675367261234	760.863201627669	403.336095774155	0.420245050778084	0.206686753349459
1497	star	14	0.9	0.9	random	0.5	0	15	1.28623693104359	0.876367659200784	479.386558838419	331.763564032572	706.975886801284	0	0	0	NA	NA
1498	star	14	0.9	0.3	correlated	0.5	0	15	0.837261284485011	0.531154685117809	618.801303886342	431.82451921031	757.23818749125	0	0	0	NA	NA
1499	star	14	0.9	0.6	correlated	0.5	0	13	0.850625396390073	0.545837462930408	441.23847307356	397.703007598624	493.102201224337	0	0	0	NA	NA
1500	star	14	0.9	0.9	correlated	0.5	0	9	0.997835287454709	0.650883489945679	352.376924207298	183.51576903882	500.530838702229	0	0	0	NA	NA
1501	star	14	0.9	0.3	hub	0.5	0	14	0.832793333879017	0.51892808324907	494.1515820497	382.465725780223	651.820486277045	0	0	0	NA	NA
1502	star	14	0.9	0.6	hub	0.5	0	15	0.884335702998206	0.570284624953533	522.968273003225	406.389698311151	641.780613349588	0	0	0	NA	NA
1503	star	14	0.9	0.9	hub	0.5	0	15	0.983375177130363	0.638215880773237	403.954529568409	242.996877975163	581.899010594453	0	0	0	NA	NA
1504	star	14	0.9	0.3	random	0.9	0	15	0.858491097358342	0.534290246372987	580.795294947206	451.624956454439	674.650787630407	0	0	0	NA	NA
1505	star	14	0.9	0.6	random	0.9	0	15	0.903374967936684	0.570051878347405	560.734626812138	354.741891301668	815.91838218906	0	0	0	NA	NA
1506	star	14	0.9	0.9	random	0.9	0	15	0.777371539585543	0.468903290629372	537.680987607268	428.61506986282	693.38770707033	0	0	0	NA	NA
1507	star	14	0.9	0.3	correlated	0.9	0	15	0.899102146512358	0.579357559590055	459.049633995368	330.646819061414	585.472198104201	0	0	0	NA	NA
1508	star	14	0.9	0.6	correlated	0.9	0	14	0.892208560274822	0.572848619851335	551.03191042678	437.947028622091	697.568759034549	0	0	0	NA	NA
1509	star	14	0.9	0.9	correlated	0.9	0	15	1.10374793628849	0.729331494349118	467.416336737904	317.441968516713	647.513907440974	0	0	0	NA	NA
1510	star	14	0.9	0.3	hub	0.9	0	15	0.864633707115222	0.55007750193001	499.766583329008	382.549583142615	749.576019402309	0	0	0	NA	NA
1511	star	14	0.9	0.6	hub	0.9	0	15	0.949902467284913	0.616178239080825	642.724603554522	438.606435024593	1064.96166232568	0	0	0	NA	NA
1512	star	14	0.9	0.9	hub	0.9	0	15	0.955790467083227	0.630088113251522	607.949077432542	376.084661656078	920.365510406226	0	0	0	NA	NA
1513	star	15	0	0.3	random	0.1	0	0	0.384589876338253	0.111757650888471	2279.63361588891	2009.63358291169	2687.73392792854	2295.90585191541	2564.85181418758	2065.64229142864	0.259206156271241	0.070305285953412
1514	star	15	0	0.6	random	0.1	0	1	0.373487839927684	0.0772351474051571	2283.17443827214	2052.14170144092	2441.62681323562	2147.81907625674	2267.45267716811	1959.12547442126	0.314820361547577	0.0535585666445397
1515	star	15	0	0.9	random	0.1	0	1	0.404002268329995	0.097963967349319	2287.55359668892	1892.35240151072	2893.80033212897	2181.84119941932	2469.43031493625	1984.56503552031	0.388322226246835	0.065602010958788
1516	star	15	0	0.3	correlated	0.1	0	0	0.417472237137094	0.092506798812656	2581.15887966976	2387.79706343663	2851.15381976315	2425.61890773827	3108.57692017586	2070.98625106227	0.344844822432864	0.120836773212406
1517	star	15	0	0.6	correlated	0.1	0	1	0.369124099347263	0.0944810983599866	2556.15682843134	2086.26589814899	2980.77379410854	2346.69279346164	2650.58041587337	2046.39965879476	0.296108026912608	0.0817296074012434
1518	star	15	0	0.9	correlated	0.1	0	1	0.37689448227667	0.104617120699168	2315.26614433798	1955.89126009088	2630.26712399243	2165.79802594008	2341.88363771118	1990.53211658666	0.307885982607991	0.0566276338129491
1519	star	15	0	0.3	hub	0.1	0	0	0.362493228034221	0.098822848094339	2551.11808853265	2096.70717936495	3040.30333282854	2276.98252769111	2619.67042077217	1908.929906785	0.341823443300675	0.104485418206724
1520	star	15	0	0.6	hub	0.1	0	1	0.376268212768493	0.110582892988887	2613.61529661096	2345.96160058169	3020.81716302941	2375.86469393551	2685.30062101094	2064.67015093634	0.28477653926481	0.082653814548958
1521	star	15	0	0.9	hub	0.1	0	1	0.378827202305684	0.0994390524412734	2618.50020821009	2130.32376438834	3045.16010093152	2137.09343480551	2355.43915144238	1936.4826931109	0.314250316110233	0.0608484403334429
1522	star	15	0	0.3	random	0.5	0	0	0.365353554376996	0.102131558951351	2218.51412138106	2039.11819198168	2336.0559937627	2455.664318539	2602.69981075405	2295.92322472808	0.325763531997057	0.0455372093063771
1523	star	15	0	0.6	random	0.5	0	7	0.391231764299252	0.0979820936374743	2197.24634162768	1866.33661006113	2455.65196161077	1268.48389575712	1486.42325506398	1131.62297495448	0.335837793798685	0.0893905030737093
1524	star	15	0	0.9	random	0.5	0	7	0.382717636232534	0.104544118068089	2607.94963506414	2345.92840343107	2842.80316055537	1252.56572920323	1444.1314244204	1016.37643473515	0.331710251739115	0.107385313231389
1525	star	15	0	0.3	correlated	0.5	0	0	0.374085583577207	0.084759003603167	2400.64098209836	2103.64725362688	2549.49957038953	2468.23331744457	2852.54830586027	2226.55345462794	0.303076732490413	0.0714121132623557
1526	star	15	0	0.6	correlated	0.5	0	7	0.363400096237571	0.1008728589839	2285.49657678979	2037.40498257982	2621.61948719779	1196.30418808333	1497.0146239376	1085.41373928857	0.287762683934818	0.102546796666204
1527	star	15	0	0.9	correlated	0.5	0	7	0.371627237879545	0.100741265618759	2487.87069334006	2052.22135584829	2904.43283527514	1204.86279625888	1429.93891341901	1105.19696551331	0.289843522294946	0.0766199118678047
1528	star	15	0	0.3	hub	0.5	0	0	0.38628879642451	0.0980738132607596	2221.36013970466	1934.01699322012	2555.54697516651	2266.52896275632	3041.97364390229	1901.58798525164	0.337637475411717	0.138524722567577
1529	star	15	0	0.6	hub	0.5	0	7	0.375763224916869	0.100965205891138	2531.9594010202	2101.34022584675	2994.81381623597	1328.41601775743	1613.88542149379	1111.87784087745	0.322261023373385	0.126970133440824
1530	star	15	0	0.9	hub	0.5	0	7	0.407394622263644	0.108619258728332	2381.43398835214	1910.59524991868	2861.21041355276	1330.0473970464	1708.2658487428	1104.73884368831	0.280069001561314	0.143001679843548
1531	star	15	0	0.3	random	0.9	0	0	0.397004694934331	0.122864280251147	2471.73739303551	1895.65506344083	2818.11109385153	2510.2876267252	3006.44826748545	2071.31125534699	0.360681292391222	0.104026856589284
1532	star	15	0	0.6	random	0.9	0	13	0.394934084726234	0.106015827091691	2412.10489567513	2219.17792583452	2611.83294432217	392.425489822392	475.404982649762	270.580649148322	0.363590394267057	0.147675886849909
1533	star	15	0	0.9	random	0.9	0	13	0.383576155171447	0.105771272195972	2519.48638089193	2205.67868428641	2678.51454344473	348.979952853171	413.201104860874	245.010087822633	0.237765398232745	0.158745326738245
1534	star	15	0	0.3	correlated	0.9	0	0	0.392618289222038	0.106235255822258	2314.94745128878	2051.69259439873	2599.54096984325	2283.69355583745	2698.25694368061	1946.36309394303	0.334173191561418	0.107914466193451
1535	star	15	0	0.6	correlated	0.9	0	13	0.381671481226839	0.103326271671985	2151.79345808358	1851.34256736849	2472.69631379835	334.643406047135	458.352302538275	230.128869325955	0.254721506802833	0.220529194467097
1536	star	15	0	0.9	correlated	0.9	0	13	0.386452533280487	0.0944927232751889	2519.04770787437	2106.43388885612	2802.27892471174	264.677783617061	336.464753862401	217.751245487494	0.330107952958801	0.128234422025435
1537	star	15	0	0.3	hub	0.9	0	0	0.38434266839167	0.109431839512911	2275.21840324796	1958.07452737603	2451.93341629687	2315.55548367922	2711.43946663202	2040.74586811427	0.307747104869059	0.0962674554713374
1538	star	15	0	0.6	hub	0.9	0	13	0.382897546734559	0.120296444885581	2352.9548903789	2080.65654673735	2930.24502529478	393.704504809828	607.910471673567	251.663854183805	0.365890949516841	0.265553797996187
1539	star	15	0	0.9	hub	0.9	0	13	0.377123833720488	0.0912046066102317	2295.09340773368	2127.94234732793	2536.67748451934	339.61966870883	433.401563257281	205.810264680954	0.282697999808986	0.221455821064005
1540	star	15	0.3	0.3	random	0.1	0	0	0.53215158881511	0.174858902407547	1371.976562081	1242.70877642717	1631.00236956857	1324.72825153822	1535.16660282403	994.13583077595	0.419244852550433	0.111333960708126
1541	star	15	0.3	0.6	random	0.1	0	0	0.493772298517936	0.197086658131282	1195.47909282475	1065.34193849644	1319.77936606745	1305.83191327809	1475.45206632289	1179.77055512382	0.332790912943782	0.0746984251699978
1542	star	15	0.3	0.9	random	0.1	0	0	0.482401613549979	0.178179821054475	1335.07626617597	1188.87936270055	1539.30086223472	1446.23105491987	1690.07660267864	1334.00207139719	0.351190356134249	0.0717670898210624
1543	star	15	0.3	0.3	correlated	0.1	0	0	0.483420139700689	0.159186708418228	1535.48919423433	1340.23852603507	1773.93416546268	1326.88354964395	1491.56976979152	1153.50207384646	0.333973793473785	0.0676087449214202
1544	star	15	0.3	0.6	correlated	0.1	0	0	0.520159624316099	0.196801407757292	1306.50039303397	1077.37995029625	1738.06170232957	1391.47626578504	1536.16289015645	1206.77852005869	0.332221513856846	0.0733040945363627
1545	star	15	0.3	0.9	correlated	0.1	0	0	0.482518240854604	0.174357196252552	1336.46436618313	1219.18122036224	1456.85412951294	1357.66008907675	1604.71823411642	1200.56919402425	0.327968496959213	0.0986450688079255
1546	star	15	0.3	0.3	hub	0.1	0	0	0.50431282476298	0.170186240816945	1373.08730985024	1225.55059973479	1540.12084367275	1411.80971687298	1549.54652231738	1351.76020024097	0.345157655754919	0.0488511707318425
1547	star	15	0.3	0.6	hub	0.1	0	0	0.484427987360778	0.183090954737962	1377.59670716697	1065.94059555038	1711.00046249332	1595.4358995651	1765.95022802262	1357.1308385953	0.388304411890949	0.0723549782451445
1548	star	15	0.3	0.9	hub	0.1	0	0	0.497946045398386	0.229102777773713	1394.82850280305	1213.48353651573	1713.8567862247	1326.74203864813	1615.47422873662	1214.45648213929	0.394229112344044	0.100301938585292
1549	star	15	0.3	0.3	random	0.5	0	0	0.43927473314796	0.176179468706286	1282.23983911497	1099.03936902657	1523.08612189019	1331.42379235068	1457.58716837518	1165.63851157161	0.37429192800327	0.0587763803411185
1550	star	15	0.3	0.6	random	0.5	0	0	0.532519712918573	0.205393309868633	1441.38205690896	1104.30508437025	1587.88239342541	1426.80968244449	1800.55751286276	1245.62117597064	0.370521040983514	0.112532874112667
1551	star	15	0.3	0.9	random	0.5	0	0	0.469132214508771	0.191727065946195	1133.23761623279	925.792955891651	1287.53864620235	1312.21022572861	1490.72802965554	1129.91093688223	0.354121989647955	0.0919286094072036
1552	star	15	0.3	0.3	correlated	0.5	0	0	0.471894865296844	0.180823120592574	1248.55234774285	1121.5776724951	1407.35741731846	1239.6267361432	1451.29657398442	1094.47078043077	0.335989021811203	0.101234300860734
1553	star	15	0.3	0.6	correlated	0.5	0	1	0.470458591170393	0.180501864572793	1252.24503488721	1114.16483720391	1491.08371911635	1021.21860229202	1378.75406882148	731.491534914264	0.556814671577836	0.171039555519284
1554	star	15	0.3	0.9	correlated	0.5	0	0	0.467189616098037	0.169222961716028	1543.13577769339	1359.75416860852	1801.95172986504	1172.23757159293	1316.55333829792	924.82752331311	0.334252354807213	0.0947184724930248
1555	star	15	0.3	0.3	hub	0.5	0	0	0.472825830214563	0.199842285449704	1421.113031716	1254.11956668436	1622.21967579486	1244.11424354377	1408.97564397821	1041.5086404271	0.310631087180403	0.0883367053044309
1556	star	15	0.3	0.6	hub	0.5	0	0	0.486021911269238	0.195707545889203	1251.29860910228	1092.65799126687	1509.01617253827	1320.35502524877	1507.85529232006	1127.05402235135	0.344305513790581	0.090761344941166
1557	star	15	0.3	0.9	hub	0.5	0	0	0.469195541781285	0.188310225181348	1374.12982732142	1239.092822975	1521.97288359545	1052.83270843416	1218.2191347651	871.511611370495	0.405603170788532	0.105201365347107
1558	star	15	0.3	0.3	random	0.9	0	0	0.469876262848389	0.174771547893574	1305.71753134779	1174.55693608639	1474.50277719515	1346.12887783333	1611.1379401662	1188.42125432936	0.350245623678165	0.107462460116703
1559	star	15	0.3	0.6	random	0.9	0	5	0.480437584887507	0.154913234616749	1410.17748447455	1224.47044466586	1551.46629635038	381.545976077969	603.725851811796	194.649836654295	1.25861321022549	0.336520441633579
1560	star	15	0.3	0.9	random	0.9	0	1	0.441061964397115	0.179694146637074	1441.45647163847	1175.20613323056	1699.71789778359	1172.16256831443	1491.52593135511	702.21493497156	0.42396164587894	0.211272195872629
1561	star	15	0.3	0.3	correlated	0.9	0	0	0.466120418645428	0.185191515470328	1388.96444998823	1159.23403637355	1891.20083980219	1222.39740832802	1417.97986831817	1011.67988398287	0.322346225688649	0.107722351444109
1562	star	15	0.3	0.6	correlated	0.9	0	4	0.487822114894826	0.183368757812165	1372.94478247414	1251.49286141601	1512.65067613877	551.544089714554	692.828862543883	400.11397863476	1.18498755095663	0.167263777099319
1563	star	15	0.3	0.9	correlated	0.9	0	1	0.482655519372676	0.183674763399717	1393.39999290511	1258.04172451491	1596.36682234765	888.987660680331	1145.35001462756	547.437685828739	0.54764501592317	0.240499200536393
1564	star	15	0.3	0.3	hub	0.9	0	0	0.464332891107236	0.182557659899969	1342.30713277229	1149.1042731741	1610.45596071639	1210.24731298005	1326.96261346758	1114.48516852195	0.335442212316348	0.0560261413186161
1565	star	15	0.3	0.6	hub	0.9	0	11	0.499318318802394	0.172431651212468	1412.59867061502	1271.7466372348	1712.1108679009	303.834476459984	439.537298525205	204.057938952214	0.389160846946726	0.292329686354229
1566	star	15	0.3	0.9	hub	0.9	0	11	0.481475145865668	0.170792137778603	1370.38045536607	1168.9194350253	1592.9926845682	291.317645518555	408.807853571713	175.833412100768	1.04439609740941	0.263214395462595
1567	star	15	0.6	0.3	random	0.1	0	0	0.667584097673951	0.428582928920698	696.456158296883	577.02961427373	956.335744341562	644.324606710427	744.433203962121	556.51325732779	0.383129727606987	0.100808891180322
1568	star	15	0.6	0.6	random	0.1	0	0	0.651089323461436	0.397952254469186	821.956493014948	552.464247159658	1194.78781824373	726.362488318752	977.958092329981	485.35484362375	0.370700879387794	0.229638498116912
1569	star	15	0.6	0.9	random	0.1	0	0	0.654924994055511	0.390156428685364	727.388803978567	665.694668754675	801.438836104152	762.404287607739	820.74539054333	713.154118380503	0.321918517404662	0.0438066170136837
1570	star	15	0.6	0.3	correlated	0.1	0	0	0.665689147017277	0.41301621891435	651.031147689692	602.774966277688	733.009345872369	667.362242932587	891.930811206834	518.112801092422	0.415886447991706	0.187833908699504
1571	star	15	0.6	0.6	correlated	0.1	0	0	0.673250001061895	0.431305047914554	596.268848823111	534.860654152236	678.882725862753	630.353849078779	716.959429934423	547.676518027106	0.29771340687353	0.09614677381306
1572	star	15	0.6	0.9	correlated	0.1	0	0	0.646513237727678	0.422021903955383	833.156310668394	694.64049414806	993.734159114998	739.583181343279	872.470509077112	625.500247809064	0.337336285319108	0.0893578682976267
1573	star	15	0.6	0.3	hub	0.1	0	0	0.609431783048552	0.387379891164992	673.524766414736	588.081940023951	813.860318031997	721.424396959325	950.053468923977	525.078311665305	0.376183076324088	0.168942713890298
1574	star	15	0.6	0.6	hub	0.1	0	0	0.603655772438922	0.372844854674522	682.280293644691	542.203301819986	782.05013079563	672.665501716016	745.752635828182	594.363075935462	0.315080905028483	0.0968815030314223
1575	star	15	0.6	0.9	hub	0.1	0	15	0.654005737374993	0.398926547001452	772.216748532579	620.263036748089	918.730468013479	0	0	0	NA	NA
1576	star	15	0.6	0.3	random	0.5	0	0	0.659563613497272	0.419392273791535	795.011124982407	654.001122272666	892.040545624585	729.589901856696	989.818871565041	569.108295864721	0.401580364197094	0.198185299170734
1577	star	15	0.6	0.6	random	0.5	0	15	0.679470141186683	0.425532015113174	638.639234020353	550.454737858386	741.035840194903	0	0	0	NA	NA
1578	star	15	0.6	0.9	random	0.5	0	15	0.719065206662642	0.451173746617885	711.7007141989	587.864636983287	837.495731546953	0	0	0	NA	NA
1579	star	15	0.6	0.3	correlated	0.5	0	0	0.594706963164362	0.353967762604872	683.340426188707	549.49671654803	887.004518158656	817.433988304536	999.097540314817	543.043108043899	0.359361610400256	0.191053121929095
1580	star	15	0.6	0.6	correlated	0.5	0	15	0.631147377619225	0.386540268556827	750.46703452705	459.704713917419	1181.63652403773	0	0	0	NA	NA
1581	star	15	0.6	0.9	correlated	0.5	0	15	0.637567202365556	0.394018932940681	718.606780019158	579.142573009603	845.905779927829	0	0	0	NA	NA
1582	star	15	0.6	0.3	hub	0.5	0	0	0.677310041506476	0.424472846005469	681.292569960263	554.627617671982	888.774160324878	602.484741177359	679.57828682129	493.15201558885	0.322438593905296	0.0997504124791888
1583	star	15	0.6	0.6	hub	0.5	0	15	0.65528105820151	0.412840928742338	739.317840062376	496.045339394051	927.618623278878	0	0	0	NA	NA
1584	star	15	0.6	0.9	hub	0.5	0	15	0.700686820403648	0.443905492083365	768.057351607264	578.436573605047	958.827014584084	0	0	0	NA	NA
1585	star	15	0.6	0.3	random	0.9	0	0	0.683935076535251	0.416701834344438	757.739681494908	606.266485516329	970.073199522091	708.6907759557	836.553300921535	594.487661893992	0.346253301174504	0.117633118018068
1586	star	15	0.6	0.6	random	0.9	0	15	0.659396446494743	0.385204400689618	834.957029002836	608.927311407722	1073.29170217067	0	0	0	NA	NA
1587	star	15	0.6	0.9	random	0.9	0	15	0.665496321775099	0.416678340178889	626.945772960534	488.972268588079	738.953503906348	0	0	0	NA	NA
1588	star	15	0.6	0.3	correlated	0.9	0	15	0.63812900380874	0.402825129104004	812.094562279603	678.600246601244	991.363335580586	0	0	0	NA	NA
1589	star	15	0.6	0.6	correlated	0.9	0	15	0.680864639744433	0.42495871344771	655.036596227487	504.060370257871	773.927413910106	0	0	0	NA	NA
1590	star	15	0.6	0.9	correlated	0.9	0	15	0.625868950023795	0.378106717532467	728.396679261065	627.353350019892	940.330821198663	0	0	0	NA	NA
1591	star	15	0.6	0.3	hub	0.9	0	15	0.683089686335718	0.416865753483391	659.239463106759	560.630634102559	731.147897211407	0	0	0	NA	NA
1592	star	15	0.6	0.6	hub	0.9	0	15	0.64061294087538	0.392744920023481	643.700634181621	488.342792830786	776.494693703099	0	0	0	NA	NA
1593	star	15	0.6	0.9	hub	0.9	0	15	0.690810783543767	0.427372907657226	692.568703683965	637.433268743797	756.361449919484	0	0	0	NA	NA
1594	star	15	0.9	0.3	random	0.1	0	0	0.942510803023572	0.611765661585357	430.982086062953	266.803752442621	734.724775604275	511.960332751114	614.683087451081	398.905242814972	0.359672030958325	0.154603912896518
1595	star	15	0.9	0.6	random	0.1	0	0	0.928426863744042	0.609766549817102	548.78944385364	441.348954333293	799.109252672412	466.866451731028	624.017134546505	309.110063965124	0.467974891150994	0.210380065557553
1596	star	15	0.9	0.9	random	0.1	0	0	0.975278750677537	0.630501145230597	558.200378961724	445.268173257206	737.222680001265	540.690875282954	763.641432420034	345.272066648174	0.428992559178092	0.205930301973289
1597	star	15	0.9	0.3	correlated	0.1	0	0	0.861223309046495	0.557259253063237	513.62320460912	461.151668663224	612.840615275165	554.920384680978	686.010446639105	316.629240008706	0.448663826995825	0.186302884935453
1598	star	15	0.9	0.6	correlated	0.1	0	15	1.09626652846439	0.728791247792348	498.151145062384	398.546974315043	599.784339937789	0	0	0	NA	NA
1599	star	15	0.9	0.9	correlated	0.1	0	15	0.925404266039465	0.591543305274397	482.871098451255	308.237694063725	661.319835544391	0	0	0	NA	NA
1600	star	15	0.9	0.3	hub	0.1	0	0	0.890111816910602	0.573446446195873	524.524305464546	433.205408501339	618.120694662643	548.588518607264	919.699792330498	377.50533662879	0.497346114230487	0.359435825425807
1601	star	15	0.9	0.6	hub	0.1	0	15	0.93300875280224	0.605646185138336	540.065086126698	325.199921783506	742.108359736959	0	0	0	NA	NA
1602	star	15	0.9	0.9	hub	0.1	0	15	0.905750970232154	0.592217666447078	563.484958569641	394.428400766945	936.329370434269	0	0	0	NA	NA
1603	star	15	0.9	0.3	random	0.5	0	0	0.871675387396047	0.543552457633034	531.073446227696	366.433900717358	860.813005635956	605.897096880053	753.305421307934	515.049916395416	0.326944133911325	0.122510007293733
1604	star	15	0.9	0.6	random	0.5	15	0	NA	NA	0	0	0	0	0	0	NA	NA
1605	star	15	0.9	0.9	random	0.5	0	15	0.92511734858006	0.591293477208735	564.972682981582	427.066959665345	732.656178486375	0	0	0	NA	NA
1606	star	15	0.9	0.3	correlated	0.5	0	0	0.878144104133665	0.564623765998582	562.542375790972	378.027420872832	820.040350020179	513.775313187443	665.997920398808	314.679997288485	0.441449620346837	0.231455094009985
1607	star	15	0.9	0.6	correlated	0.5	0	15	0.945275038566097	0.607104126356234	518.56034712517	425.64013125597	712.786188509239	0	0	0	NA	NA
1608	star	15	0.9	0.9	correlated	0.5	0	15	0.962790541010466	0.628894834336124	702.774277356264	516.657943649253	940.327647236365	0	0	0	NA	NA
1609	star	15	0.9	0.3	hub	0.5	0	0	0.8805912445099	0.547010898771646	592.790493666356	409.59060833877	792.431721068148	563.115800816467	686.186175773867	475.309971500504	0.316735541076884	0.13130315221726
1610	star	15	0.9	0.6	hub	0.5	0	15	1.05993667162737	0.709837368980137	628.182886822279	430.03808110005	1066.43297297446	0	0	0	NA	NA
1611	star	15	0.9	0.9	hub	0.5	0	15	0.935154690795956	0.606833159049149	586.060077306171	410.297447728733	826.822285047301	0	0	0	NA	NA
1612	star	15	0.9	0.3	random	0.9	0	15	0.941077904874062	0.605746913951829	515.343645506404	301.962077417832	730.850836620588	0	0	0	NA	NA
1613	star	15	0.9	0.6	random	0.9	0	15	0.944183706440512	0.624546580873898	760.516378811519	558.678443896782	913.625257519572	0	0	0	NA	NA
1614	star	15	0.9	0.9	random	0.9	0	13	1.00053348047208	0.665974189049901	507.319361350739	381.253547944694	713.597256632917	0	0	0	NA	NA
1615	star	15	0.9	0.3	correlated	0.9	0	15	0.970461088984213	0.626372623620248	444.418423026182	308.357601977514	552.381002810894	0	0	0	NA	NA
1616	star	15	0.9	0.6	correlated	0.9	0	15	0.875822711866981	0.558686279864502	668.351390497613	555.672748455406	715.836376057782	0	0	0	NA	NA
1617	star	15	0.9	0.9	correlated	0.9	0	15	0.979462468673836	0.620400659189905	540.204713892915	431.451742263139	732.60846809286	0	0	0	NA	NA
1618	star	15	0.9	0.3	hub	0.9	0	15	0.89812519367495	0.562178898902249	519.118813906189	446.978191871755	714.158994785553	0	0	0	NA	NA
1619	star	15	0.9	0.6	hub	0.9	0	15	0.938577006241187	0.59872940228418	517.507571355104	389.946002016465	600.298648391345	0	0	0	NA	NA
1620	star	15	0.9	0.9	hub	0.9	15	0	NA	NA	0	0	0	0	0	0	NA	NA
1621	star	16	0	0.3	random	0.1	0	0	0.384338853662942	0.108922315293478	2602.31055989367	2186.09130680824	2989.59804567628	2549.33165256071	2795.10468010069	2068.98468612322	0.323550999365772	0.0920515411257052
1622	star	16	0	0.6	random	0.1	0	1	0.384331810822184	0.102156730848914	2481.1569543626	2096.26710230797	2761.59154876093	2263.85422681904	2546.1377504543	2048.94807069824	0.306458672944519	0.0859360598238528
1623	star	16	0	0.9	random	0.1	0	1	0.395524476918706	0.101403879569531	2304.3937914427	1929.96231294701	2745.94387529132	2372.05375246125	2691.35804202442	1850.474317882	0.324154655761268	0.113046273944995
1624	star	16	0	0.3	correlated	0.1	0	0	0.385953509479536	0.0961648012986755	2396.00776889622	1919.98165973333	2752.51922836846	2450.37749639487	2988.72025096535	2103.89860077416	0.34413456409263	0.118135381269433
1625	star	16	0	0.6	correlated	0.1	0	1	0.393725880449562	0.119052912239066	2071.33531324222	1721.04167327301	2505.42736114209	2285.5334173736	2668.58081724129	1925.34068037106	0.319398459234424	0.0824396089348887
1626	star	16	0	0.9	correlated	0.1	0	1	0.385258200340165	0.104305416459304	2380.10837721105	2125.04680711354	2798.68033519648	2410.58808736928	2680.24229619394	2133.32761170702	0.306183962473811	0.0898256508999604
1627	star	16	0	0.3	hub	0.1	0	0	0.365867215304522	0.0905224738844088	2300.90577723481	2022.85561644578	2540.68923835606	2411.007600113	3010.04023555316	1985.29934123105	0.331835691125984	0.13605278763096
1628	star	16	0	0.6	hub	0.1	0	1	0.3731223749704	0.0995165035302694	2321.31749056607	2137.50152575143	2512.23812939289	2078.22904113767	2862.53720869929	1676.21220295442	0.362864269518734	0.176491028566689
1629	star	16	0	0.9	hub	0.1	0	1	0.367115711952961	0.105759295841905	2345.49760903497	1936.74285811485	2631.13238284605	2471.34409923518	2711.29360060732	2246.11261809444	0.302270326170416	0.0728167280307941
1630	star	16	0	0.3	random	0.5	0	0	0.374757552818217	0.0957907632065877	2383.30771793411	2090.52627870686	2789.24161216976	2385.72468801242	2610.09894526935	2220.93413156923	0.291356243124166	0.0516014120332015
1631	star	16	0	0.6	random	0.5	0	7	0.367315698396149	0.0951729160596611	2442.75390498004	2115.89558046762	2759.7510069173	1237.42741342468	1446.98475883359	1045.28445294742	0.3308972820942	0.0960240329545312
1632	star	16	0	0.9	random	0.5	0	7	0.38546226294084	0.0810148422394475	2305.44769818199	2060.24190193086	2523.54415125913	1395.94127640349	1737.39849896487	1155.35169070505	0.372956390267698	0.128899814691181
1633	star	16	0	0.3	correlated	0.5	0	0	0.385071177251565	0.0774036806225558	2404.11612244321	2073.76563646701	2770.74528934987	2250.3995486151	2622.28788996923	2008.87109154338	0.312906714876381	0.0719716148446174
1634	star	16	0	0.6	correlated	0.5	0	7	0.411510621466964	0.0931909045452185	2578.16723939712	2265.54953571437	2893.11478487386	1322.33884265056	1589.93638937592	1096.76978359543	0.366964212724006	0.134383560812461
1635	star	16	0	0.9	correlated	0.5	0	7	0.385636415529495	0.109985911106417	2399.36941649249	2069.24126730949	2586.82514086594	1444.83834593336	1756.96438915006	1243.76792983641	0.360617162927851	0.120990354572574
1636	star	16	0	0.3	hub	0.5	0	0	0.374290245691051	0.0894559345347094	2350.28648489672	1976.66784017912	2770.00632598774	2487.63822507719	2979.2144861408	2186.92722183368	0.351723540191474	0.107121357795286
1637	star	16	0	0.6	hub	0.5	0	7	0.386487908714111	0.0892772179235215	2475.58550540658	2284.82538255362	2582.63770524452	1214.87274759528	1373.21786102767	1027.21379928014	0.332668009335398	0.116218990338739
1638	star	16	0	0.9	hub	0.5	0	7	0.400606179941579	0.0921892019934053	2331.34302224421	1954.33420189202	2606.01650602575	1348.52778606827	1439.67129235398	1157.18362256123	0.283015209488261	0.065614146996415
1639	star	16	0	0.3	random	0.9	0	0	0.394915654153739	0.0975643863830848	2441.70726540997	2162.88735749498	3031.40793795395	2204.48431347914	2454.21813594761	1899.60908171469	0.335161193024941	0.0777779978069822
1640	star	16	0	0.6	random	0.9	0	13	0.399537565532599	0.0985006188125745	2406.16929500546	2165.00384546648	2968.80878027413	335.10064249602	403.887082058747	275.428490939322	0.287468652982698	0.129310238886113
1641	star	16	0	0.9	random	0.9	0	13	0.381624743526761	0.0851190476441789	2328.29103289265	1811.79704963715	2559.00425154955	376.778374145133	601.717382765825	295.205954915505	0.336407547657777	0.251060707979783
1642	star	16	0	0.3	correlated	0.9	0	0	0.39389327923564	0.103847880134611	2611.01165731281	2234.79988868683	3003.1292030162	2538.74820265203	2859.19005393147	2144.98136208521	0.379523512830303	0.0750662513733098
1643	star	16	0	0.6	correlated	0.9	0	13	0.396248724421772	0.107347200785136	2250.98501927089	1988.06665086919	2676.38650686504	254.761874942312	385.974172709437	154.095201763593	0.312241721971802	0.267255938535816
1644	star	16	0	0.9	correlated	0.9	0	13	0.362059032624396	0.0789346992065998	2384.6515412428	2137.96600348931	2843.58618337718	328.219933360746	479.333745772557	199.782763777985	0.267894847401615	0.231321909066984
1645	star	16	0	0.3	hub	0.9	0	0	0.376893308554461	0.0995391693961474	2363.20297991636	1963.66675499749	2793.11367610921	2233.85592846667	2540.91778709156	1966.12775085282	0.338940464264738	0.0682345670913711
1646	star	16	0	0.6	hub	0.9	0	13	0.381203124202012	0.11122883671035	2229.72186961464	1971.07361024815	2442.71863206688	345.737294532167	495.924159343138	243.10041766836	0.289362178158203	0.210856496686498
1647	star	16	0	0.9	hub	0.9	0	13	0.363113864232008	0.101182754049076	2599.57228763011	2208.37190859702	3002.26385423887	360.836316943918	586.504980308084	255.356710954368	0.408958254886724	0.326075994926379
1648	star	16	0.3	0.3	random	0.1	0	0	0.474671809373604	0.190158186721195	1350.50613054972	1094.87400749332	1611.64505009084	1390.19762714962	1510.69966541159	1277.54253639434	0.343913259844109	0.0563462184060608
1649	star	16	0.3	0.6	random	0.1	0	0	0.474491425371719	0.204835456080716	1255.54801812056	1058.66539607399	1450.82763961853	1286.49213182333	1375.28696407926	1231.82113009201	0.326943102218483	0.0402105788568291
1650	star	16	0.3	0.9	random	0.1	0	0	0.480343869372772	0.18407207302373	1471.84557191954	1297.45020379416	1619.1398793861	1227.28265466983	1410.09878746795	1036.1036843865	0.3096399032729	0.100385699380806
1651	star	16	0.3	0.3	correlated	0.1	0	0	0.480494255459782	0.152370448411717	1409.99277620273	1164.28727450595	1714.4672504065	1607.98168462947	1846.43667579435	1385.37294474971	0.361608405066648	0.095195125947929
1652	star	16	0.3	0.6	correlated	0.1	0	0	0.458422538258912	0.171371350184153	1309.65960454009	1156.51244776042	1494.05490406701	1366.06840615466	1458.96342138816	1269.5107401541	0.307682849272921	0.0524118228304941
1653	star	16	0.3	0.9	correlated	0.1	0	0	0.45229505340905	0.186617805941651	1472.63572256677	1244.35980966619	1799.29407654283	1371.03385768503	1623.94257494629	1222.85828782809	0.327587085359543	0.0835246643739902
1654	star	16	0.3	0.3	hub	0.1	0	0	0.4800764000149	0.176844850095038	1422.65365474763	1181.26765336577	1714.97458386898	1305.85149892199	1428.50880480339	1124.88080492136	0.342032723888929	0.0854369871936156
1655	star	16	0.3	0.6	hub	0.1	0	0	0.45526780623894	0.14524533651557	1326.14508646831	1167.02134900492	1659.23335960037	1274.23243891235	1460.45796735338	1142.12277550449	0.339289427372451	0.0723310700164583
1656	star	16	0.3	0.9	hub	0.1	0	0	0.509114161190665	0.193154142026495	1374.51051219467	1142.20575604588	1593.78603168986	1230.0450016306	1542.66158373328	1090.92655028802	0.324299439444718	0.127456022574599
1657	star	16	0.3	0.3	random	0.5	0	0	0.448531734859996	0.183161609837018	1309.08539765349	1090.4600181691	1674.39572422171	1412.19622407566	1530.29365253528	1271.57678004673	0.312993395849163	0.0681159272246806
1658	star	16	0.3	0.6	random	0.5	0	0	0.469673940591237	0.189113765920417	1265.22545071922	1147.60787268049	1432.34094243813	1289.02098851983	1564.39994669387	1162.61494881419	0.39098651511575	0.089846348735862
1659	star	16	0.3	0.9	random	0.5	0	0	0.458010737929444	0.156888805961496	1367.20195805337	1264.55215230336	1454.53515507421	1223.98313652133	1500.68438289869	935.141895473519	0.401616807986833	0.126053469214605
1660	star	16	0.3	0.3	correlated	0.5	0	0	0.46175442592951	0.191774448004653	1184.79067205895	987.527633237269	1420.69693527639	1401.93501304528	1624.93856416038	1207.27393213966	0.363912478641553	0.101271551680821
1661	star	16	0.3	0.6	correlated	0.5	0	0	0.470953852151084	0.178722313883656	1451.96467495821	1237.4728391242	1658.24705129476	1226.46081246482	1323.55688340464	1019.23131528233	0.370281716125824	0.0692351647651122
1662	star	16	0.3	0.9	correlated	0.5	0	0	0.477589147616316	0.180180583198309	1275.53957802256	1180.63360252388	1385.42308224569	1328.32159050207	1499.62772426751	1200.06540451075	0.338171481472829	0.0807064596577388
1663	star	16	0.3	0.3	hub	0.5	0	0	0.464649175444961	0.181725448905827	1423.14399433827	1151.87470413201	1689.1737914748	1399.75394408893	1513.63627962254	1227.36900750262	0.378439035112508	0.0621242023234917
1664	star	16	0.3	0.6	hub	0.5	0	0	0.473731201412818	0.168848797719905	1421.61927356385	1191.2041135824	1619.97722749624	1425.8350369693	1713.70898439336	1188.31082258984	0.354381338900151	0.127582596819455
1665	star	16	0.3	0.9	hub	0.5	0	0	0.494861390993255	0.213140109776985	1258.09794169007	1085.97003579574	1436.76564639365	1170.25920890607	1360.72689611533	996.620709648465	0.433789601339654	0.0875801266177699
1666	star	16	0.3	0.3	random	0.9	0	0	0.470629921099512	0.165702718204097	1391.64805154659	1133.90626076835	1697.194010326	1293.0473397415	1466.81701557329	1092.65686021952	0.406225446071428	0.0764762530028057
1667	star	16	0.3	0.6	random	0.9	0	0	0.478807078996909	0.198236496282452	1207.33600554989	949.798866840286	1322.22154199627	515.82973498169	880.985399724423	300.262421135992	1.40815857990253	0.418095771271033
1668	star	16	0.3	0.9	random	0.9	0	1	0.471060948461995	0.188358015336782	1401.41676254421	1282.10077980435	1544.64223049968	641.094957815919	939.852920711418	359.524164564062	1.17890931838479	0.3373934162528
1669	star	16	0.3	0.3	correlated	0.9	0	0	0.466565544843187	0.156727059261628	1218.09583202956	972.842117930842	1448.96882046621	1330.85902518499	1448.59661502506	1177.10123368207	0.32719058897006	0.0595450377788663
1670	star	16	0.3	0.6	correlated	0.9	0	3	0.461009877983313	0.18876624164745	1539.21329146467	1417.16283084567	1722.69532813524	582.64536276202	1049.80461935198	284.567707292368	0.890165165508472	0.437820988252612
1671	star	16	0.3	0.9	correlated	0.9	0	6	0.494476480473066	0.210921142635655	1242.41160919435	1135.4374875545	1301.39247014204	438.650297059827	672.068627817378	266.454095582994	0.796211611686636	0.345068681047352
1672	star	16	0.3	0.3	hub	0.9	0	0	0.452981801238245	0.154356418562965	1356.47736318618	1247.32720845385	1543.98505984778	1279.84799692113	1418.70795547078	1092.39743329404	0.399282191767491	0.0795713266903138
1673	star	16	0.3	0.6	hub	0.9	0	4	0.485845793569466	0.192447362924957	1404.23565535364	1072.09602755557	1547.80471969659	604.963515601764	942.470026519623	392.418277567615	1.07044988131912	0.270424663523001
1674	star	16	0.3	0.9	hub	0.9	0	0	0.479738945363265	0.183850540387525	1510.96079068897	1259.80366641416	1676.8562229115	1263.01822851768	1754.47179346042	821.98466208538	0.473124207864321	0.245337079314797
1675	star	16	0.6	0.3	random	0.1	0	0	0.657696053845683	0.40481088122928	810.684565191736	600.767303322285	1074.70137322869	738.480483128492	899.944821867679	578.057094969012	0.394909950094325	0.154642615723064
1676	star	16	0.6	0.6	random	0.1	0	0	0.658073406797481	0.422718117124365	714.798422451567	479.076359202698	994.080630337704	767.54570516513	876.865850084559	678.03044285528	0.305049292274794	0.0885525011758106
1677	star	16	0.6	0.9	random	0.1	0	0	0.634270636477885	0.390546284734905	725.880325019153	576.152756492789	847.72374564408	710.304479151273	873.455410420265	628.336681332223	0.333405113205714	0.0979397955976271
1678	star	16	0.6	0.3	correlated	0.1	0	0	0.675668785964136	0.418136569100166	728.945186590566	606.907287055964	909.02425889175	750.404414769905	941.185832079503	468.039454077025	0.378078622014116	0.176916345781462
1679	star	16	0.6	0.6	correlated	0.1	0	0	0.649748814676012	0.404999756417477	685.312563802666	528.918538510664	962.469371886479	705.553683384523	905.593930096974	475.66838590345	0.381853005865068	0.243463030476703
1680	star	16	0.6	0.9	correlated	0.1	0	0	0.647471062120704	0.390279719441491	740.448627777346	458.488489478419	912.221840814321	700.310741985749	917.000538079103	534.30583497576	0.349992561395067	0.184882043061439
1681	star	16	0.6	0.3	hub	0.1	0	0	0.65383716866165	0.395440431861993	702.291794065283	571.626518944167	938.865378330866	821.132070242687	1099.94534969577	676.618404543904	0.406555855928103	0.181569438736632
1682	star	16	0.6	0.6	hub	0.1	0	0	0.680329199627312	0.426634608881244	780.11955376257	663.72357739793	964.340010762749	686.984126294788	841.642892237479	491.378651428757	0.379478994348952	0.180793764953081
1683	star	16	0.6	0.9	hub	0.1	0	15	0.652969936810863	0.414933752657387	834.8937704281	720.264154510992	981.222326026174	0	0	0	NA	NA
1684	star	16	0.6	0.3	random	0.5	0	0	0.633718917386584	0.388315326925461	708.795512990063	591.028558027595	817.113801398929	708.352511829152	860.309789389284	577.865315992903	0.333522635359069	0.127840548202036
1685	star	16	0.6	0.6	random	0.5	0	0	0.612160672242545	0.386914373365362	761.097847105155	590.416489987458	992.650704728212	688.83766782338	802.40384134325	581.84905355445	0.342056820905348	0.0938360743340574
1686	star	16	0.6	0.9	random	0.5	0	15	0.636895444420821	0.389056397532125	692.387849293504	621.28769932058	908.269919113334	0	0	0	NA	NA
1687	star	16	0.6	0.3	correlated	0.5	0	0	0.638222399574839	0.400112277403604	659.442450071037	502.651275520577	765.587150371876	714.320850356505	807.468581142969	625.65033642836	0.351694834514345	0.0884762052852742
1688	star	16	0.6	0.6	correlated	0.5	0	0	0.605842790104134	0.35835341951811	737.099428545708	624.667132361975	1029.01456708735	581.525099777229	776.028903309135	333.162091856473	0.418531909347812	0.262640177726218
1689	star	16	0.6	0.9	correlated	0.5	0	15	0.647131735773885	0.389658383916335	633.302784037726	510.012525824657	795.184546593979	0	0	0	NA	NA
1690	star	16	0.6	0.3	hub	0.5	0	0	0.685373020989206	0.440309779062558	657.244625502109	536.604952129849	739.416154926485	652.014502326453	792.730097169497	474.333813782032	0.346717248721481	0.175969128549379
1691	star	16	0.6	0.6	hub	0.5	0	15	0.630687732446374	0.384188340110451	573.823129726057	478.493405682334	735.23236087567	0	0	0	NA	NA
1692	star	16	0.6	0.9	hub	0.5	0	15	0.625719606589911	0.367052109729891	747.250955896329	672.251544031566	842.582070209883	0	0	0	NA	NA
1693	star	16	0.6	0.3	random	0.9	0	14	0.656510793414898	0.396445548288963	684.215137613518	590.358880452248	845.588740015387	2.31325687780255	23.1325687780255	0	3.16227766016838	3.16227766016838
1694	star	16	0.6	0.6	random	0.9	0	15	0.649272288019994	0.385312100786509	727.568423772344	606.37556695238	816.617920007197	0	0	0	NA	NA
1695	star	16	0.6	0.9	random	0.9	0	15	0.65100268386116	0.393046931922755	741.990571101339	579.253095393164	869.261649099842	0	0	0	NA	NA
1696	star	16	0.6	0.3	correlated	0.9	0	0	0.597774207685131	0.357991164499901	713.489595781977	562.736236650562	804.200723674978	772.718888949189	958.820270995129	614.149954688211	0.361189474989159	0.165442848345522
1697	star	16	0.6	0.6	correlated	0.9	0	15	0.72522122404745	0.458087242566369	702.216185661656	630.608661104625	777.450954599449	0	0	0	NA	NA
1698	star	16	0.6	0.9	correlated	0.9	0	15	0.618335569207609	0.365464414654615	746.99823669506	603.434949372746	887.379067080067	0	0	0	NA	NA
1699	star	16	0.6	0.3	hub	0.9	0	15	0.624027004521315	0.378565005539402	675.948100973966	579.263075877025	799.615229849573	0	0	0	NA	NA
1700	star	16	0.6	0.6	hub	0.9	0	15	0.626748171380527	0.387489412765598	744.825551735895	531.586664859828	931.011967209994	0	0	0	NA	NA
1701	star	16	0.6	0.9	hub	0.9	0	15	0.644725411535381	0.386520513082115	586.154734486994	431.609106856143	693.555006772619	0	0	0	NA	NA
1702	star	16	0.9	0.3	random	0.1	15	0	NA	NA	0	0	0	0	0	0	NA	NA
1703	star	16	0.9	0.6	random	0.1	0	0	0.893192812174128	0.562724277560583	618.196764190216	488.732640495623	815.821559086823	512.391792247623	606.602085977011	368.633217368496	0.370328337601249	0.133095320861706
1704	star	16	0.9	0.9	random	0.1	0	0	1.01843155451131	0.681513489356291	435.683895949527	262.812965318075	634.11018807036	583.263914902079	833.91226348484	412.485712848837	0.435771040721463	0.24792142130229
1705	star	16	0.9	0.3	correlated	0.1	0	0	0.927315414785163	0.594179979132169	502.097705081523	424.888593862549	584.35916249688	593.206244104664	746.860431901918	498.44066253462	0.325447401778005	0.131850536421458
1706	star	16	0.9	0.6	correlated	0.1	0	0	0.852968092938768	0.551014893684668	508.930740543032	449.759590547858	602.878853462864	599.368537415837	742.71797534977	425.536993708273	0.387431312408758	0.161519395383232
1707	star	16	0.9	0.9	correlated	0.1	0	0	0.929006379090723	0.588511624799693	570.829766461228	462.290594061119	708.844440366536	636.613861905124	977.873342368032	475.047215820577	0.411643775528972	0.222739547664034
1708	star	16	0.9	0.3	hub	0.1	0	0	0.837404450407826	0.527317739125297	584.7107807623	467.540241943261	778.155479158901	491.846993456742	644.194465414529	295.904143115354	0.433921696819455	0.204031865082218
1709	star	16	0.9	0.6	hub	0.1	0	15	0.860412451835675	0.538018503521904	579.221846482278	297.169290305813	851.158006217651	0	0	0	NA	NA
1710	star	16	0.9	0.9	hub	0.1	0	15	0.841245527245917	0.540046571927758	532.642328741744	424.943867286886	758.450291631261	0	0	0	NA	NA
1711	star	16	0.9	0.3	random	0.5	0	0	0.919615864695831	0.60107904203686	503.741425498055	368.436260929036	630.695072098208	554.963705832748	617.075768512804	417.718940894373	0.312840481715498	0.109089422977963
1712	star	16	0.9	0.6	random	0.5	0	15	0.944556817012279	0.608458333242819	449.296248097972	303.135536429138	570.324465674954	0	0	0	NA	NA
1713	star	16	0.9	0.9	random	0.5	0	15	0.894652711221584	0.585624469822886	506.87191175705	312.976464052088	728.515464105114	0	0	0	NA	NA
1714	star	16	0.9	0.3	correlated	0.5	0	0	0.956711860977086	0.604398453511989	606.752295343219	466.333441003901	759.598349759767	667.688100130393	869.539692620755	501.946187692049	0.382315976967345	0.161476148294973
1715	star	16	0.9	0.6	correlated	0.5	0	15	0.986893622918792	0.631592460432064	647.995389572145	374.584370714091	829.288722262833	0	0	0	NA	NA
1716	star	16	0.9	0.9	correlated	0.5	0	15	0.850707078044869	0.52227652905369	536.380096490499	403.581678156518	669.21285153136	0	0	0	NA	NA
1717	star	16	0.9	0.3	hub	0.5	0	15	0.881782422630738	0.566877181125661	431.447988106843	285.447365885092	544.848217715846	0	0	0	NA	NA
1718	star	16	0.9	0.6	hub	0.5	0	15	0.844835184898558	0.509972017910726	603.471994172813	515.017726770038	756.349960758647	0	0	0	NA	NA
1719	star	16	0.9	0.9	hub	0.5	0	15	0.975384150278174	0.64123037077945	621.603939296953	442.714984395639	1012.36670830524	0	0	0	NA	NA
1720	star	16	0.9	0.3	random	0.9	0	15	0.874367046204359	0.562010085239843	495.761968614238	319.511363297685	674.933888472534	0	0	0	NA	NA
1721	star	16	0.9	0.6	random	0.9	0	15	0.912968688403666	0.590753130281879	427.806935785196	220.242524869603	694.365944425148	0	0	0	NA	NA
1722	star	16	0.9	0.9	random	0.9	0	15	0.927362978425483	0.599703866156498	561.623430637136	329.537168709881	837.689796397732	0	0	0	NA	NA
1723	star	16	0.9	0.3	correlated	0.9	0	14	0.89033965642144	0.559816424637203	391.274405014084	330.188569419074	436.756174857791	0	0	0	NA	NA
1724	star	16	0.9	0.6	correlated	0.9	15	0	NA	NA	0	0	0	0	0	0	NA	NA
1725	star	16	0.9	0.9	correlated	0.9	0	15	0.909123651719934	0.588996007362362	550.285152119331	380.047309963993	743.096765081296	0	0	0	NA	NA
1726	star	16	0.9	0.3	hub	0.9	0	15	0.855881339551371	0.55489501654779	521.796822232051	399.934024683746	679.143830307354	0	0	0	NA	NA
1727	star	16	0.9	0.6	hub	0.9	0	15	0.974961274424029	0.627516710022553	527.441697800653	395.797037900728	711.839971025853	0	0	0	NA	NA
1728	star	16	0.9	0.9	hub	0.9	0	15	0.888275042457139	0.56321895677468	558.473035701402	438.891927420592	726.120249853176	0	0	0	NA	NA
1729	star	17	0	0.3	random	0.1	0	0	0.369310823371577	0.101004131658689	2317.47884130428	1970.49112586607	2787.88649794954	2570.90578946841	2877.15019587679	2189.62965027044	0.308267925155812	0.0851822204302854
1730	star	17	0	0.6	random	0.1	0	1	0.352764007057641	0.0915346301853601	2531.62349091252	2299.44680233197	2775.52190419855	2145.46606755604	2348.7213024524	1889.17031193009	0.317881035921615	0.0658675858318492
1731	star	17	0	0.9	random	0.1	0	1	0.387176507358854	0.0882537778479276	2463.60792442908	2256.4289757056	2744.72048465738	2208.69398021477	2653.73394564316	1985.55373016455	0.35755695019725	0.0868314463394227
1732	star	17	0	0.3	correlated	0.1	0	0	0.375796685188395	0.102802381082667	2340.0353654988	2112.72312055485	2711.52436615771	2684.26970015817	2973.96017727343	2168.42368378564	0.342681068704078	0.0943501073955113
1733	star	17	0	0.6	correlated	0.1	0	1	0.391656522938549	0.10745007263942	2543.00046354822	2217.20458683909	2812.42888128361	2164.6050993213	2383.86855970147	1900.21156600588	0.315489406189256	0.0847780124289163
1734	star	17	0	0.9	correlated	0.1	0	1	0.395262024093371	0.11462064363238	2249.81353777899	2015.97915830563	2802.65900000916	2039.68212574915	2330.38755668606	1600.69909255469	0.35383700080611	0.120705057359718
1735	star	17	0	0.3	hub	0.1	0	0	0.368149180766871	0.109224993261421	2204.77067276595	1893.05655301611	2443.8355303637	2433.29597229428	2675.69907108683	2119.85469032948	0.339027345112195	0.0812941991358947
1736	star	17	0	0.6	hub	0.1	0	1	0.37691708160934	0.0924631672216807	2315.07454023699	2109.8309322384	2730.56429432036	2131.77826462259	2573.09704108723	1728.74255662042	0.352656987538996	0.128812371919835
1737	star	17	0	0.9	hub	0.1	0	1	0.38000876493171	0.0941738920565551	2370.09218164732	2097.89827171589	2693.21673967002	2263.29715730797	2400.89638815048	2084.88371272647	0.26098659187053	0.0484313280148627
1738	star	17	0	0.3	random	0.5	0	0	0.3857719448041	0.106698349299169	2522.66260234394	2200.28383344112	2794.20283020664	2349.73063026191	2665.63522719449	2078.87370516494	0.37804078257702	0.0786397872800017
1739	star	17	0	0.6	random	0.5	0	7	0.364927441390734	0.0908422881884193	2366.50905231918	2014.48322986577	2572.86548202615	1229.94156127349	1431.63783039614	1017.64416956499	0.312227431139942	0.102998516475733
1740	star	17	0	0.9	random	0.5	0	7	0.37966152369785	0.096116678915333	2376.51781265222	2057.56848427258	2755.18495679891	1214.78769291716	1599.56769082255	1009.18625243048	0.343002777855078	0.140423766507062
1741	star	17	0	0.3	correlated	0.5	0	0	0.375894042479691	0.0992864015378328	2213.94091153675	2013.75583080387	2589.5140247867	2438.08443440949	2782.59809460682	2154.14471187858	0.325566808768971	0.0779321087833692
1742	star	17	0	0.6	correlated	0.5	0	7	0.390284670742199	0.106591237308082	2234.56216256251	1880.88423283091	2510.80312328034	1223.50895362699	1476.55670348051	909.471186825231	0.277421878215651	0.135745737230033
1743	star	17	0	0.9	correlated	0.5	0	7	0.394117444355339	0.106709334164467	2351.34728358877	2088.19276068244	2701.34349311895	1095.65792779094	1305.84446538123	893.971479467767	0.378914512264536	0.122460829430375
1744	star	17	0	0.3	hub	0.5	0	0	0.36812588804634	0.0932210125245649	2412.64704024969	2091.14628200174	2806.49020016346	2362.65385103076	2728.0346681951	2149.76972501193	0.309005801722798	0.0822803965834458
1745	star	17	0	0.6	hub	0.5	0	6	0.395909680916503	0.104933397259157	2591.84151504863	2313.3785018444	2844.81817343594	1462.99425830879	1678.86043639557	1033.76071528116	0.329652909113878	0.130296175895657
1746	star	17	0	0.9	hub	0.5	0	7	0.36812350816954	0.0850258093113653	2469.00451142831	2168.15996131705	2787.96518543232	1257.40439580899	1391.88998124568	1103.62141989926	0.249188736765889	0.0775390702597484
1747	star	17	0	0.3	random	0.9	0	1	0.383494552975226	0.111496076783227	2300.22193273573	2012.35065524315	2665.51302135752	2250.70334000383	2766.48433865182	1876.13643600762	0.317702330758217	0.119876229151685
1748	star	17	0	0.6	random	0.9	0	13	0.380548690413851	0.0956585011506741	2386.47517199037	1980.95322963163	2829.96685873458	367.60523470488	445.925643447071	266.814276619545	0.2497461712736	0.151557576951415
1749	star	17	0	0.9	random	0.9	0	13	0.376208622722532	0.11898254649064	2360.32160677792	2024.02036080979	2781.10902273616	315.675228795897	643.151429159785	232.704498144994	0.478631495335712	0.400134592280383
1750	star	17	0	0.3	correlated	0.9	0	0	0.389265278495099	0.103865092466491	2523.32955928863	2204.84699880198	2931.03240999447	2443.98549689733	2992.21690315377	1984.3706555871	0.365775053016632	0.143392027188303
1751	star	17	0	0.6	correlated	0.9	0	13	0.38212858359947	0.0791525657579135	2285.97447517142	1984.98232220653	2482.15711938829	321.971564780562	430.092373647971	219.636791897098	0.230365702101664	0.194138765540324
1752	star	17	0	0.9	correlated	0.9	0	13	0.377156542545274	0.102082078081795	2433.1860203761	2005.22031467319	2722.78684212977	225.145656865566	322.093042505448	148.573468794742	0.327029686861086	0.268163665689165
1753	star	17	0	0.3	hub	0.9	0	0	0.36951999186777	0.100357232511495	2506.56431435706	2113.71021605931	2811.76706385018	2421.25163831232	2759.19683257853	2014.59898196676	0.319905116047055	0.0930094650185079
1754	star	17	0	0.6	hub	0.9	0	13	0.375993642887755	0.0838139734622365	2601.06905621192	2060.39217780761	2915.76178019823	359.560267918423	539.727023273724	261.291660679908	0.308657320566601	0.230543973070252
1755	star	17	0	0.9	hub	0.9	0	13	0.39228682908066	0.0944427947807453	2438.73622029272	2160.13286706038	2781.77798620694	283.705330945326	348.740276878858	212.698801277294	0.254104502593802	0.12230588268479
1756	star	17	0.3	0.3	random	0.1	0	0	0.474976959953826	0.195577605289528	1584.34511123298	1346.05968059206	1791.40127401905	1474.52388543051	1648.72287032151	1293.86044816875	0.298071922921277	0.0705194113334546
1757	star	17	0.3	0.6	random	0.1	0	0	0.452286228947599	0.149415293033345	1429.0294961045	1305.35667620311	1654.52397955808	1443.38050358239	1537.8378248955	1286.67319020186	0.301799103012278	0.0596326821016798
1758	star	17	0.3	0.9	random	0.1	0	0	0.478469543086472	0.219766422779435	1419.05908935306	1175.73784652474	1745.42428570865	1384.15139557336	1600.00751687606	1170.55726172934	0.342390102394714	0.113130020352319
1759	star	17	0.3	0.3	correlated	0.1	0	0	0.496972478414059	0.186478024216165	1210.66332051645	1040.57626857968	1422.11305687135	1706.48590341766	1913.20785809128	1393.4495370597	0.367545861455961	0.0889316582514618
1760	star	17	0.3	0.6	correlated	0.1	0	0	0.424010234855818	0.152430359343191	1406.76132405478	1261.75713597234	1524.81482616318	1375.96022519829	1816.42858448741	1122.93827507765	0.372200326620926	0.167954089323264
1761	star	17	0.3	0.9	correlated	0.1	0	0	0.483459343158177	0.182575468907007	1359.57582107567	1274.98299391049	1467.8642667142	1379.35018695409	1690.91116842185	1080.74754511127	0.33696887888993	0.128335836273318
1762	star	17	0.3	0.3	hub	0.1	0	0	0.496563383771687	0.179799359055421	1503.86962561635	1168.52692776903	1745.96829598378	1328.69262201397	1499.89919349394	1185.01741989105	0.296677996211078	0.0774137420881316
1763	star	17	0.3	0.6	hub	0.1	0	0	0.499574598626474	0.186142508729936	1339.60075003036	1204.81626383126	1519.62577453437	1368.20087240486	1662.25555076569	1192.80734356279	0.348692213419475	0.114085673538109
1764	star	17	0.3	0.9	hub	0.1	0	0	0.479889164836232	0.177974241500235	1302.49151302779	1030.16381399027	1580.71694046834	1428.38004440489	1581.94183997484	1222.07296417091	0.38583301828582	0.0680659571265076
1765	star	17	0.3	0.3	random	0.5	0	0	0.483053243577445	0.178101074142845	1574.10086952984	1355.60583663146	1969.34565893522	1399.83608640055	1596.3545586536	1205.7202931968	0.342900798458735	0.0869929665857063
1766	star	17	0.3	0.6	random	0.5	0	0	0.468079989618629	0.181300187505992	1429.21883539688	1281.55974228531	1545.80932122007	1402.02072365809	1614.17491206617	1228.8231681766	0.34858434053637	0.0813401653047775
1767	star	17	0.3	0.9	random	0.5	0	0	0.542441863638361	0.198634094176486	1395.72130144761	1251.77432114755	1628.23446575795	1255.96478064247	1562.17659790805	1041.24029454834	0.320620383707946	0.15546933639889
1768	star	17	0.3	0.3	correlated	0.5	0	0	0.452948921402137	0.156619751303826	1392.62417921659	1214.16639538859	1578.87098682395	1422.10145843904	1659.66991384964	1021.65654206601	0.319600805001075	0.135994800332108
1769	star	17	0.3	0.6	correlated	0.5	0	0	0.489077038498921	0.213543501228445	1406.46548504982	1226.87468739793	1548.07881460514	1044.08358992575	1300.27169757176	854.462708923861	0.498538375324607	0.161671305952628
1770	star	17	0.3	0.9	correlated	0.5	0	1	0.528498462774258	0.236694048231953	1193.14541742957	893.373636391022	1535.09790585215	1063.49451768091	1363.73977788359	922.707216453903	0.674966710693714	0.113948078183549
1771	star	17	0.3	0.3	hub	0.5	0	0	0.474342264487541	0.19862486474754	1360.90134049719	1219.87989106205	1556.64690046692	1399.80666138579	1721.43164716999	1236.41887254081	0.366921003122829	0.112881017504325
1772	star	17	0.3	0.6	hub	0.5	0	0	0.467392312417066	0.18996772141217	1413.21464255431	1159.96834321662	1766.837780173	1272.57346792127	1405.18209490159	1069.85373465834	0.446668678092741	0.0941560524088108
1773	star	17	0.3	0.9	hub	0.5	0	0	0.503329987657651	0.1966686641972	1158.41051777792	1074.03489323723	1256.56665971749	1162.37767575851	1353.14448789133	1049.16577567675	0.350140650580763	0.0868691517405968
1774	star	17	0.3	0.3	random	0.9	0	0	0.478902097669608	0.17571590867056	1526.47903638751	1283.41289090867	1882.32389222147	1261.6772231456	1592.12617697931	998.69134944839	0.354311268334253	0.167550856760947
1775	star	17	0.3	0.6	random	0.9	0	8	0.475445635541986	0.184196709900569	1512.710574833	1420.37128613806	1628.73312401865	350.892785647325	419.440865930845	255.64425870301	1.26628297277414	0.157181656518583
1776	star	17	0.3	0.9	random	0.9	0	1	0.461798992542326	0.157694413095109	1351.67783599079	1204.23941635344	1571.72916864213	763.305870890649	983.865477968355	487.528395053637	0.562009055454717	0.209171903157889
1777	star	17	0.3	0.3	correlated	0.9	0	0	0.457400718911642	0.179543881788714	1291.8216349073	1095.90287933849	1452.71092572151	1165.05170552207	1416.35774693292	972.723408301404	0.420795280336575	0.124712867565819
1778	star	17	0.3	0.6	correlated	0.9	0	0	0.469313786616702	0.185618716053001	1350.79241186042	1126.83542354144	1583.8805250519	1389.80662259673	1784.58191359832	967.540949462104	0.389853856542676	0.181935017181927
1779	star	17	0.3	0.9	correlated	0.9	0	0	0.491159416835121	0.171431332039719	1363.2043183833	1045.62951564268	1704.1663827097	967.341086945244	1489.67462012039	603.727547908654	0.670568427659956	0.304057009519414
1780	star	17	0.3	0.3	hub	0.9	0	0	0.480330467586091	0.183177103313541	1559.45341402553	1412.19728964444	1752.20281771879	1413.08974649404	1755.85820667574	1200.67103633256	0.350677299369259	0.126955650053547
1781	star	17	0.3	0.6	hub	0.9	0	3	0.456228526143132	0.165181783634631	1364.69803647936	1142.46290240109	1599.75168467603	459.472609850029	794.013682380521	185.782193307313	1.62495417938318	0.438928027164232
1782	star	17	0.3	0.9	hub	0.9	0	3	0.492608279838772	0.179754860524532	1257.75105540226	1105.38214614088	1516.65294161765	637.105174667048	883.379361158797	404.66559507037	1.02025002530241	0.277654567283247
1783	star	17	0.6	0.3	random	0.1	0	0	0.655951532490296	0.410823074944314	668.423611385598	565.937083387342	785.792445415561	824.161382545218	930.299100784732	715.677056268872	0.314805000821763	0.0861973171727997
1784	star	17	0.6	0.6	random	0.1	0	0	0.630007971186392	0.387648497324486	634.589673696846	450.466090469561	802.259869186678	907.066083348025	1199.12274979162	584.984859592431	0.396133419579831	0.218359057469091
1785	star	17	0.6	0.9	random	0.1	0	0	0.638101014130386	0.376457201273515	739.385357450834	628.920259646239	836.143940176919	541.040151865883	692.159908338397	407.626981044559	0.432390288955308	0.19933666254661
1786	star	17	0.6	0.3	correlated	0.1	0	0	0.653818605279092	0.414780326415068	741.736566848289	578.915069323087	833.628014507108	636.338985615598	778.129535244725	514.046570182897	0.369065733148031	0.146325594189546
1787	star	17	0.6	0.6	correlated	0.1	0	0	0.65633779599225	0.391043691329962	721.773227210357	588.650175900726	868.651274345947	719.219193006386	817.510356660976	587.714514584452	0.33014994531776	0.104357342888526
1788	star	17	0.6	0.9	correlated	0.1	0	0	0.627198342206082	0.382205620059522	730.758263354223	636.67752951725	905.179478562157	634.137251923112	751.065781593307	506.724841700563	0.415806919982008	0.138114363990106
1789	star	17	0.6	0.3	hub	0.1	0	0	0.647357073383644	0.389753279104976	689.088756970989	551.9339460012	787.484239687862	629.67202307525	761.735919039794	501.094110672432	0.3705769014775	0.150082881892079
1790	star	17	0.6	0.6	hub	0.1	0	0	0.640052105762028	0.403340656077454	702.433256835756	524.196235980607	890.666915379676	717.251279143563	900.666256990278	574.278392614871	0.407330231882448	0.154662920061273
1791	star	17	0.6	0.9	hub	0.1	0	15	0.634669764060853	0.398383125189922	675.849815883994	508.635306152151	846.395523213094	0	0	0	NA	NA
1792	star	17	0.6	0.3	random	0.5	0	0	0.708553571541196	0.447667817086411	718.18058885735	619.53999216415	779.245060373669	669.437741774831	905.461977318737	558.089902910944	0.366047907847351	0.176002812128619
1793	star	17	0.6	0.6	random	0.5	0	0	0.612208842581136	0.368331597436573	738.030302534437	634.076668973499	847.270792772996	722.77324701246	901.247836223924	579.30408348479	0.389676262087759	0.139490459243804
1794	star	17	0.6	0.9	random	0.5	0	0	0.631261373283529	0.379541022914643	702.031486584612	590.828905020363	877.097737615963	610.807924445029	778.926749906526	429.32602816422	0.323094154387726	0.169891521879544
1795	star	17	0.6	0.3	correlated	0.5	0	0	0.595037373415568	0.342056097002787	730.421356878821	590.571256598737	927.626048366512	710.273080002645	895.132347776095	619.726477626163	0.337279007565245	0.123847299105901
1796	star	17	0.6	0.6	correlated	0.5	0	11	0.626357788389837	0.373317026470676	681.16971945317	593.26569005985	788.084508918797	78.4773435065387	100.966082984928	43.1614750648641	0.795405813118613	0.235778531969932
1797	star	17	0.6	0.9	correlated	0.5	0	15	0.608427950303092	0.359007132684694	693.918790385352	580.627823537702	801.314031322008	0	0	0	NA	NA
1798	star	17	0.6	0.3	hub	0.5	0	0	0.629299341198128	0.385642496165553	740.380668869101	661.083211652615	853.892775363479	779.717747726645	1064.36199987566	545.009764345586	0.433047685386951	0.234025753879925
1799	star	17	0.6	0.6	hub	0.5	0	15	0.596380681369982	0.34429395516896	726.725732296594	558.244756260059	842.141183155408	0	0	0	NA	NA
1800	star	17	0.6	0.9	hub	0.5	0	15	0.600695385955127	0.347265479919222	766.982476529042	642.419475631942	843.75045290479	0	0	0	NA	NA
1801	star	17	0.6	0.3	random	0.9	0	0	0.678466021361059	0.406929402869037	631.095095128327	542.56445608701	710.323210997697	761.146451213156	862.055516538587	687.333400453729	0.302051167356967	0.065364664470253
1802	star	17	0.6	0.6	random	0.9	0	15	0.590351483828732	0.357580317298017	776.231229544804	607.432619582294	933.301845891688	0	0	0	NA	NA
1803	star	17	0.6	0.9	random	0.9	0	15	0.658239576625754	0.38808206710563	773.056060603187	624.477771839789	1105.69550994224	0	0	0	NA	NA
1804	star	17	0.6	0.3	correlated	0.9	0	0	0.607395009907918	0.352953911823236	736.470731384217	628.694902693674	842.348154871036	663.50053095962	748.601315299674	573.134616042099	0.318845357944845	0.081772975811877
1805	star	17	0.6	0.6	correlated	0.9	0	15	0.677053329918986	0.422232228499641	605.714735039282	453.657360630595	673.605939224048	0	0	0	NA	NA
1806	star	17	0.6	0.9	correlated	0.9	0	14	0.715674135335307	0.456381725788094	660.735618542732	484.375180329096	757.88363106294	0	0	0	NA	NA
1807	star	17	0.6	0.3	hub	0.9	0	15	0.633312603432714	0.379279763725351	689.079025543398	447.503777809328	860.391433989678	0	0	0	NA	NA
1808	star	17	0.6	0.6	hub	0.9	0	15	0.657029769532895	0.423121839885162	771.131989495815	535.980025025663	1140.03416981655	0	0	0	NA	NA
1809	star	17	0.6	0.9	hub	0.9	0	15	0.656672679500753	0.39974767141111	714.255689411598	541.800329135001	1027.08233944759	0	0	0	NA	NA
1810	star	17	0.9	0.3	random	0.1	0	0	0.804024007782582	0.510026336349497	638.954645971642	364.890700032262	901.82653758407	577.656286757153	739.517338588084	436.522611409531	0.386887034671917	0.162061713280151
1811	star	17	0.9	0.6	random	0.1	0	0	0.88091127767419	0.552601189462847	575.535799312253	360.508833770848	778.609049834043	594.817490234994	723.580137918744	430.498243106247	0.396063474914276	0.159415395902876
1812	star	17	0.9	0.9	random	0.1	0	0	0.996043044530452	0.644330993106259	533.084283390106	374.325663287911	970.292183287051	566.676753295083	791.68182756262	484.419379180529	0.371876683200881	0.160942994072978
1813	star	17	0.9	0.3	correlated	0.1	0	0	0.902513996018326	0.576107308089383	535.452270462324	352.027249134117	785.203290577877	622.014364703704	840.957129641919	511.649300292889	0.359860001364773	0.186259368609077
1814	star	17	0.9	0.6	correlated	0.1	15	0	NA	NA	0	0	0	0	0	0	NA	NA
1815	star	17	0.9	0.9	correlated	0.1	0	0	0.774306222454412	0.471611454165552	544.393358627302	465.053414291071	635.529442668286	636.534566068263	784.800136914704	483.073291837796	0.364789037167742	0.159625262409173
1816	star	17	0.9	0.3	hub	0.1	0	0	0.939536620226532	0.599523372385267	653.396586167497	510.875319285437	772.608395246332	606.422044491307	1076.75189070299	385.577334289834	0.556532687416062	0.377316735854236
1817	star	17	0.9	0.6	hub	0.1	0	15	0.831986488502522	0.514837055729614	620.817934319301	461.211798618459	991.737146470482	0	0	0	NA	NA
1818	star	17	0.9	0.9	hub	0.1	0	15	0.902424158654106	0.570890689763404	658.697071136678	321.871076701161	897.137061227727	0	0	0	NA	NA
1819	star	17	0.9	0.3	random	0.5	0	0	0.950800814784471	0.590009094637216	567.575290369157	403.373273436419	716.089282160582	558.239590732968	668.814472747059	461.105258513852	0.321004543594646	0.142644334560615
1820	star	17	0.9	0.6	random	0.5	0	0	0.829106725586342	0.505073313305059	528.63950083673	471.541088753597	579.689405671242	641.102893194623	743.936099451399	524.639550530058	0.308486401847633	0.119223163436366
1821	star	17	0.9	0.9	random	0.5	0	0	0.856093916639937	0.537537375656595	518.302477379082	393.874951036662	638.487931674307	511.395311437488	745.621127514945	379.122176606297	0.44734711702691	0.194673916845624
1822	star	17	0.9	0.3	correlated	0.5	0	0	0.96803469815584	0.619407710759715	542.097480232122	376.866761226038	717.49597956713	585.77662704819	882.922453500053	298.911119851847	0.494408720629428	0.317770439456756
1823	star	17	0.9	0.6	correlated	0.5	15	0	NA	NA	0	0	0	0	0	0	NA	NA
1824	star	17	0.9	0.9	correlated	0.5	0	15	0.906109209979502	0.584003033870971	584.358985868553	439.674638286891	750.458756234438	0	0	0	NA	NA
1825	star	17	0.9	0.3	hub	0.5	0	15	0.922053988521546	0.585839828270632	554.986527357724	349.899081375655	862.644272427777	0	0	0	NA	NA
1826	star	17	0.9	0.6	hub	0.5	0	15	0.881134275849112	0.556416844264943	620.830726749085	474.057741080703	821.496670269763	0	0	0	NA	NA
1827	star	17	0.9	0.9	hub	0.5	0	15	0.947585155152178	0.60246014398362	622.766680083989	385.798572852221	1042.74106998413	0	0	0	NA	NA
1828	star	17	0.9	0.3	random	0.9	0	15	0.939231712574957	0.602750389748648	513.363016651582	422.547275370318	594.764219797241	0	0	0	NA	NA
1829	star	17	0.9	0.6	random	0.9	0	15	0.990036513085878	0.639920447111582	557.403052684237	411.85570489235	733.926512185801	0	0	0	NA	NA
1830	star	17	0.9	0.9	random	0.9	0	14	0.991349500312944	0.645357763651451	492.723006529521	277.323574204965	719.385146403133	0	0	0	NA	NA
1831	star	17	0.9	0.3	correlated	0.9	0	15	0.963420913485843	0.61592428689091	676.289247683726	392.761755033548	922.126033347284	0	0	0	NA	NA
1832	star	17	0.9	0.6	correlated	0.9	0	15	0.869065449265197	0.549400320565037	496.369747463285	332.172460825147	680.759332343428	0	0	0	NA	NA
1833	star	17	0.9	0.9	correlated	0.9	0	15	0.933745874697099	0.595604015816288	614.075200301988	468.150833466287	864.430283777177	0	0	0	NA	NA
1834	star	17	0.9	0.3	hub	0.9	0	15	0.857724209378057	0.543030566179657	599.456851632686	327.079788824539	883.216595157478	0	0	0	NA	NA
1835	star	17	0.9	0.6	hub	0.9	0	14	0.937591249370531	0.609721653732971	504.628279194653	394.333277181957	699.692504184998	0	0	0	NA	NA
1836	star	17	0.9	0.9	hub	0.9	15	0	NA	NA	0	0	0	0	0	0	NA	NA
1837	star	18	0	0.3	random	0.1	0	0	0.371337489761328	0.103976172687396	2231.88067942236	1911.18884667966	2386.02750370625	2354.40910564217	2582.83817917173	2135.08517802452	0.306888176986531	0.0708647219484958
1838	star	18	0	0.6	random	0.1	0	1	0.4014844062648	0.107046118113426	2270.35704880283	2044.06821427547	2458.68399629244	2332.73857062411	2662.65472724355	2002.33378485282	0.315028446439033	0.093434851837896
1839	star	18	0	0.9	random	0.1	0	1	0.398893400346438	0.0908686996509264	2356.30841961028	1899.1730676849	2740.0804079243	2301.49353574822	2461.83783232746	2181.00802743933	0.297018426687737	0.0389781462831306
1840	star	18	0	0.3	correlated	0.1	0	0	0.384198809792746	0.104295173856706	2606.27118365982	2374.78016727712	2876.28263429476	2349.0262475341	2515.62038636099	2006.54953503426	0.355370761255653	0.0624624718331007
1841	star	18	0	0.6	correlated	0.1	0	1	0.388713474958676	0.117449633590476	2520.44292088011	2235.7258218959	2952.58885512117	2129.37350264661	2383.51978862208	1834.53163530335	0.340696231777095	0.0713733742503715
1842	star	18	0	0.9	correlated	0.1	0	1	0.366642407061785	0.0889300475671679	2430.74313599757	2113.78661638711	2836.72570211383	2388.97524220556	2816.26729103613	1955.65210399197	0.349580313024076	0.101833395594013
1843	star	18	0	0.3	hub	0.1	0	0	0.355479854932748	0.0927353178617226	2297.18797019053	2009.96743600152	2730.03606328135	2378.80639335057	2656.58405077345	2030.50869316835	0.316195985037562	0.0781073095998643
1844	star	18	0	0.6	hub	0.1	0	1	0.365159771131754	0.0810677347633292	2464.41095926078	2290.07326810689	2821.49565661012	2022.28812321177	2214.50818472179	1770.5129076541	0.279247664463198	0.0684558200628682
1845	star	18	0	0.9	hub	0.1	0	1	0.376957972855664	0.114002134305998	2406.28474508258	2047.36061073222	2655.00792378282	2096.53737572877	2231.35014767259	1962.78637140285	0.315828245117671	0.0449141490540402
1846	star	18	0	0.3	random	0.5	0	0	0.394613570033635	0.128911900096626	2391.31063190412	2177.24512626272	2696.87036245584	2346.89009071714	2882.15557003351	1902.07019043355	0.34847730786754	0.107269283820836
1847	star	18	0	0.6	random	0.5	0	7	0.384999983211375	0.113104576334977	2387.18017719741	1902.00214655278	2704.06483096396	1281.0711587074	1537.78329911454	1003.16914135791	0.288316798376422	0.138781750462493
1848	star	18	0	0.9	random	0.5	0	7	0.393053616863018	0.104410580809563	2371.42774795832	2126.88957340613	2627.67906305498	1460.73417473786	1832.33566441303	1182.24589567905	0.316014497757895	0.175815372140358
1849	star	18	0	0.3	correlated	0.5	0	0	0.378385517831937	0.107364146485095	2261.21220515049	1979.90922405293	2591.31703911245	2418.11364580181	2719.68493983901	2236.60529686502	0.335316255168752	0.0695769463496437
1850	star	18	0	0.6	correlated	0.5	0	6	0.36843829935831	0.0859494139194148	2529.2890208774	2136.25718888612	2806.52540095045	1358.25357446932	1632.25934060979	1223.78349434687	0.317675226559763	0.112096677538838
1851	star	18	0	0.9	correlated	0.5	0	7	0.382365271443005	0.0734380951601166	2417.43274280933	2156.59196431226	2732.06338725841	1110.02367225024	1303.12440277512	783.491958379725	0.302901496029545	0.150903981433537
1852	star	18	0	0.3	hub	0.5	0	0	0.371569499915747	0.092065145287502	2225.95335238051	1892.82617045323	2590.47830315712	2385.00270983519	2673.9688851197	2031.36011332946	0.313392575518207	0.0935473512630024
1853	star	18	0	0.6	hub	0.5	0	7	0.382549390879428	0.0995168664344683	2432.54193872612	2085.57958078843	2805.42281443591	1240.86618922541	1454.81899888229	1016.4352780717	0.337700691424125	0.121168772968916
1854	star	18	0	0.9	hub	0.5	0	7	0.369324904379651	0.0933751719122437	2325.06214483793	2055.3994713805	2642.2578110727	1315.73576653193	1542.24143510913	1023.8783510324	0.324450282578253	0.120273311753131
1855	star	18	0	0.3	random	0.9	0	0	0.393953603865817	0.105743790210158	2156.22623127164	1960.10058219459	2474.01916981525	2224.07182949968	2703.34154606805	1821.38815486388	0.364214795043682	0.135912447535779
1856	star	18	0	0.6	random	0.9	0	13	0.375804918019637	0.0803815011957009	2454.85143797291	2097.9923155183	2796.53579400717	418.040012303009	713.864127896194	340.420722161186	0.287999005556842	0.264343760141626
1857	star	18	0	0.9	random	0.9	0	13	0.362952075722959	0.0929504974955541	2545.37013333521	2205.06063238588	2853.9389330904	299.869950192775	439.245268400574	202.063974812374	0.3403419683089	0.244813228801667
1858	star	18	0	0.3	correlated	0.9	0	0	0.390218568381328	0.100768267014719	2470.69090536164	2102.47026335603	3027.74189023119	2331.26404391213	2752.10462460961	2115.48992938019	0.321046003855252	0.0773250422710809
1859	star	18	0	0.6	correlated	0.9	0	13	0.38990461846107	0.12398457491547	2134.90476180376	1960.15978671036	2375.05020194589	390.882086984353	522.073309068959	289.019612761511	0.251690145980894	0.197225857988939
1860	star	18	0	0.9	correlated	0.9	0	13	0.383477632130708	0.0933587813719341	2514.35713672482	2128.82970087303	2988.11475649808	363.304763781467	634.475432930782	245.172165403518	0.338561681839226	0.305114168734566
1861	star	18	0	0.3	hub	0.9	0	0	0.417402575843595	0.0989230873714317	2395.69178033903	1882.79684377165	2738.58281169245	2210.92824509267	2460.21754507783	2010.88216730075	0.33475368495641	0.0716327329535411
1862	star	18	0	0.6	hub	0.9	0	13	0.361128380164333	0.0890958858186504	2692.58725209168	2496.96511990076	2861.00889987679	375.986249132105	455.094418685878	323.731697255858	0.242214725440592	0.129349818858338
1863	star	18	0	0.9	hub	0.9	0	13	0.384989626149787	0.0982058374378968	2409.20526303157	2090.09876486004	2744.06946208285	266.549229125097	326.27487297457	202.275854366431	0.252663783758686	0.130649906184582
1864	star	18	0.3	0.3	random	0.1	0	0	0.44666270417006	0.178296391624092	1415.43938865675	1247.32093793287	1730.02709188722	1389.46344724034	1544.35605041777	1228.77797341047	0.358193200070673	0.0723382740709655
1865	star	18	0.3	0.6	random	0.1	0	0	0.477972787476842	0.185307273363156	1311.96785134929	1103.38832293996	1637.95767641438	1485.74585659581	1734.32892894185	1253.17351292458	0.341596808332817	0.0910497159093197
1866	star	18	0.3	0.9	random	0.1	0	0	0.460394085130219	0.194224638732569	1385.90534145384	1182.99807865772	1708.4444931538	1161.47958760131	1381.07463707018	960.948902681897	0.393629691080351	0.137580419410832
1867	star	18	0.3	0.3	correlated	0.1	0	0	0.461048284731738	0.16437417192089	1502.89474491019	1317.30038506994	1714.55392185014	1402.57000517495	1787.29253070169	1029.94441423162	0.331615068469332	0.152489792969435
1868	star	18	0.3	0.6	correlated	0.1	0	0	0.464579587283444	0.151611929849526	1367.76284977974	1223.18963069311	1631.71044052252	1407.93677523429	1781.7900048264	1239.0694378467	0.375954848437365	0.117087251108773
1869	star	18	0.3	0.9	correlated	0.1	0	0	0.489730273376294	0.227257874459877	1309.77206688279	1098.74815070048	1527.8874571113	1219.95114265735	1363.45041567475	1134.8867482503	0.333745559482602	0.0603528844354235
1870	star	18	0.3	0.3	hub	0.1	0	0	0.521599783387323	0.202186595558901	1335.18033196351	1165.42756976345	1498.57004096877	1333.05849970627	1570.83322364408	1171.29615716094	0.332481999838011	0.0867149053117524
1871	star	18	0.3	0.6	hub	0.1	0	0	0.509319025481006	0.203702057513724	1362.18987187461	1084.88975140985	1541.72279982892	1269.10159921993	1464.50550102238	1101.94880348193	0.368556533577751	0.0875582333365156
1872	star	18	0.3	0.9	hub	0.1	0	0	0.458507255898668	0.180609206482453	1429.95921437479	1348.32557013133	1532.27390057044	1251.38889796087	1493.66801124729	1039.50861578062	0.354883651535475	0.108497065616332
1873	star	18	0.3	0.3	random	0.5	0	0	0.47480634692044	0.206540337449827	1345.15501935555	1168.41376301016	1512.69911450514	1347.92986427084	1504.13814344383	1071.16737183057	0.356708106553627	0.0985428134360629
1874	star	18	0.3	0.6	random	0.5	0	1	0.463185945660132	0.180670016185278	1251.5231226433	1095.51143313992	1433.07440019345	1133.80314637677	1432.95357410651	830.941054848203	0.399055331225507	0.150729991632448
1875	star	18	0.3	0.9	random	0.5	0	0	0.463280529944389	0.193285225624279	1365.45354965581	1055.7336910474	1674.61079599169	1346.35539524144	1542.01706925128	1184.40926456514	0.442100214552275	0.0902320989500913
1876	star	18	0.3	0.3	correlated	0.5	0	0	0.501410963884518	0.210295411525966	1344.76125168076	993.914340487688	1608.95897740457	1364.46377832802	1678.36824306228	1118.68422829445	0.319559770017027	0.131440665265981
1877	star	18	0.3	0.6	correlated	0.5	0	0	0.480213379789032	0.177134839161516	1255.54242399487	1090.97698565705	1348.31366287367	1236.09151577537	1532.03390854902	1013.80033498403	0.365932006768832	0.141300826654849
1878	star	18	0.3	0.9	correlated	0.5	0	0	0.461306810626058	0.174211373298461	1352.83751345063	1234.51949890843	1545.0815205954	1226.10031910289	1448.75755051278	1025.71496537276	0.43066359184959	0.111938839216819
1879	star	18	0.3	0.3	hub	0.5	0	0	0.464218525923691	0.198230778618813	1323.78886283699	1208.63671574013	1472.92705426286	1264.88140245154	1437.58323874051	989.074082418872	0.33824867254534	0.0961807316488099
1880	star	18	0.3	0.6	hub	0.5	0	0	0.480917919730643	0.166620955698381	1299.515248845	1114.91867240089	1593.80086489299	1493.0096192161	1654.32575612934	1287.29910104641	0.353686192515738	0.0653790934673652
1881	star	18	0.3	0.9	hub	0.5	0	0	0.504078260594862	0.155762153472742	1224.49322125031	1079.15980903761	1398.57870664822	1176.12679117223	1379.56096021512	965.164587665947	0.361284761764611	0.107513649762655
1882	star	18	0.3	0.3	random	0.9	0	0	0.499002174967731	0.186106180253267	1443.25405680556	1162.81742648599	1723.50373690759	1115.6851331901	1316.74305104257	927.871205158649	0.488164331390136	0.111957760175621
1883	star	18	0.3	0.6	random	0.9	0	2	0.460537891843447	0.189975704969755	1319.17240392949	1220.74858231385	1483.22938952038	593.360162543125	847.970466189777	367.795057940227	1.11839075251597	0.289161973937581
1884	star	18	0.3	0.9	random	0.9	0	5	0.454630650237764	0.17345379203595	1256.81639709499	1007.18257290726	1441.38627344531	431.11028428728	657.197739338685	203.681807100054	0.988528828105196	0.347522656673544
1885	star	18	0.3	0.3	correlated	0.9	0	0	0.472391389639905	0.209742160305561	1266.21447220726	1109.47823502512	1463.16461351374	1373.92094388684	1637.81157048127	1186.78755985239	0.372100656032399	0.0922607206862722
1886	star	18	0.3	0.6	correlated	0.9	0	9	0.458918821007848	0.183791298968361	1235.82654563648	1015.2277376471	1506.92287885449	264.261321626174	410.154059879805	159.929503118416	0.757185915935305	0.268438642672956
1887	star	18	0.3	0.9	correlated	0.9	0	6	0.488197218913101	0.180886426147382	1467.15198022885	1262.08218235383	1661.60951650206	542.655630735432	765.882160639638	351.42022714646	0.978738737684882	0.278711235764639
1888	star	18	0.3	0.3	hub	0.9	0	0	0.472853558293064	0.204386423399939	1401.97402063649	1261.40429421344	1610.71325212073	1547.37139831272	1794.41143729047	1258.3909610869	0.335491656342598	0.107632642022281
1889	star	18	0.3	0.6	hub	0.9	0	2	0.446599795212903	0.177288641340415	1478.91045776885	1247.37614699177	1730.03008630609	497.64691401383	894.72849918194	167.507846697313	1.35972502248787	0.445810180337583
1890	star	18	0.3	0.9	hub	0.9	0	2	0.460659920440128	0.196123107793359	1532.28056825082	1344.92819413537	1713.55145809206	738.148422683618	1096.84477181034	414.994099938131	0.715953898249273	0.235282891938073
1891	star	18	0.6	0.3	random	0.1	0	0	0.628364406683406	0.388803782254299	795.153290544755	655.692753314581	933.805024729407	680.950054624097	828.899528074816	584.370677324547	0.368663580961184	0.110784073701012
1892	star	18	0.6	0.6	random	0.1	0	0	0.682018110793034	0.425542731191846	786.71505483699	701.39620664251	908.65139032974	713.983144387306	866.932375565569	590.699805980247	0.284508291057483	0.135505218346585
1893	star	18	0.6	0.9	random	0.1	0	0	0.670731187220623	0.416713866696537	819.76759625773	652.346962346396	1137.64647511795	663.420232624142	750.490767611368	521.833752037767	0.307522923356081	0.0983728502796932
1894	star	18	0.6	0.3	correlated	0.1	0	0	0.627274531547268	0.387362160465765	689.443406446747	593.812105840977	781.194999502922	668.251212150357	831.666487958895	549.341778262674	0.371605958470248	0.168280159178285
1895	star	18	0.6	0.6	correlated	0.1	0	0	0.635124035119623	0.391792724296215	621.754666393643	465.606905995957	776.386126106309	625.162978053104	741.67126249459	547.211532025578	0.357624582670937	0.10310481197616
1896	star	18	0.6	0.9	correlated	0.1	0	15	0.627777547270267	0.379153701179188	707.748222324431	595.755649954651	944.819836644842	0	0	0	NA	NA
1897	star	18	0.6	0.3	hub	0.1	0	0	0.676302185662365	0.417648847119357	653.954543250154	569.72415408847	726.921923503646	764.780139609277	920.136175960412	557.480240251752	0.362529358235328	0.171722601987637
1898	star	18	0.6	0.6	hub	0.1	0	0	0.627982990670745	0.386315568150176	778.379412867695	563.048403536347	995.425110502201	661.381016715598	915.239374604997	490.543522811382	0.405186844518634	0.18914767273136
1899	star	18	0.6	0.9	hub	0.1	0	15	0.627164827196471	0.380397744398362	772.828713774239	648.216510944213	899.05469986838	0	0	0	NA	NA
1900	star	18	0.6	0.3	random	0.5	0	0	0.637316640267721	0.392651331288944	698.942233114285	512.07903849279	893.034306111628	592.919282613733	646.916808307924	476.620105287045	0.374350233380423	0.101019643009509
1901	star	18	0.6	0.6	random	0.5	0	15	0.610873789652803	0.356220478582427	725.513700230395	629.282231825448	912.89169544669	0	0	0	NA	NA
1902	star	18	0.6	0.9	random	0.5	0	15	0.629061100406006	0.385133877262436	750.638979082056	532.185452300531	930.036969245899	0	0	0	NA	NA
1903	star	18	0.6	0.3	correlated	0.5	0	0	0.641181278309393	0.382408297395137	663.101809575647	604.035592868416	853.250000617408	755.688400298036	951.313980039222	596.00176679431	0.336545447812887	0.135814907734582
1904	star	18	0.6	0.6	correlated	0.5	0	15	0.605873080998593	0.35485848501724	715.507281556972	517.673843975416	818.813531660943	0	0	0	NA	NA
1905	star	18	0.6	0.9	correlated	0.5	0	15	0.664922883497783	0.411273491159905	693.883572894479	557.917900234798	806.899801004216	0	0	0	NA	NA
1906	star	18	0.6	0.3	hub	0.5	0	0	0.65003152959892	0.382357774734339	764.16669542305	640.989305460002	920.824644893214	627.490859563272	750.362610999711	520.223308221156	0.347357735600589	0.129995331768759
1907	star	18	0.6	0.6	hub	0.5	0	15	0.581071384719179	0.333423524059717	828.079337156691	678.559156540495	983.556542369035	0	0	0	NA	NA
1908	star	18	0.6	0.9	hub	0.5	0	15	0.691275338724473	0.434690948005923	691.535722192118	555.286586501575	767.439977493055	0	0	0	NA	NA
1909	star	18	0.6	0.3	random	0.9	0	15	0.665323516636514	0.382515204489565	621.232679886177	524.235523182384	754.212142321056	0	0	0	NA	NA
1910	star	18	0.6	0.6	random	0.9	0	15	0.627107389340817	0.381153265787104	707.864567109756	472.24398976016	923.848057031716	0	0	0	NA	NA
1911	star	18	0.6	0.9	random	0.9	0	15	0.652199788833459	0.422483171829998	592.89039947299	484.995188300301	852.69306328448	0	0	0	NA	NA
1912	star	18	0.6	0.3	correlated	0.9	0	15	0.631626198526831	0.394198982662703	737.725996194634	524.014300755266	872.116110120421	0	0	0	NA	NA
1913	star	18	0.6	0.6	correlated	0.9	0	15	0.642700988001569	0.395621677124857	856.112195721015	647.246438780149	1074.47349280732	0	0	0	NA	NA
1914	star	18	0.6	0.9	correlated	0.9	0	15	0.638065897577221	0.38576384494748	690.09266981603	554.320600957852	783.096318501474	0	0	0	NA	NA
1915	star	18	0.6	0.3	hub	0.9	0	0	0.662000071465516	0.399135442439071	845.660488437922	602.379132726931	1189.12632307812	711.707701301204	866.724021511432	636.688418403481	0.352267061427202	0.101111586755987
1916	star	18	0.6	0.6	hub	0.9	0	15	0.703006035286296	0.450360629085995	639.406768549178	550.375406243204	758.788958232749	0	0	0	NA	NA
1917	star	18	0.6	0.9	hub	0.9	0	15	0.653849584388579	0.399231376210803	768.919685056154	624.718828079235	1043.06874606645	0	0	0	NA	NA
1918	star	18	0.9	0.3	random	0.1	0	0	1.0699136658203	0.710070182727569	517.446125291631	378.440619151024	730.758266960645	582.095422081049	814.774138509938	418.106813532236	0.397562497266575	0.23026639042761
1919	star	18	0.9	0.6	random	0.1	0	0	0.912030025826948	0.582659289292199	595.355063997525	457.026095195179	648.904746071131	580.668331395379	828.22986492995	324.479497749451	0.47040896326649	0.300631528832863
1920	star	18	0.9	0.9	random	0.1	0	0	0.871563201006694	0.554388974461323	580.508765661225	463.067289974112	759.740292692077	634.636537025809	1016.97580780984	468.199125613976	0.442953858384282	0.24126566063253
1921	star	18	0.9	0.3	correlated	0.1	0	0	0.912444599967445	0.585788003622739	592.732690859743	495.385107200498	695.987871928787	562.111360428644	695.556123423555	476.195276433681	0.343453927305355	0.133432652232136
1922	star	18	0.9	0.6	correlated	0.1	0	0	0.791036237564536	0.492440300747267	572.190212662237	426.033678968969	722.605089443258	538.951783936462	635.151493378776	442.330906710791	0.380927663670772	0.125388025711365
1923	star	18	0.9	0.9	correlated	0.1	0	0	1.0158349880931	0.675495183576073	507.965218065603	360.476384948228	810.2911234878	461.974229355256	675.511416242414	359.504947248154	0.426051066232959	0.220620056684276
1924	star	18	0.9	0.3	hub	0.1	0	0	0.858999151409637	0.550926244345064	553.802166156307	380.659178942842	985.752217418713	532.202896043815	671.600872174552	392.492179274425	0.391232257036413	0.171468759996159
1925	star	18	0.9	0.6	hub	0.1	0	15	0.855278255955684	0.546875101701781	614.292925022192	413.486257135237	917.018095133338	0	0	0	NA	NA
1926	star	18	0.9	0.9	hub	0.1	0	15	0.880702965919313	0.575835957115858	562.214202182405	459.14637619847	696.785178997389	0	0	0	NA	NA
1927	star	18	0.9	0.3	random	0.5	0	0	0.958744765660746	0.627127257234739	560.313404155627	384.080842938952	967.908054789752	585.597703074326	740.19850208526	448.250108279483	0.367228049569852	0.15796298206272
1928	star	18	0.9	0.6	random	0.5	0	15	0.824680413086077	0.525230454380048	597.61983959653	467.734742017699	778.874873926384	0	0	0	NA	NA
1929	star	18	0.9	0.9	random	0.5	0	15	0.914597997324472	0.590983617029506	592.161823726228	435.881075164679	785.833547203585	0	0	0	NA	NA
1930	star	18	0.9	0.3	correlated	0.5	0	0	0.877209286752463	0.556890644665043	558.378831186005	429.896974400188	693.211754594918	560.642263484523	785.691727881558	432.35385053491	0.419008332756541	0.231737716809268
1931	star	18	0.9	0.6	correlated	0.5	0	15	0.906782804040835	0.591238971517247	529.966571591773	433.401242133544	699.041756291699	0	0	0	NA	NA
1932	star	18	0.9	0.9	correlated	0.5	0	15	1.00009658846553	0.643990283548821	677.913949308845	592.471575809105	799.310329499353	0	0	0	NA	NA
1933	star	18	0.9	0.3	hub	0.5	0	15	0.849943611266967	0.544882170435068	512.401495933752	418.985285060885	657.594820856149	0	0	0	NA	NA
1934	star	18	0.9	0.6	hub	0.5	0	15	0.973635833677173	0.63714908178243	559.013204115681	444.086604335881	708.68771241463	0	0	0	NA	NA
1935	star	18	0.9	0.9	hub	0.5	0	15	0.914987172650777	0.600160370247413	599.894401099881	438.22433695351	777.98423411795	0	0	0	NA	NA
1936	star	18	0.9	0.3	random	0.9	0	0	0.858235268508612	0.54523144008928	577.37065875789	438.131923431345	894.492068336854	530.921524727278	606.497295250956	461.391598504998	0.350404681989629	0.109895471344424
1937	star	18	0.9	0.6	random	0.9	15	0	NA	NA	0	0	0	0	0	0	NA	NA
1938	star	18	0.9	0.9	random	0.9	15	0	NA	NA	0	0	0	0	0	0	NA	NA
1939	star	18	0.9	0.3	correlated	0.9	0	15	0.843747075469337	0.546231495764565	550.816595532872	388.590205673886	823.722261646127	0	0	0	NA	NA
1940	star	18	0.9	0.6	correlated	0.9	0	15	0.944322046101807	0.607442702595633	500.659383012376	416.166749887702	667.553335849658	0	0	0	NA	NA
1941	star	18	0.9	0.9	correlated	0.9	0	15	0.935187409089263	0.61705059340082	581.372489235466	354.112470072024	669.688474492511	0	0	0	NA	NA
1942	star	18	0.9	0.3	hub	0.9	0	15	0.824836829524914	0.520891142997669	478.065090472858	374.039873569792	567.546533578768	0	0	0	NA	NA
1943	star	18	0.9	0.6	hub	0.9	0	15	0.992171823312183	0.638434297529865	472.076739901078	371.057437407477	585.314313389064	0	0	0	NA	NA
1944	star	18	0.9	0.9	hub	0.9	0	15	0.835885268561135	0.529138043955913	549.482026153601	353.308095126097	861.398029822894	0	0	0	NA	NA
1945	star	19	0	0.3	random	0.1	0	0	0.377321711135082	0.0853214946099821	2395.59837777924	2171.12418761141	2748.70991279365	2674.0937471201	2996.94849520616	2218.31019231889	0.314442303899563	0.0914369384663098
1946	star	19	0	0.6	random	0.1	0	1	0.386618179154458	0.116631125041522	2239.8260792718	1951.63629569335	2489.2539661881	2320.72723468204	2733.70802939632	2005.94489332908	0.348974469265533	0.102319049347504
1947	star	19	0	0.9	random	0.1	0	1	0.389355952585231	0.0961687906504483	2286.51320274107	2076.53907696612	2492.98122036704	2211.17338291874	2547.11882005514	1826.7882599213	0.348782556168413	0.110136184045708
1948	star	19	0	0.3	correlated	0.1	0	0	0.408360785693129	0.101105767071418	2335.52237967538	2008.23092626712	2631.16341146372	2387.06100271384	2566.8844944667	2141.64691916336	0.325538111797707	0.0528041288911919
1949	star	19	0	0.6	correlated	0.1	0	1	0.375454162549974	0.0870631708103751	2450.96361216732	2159.03716984929	2872.31377388291	2382.93519293948	2549.88321882981	2237.95400253255	0.350053926909094	0.0381970552673312
1950	star	19	0	0.9	correlated	0.1	0	1	0.36528736206453	0.0993619096021237	2501.77796391373	2281.19451283673	2826.55135011021	2483.8999659083	2786.21983766079	2143.16781039179	0.314706571733929	0.0900548348058493
1951	star	19	0	0.3	hub	0.1	0	0	0.389629167637064	0.121995901684386	2511.06818371126	2183.32369957619	2803.68773581581	2625.86394994737	3233.22290499421	2192.12917731346	0.337469947736601	0.11024595881651
1952	star	19	0	0.6	hub	0.1	0	1	0.39070200753559	0.0939368769104499	2174.47643940325	1703.76347969336	2657.6336084869	2279.72334865635	2551.74255153879	1934.45064376405	0.342127975843872	0.0832979628317922
1953	star	19	0	0.9	hub	0.1	0	1	0.383415629050367	0.0969802493403512	2394.71157842952	2143.89080369492	2616.01390225492	2164.92571661411	2525.60755090187	1876.75616152094	0.35971633710602	0.105213575691111
1954	star	19	0	0.3	random	0.5	0	2	0.388747293344031	0.104260591641898	2541.78837246682	2209.37426773521	2950.90190967521	2254.78954900169	2475.08935575712	1950.16917595474	0.363149297287418	0.0663580071498987
1955	star	19	0	0.6	random	0.5	0	7	0.373505531375108	0.104938615247009	2184.71871813121	2012.67283343129	2455.79037048061	1232.84690409232	1443.87474326405	1072.28874634656	0.295315219506209	0.0988341135280058
1956	star	19	0	0.9	random	0.5	0	7	0.389840808064313	0.0855992592133082	2347.22899678335	1964.74882981094	2947.05130223364	1151.36811759612	1297.00503012853	1008.57904275446	0.318776174806568	0.0815192958285033
1957	star	19	0	0.3	correlated	0.5	0	0	0.377245749890617	0.109555805204888	2237.11638354453	2031.17028052841	2576.82526667966	2371.84984445764	2596.98186527242	2032.57837265217	0.313301268323398	0.0678345133867698
1958	star	19	0	0.6	correlated	0.5	0	7	0.388366863638129	0.0815303204945613	2212.00732111863	2031.69300403552	2539.85577493748	1135.89087484482	1441.2839167286	836.007004867459	0.330308876931058	0.171146876725406
1959	star	19	0	0.9	correlated	0.5	0	7	0.363728417627576	0.105558086344747	2487.80872865128	2220.24132166063	2886.88864817259	1272.57030968064	1627.77428636805	914.532431033709	0.362572259481491	0.206702364257714
1960	star	19	0	0.3	hub	0.5	0	0	0.370620980385968	0.0837093986115133	2449.29620187775	2139.3886289562	2700.63796665056	2402.41576672595	2986.28949465789	2050.19781228651	0.335989804665002	0.119127161428815
1961	star	19	0	0.6	hub	0.5	0	7	0.367892779507111	0.0842733846985134	2401.00804302707	2063.80035108599	2795.11986713345	1266.19286066555	1502.88996386705	1105.33794606927	0.326275566361348	0.109924318536976
1962	star	19	0	0.9	hub	0.5	0	7	0.362508402078396	0.0758777807357134	2504.94412309257	2161.09346338237	2852.92981203054	1268.51244369794	1531.72005171613	937.512665708255	0.357388256604486	0.166312273972713
1963	star	19	0	0.3	random	0.9	0	0	0.380657460388907	0.0976174505345836	2531.28356586434	2188.43006981268	2831.14372789896	2462.8526798278	2702.55172847951	2066.31767662905	0.346673198665092	0.0758015708115261
1964	star	19	0	0.6	random	0.9	0	13	0.40743311196782	0.105172253171225	2290.83628931166	2013.45516982108	2919.58709544876	314.365335575433	460.639641061628	192.302246554555	0.370726387021549	0.26494899735748
1965	star	19	0	0.9	random	0.9	0	13	0.405985389672163	0.0950912171717388	2460.16943897085	2258.92347485007	2677.83963341371	344.243826996354	521.406584557537	272.6748759886	0.346895441359899	0.229756302071099
1966	star	19	0	0.3	correlated	0.9	0	0	0.389211558290785	0.106141391826554	2460.40958497705	1983.00071786412	2752.79485242781	2423.06036000366	2863.44589106451	1945.91638623622	0.331391292790416	0.116409676842761
1967	star	19	0	0.6	correlated	0.9	0	13	0.367197964825719	0.109465050602378	2568.17308940911	2055.44389941909	2853.14186650524	292.088609877351	401.379312714205	205.299671251808	0.284655437342412	0.226096536129376
1968	star	19	0	0.9	correlated	0.9	0	13	0.363147417020872	0.0826323629684244	2509.04965792832	2162.41856466173	3003.26273890496	367.755582975028	683.22107554347	289.790665171212	0.385119838281802	0.31976235647835
1969	star	19	0	0.3	hub	0.9	0	0	0.390772994950226	0.110935284381191	2472.67733013787	1969.36703952019	2941.45236031462	2347.30708793835	2646.74468655882	2081.2737249235	0.333823668380814	0.0876292445200629
1970	star	19	0	0.6	hub	0.9	0	13	0.372355000635022	0.0880823082338087	2589.33097003752	2124.3022560519	2884.7768808337	258.993931957495	382.935003915979	190.757392670366	0.310745692220992	0.232373123848546
1971	star	19	0	0.9	hub	0.9	0	13	0.375372236099414	0.0860211963393475	2500.09759235922	2217.44197873906	2956.10859588875	287.626586312078	407.767198240317	227.022866078024	0.265661771288205	0.188188803214483
1972	star	19	0.3	0.3	random	0.1	0	0	0.491662308065074	0.207669071259353	1152.45355583633	1013.59958415159	1330.65754995198	1456.70398686191	1652.00249876486	1363.98153238931	0.340924479937028	0.0591785821945287
1973	star	19	0.3	0.6	random	0.1	0	0	0.48236891018499	0.188679387624438	1148.48114049703	1028.27256641163	1366.45142616058	1347.63110578066	1515.98466506949	1081.37960894918	0.315504520669391	0.10614357498414
1974	star	19	0.3	0.9	random	0.1	0	0	0.467669937698776	0.168276705040967	1423.73837062948	1194.79334207646	1615.47450078579	1143.13068392633	1258.32133330683	1030.47141138878	0.361717874315618	0.0739960809412888
1975	star	19	0.3	0.3	correlated	0.1	0	0	0.497427735829157	0.179425018603182	1278.57052835226	1202.50333062911	1382.56134936221	1242.48510568206	1455.69632254017	1053.81675701191	0.362979692506279	0.10802755561415
1976	star	19	0.3	0.6	correlated	0.1	0	0	0.452120466417492	0.13620872413685	1515.59242448657	1334.4929944477	1927.02894916461	1463.28227548945	1777.92040118644	1031.05817877607	0.317226375593114	0.137752070967468
1977	star	19	0.3	0.9	correlated	0.1	0	0	0.468301232354503	0.174830542535877	1280.73724391562	1164.70503243413	1528.72720556011	1277.24440723701	1521.47324004124	1115.54220432861	0.404181908464963	0.0921870524241703
1978	star	19	0.3	0.3	hub	0.1	0	0	0.476704249557657	0.17251822198532	1391.88087291484	1250.99771754874	1645.15279396235	1154.00010243471	1272.56472149268	1030.53776298991	0.334053704279711	0.0677072537651788
1979	star	19	0.3	0.6	hub	0.1	0	0	0.459739439572889	0.189481189588464	1314.40563020957	1139.27591534893	1553.3743640292	1286.04169350838	1630.57170345501	1059.54488277214	0.304127753067846	0.12689870098237
1980	star	19	0.3	0.9	hub	0.1	0	0	0.540724086806353	0.244704565044074	1134.72250045273	941.600155573186	1286.68811217525	1243.35649403131	1475.20493445058	1160.04478138142	0.37775729703722	0.0723091643094033
1981	star	19	0.3	0.3	random	0.5	0	0	0.495169161427181	0.178940916812216	1325.43609405754	1158.4158031724	1472.04765254971	1410.43402138925	1562.52372391689	1262.40407564741	0.348708135171112	0.0727099984433547
1982	star	19	0.3	0.6	random	0.5	0	0	0.515509868944371	0.198920467196931	1404.3690717273	1248.39975283093	1623.12722392908	1482.11462257509	1772.6710365903	1143.43161148985	0.367571115131031	0.142841584369625
1983	star	19	0.3	0.9	random	0.5	0	0	0.495196914867174	0.199952879413212	1312.30603701524	1124.2114150255	1733.26767464092	1576.45281661366	1849.14802336367	1340.69600662294	0.35408891220149	0.104527456648475
1984	star	19	0.3	0.3	correlated	0.5	0	0	0.520941406682362	0.207468081774274	1323.09565577165	1188.27682456917	1576.08095059192	1193.4426476665	1283.85833507897	1114.06514547717	0.306708885148554	0.0465156240851872
1985	star	19	0.3	0.6	correlated	0.5	0	0	0.471083375382861	0.193452143161846	1629.24111644269	1468.85581809182	1912.8904554525	1387.57559087007	1593.20430261615	1164.03182935948	0.377475334980996	0.0923481569663573
1986	star	19	0.3	0.9	correlated	0.5	0	0	0.434922573885474	0.192505047438782	1368.91413836068	1081.0354915079	1590.7039040291	997.913633961648	1107.61934166509	788.139521961264	0.528072786841421	0.0905047930521113
1987	star	19	0.3	0.3	hub	0.5	0	0	0.493691411977735	0.211696756784503	1299.16223709271	1168.64409902822	1503.09826920395	1319.52044965273	1534.91514473191	1156.84165838628	0.313180872387895	0.106317988014814
1988	star	19	0.3	0.6	hub	0.5	0	0	0.456601459998465	0.174532334847835	1329.16700211688	1183.6177121834	1655.26491208358	1414.43777604275	1606.89969863582	1198.67652712214	0.322635726486911	0.0831947747077645
1989	star	19	0.3	0.9	hub	0.5	0	0	0.494846625545791	0.200516956332796	1426.25659843619	1277.89271864456	1811.74356519653	1294.85990051646	1468.14673507712	1161.57724167688	0.386375450557826	0.0973328294551816
1990	star	19	0.3	0.3	random	0.9	0	0	0.499337367241355	0.175917394886674	1260.77663626185	1142.04658463651	1512.33384298241	1126.06797497132	1322.27861444071	928.963819513444	0.378316111287785	0.126113954989392
1991	star	19	0.3	0.6	random	0.9	0	0	0.467569121950071	0.174898708079114	1612.93474142148	1159.89253155904	1915.81755320966	625.760539746585	977.846623491417	198.185367260707	0.906705093002707	0.479077203495525
1992	star	19	0.3	0.9	random	0.9	0	0	0.472287432434488	0.190147731254115	1220.34167697506	941.440462050038	1514.6401768898	1033.62085990267	1573.70656894157	632.866032676821	0.619590285428493	0.268765207778351
1993	star	19	0.3	0.3	correlated	0.9	0	0	0.465174821960214	0.175152003016122	1372.69922675556	1141.47829011908	1498.50491129746	1507.47864566259	1644.82083578076	1341.47636312339	0.354464011084615	0.0668536455831323
1994	star	19	0.3	0.6	correlated	0.9	0	2	0.509690743946101	0.203245887231029	1549.93371124325	1419.93855981381	1642.74020446901	931.723522201817	1457.35025282312	613.545462466803	0.641222882783315	0.296976442222633
1995	star	19	0.3	0.9	correlated	0.9	0	9	0.501151246863545	0.178981710428772	1403.78637094252	1238.03042340937	1550.66301388482	278.224992480792	360.636436263444	204.122288411061	1.40184732822525	0.188394623267059
1996	star	19	0.3	0.3	hub	0.9	0	0	0.505836158794642	0.182424384656149	1316.66238138863	1153.60091062221	1522.77042660856	1314.10584208915	1459.97900080579	1191.54395531142	0.381887805989873	0.0702407825506395
1997	star	19	0.3	0.6	hub	0.9	0	0	0.495403946768729	0.167302655203316	1358.18131652736	1105.27369676232	1568.76306377419	862.688654242898	1314.41680396063	394.041221550201	0.845384402678539	0.375317157609404
1998	star	19	0.3	0.9	hub	0.9	0	9	0.486072364776744	0.187069856935656	1336.09140860239	1119.06772089237	1689.91274488385	355.740004061365	410.587467157803	271.308688348674	0.45351132350805	0.105738835819892
1999	star	19	0.6	0.3	random	0.1	0	0	0.689118528982439	0.43396692891338	732.288207391603	602.677864385004	960.656930377483	713.079989101283	868.846654768456	513.044640557524	0.354062874984742	0.151288967744508
[truncated: 10,961 more rows]
