# Supplementary material for: A Landscape Approach to Invasive Species Management
Source: PLoS One. 2016 Jul 29;11(7):e0160417. doi: 10.1371/journal.pone.0160417 (PMC4966913; doi:10.1371/journal.pone.0160417)
Supplement: S1 Appendix — The archive includes source code, readme file explaining how to run it, and the input files necessary to run the simulations. (ZIP) [file pone.0160417.s001.zip › appendix/model-landscapes-results-resource.csv]

	grid_id	repl	dispersal	plevel	ptype	pext	ext_pops	ext_pops_after	mean_cv	cv_reg	mean_10_during	min_10_during	max_10_during	mean_10_after	max_10_after	min_10_after	mean_cv_10_after	cv_reg_10_after
1	star	1	0	0.3	random	0.1	0	0	0.372009552904297	0.106644435622294	2515.15094687214	2133.15613115129	2854.0290685965	2245.63507795726	2539.21921855652	1911.29562820189	0.326558032207965	0.084230315537996
2	star	1	0	0.6	random	0.1	0	0	0.386868013679515	0.119356140656115	2562.88206679123	2140.4049413177	3280.04268391886	2532.43624463523	2828.18093153887	2221.84258904648	0.333973443473738	0.0911873112889528
3	star	1	0	0.9	random	0.1	0	0	0.362906896465633	0.0906057680993501	2413.39671595591	2189.53485943107	2762.15367501999	2340.77775556007	2748.75763267559	1955.36973770385	0.377066182506506	0.0978853332621937
4	star	1	0	0.3	correlated	0.1	0	0	0.390979344238806	0.0850013052794123	2258.17487647083	1966.11326744653	2766.67177601621	2387.2535957748	2744.2625678316	2132.00654320675	0.336470151644921	0.0787542737597395
5	star	1	0	0.6	correlated	0.1	0	0	0.391368185576187	0.104851266226057	2339.36893200618	2056.73386487793	2617.84515151659	2176.95053222743	2411.85598284822	1871.68400982371	0.318324450948407	0.0740153908911485
6	star	1	0	0.9	correlated	0.1	0	1	0.375736247561444	0.0858982608435271	2259.29133324896	1734.85848734365	2607.02188765396	2163.97197688635	2428.24908481274	1936.78024039558	0.315416544778323	0.0610491471722912
7	star	1	0	0.3	hub	0.1	0	0	0.382126993144535	0.105318035362382	2337.89756011192	1884.10693492104	2693.11117365342	2380.59751674702	2971.10456818265	1873.09894347175	0.343624260721925	0.159399133428418
8	star	1	0	0.6	hub	0.1	0	0	0.363508852887047	0.0951042817611773	2412.08718181718	2000.78869794419	2916.38512302603	2220.33736543452	2635.8197479191	2047.95757118018	0.400024586463275	0.0811558578771821
9	star	1	0	0.9	hub	0.1	0	0	0.36724787142375	0.0846661414620248	2415.20084125168	2249.27297414774	2684.73673816863	2477.44319279002	2833.15744116775	2253.55337819125	0.410188802082942	0.0852161560750002
10	star	1	0	0.3	random	0.5	0	0	0.383170227800063	0.0953998719165724	2310.41075675984	2070.37734529743	2552.92348510756	1925.72586817086	2227.52636023501	1632.09306125858	0.351716005880505	0.0976839427454632
11	star	1	0	0.6	random	0.5	0	0	0.369481496529162	0.120188405928971	2528.76734295171	2004.48582359264	3283.75241430853	1701.48172469302	2000.45014939858	1428.90773249457	0.331706452574377	0.121152313097214
12	star	1	0	0.9	random	0.5	0	5	0.376578647586319	0.110285970319542	2136.98072204382	1885.79774589553	2381.95459603901	1445.50688934945	1646.56374971632	1281.28330439182	0.44143526101127	0.0810646545481928
13	star	1	0	0.3	correlated	0.5	0	0	0.36771768104229	0.0978177063447723	2256.01038500155	2028.79882883437	2513.7692289932	2094.64261362526	2491.7362795558	1817.16124350128	0.324079687210697	0.10885773076858
14	star	1	0	0.6	correlated	0.5	0	0	0.379783542582495	0.0946849510186582	2412.58381498545	2157.75599540176	2852.85518033792	1707.05473801822	2046.39055000907	1459.36191375223	0.325726297921734	0.114842589941774
15	star	1	0	0.9	correlated	0.5	0	5	0.365885293181464	0.0854171247539622	2450.88088927236	2278.56973364312	2758.1625573763	1298.36360858766	1536.22124711744	1060.04627846906	0.399301553310296	0.116012600720984
16	star	1	0	0.3	hub	0.5	0	0	0.372107565163926	0.10178097191942	2399.01049799709	2049.90556291179	2990.12347751994	2032.84912307132	2565.48757595449	1807.73722889478	0.336641066198833	0.101574849885796
17	star	1	0	0.6	hub	0.5	0	0	0.369514688246191	0.0936232050162748	2290.48472090733	2100.55166928248	2636.97860505094	1818.75677181918	2064.78970493987	1423.43729564555	0.375081399506269	0.102709277907648
18	star	1	0	0.9	hub	0.5	0	1	0.388542140026557	0.0919955044231301	2342.923312617	2107.31774150828	2756.33666361296	1233.86040192682	1501.54102359787	1077.40707538708	0.567305598124726	0.0917676285878753
19	star	1	0	0.3	random	0.9	0	0	0.39141426050301	0.117242847102064	2648.31141520608	2114.29015598646	3057.0331171474	1721.46432550823	1893.88927171068	1545.8609779245	0.308804581424957	0.0754964095647026
20	star	1	0	0.6	random	0.9	0	0	0.37871823808016	0.0943146233888014	2249.87030468027	1993.5413563969	2592.74629812587	1067.76828627113	1316.98602345223	962.35777173763	0.347844959216833	0.0898513349977119
21	star	1	0	0.9	random	0.9	0	4	0.388657611620447	0.0913221010053719	2257.71310366924	1979.79559657312	2623.07581921858	374.01152716808	455.771577822387	274.835736830045	0.390186903620639	0.146216567644201
22	star	1	0	0.3	correlated	0.9	0	0	0.368247023367611	0.108879609161128	2404.69353941626	2226.3036470874	2754.81555935271	1769.24703675679	2133.80248958044	1577.25467857346	0.303461653178449	0.0854982313595705
23	star	1	0	0.6	correlated	0.9	0	0	0.3759538248076	0.0944072991123622	2608.41744379633	2287.57184067227	3013.00098337368	1208.15659874616	1363.56745782014	1075.68843217845	0.342115887761096	0.0839783367211059
24	star	1	0	0.9	correlated	0.9	0	3	0.38649596731505	0.0938083048440898	2537.01746662453	2329.02579615797	2735.57486380096	517.192714732942	793.613720461202	387.954327083521	0.845431957286099	0.265097738486352
25	star	1	0	0.3	hub	0.9	0	0	0.385334840520969	0.105413412122927	2408.52943468224	1994.08870791625	2941.10159070752	1813.23664473312	2170.74081752558	1613.9621952977	0.303576165643327	0.0887929470677497
26	star	1	0	0.6	hub	0.9	0	0	0.375963039668438	0.111861487428956	2534.9844314422	2083.82608114524	3092.93547888217	1161.77179794071	1364.98700798304	949.7265348858	0.337655632933224	0.10133808595173
27	star	1	0	0.9	hub	0.9	0	1	0.390678663655924	0.095588705227048	2451.69459769388	2066.09392492142	2809.22399386609	425.64234080703	560.844819646132	317.359674447138	0.840023276822251	0.176938262429742
28	star	1	0.3	0.3	random	0.1	0	0	0.476859144774891	0.185339994632124	1452.48495699056	1084.71373181449	1957.55064851449	1246.4312323738	1345.81481760937	1130.1191571151	0.346480389766825	0.0586300390242713
29	star	1	0.3	0.6	random	0.1	0	0	0.480473907007518	0.198159378309042	1335.27448055457	1116.79488614572	1498.54678745275	1403.90242281593	1798.01259326867	976.799897661837	0.356909949149552	0.154242592607556
30	star	1	0.3	0.9	random	0.1	0	0	0.485040501389402	0.194316636880461	1308.5445362002	1133.40598768273	1443.07431545781	1374.6825465039	1657.59843868333	1242.32714723684	0.37197860352947	0.0869411645235959
31	star	1	0.3	0.3	correlated	0.1	0	0	0.481055401313875	0.17438348091347	1273.30345625574	1151.45195636907	1406.11569203588	1152.76264384823	1343.1789206501	1072.83887771778	0.291593478094937	0.0681925192341548
32	star	1	0.3	0.6	correlated	0.1	0	0	0.492986052304443	0.175288076258728	1273.1767098125	1181.70730148624	1395.87677867961	1088.33094181552	1313.43337698044	944.151657863796	0.397355658859605	0.0987814769452542
33	star	1	0.3	0.9	correlated	0.1	0	1	0.510197644460674	0.191168703310411	1378.45160372969	1159.18627294781	1733.47673472308	1009.59578626598	1339.99743533053	798.878653041521	0.431674165903863	0.161515691117146
34	star	1	0.3	0.3	hub	0.1	0	0	0.491291620230194	0.23358318974821	1317.18953109011	1109.0312052712	1476.20000035259	1277.71157437187	1409.71146370573	972.90364415104	0.362596770051331	0.108650312377816
35	star	1	0.3	0.6	hub	0.1	0	0	0.509640684099746	0.160922061099322	1537.95262985111	1370.17720990037	1667.37743462445	913.916464266984	1090.88283945019	759.84182826029	0.371872109257235	0.119308731089544
36	star	1	0.3	0.9	hub	0.1	0	1	0.46413697373739	0.172360582007382	1337.95856112567	1199.51598704619	1486.2847914213	935.877185259188	1115.17596057645	805.406081415995	0.399507988703414	0.0959695880997473
37	star	1	0.3	0.3	random	0.5	0	0	0.450768819237043	0.167953286582643	1223.96257104955	1030.73980945299	1392.66465359506	1296.21058326701	1403.00258358393	1150.2031754124	0.328893490006414	0.0625367528445947
38	star	1	0.3	0.6	random	0.5	0	0	0.517823230573552	0.201245183358436	1243.89727089104	1122.42155904452	1363.78829378113	956.141537389294	1120.78022854337	797.255341371792	0.396607669729498	0.110349644658652
39	star	1	0.3	0.9	random	0.5	0	2	0.482216977904755	0.17031498732729	1391.73161541206	1172.8866561383	1544.52610038312	602.963280357956	983.148852343798	352.706398816111	1.094540652855	0.374052507022286
40	star	1	0.3	0.3	correlated	0.5	0	0	0.472136581153477	0.17360903532492	1301.4913141445	1114.01618272809	1626.24746422393	923.717830885254	1015.23592990362	826.795428610464	0.300312478939921	0.070237778695799
41	star	1	0.3	0.6	correlated	0.5	0	0	0.51502601501872	0.218765037643235	1337.90489705336	1177.99090129502	1527.28109225206	826.477066840123	1135.07774976976	637.574319240617	0.43035909607814	0.223910697674707
42	star	1	0.3	0.9	correlated	0.5	0	3	0.474679576574025	0.190710146028731	1339.26752089729	1082.48650461172	1809.7801009795	642.933762056623	949.581444040634	482.513593463452	0.889327808915716	0.269312158041195
43	star	1	0.3	0.3	hub	0.5	0	0	0.421062490072666	0.153038869668095	1399.22791053977	1231.47873114208	1562.45416150062	1304.2126369175	1428.14046783404	1181.3796204705	0.336097223910092	0.0654973319289057
44	star	1	0.3	0.6	hub	0.5	0	0	0.47625633006682	0.181863897367713	1449.34083508603	1302.9200840467	1678.67579597075	988.787637926929	1087.78342273907	861.20044225177	0.383008314229018	0.0857265792034207
45	star	1	0.3	0.9	hub	0.5	0	1	0.456468688557794	0.187393909277619	1429.86411882545	1036.38235432548	1710.46993844573	433.326150912999	603.026810849851	323.576068056094	0.923384091432916	0.208300341176163
46	star	1	0.3	0.3	random	0.9	0	0	0.469151193548068	0.174126640687717	1366.71367546613	1135.54379843698	1590.64977885277	944.944101445709	1104.05584138862	743.131257039101	0.364757428816598	0.140174505934438
47	star	1	0.3	0.6	random	0.9	0	0	0.449723535846721	0.163234125995243	1422.6041967792	1169.70080137975	1582.35988705127	676.195756121595	803.549557191022	568.678348493241	0.387694654776474	0.115605507420082
48	star	1	0.3	0.9	random	0.9	0	3	0.454478488425037	0.16825841719088	1538.52574226358	1337.03935688199	1826.31035199622	172.916517205534	353.005408001422	88.3457679266275	1.76092032918227	0.492463396178442
49	star	1	0.3	0.3	correlated	0.9	0	0	0.483764890301427	0.197876976441026	1319.74014923126	1202.2333933247	1552.05343732891	1091.28488545813	1223.92910856598	904.328528481187	0.374111723707099	0.0909051286892121
50	star	1	0.3	0.6	correlated	0.9	0	0	0.48909661613928	0.201617813658587	1334.02192109826	1137.83445114312	1598.05045077811	635.882478659227	799.654791060504	505.947308020505	0.38186961715422	0.12556855325741
51	star	1	0.3	0.9	correlated	0.9	0	6	0.497338173312335	0.173318292521524	1404.73767450328	1148.31652538638	1578.75598675316	145.412247677759	247.052110966638	65.6116887883579	1.50156939817321	0.437256903845533
52	star	1	0.3	0.3	hub	0.9	0	0	0.480905417046749	0.174584555867816	1421.11328710296	1205.58035816206	1773.64811477209	1052.36351019493	1222.43438441928	932.061230389999	0.35606043049333	0.0960974275901912
53	star	1	0.3	0.6	hub	0.9	0	0	0.462074590025946	0.160543988412536	1430.99784942487	1306.38961954069	1614.70317638216	628.389902102122	949.842008754507	507.708084292012	0.441633495315446	0.22933225071201
54	star	1	0.3	0.9	hub	0.9	0	3	0.458748351884861	0.16312963027959	1313.08995539735	1144.03011196057	1543.25306097957	251.554943762838	378.526559200571	148.838791292907	1.41345260999642	0.314814528763034
55	star	1	0.6	0.3	random	0.1	0	0	0.683239593931315	0.421492081837252	699.176839303422	617.872363139207	865.585541585506	716.460824412712	852.33605991171	598.956376721218	0.377106755032439	0.127014834177643
56	star	1	0.6	0.6	random	0.1	0	0	0.644238113972738	0.39053231764485	705.411352577455	580.548029218513	864.924415241335	767.692174645201	906.311754889157	615.993775294197	0.368192320885147	0.150749800179052
57	star	1	0.6	0.9	random	0.1	0	0	0.631057720692149	0.386094505825394	718.917878909179	613.442113368636	977.267787920669	802.37632929581	1093.47789747425	697.781397563495	0.355914455041314	0.147022921826156
58	star	1	0.6	0.3	correlated	0.1	0	0	0.647258635119428	0.407378798996228	658.25996830804	548.55367594266	781.644757311853	749.214202140578	814.124894905328	632.932088830913	0.353550863605636	0.0794230685644762
59	star	1	0.6	0.6	correlated	0.1	0	0	0.659153943272606	0.419835137427624	657.0422972421	516.598441957604	854.090287134883	675.7522926405	829.723953034682	604.372223868805	0.293788023945655	0.109655462110729
60	star	1	0.6	0.9	correlated	0.1	0	0	0.65533500831961	0.407427996663091	779.202612583697	585.194643440799	1038.68575582296	774.574558269774	995.755226652504	561.252423813368	0.380248614725212	0.208912512109873
61	star	1	0.6	0.3	hub	0.1	0	0	0.666173066540407	0.424094008691023	778.365148418016	590.86124058732	1006.43991553919	531.099926494298	588.076633299874	470.568374971073	0.297849549281316	0.0838308671727033
62	star	1	0.6	0.6	hub	0.1	0	0	0.6583466667278	0.407698959505197	708.022249353767	539.745721990658	994.08435048333	166.894601934846	435.332950191796	40.7652423988228	1.63561024799658	0.80597973633222
63	star	1	0.6	0.9	hub	0.1	0	1	0.692005103757211	0.423156021141649	670.822723910347	560.309311948572	783.746052994491	79.4525823742176	368.046778204712	0	2.11558834749716	1.43611226434167
64	star	1	0.6	0.3	random	0.5	0	0	0.688731480209384	0.440602369025953	587.99802107115	464.846110344093	729.221154237274	703.127856220267	920.79882040295	585.869494364769	0.334085323989306	0.14679362017851
65	star	1	0.6	0.6	random	0.5	0	0	0.682687597121048	0.452341809686218	734.572901554413	564.788435117729	891.733853037182	674.557963490726	771.976060171549	607.112284329376	0.354468498833939	0.0762380816785114
66	star	1	0.6	0.9	random	0.5	0	0	0.66660959896769	0.400611694467456	619.939096011509	500.428175992699	875.752667677114	570.441814519491	709.033172435038	369.522203823794	0.483178147600923	0.189804467826541
67	star	1	0.6	0.3	correlated	0.5	0	0	0.664516510755606	0.411505253191941	735.196397850526	534.441916834896	913.662248480042	424.807864085981	519.425604811615	330.203762927756	0.505010943791479	0.165271272708011
68	star	1	0.6	0.6	correlated	0.5	0	0	0.668458429392208	0.423619256078711	634.116291024834	473.076863941949	855.753068306999	245.022640836982	397.150416925714	149.885925222018	1.10420100357503	0.318219746555513
69	star	1	0.6	0.9	correlated	0.5	0	6	0.636320322253721	0.38892601099828	696.838940823733	543.05785098237	901.478639666561	139.418777210255	570.972027437058	0	1.72382799607181	1.35438201168813
70	star	1	0.6	0.3	hub	0.5	0	0	0.66429062586947	0.41026491588441	719.217515445087	620.363411108195	798.739155764709	500.044220678836	622.288405582588	408.11149516965	0.328214311442388	0.120831276202965
71	star	1	0.6	0.6	hub	0.5	0	0	0.661701408526611	0.420132860976125	669.727891638161	619.301944906009	747.578622679679	252.525976518027	300.745521852784	207.558497875615	1.06302404989154	0.111977322687646
72	star	1	0.6	0.9	hub	0.5	0	4	0.622233882715869	0.396779852167193	726.59841856446	552.507770866279	886.559659068109	60.3484455932881	271.58751637062	0	2.34508768393521	1.4496775630532
73	star	1	0.6	0.3	random	0.9	0	0	0.635970138982689	0.386579576422021	756.036830690525	552.22298634988	987.863294068444	514.779093381201	677.195862647548	415.054384815125	0.376001369367892	0.156793927147559
74	star	1	0.6	0.6	random	0.9	0	0	0.677438422408601	0.426085945879706	794.0062070217	605.955633395795	1017.79548905875	194.816083968005	461.880107713466	35.2460485991881	1.54487044942978	0.664480332174427
75	star	1	0.6	0.9	random	0.9	0	6	0.625577401096362	0.381571450906644	790.928261710618	612.777037646454	944.942929756643	60.7092290749839	245.460449446897	0	2.21181072511432	1.23416315674444
76	star	1	0.6	0.3	correlated	0.9	0	0	0.649520862248682	0.401557928047997	728.846394716391	602.388849932974	821.848454954696	437.381527466719	629.254013459685	287.6576207205	0.451178518327831	0.240066871963255
77	star	1	0.6	0.6	correlated	0.9	0	0	0.623083817907551	0.370140765472631	681.112654439264	561.123722576913	749.280529289003	326.623216122161	385.161197160382	238.557731037457	0.814459628682918	0.135365068942815
78	star	1	0.6	0.9	correlated	0.9	0	7	0.663267902133201	0.424267123805284	741.780460066371	621.251592873579	945.260691457252	51.6315865891449	192.388250358204	0	2.47502942853522	1.03605700668696
79	star	1	0.6	0.3	hub	0.9	0	0	0.690175915164127	0.447961288735695	750.960872970693	462.667273614907	1059.82973875605	416.531445237408	499.134187465973	321.991944870499	0.523912612941963	0.163315116904509
80	star	1	0.6	0.6	hub	0.9	0	2	0.648527697383458	0.403797884020208	771.423312171	664.03043594076	908.927855606714	169.644072731598	372.4162232244	31.7516649056064	1.35398992891093	0.671494038822587
81	star	1	0.6	0.9	hub	0.9	0	5	0.712389225315655	0.466172202234604	679.250078705287	470.512315142719	797.97535650088	23.6936672697973	140.386645052885	0	2.76673107717713	1.86081428940372
82	star	1	0.9	0.3	random	0.1	0	0	0.813941687355932	0.515568534098082	524.881456623772	335.254369480167	637.306984896904	613.789152756983	827.38907942813	349.57893043356	0.444021211151848	0.25410864766388
83	star	1	0.9	0.6	random	0.1	0	0	0.880542240929775	0.557158597025327	655.594553379971	521.954260093877	1000.5608649879	515.463504739557	890.006281461344	353.931249165391	0.521262487015689	0.368653256637621
84	star	1	0.9	0.9	random	0.1	0	0	0.931264559822066	0.583375548788073	555.387948159871	348.756183655083	761.846616300287	455.680310366056	608.284667347689	292.601090760328	0.510625286415197	0.233290556486172
85	star	1	0.9	0.3	correlated	0.1	15	0	NA	NA	0	0	0	0	0	0	NA	NA
86	star	1	0.9	0.6	correlated	0.1	0	0	0.894682453982314	0.572080210178066	652.946179210875	412.429283843501	852.157715551729	512.09765296806	675.073802396573	302.800915082231	0.462779421133575	0.274459975446848
87	star	1	0.9	0.9	correlated	0.1	0	0	0.916810294003398	0.583788159974751	510.655252943282	391.833549049196	624.38020126051	534.033839876723	749.213240382366	359.489291509422	0.414177314413725	0.235326718702272
88	star	1	0.9	0.3	hub	0.1	0	0	0.896211502166969	0.577364621710553	562.574392163931	388.753286400523	690.158963781183	236.079156697101	364.3496014488	137.833941157923	0.945882276825441	0.296498760807123
89	star	1	0.9	0.6	hub	0.1	0	3	0.915302958287307	0.604208263628913	578.808078060112	331.367397215714	813.967834788977	43.9253911853176	183.147100716685	0	2.76371477978591	1.43542027578422
90	star	1	0.9	0.9	hub	0.1	0	15	0.869176854322267	0.559987306765368	505.482623376536	253.890942126101	684.173378938789	0	0	0	NA	NA
91	star	1	0.9	0.3	random	0.5	0	0	1.02633561931434	0.683350313801753	606.786509967647	469.265027099413	683.01739261666	618.881739670261	761.840899383008	501.865784454148	0.337317341274567	0.129363096102197
92	star	1	0.9	0.6	random	0.5	0	0	0.928418121963581	0.59981870721718	639.610305737191	482.334355238386	919.758356310458	555.653287789829	740.308009911594	443.367161317304	0.403069352110683	0.183224666401731
93	star	1	0.9	0.9	random	0.5	0	0	1.0758064387073	0.699710541914761	547.484447668865	456.195234858627	743.294494685287	480.182568252753	800.602964520599	250.562488242197	0.59796758198803	0.357839629330788
94	star	1	0.9	0.3	correlated	0.5	15	0	NA	NA	0	0	0	0	0	0	NA	NA
95	star	1	0.9	0.6	correlated	0.5	0	11	0.930645989570118	0.603410779849458	627.30456985243	476.564047453862	884.329942296644	21.9029640940909	109.920214671417	0	2.66339385276319	1.82282708365923
96	star	1	0.9	0.9	correlated	0.5	0	15	0.838795631278086	0.534716380793909	527.199330874725	385.736057043498	699.870902987194	0	0	0	NA	NA
97	star	1	0.9	0.3	hub	0.5	0	0	0.830514463298395	0.550041211911321	541.952019826172	311.126283730946	825.286097916647	309.336898127234	365.378405033612	226.266187777058	0.56516657573397	0.159562071862535
98	star	1	0.9	0.6	hub	0.5	0	0	0.912686685894431	0.593856308986034	536.986702765955	455.713777242422	805.708896965887	61.8034286224285	177.611078898809	0	2.46684810104325	1.0451914695673
99	star	1	0.9	0.9	hub	0.5	0	13	1.06484414152353	0.706658355488727	453.993129007327	225.558295906154	690.98659171033	2.5548135813197	13.1182490271517	0	3.16227766016838	2.10914143266894
100	star	1	0.9	0.3	random	0.9	0	0	0.875808024587507	0.559150491437112	526.371903207103	404.134857985679	689.393849088232	342.544555748125	557.246527202433	232.984723648165	0.585298330287279	0.285397119160785
101	star	1	0.9	0.6	random	0.9	0	4	0.85344073415715	0.530438147156235	542.626370805207	327.177979257367	835.323924450961	58.6599044352167	145.559187888291	0	2.28911789649089	1.1019396577535
102	star	1	0.9	0.9	random	0.9	0	12	0.913861635339293	0.585584155560048	515.22553234217	294.787787025449	694.387011208539	6.19496601662886	42.9301191483687	0	3.16227766016838	2.29609716396074
103	star	1	0.9	0.3	correlated	0.9	0	0	0.907247502287561	0.59490950947532	607.998746034811	375.874890904168	799.925394685809	339.700599471994	434.084286110186	246.86354001891	0.500651110297659	0.173652166739129
104	star	1	0.9	0.6	correlated	0.9	0	0	0.962426618611089	0.604821650721672	538.119497403557	452.204818707355	601.663340429788	110.10282190855	312.83731457827	0	1.73280281026473	1.07022237527267
105	star	1	0.9	0.9	correlated	0.9	0	15	1.0075518540093	0.662687424166977	544.278411215762	435.899399129589	694.375558750209	0	0	0	NA	NA
106	star	1	0.9	0.3	hub	0.9	0	0	0.886976369690473	0.567071851012136	511.527443528271	390.807858104193	598.299767791281	392.207227913613	607.308079328839	223.493317933948	0.547105199106807	0.318186940172297
107	star	1	0.9	0.6	hub	0.9	0	8	0.896675421319192	0.578942043306822	432.035116295039	284.280722079065	576.119716766624	28.1155664961235	120.980188526742	0	2.6656223996853	1.77276591840611
108	star	1	0.9	0.9	hub	0.9	0	15	0.914371553102645	0.601156238838153	471.112319700054	269.242127290351	668.304173877168	0	0	0	NA	NA
109	star	2	0	0.3	random	0.1	0	0	0.45686862396665	0.239912464022419	2253.50497995241	2061.57645539714	2467.12036640297	2389.98662392895	2853.88849990751	2074.96429200999	0.334998108214488	0.104890648024392
110	star	2	0	0.6	random	0.1	0	0	0.434834475411817	0.208600626282415	2627.96578575329	2141.86132303079	2989.52489988799	2466.97464876011	2668.10267803861	2311.85295602861	0.303805222226184	0.0413850726038343
111	star	2	0	0.9	random	0.1	0	1	0.461063111062496	0.233008701054487	2530.00708082049	2228.43226736124	2991.83713791419	2432.37730574027	2638.55704967879	2187.46073856916	0.295823823463231	0.0609169567970508
112	star	2	0	0.3	correlated	0.1	0	0	0.459346817710856	0.198763740238906	2159.06639201239	1922.45468301939	2719.47098798521	2289.82749715019	3052.72197191904	2031.31716623163	0.357181096167877	0.128868453043314
113	star	2	0	0.6	correlated	0.1	0	0	0.46308119982297	0.237907944965151	2528.82353698785	2135.45530213564	3077.3876719867	2156.07675276934	2531.43207576829	1838.48779994582	0.363807899875686	0.103154683096153
114	star	2	0	0.9	correlated	0.1	1	0	0.43722134946238	0.231136534156532	2307.44134189981	1644.18448739318	2720.21667449507	2131.19041802362	2366.38525047591	1872.82550447207	0.299823753236221	0.0853889418542281
115	star	2	0	0.3	hub	0.1	0	0	0.440809427754247	0.219591822137647	2591.93947587627	2256.80648529784	2994.5384438342	2420.91221402627	2754.95895970485	2201.77446960373	0.294959247864206	0.0819865992655988
116	star	2	0	0.6	hub	0.1	1	0	0.44517443947105	0.210785122883577	2124.83378880107	1729.09479280666	2623.36226611669	2104.50072509253	2404.93650540505	1948.93344529938	0.327206564604254	0.063531017439397
117	star	2	0	0.9	hub	0.1	0	1	0.430264303819404	0.212702096085168	2256.20761565781	2073.16361482817	2472.5273493	2261.82830334059	2460.24005637966	2039.47116771597	0.289600608635723	0.0585276861492285
118	star	2	0	0.3	random	0.5	0	0	0.454493958990205	0.232180043717868	2651.71130459916	2364.18523083222	3018.01822339249	2191.01385002388	2615.17598359838	1945.83871231429	0.338900230348723	0.0989371038078875
119	star	2	0	0.6	random	0.5	0	0	0.438021529232847	0.202318277983519	2233.21411558067	2008.32393228188	2519.47284093813	1783.326859473	2092.23473799389	1545.33072048768	0.358145611738634	0.116056916615675
120	star	2	0	0.9	random	0.5	0	2	0.436000053658757	0.201367087881616	2358.20709443668	2113.664835565	2498.81205080641	1296.54315373094	1585.25109210227	1010.93532337961	0.725466543793569	0.14705037274032
121	star	2	0	0.3	correlated	0.5	1	0	0.451625631408884	0.225796771500548	2258.75188011316	2008.52997366342	2551.34322461915	1806.5203775949	1960.56502522996	1727.20266613538	0.330702197465738	0.046560667807504
122	star	2	0	0.6	correlated	0.5	0	0	0.466802017589056	0.234861172187775	2227.64216569833	1838.53574823633	2627.27864732158	1606.52220150033	2026.5038983541	1372.18639083832	0.38809379964097	0.119681250585448
123	star	2	0	0.9	correlated	0.5	0	4	0.446662670992277	0.216163834271371	2526.40765622552	2357.69269523595	2762.87083550101	1357.4315410786	1603.23950706269	1207.73830893058	0.299615035973049	0.0916581684408808
124	star	2	0	0.3	hub	0.5	0	0	0.425770120868687	0.193872558495071	2313.73706125037	1933.25494873707	2724.65518301853	1805.51887009076	2063.97711025356	1658.94599266831	0.307908773963685	0.0644359805305422
125	star	2	0	0.6	hub	0.5	0	0	0.420963727432236	0.216595090797298	2643.4152441561	2453.76995980246	2913.04707150088	1791.36246178716	2053.27677895105	1519.5138939015	0.3446215863871	0.0938858209766726
126	star	2	0	0.9	hub	0.5	0	0	0.45302255616799	0.214214742759288	2377.58233768129	2142.63167642549	2545.87363111988	1452.18298049341	1646.15379076478	1234.42207837359	0.488595700934874	0.0771749700899382
127	star	2	0	0.3	random	0.9	0	0	0.44056483764133	0.21127618841291	2337.80766706364	2045.36165974765	2666.81308341652	1698.71348842923	1870.28498678317	1531.14596581581	0.332200479472944	0.0583108034860239
128	star	2	0	0.6	random	0.9	1	0	0.458597989873406	0.208421131442399	2049.54393587653	1871.24380035024	2227.34083094658	1053.29345799562	1184.41950112984	939.412302592685	0.310702620677399	0.0705348187461168
129	star	2	0	0.9	random	0.9	0	3	0.460286405979223	0.195323579228852	2307.09586665016	1970.94089802401	2561.52068118966	447.612462370619	564.661757029048	358.695509717546	0.483525309585779	0.13493816393072
130	star	2	0	0.3	correlated	0.9	0	0	0.42783562797707	0.207859099694163	2527.38604003626	2185.24311489115	3049.29446442036	1871.08166963546	2428.7355450966	1640.40761314626	0.349931691470864	0.125767821518035
131	star	2	0	0.6	correlated	0.9	0	0	0.444554204269542	0.232813155044893	2387.27713631352	2172.3784243775	2705.9986022552	1230.95423376254	1426.28342693095	1085.7886956527	0.322426040826113	0.0692924372664347
132	star	2	0	0.9	correlated	0.9	0	4	0.465004101669014	0.215333541477842	2430.08080351562	2193.91212012106	2650.1592941401	404.365803712592	612.678386080904	265.722326368248	0.794903017842969	0.249977331907642
133	star	2	0	0.3	hub	0.9	0	0	0.449534287757391	0.212281219041564	2495.63103838639	2039.26058879628	3085.94466218191	1990.01112286754	2358.15810055273	1776.25046447689	0.315734430357532	0.0970457665807792
134	star	2	0	0.6	hub	0.9	1	0	0.441881159280951	0.214956743495145	2085.77552990627	1779.15204880287	2655.46162165796	1127.03077456287	1192.34407545082	1038.0405010092	0.33916326804391	0.0457589776862321
135	star	2	0	0.9	hub	0.9	0	3	0.437213654242364	0.213389725967966	2559.71164226713	2202.23541310878	3209.93216340121	553.437632274244	689.48254778914	390.027239602278	0.985743633712327	0.180376048915838
136	star	2	0.3	0.3	random	0.1	0	0	0.487145386505649	0.166912808421345	1401.21135765807	1172.75646382837	1540.65436093768	1427.96926900797	1676.98262292794	1249.65731407838	0.356734839209857	0.0959408250305076
137	star	2	0.3	0.6	random	0.1	0	0	0.539246087032941	0.187757754998584	1487.41080365915	1301.57584366711	1753.29792592479	1375.37392341353	1620.98114109874	1179.62825941152	0.325201279909469	0.10516791795167
138	star	2	0.3	0.9	random	0.1	0	0	0.476548150139102	0.158237078368508	1426.62849030366	1270.02089417632	1595.63156685405	1216.35632306034	1357.24278330414	1047.89029232578	0.35023090144114	0.0685712417737698
139	star	2	0.3	0.3	correlated	0.1	0	0	0.469265077208285	0.186404163092427	1321.20678443983	1076.1359074907	1722.57310188545	1364.70209131739	1811.71326711494	1075.30883199455	0.394726670057286	0.198262162268639
140	star	2	0.3	0.6	correlated	0.1	0	0	0.492253983207516	0.139880612171065	1302.87462821239	1079.39380946839	1674.5839293228	966.007887808458	1299.15501919403	801.693038599826	0.410421514459704	0.19777856621972
141	star	2	0.3	0.9	correlated	0.1	0	1	0.51144163255624	0.215570440517614	1622.05042003513	1382.47585079745	2031.4007202563	877.423694169339	1201.64357644145	616.487528813508	0.615733479714547	0.225951844216129
142	star	2	0.3	0.3	hub	0.1	0	0	0.518359304612749	0.161337160631288	1450.99403233855	1331.78848560726	1597.21561142988	1132.08344709461	1325.2142648749	976.750182181939	0.363286480387796	0.107242114383955
143	star	2	0.3	0.6	hub	0.1	0	0	0.498963008777766	0.164611043219862	1463.68654850556	1321.97910915025	1586.98909778156	1058.22203128682	1122.49458403885	901.666493720515	0.307325975402659	0.0664501557951079
144	star	2	0.3	0.9	hub	0.1	0	1	0.527247955749272	0.172779525025777	1173.6610860735	998.206604063557	1325.69001464039	775.689304658794	888.155532855457	612.681215392605	0.388928447438381	0.128302611224523
145	star	2	0.3	0.3	random	0.5	0	0	0.496320801437831	0.204979046012825	1418.7409822881	1224.74439517018	1737.70743944874	1066.07181290532	1257.87094642798	916.720628780263	0.313470200933552	0.106367149362395
146	star	2	0.3	0.6	random	0.5	0	0	0.515341941289429	0.172929801053197	1325.89289256253	1182.59200670691	1547.95751859799	878.123279491881	1049.52560643841	779.280835789534	0.342532081155648	0.104261591176613
147	star	2	0.3	0.9	random	0.5	0	2	0.549297204704927	0.188381593602118	1488.00900791248	1319.1939992971	1738.9252277167	740.942748273494	1056.47749396793	486.935182191953	1.08841234259981	0.266636339087443
148	star	2	0.3	0.3	correlated	0.5	0	0	0.512804992427313	0.200065605778876	1352.9121663192	1176.18939025476	1513.5069825165	1223.8039394403	1409.99910785189	954.095508139907	0.40985213232387	0.107533087033032
149	star	2	0.3	0.6	correlated	0.5	0	0	0.518694252125113	0.170730522762417	1291.51690196029	1041.00123023235	1501.11563463079	881.782543204598	1143.97082328679	692.286462423048	0.395496095895629	0.189260338595028
150	star	2	0.3	0.9	correlated	0.5	0	1	0.480348627271608	0.154637901743874	1278.55734704558	1164.39208670524	1427.72761493979	745.59786336172	1124.32123936281	520.92548815537	0.980729230112151	0.28530080153995
151	star	2	0.3	0.3	hub	0.5	0	0	0.494725394472869	0.150067309039854	1430.32526762381	1259.56160742034	1703.03473892273	1231.10992941667	1447.22800037952	1002.72921979644	0.339065492995631	0.0986246167127023
152	star	2	0.3	0.6	hub	0.5	0	0	0.486684964104383	0.146830465608065	1290.75600309171	1149.71660033947	1440.21499658771	803.687161292197	1032.25994626667	567.314119164147	0.353658859300218	0.202924379145676
153	star	2	0.3	0.9	hub	0.5	0	1	0.485151918700812	0.175983300288307	1364.34444185174	1122.84039718469	1686.17163281002	616.416451975006	740.00085858976	454.116151955576	0.994571777780959	0.11987898409587
154	star	2	0.3	0.3	random	0.9	0	0	0.496755524363363	0.17214665811056	1362.64054742104	1245.78742967002	1583.92990370307	1245.16137936027	1498.08699875967	955.281089473006	0.365159106804449	0.164743860696881
155	star	2	0.3	0.6	random	0.9	0	0	0.527937368940254	0.187418614768893	1418.78803546728	1228.29200102209	1685.76242667198	964.599509903755	1162.15440555968	758.926428896615	0.305933267815371	0.129885316543407
156	star	2	0.3	0.9	random	0.9	0	2	0.558036805920925	0.166509989769656	1334.39290466165	1160.45669537997	1496.68334470047	373.153775895268	522.492874720854	264.441242983898	0.81089227769952	0.209528507564505
157	star	2	0.3	0.3	correlated	0.9	0	0	0.493892651885103	0.189461032366355	1116.430121926	946.822740173053	1321.08589035526	1084.95958003793	1247.82790845254	856.713735250267	0.410472288677945	0.114631749711701
158	star	2	0.3	0.6	correlated	0.9	0	0	0.543380225855892	0.203493123526852	1274.32490474038	1096.56852118415	1525.10477249252	671.515023952314	761.742122573023	575.285557528807	0.288478046682991	0.0905551908038972
159	star	2	0.3	0.9	correlated	0.9	0	4	0.512167707648813	0.179523002708383	1277.20971524302	1114.09412311397	1401.20716799056	274.807365648241	427.853944158335	178.321834573557	1.69138970373864	0.328125356498106
160	star	2	0.3	0.3	hub	0.9	0	0	0.499867142067815	0.162312254296071	1305.12546646309	1109.96318987507	1503.56770803581	982.685805701823	1088.20075266433	845.917328212113	0.302394672845271	0.0761198055020959
161	star	2	0.3	0.6	hub	0.9	0	0	0.501597427829224	0.206262676637378	1298.95327435191	1049.95664903059	1547.27773534125	597.029852943365	799.444022028814	488.879250655035	0.451512824901164	0.144035754247606
162	star	2	0.3	0.9	hub	0.9	0	3	0.510222039565089	0.176030419759911	1476.38165530674	1333.56318703535	1653.90607177333	182.964190201626	346.756570803862	101.691849925568	1.57537171904954	0.385419789525746
163	star	2	0.6	0.3	random	0.1	0	0	0.45475625021471	0.146573241084416	738.130728651547	604.767039523185	879.883451829653	790.565444030715	920.834458738049	668.629736819928	0.307152743442922	0.115508506689163
164	star	2	0.6	0.6	random	0.1	0	0	0.47182481888432	0.184973608667271	772.867932185408	615.895417807865	982.716655957722	682.58953709096	842.763378400939	559.926301484875	0.299997523641346	0.121726932369523
165	star	2	0.6	0.9	random	0.1	0	0	0.457865643055123	0.153244151372887	701.836957102233	666.798282656682	822.106213257607	718.017527542866	933.91318809228	556.788198651162	0.444951103001999	0.180188410029088
166	star	2	0.6	0.3	correlated	0.1	0	0	0.436901319313053	0.140669002511279	658.219189777187	540.355286872126	844.688796957171	744.483822402678	911.580566252119	556.652394018261	0.371160030274758	0.137682903694842
167	star	2	0.6	0.6	correlated	0.1	0	0	0.443362582885433	0.157165213388412	734.837134635884	565.644167668306	917.059438742823	741.94459749367	831.537447795796	619.943876925866	0.348561522462611	0.0825217689789019
168	star	2	0.6	0.9	correlated	0.1	0	0	0.451260251159955	0.163426141294392	752.063570506252	583.085611689578	888.508417932865	751.40275791708	837.433493456001	622.880606606617	0.35545872899408	0.0964171816339388
169	star	2	0.6	0.3	hub	0.1	0	0	0.466174231306299	0.196977763296002	721.974983651987	586.921745198229	1033.3893891275	584.355083352129	670.624603458536	428.557900859568	0.346984185378892	0.142178285668724
170	star	2	0.6	0.6	hub	0.1	0	0	0.458402151784911	0.190743110178829	682.267610882854	508.644126379949	797.360546016497	323.167560343842	452.913694172611	199.952118233476	0.550962378994543	0.22178385533377
171	star	2	0.6	0.9	hub	0.1	0	0	0.455078632324228	0.160316393434151	695.114492209792	508.286788593168	878.776619362083	70.7299755286381	314.296031362669	0	2.32170363832454	1.40774362970594
172	star	2	0.6	0.3	random	0.5	0	0	0.492302956334589	0.175786645037935	569.682201393124	473.046472625505	649.432207711749	549.221123950991	728.351755949781	457.581655518206	0.352088574316261	0.144857026285024
173	star	2	0.6	0.6	random	0.5	0	0	0.45082298499079	0.15158733793859	730.281981749926	532.091669500136	988.27494974966	609.287522978095	771.253869120159	523.75220510937	0.358522248021443	0.116198128550196
174	star	2	0.6	0.9	random	0.5	0	0	0.505259826684152	0.154889366496235	690.652011458387	534.023625541258	869.623476588466	463.128708165097	713.734112567291	300.373486047605	0.565897285399476	0.315596795478739
175	star	2	0.6	0.3	correlated	0.5	0	0	0.434576164266824	0.161192623800065	707.720592936263	548.040994370728	833.579114633396	544.667489501286	762.729650105469	395.785391922614	0.446088716050952	0.19508202087874
176	star	2	0.6	0.6	correlated	0.5	0	0	0.457912341068927	0.144829727316684	747.094965341071	618.007140368163	945.461662703758	232.234918126682	431.368439909371	139.212581168252	1.09092658749552	0.422422258953839
177	star	2	0.6	0.9	correlated	0.5	0	4	0.466446057014227	0.17286093195373	827.664004642438	670.776925010583	1008.13901339821	67.5349562533404	319.086453751557	0	2.36288654473302	1.45616734395867
178	star	2	0.6	0.3	hub	0.5	0	0	0.472018982010979	0.140881260862798	691.797899478906	571.324802101941	852.239489906075	404.173887314917	509.958163663423	332.714445050797	0.468962417399784	0.144402930767248
179	star	2	0.6	0.6	hub	0.5	0	0	0.450478589121291	0.183248711640588	620.405913181037	468.222698487133	788.128509081929	292.604011603225	468.735779091141	212.588314802979	0.706572919425528	0.286455308544249
180	star	2	0.6	0.9	hub	0.5	0	4	0.459106907295456	0.138239057548915	779.024414637292	604.000483731529	948.368579985254	43.4484303482657	193.627145847397	0	2.26896529049199	1.37036626161663
181	star	2	0.6	0.3	random	0.9	0	0	0.475391455997761	0.182738190543471	717.824788729773	612.888179116846	793.281282577101	486.610902820708	598.56392008163	406.669906658477	0.36480203781874	0.144010656097483
182	star	2	0.6	0.6	random	0.9	0	0	0.482478978334075	0.164668689796105	759.568251459515	635.579206491327	886.721357596757	274.926724167913	429.008765506309	84.2624581285076	0.73304387120245	0.387904271537286
183	star	2	0.6	0.9	random	0.9	0	5	0.444166094937385	0.156338711422229	670.506005127529	595.676215546498	779.6680091806	53.039820028096	227.726493892529	0	2.4917377487469	1.2660942367175
184	star	2	0.6	0.3	correlated	0.9	0	0	0.448494074214702	0.171748223448022	634.929464704846	487.241855027638	877.931391853664	468.25768339272	615.714711815187	328.286131444037	0.422191738729261	0.20262012219952
185	star	2	0.6	0.6	correlated	0.9	0	0	0.449997912135718	0.158426421847084	723.546742319846	651.698542983445	819.195588929048	234.635779165379	371.630365014352	116.378596144013	0.901800567647116	0.284224681854712
186	star	2	0.6	0.9	correlated	0.9	0	7	0.444366575045982	0.15297280321358	769.9834444651	595.150881773448	893.184128195445	57.5526770549221	210.194664771242	0	2.26053726151519	1.07142157841277
187	star	2	0.6	0.3	hub	0.9	0	0	0.448258417507006	0.15758164986998	737.342024982823	640.05681683962	883.656323361802	566.342845512425	620.741342416128	495.790243546738	0.307616288269117	0.0675986434735987
188	star	2	0.6	0.6	hub	0.9	0	0	0.46419914248409	0.154707341301748	695.540841419871	605.184578751258	748.893119564597	272.653995950996	391.38600972063	155.70303185585	0.918713998061568	0.294704928727832
189	star	2	0.6	0.9	hub	0.9	0	11	0.469745731503161	0.156835760778402	641.681981656616	521.098875298802	730.607094380332	13.6255388922823	54.4626087574373	0	2.41310944498381	1.46456373991315
190	star	2	0.9	0.3	random	0.1	15	0	NA	NA	0	0	0	0	0	0	NA	NA
191	star	2	0.9	0.6	random	0.1	0	0	0.531830921503194	0.23876420352557	515.66246376916	368.691667894028	801.715311651727	510.205703106247	634.680373301342	414.19524689114	0.368972453465651	0.124467251054911
192	star	2	0.9	0.9	random	0.1	0	0	0.546738106510203	0.249991731977813	518.995332013724	355.51091098388	765.578433668737	593.38328085978	845.258273507163	422.186241436773	0.533796221167228	0.25070228026269
193	star	2	0.9	0.3	correlated	0.1	0	0	0.572320432718612	0.298827120707371	633.044731786863	479.687943842668	788.823268538215	515.413734957561	594.571888046959	436.329414199867	0.374769833658911	0.101982818203806
194	star	2	0.9	0.6	correlated	0.1	0	0	0.543267926406047	0.248922656015022	561.178572154159	439.91393676008	759.745374737407	578.641167576048	1024.52263667102	283.576323024992	0.533902132396859	0.371809876733478
195	star	2	0.9	0.9	correlated	0.1	0	0	0.514486880442004	0.235304874445007	564.879070229344	478.32167010874	671.394177726857	485.952545129511	697.233296850932	376.101156001737	0.485029664908937	0.220327496804413
196	star	2	0.9	0.3	hub	0.1	0	0	0.552097663898901	0.239257526445594	604.868781247844	364.378963590431	775.508947364668	344.259205220926	430.153739898523	235.541904536636	0.551948438792156	0.213922950881168
197	star	2	0.9	0.6	hub	0.1	0	2	0.598974234911319	0.301077685251945	586.551319646946	398.912931667031	803.302776092626	73.3237410324109	154.147592271167	0	2.12880015605399	0.841022804157289
198	star	2	0.9	0.9	hub	0.1	0	14	0.498294797803367	0.210450497391285	484.921810067311	290.253565522085	679.132915803372	1.05439455510217	10.5439455510217	0	3.16227766016838	3.16227766016838
199	star	2	0.9	0.3	random	0.5	0	0	0.564679762515349	0.254614941857849	587.101186444781	350.91511210453	907.502369469809	544.328740427819	724.65371524083	453.283458799333	0.345907292062479	0.128726830004492
200	star	2	0.9	0.6	random	0.5	0	0	0.537485891042332	0.262059545679073	650.271862639582	433.253187321806	926.987410941047	526.445286603077	615.87504495558	396.987016536752	0.390999684424184	0.152725867578631
201	star	2	0.9	0.9	random	0.5	0	0	0.528318971486382	0.221150577965234	441.267475186161	354.37820084328	515.413551445917	400.560783069324	571.055866128623	252.928340846828	0.542469224137854	0.223049115457263
202	star	2	0.9	0.3	correlated	0.5	15	0	NA	NA	0	0	0	0	0	0	NA	NA
203	star	2	0.9	0.6	correlated	0.5	0	8	0.591354800335406	0.278315245870277	489.997858736518	390.323825856123	699.644966127768	38.8480068844643	133.223253329462	0	2.37732296978266	1.34629321148238
204	star	2	0.9	0.9	correlated	0.5	0	14	0.529346055161124	0.236584807802118	566.1016689202	481.988273148682	729.303803222886	1.03348472413625	10.3348472413625	0	3.16227766016838	3.16227766016838
205	star	2	0.9	0.3	hub	0.5	0	0	0.546292107743181	0.22734148989097	498.913687369287	390.448386451652	655.90865250475	347.39638677471	491.646340899028	233.285894592857	0.588135904428796	0.215079933158179
206	star	2	0.9	0.6	hub	0.5	0	3	0.478293598898241	0.177058788504985	552.142001599875	447.256993496211	651.154977154913	61.5342233700132	290.533498668664	0	2.30972240951783	1.61843889700848
207	star	2	0.9	0.9	hub	0.5	0	15	0.479283019987454	0.184159391709148	553.350257079966	397.44625685754	714.586118209294	0	0	0	NA	NA
208	star	2	0.9	0.3	random	0.9	0	0	0.534185825503268	0.237486453687419	626.394531278323	422.09913446158	755.07723713878	595.723645820268	647.393110362958	532.863169447099	0.306830882775152	0.0687587760984984
209	star	2	0.9	0.6	random	0.9	0	0	0.501473771986559	0.186168113064434	486.8431550575	409.575038226275	618.240707024914	477.310039753893	573.839879780814	389.821651380133	0.357587661478831	0.125332973210964
210	star	2	0.9	0.9	random	0.9	0	0	0.538570597431388	0.248961327728181	407.784235753297	208.403069422326	663.989852852528	349.325399285737	459.820677020949	236.094103002387	0.588816507008893	0.18430144222896
211	star	2	0.9	0.3	correlated	0.9	0	0	0.467831512609339	0.194021559798672	591.227292950838	447.208124923523	755.403221185953	215.766983418691	365.6851103854	38.1524180607032	1.09505006502901	0.562336980472015
212	star	2	0.9	0.6	correlated	0.9	0	8	0.505310362031134	0.210537555520366	683.70790011854	588.842520152048	812.8767972388	17.6584808208643	110.478254017115	0	3.03534153720124	2.18979974706869
213	star	2	0.9	0.9	correlated	0.9	15	0	NA	NA	0	0	0	0	0	0	NA	NA
214	star	2	0.9	0.3	hub	0.9	0	0	0.518125566705454	0.229828969723496	635.763398639137	520.229822300468	984.880773481379	387.158687015766	493.351669179927	279.713164700852	0.474059757794253	0.202367946673807
215	star	2	0.9	0.6	hub	0.9	0	10	0.502474093880567	0.203196842465941	604.997874359643	369.743643106691	797.994574909322	19.9526280921976	105.154519497402	0	2.66874821710639	1.76511100364444
216	star	2	0.9	0.9	hub	0.9	0	15	0.581690889585215	0.273929111414632	444.72860289101	348.909726782048	602.359725985369	0	0	0	NA	NA
217	star	3	0	0.3	random	0.1	0	0	0.442599640896291	0.198109547770389	2231.32132581387	2029.33117432558	2468.45227483292	2319.47756202448	2666.34603821021	1908.01781111074	0.336951668978296	0.0992062640182817
218	star	3	0	0.6	random	0.1	0	0	0.457624607333555	0.223298320451617	2587.95083532838	2189.66389341981	2957.02064461042	2267.90504001723	2555.0197836237	1918.84544316383	0.350337701349885	0.0861480773126445
219	star	3	0	0.9	random	0.1	1	0	0.456934372783801	0.228070396818217	2240.06355212385	2010.61671612497	2803.44093550287	1840.91637975549	2012.04233419637	1736.47397280995	0.346593815843477	0.0512790489033602
220	star	3	0	0.3	correlated	0.1	0	0	0.450787267646182	0.214066313919675	2166.57176928795	1888.34235077748	2644.70756478749	2374.6757842303	2862.26564607237	2066.84724638147	0.325405175840769	0.100160912618423
221	star	3	0	0.6	correlated	0.1	0	0	0.443700739698022	0.223797182770472	2273.89484056428	1921.25346515091	2719.99613200026	2373.90491018142	2760.31408577598	1970.45844167915	0.35191642450111	0.114329730493718
222	star	3	0	0.9	correlated	0.1	1	1	0.461264035944738	0.212459001346025	2029.39491295705	1824.97354781039	2436.11333929557	2208.6866404955	2359.17484816347	2050.90271325376	0.307812912809529	0.0561726448758628
223	star	3	0	0.3	hub	0.1	0	0	0.433638475978155	0.192249291168522	2439.87735285794	2112.76223129714	2918.94409327867	2443.34829189537	2660.01749442302	2008.12811805421	0.310442223766785	0.0890422413221545
224	star	3	0	0.6	hub	0.1	0	0	0.445711258801903	0.213869311488657	2535.78480301552	2186.84637094116	2920.3488230388	2352.32728502972	2788.04733538107	1974.14978714833	0.306891717997503	0.101495263928126
225	star	3	0	0.9	hub	0.1	0	0	0.438894555285881	0.204481573681296	2439.81325064565	1965.51644396437	2896.15404677072	2294.70164042576	2724.11562911364	1994.40219699043	0.441248540218881	0.0904981790448247
226	star	3	0	0.3	random	0.5	0	0	0.424591317567146	0.201606445143491	2270.94679861122	2164.0631807823	2524.04838048337	1991.26800401814	2262.28993298512	1520.12662543004	0.323834314098084	0.111582252390213
227	star	3	0	0.6	random	0.5	0	0	0.445232912640852	0.2243436684119	2510.52464966524	1998.82500106607	3109.16353827873	1707.59841848131	1943.57728679569	1405.14051992566	0.338157348209318	0.112954979644168
228	star	3	0	0.9	random	0.5	0	4	0.439413320382422	0.204806528712805	2282.7035789255	1843.27330641633	2661.62945430716	1392.30557938037	1692.0324726267	1186.43042920977	0.676582231553634	0.115526743090714
229	star	3	0	0.3	correlated	0.5	0	0	0.428669694630314	0.203284063648607	2332.80506959184	2110.60998045181	2782.34993382319	2124.74698880382	2468.33967353484	1863.30792997947	0.284599404234657	0.0852308428499992
230	star	3	0	0.6	correlated	0.5	1	0	0.432099083777522	0.212114453725058	2362.37490279386	2003.42762483	2598.40935358417	1592.01553734585	1871.9884551419	1398.36183502134	0.315450244021577	0.0949069544098965
231	star	3	0	0.9	correlated	0.5	0	5	0.435924879736156	0.215740749087805	2431.68323677511	2104.81795000776	2835.67309903471	1261.95021884992	1551.53980661422	1133.30637731489	0.395378562642718	0.0918548247352047
232	star	3	0	0.3	hub	0.5	0	0	0.468138935653273	0.205349975011343	2347.79609497374	1920.95460088328	2788.80791554233	1996.33862401694	2148.39545084771	1815.20232927696	0.32760175844349	0.0566708630038735
233	star	3	0	0.6	hub	0.5	0	0	0.431256496553254	0.205380610537473	2310.07198886467	1951.20910034314	3029.88018577869	1657.26368044646	1877.13383249264	1411.48085789672	0.326173598570716	0.0780759569563677
234	star	3	0	0.9	hub	0.5	0	0	0.446798500603567	0.2001700538414	2204.85701607085	2053.95068299375	2371.39229725181	1413.84311328238	1691.47889094219	1243.32845002294	0.590043750429148	0.0965569510397239
235	star	3	0	0.3	random	0.9	0	0	0.447571818421872	0.2101943520852	2465.18146165635	1918.64184114858	2787.96465506144	1816.90159397614	2197.78065867378	1388.30764245921	0.367125145628618	0.141090302914896
236	star	3	0	0.6	random	0.9	0	0	0.460897330410258	0.225300219577802	2553.96733673135	2271.47538403765	3068.17344970973	1256.71791378452	1402.76996714151	1191.63950346541	0.373984854131734	0.0525586012882294
237	star	3	0	0.9	random	0.9	0	2	0.446266578935058	0.213401548339841	2312.26037453872	2074.64469181793	2682.10109540587	426.5512372836	554.436182337195	239.651796137407	0.889954755378423	0.21849642518973
238	star	3	0	0.3	correlated	0.9	0	0	0.435466984944222	0.225042032080132	2115.88098419242	1872.98506544009	2516.13162149008	1940.53928032636	2190.89828922244	1498.83327347892	0.34875183625637	0.109170416404754
239	star	3	0	0.6	correlated	0.9	0	0	0.44868000469812	0.215590323869032	2517.34090342472	2199.94863093456	3028.45255210841	1308.55569891478	1492.96058027851	1123.49981318895	0.318589345795443	0.0909703351556817
240	star	3	0	0.9	correlated	0.9	0	3	0.457612888020918	0.212663610676619	2616.61891169485	2288.11513684512	3210.62735445919	407.972511899192	545.821950766739	299.064090050909	1.3791454737384	0.18066689224564
241	star	3	0	0.3	hub	0.9	0	0	0.447556600214074	0.209249723905555	2279.76565455749	2001.96086413701	2470.45239033462	1859.63432781621	2108.23743746919	1696.01213376257	0.333281885928075	0.0675913202121096
242	star	3	0	0.6	hub	0.9	0	0	0.4595325481478	0.234377183631848	2338.21840748391	2106.89001845094	2677.2424460022	1194.34496504707	1307.05266725462	1058.16543659912	0.295534166817493	0.0572261113357839
243	star	3	0	0.9	hub	0.9	0	2	0.449683802834821	0.215485408208917	2460.67468784445	2141.25951454561	2644.75294917778	480.28555740332	563.231034965703	426.874522306796	0.932392915365191	0.0911637232452953
244	star	3	0.3	0.3	random	0.1	0	0	0.508154417890387	0.178894676613416	1437.19059679617	1210.1751252065	1827.30265120772	1385.30940072625	1555.0518548292	1226.43745454036	0.376885230279138	0.0814419706487363
245	star	3	0.3	0.6	random	0.1	0	0	0.540225123695575	0.159838053360425	1259.20606967132	1140.344787752	1418.14137161072	1357.64524927221	1628.06858539219	1098.6156788448	0.310618896245502	0.11371514185225
246	star	3	0.3	0.9	random	0.1	0	0	0.500838214800592	0.193816459711352	1329.80216732467	1131.83403367769	1580.77796660635	1265.96263876854	1489.69888496387	1066.29550376658	0.41613692796997	0.119108421341724
247	star	3	0.3	0.3	correlated	0.1	0	0	0.506040765730879	0.200685991959053	1487.8098033814	1353.29713573732	1765.96699897392	1146.0766365344	1283.18758935976	976.341081800361	0.309956238168145	0.0770509339962166
248	star	3	0.3	0.6	correlated	0.1	0	0	0.473401822595654	0.156916232448673	1498.17477935508	1291.23939074958	1734.94726375883	1002.46664878624	1180.3432178388	767.265831453433	0.333241630164711	0.147134896492216
249	star	3	0.3	0.9	correlated	0.1	0	1	0.495504183649509	0.144265809741735	1338.26503537415	1236.41385557521	1454.12144534133	717.731629899213	847.537193429584	633.873523407627	0.327348835543064	0.10283162607023
250	star	3	0.3	0.3	hub	0.1	0	0	0.490716344956633	0.172345328938771	1300.0115757605	1188.04249133968	1477.83465257753	1132.69009149626	1338.15940534292	902.638557917437	0.370214031012615	0.134922449945793
251	star	3	0.3	0.6	hub	0.1	0	0	0.524477819683164	0.166106177032214	1398.15870368813	1095.33447795781	1945.07700250989	1045.52058835527	1243.12784487097	835.344286853291	0.394444962364994	0.115814453907569
252	star	3	0.3	0.9	hub	0.1	0	1	0.493198059669385	0.192281692303801	1408.2315246198	1121.79210319488	1726.24307360709	703.188038743035	941.68220801044	473.776545137604	0.437462963490755	0.206740613503193
253	star	3	0.3	0.3	random	0.5	0	0	0.511828718026028	0.161980248340087	1322.46849745559	1176.16753978936	1533.97056957927	1098.75644513337	1268.82773852652	955.218647201244	0.324968416235748	0.0840468799309006
254	star	3	0.3	0.6	random	0.5	0	0	0.525754777239157	0.206525011572534	1628.80889596028	1322.61488256333	1802.44902995988	1127.04327629448	1390.06725765351	882.857274009288	0.35218014853779	0.178239115480023
255	star	3	0.3	0.9	random	0.5	0	1	0.477265676833494	0.16148376167947	1314.52622578324	1030.48646798638	1550.82875557056	866.660619076235	967.332397611297	766.489859293615	0.328549055609836	0.0723160898094179
256	star	3	0.3	0.3	correlated	0.5	0	0	0.499585230063737	0.169110771510486	1335.72315268734	1150.04008894122	1625.37726041089	1136.27465281437	1313.1434882351	1026.22891174133	0.298122394127823	0.0835986504837652
257	star	3	0.3	0.6	correlated	0.5	0	1	0.499406610969056	0.184293082658944	1211.192008716	1072.49752864024	1375.09720801686	716.004809325464	905.145710425611	530.076283492097	0.434671865698968	0.181625039134311
258	star	3	0.3	0.9	correlated	0.5	0	1	0.510588640862207	0.174187455405037	1558.77335088822	1255.46258291065	1782.0940272768	635.036681490285	960.31606352485	397.430003754	1.12499913678681	0.310298190104335
259	star	3	0.3	0.3	hub	0.5	0	0	0.510123826846252	0.192740147758939	1347.99574886222	1132.69850712327	1610.49287234995	1054.63652494999	1363.07917205105	805.971608269921	0.381020318539451	0.163476563018694
260	star	3	0.3	0.6	hub	0.5	0	0	0.528538547335758	0.166510085497955	1455.96497661673	1232.48487747791	1598.9867854728	855.641677006723	1076.85881333725	683.833591525798	0.386666954939364	0.160905768891469
261	star	3	0.3	0.9	hub	0.5	0	2	0.54152363856841	0.170848880138225	1363.07550507713	1084.26072763999	1670.50556141454	566.237430009786	847.998330671693	383.427779093778	0.937839507557985	0.264904185458341
262	star	3	0.3	0.3	random	0.9	0	0	0.526075132176285	0.188349443206025	1366.70628834018	1148.49932573845	1500.27004392846	1155.63987486641	1535.03621578259	953.179682982342	0.365292265987419	0.156060827861381
263	star	3	0.3	0.6	random	0.9	0	0	0.504413328767939	0.195646234660316	1130.19228416736	980.279507636611	1356.36392766815	620.347450105658	673.824116469483	559.622775015818	0.421249562415963	0.0601945424407827
264	star	3	0.3	0.9	random	0.9	0	4	0.53654087812679	0.156993281944021	1389.2443198375	1220.68338062221	1597.27373599983	265.494552517145	420.577521886553	200.26094169891	1.89273304928134	0.236185990872031
265	star	3	0.3	0.3	correlated	0.9	0	0	0.515756569048607	0.160465369919247	1316.67813453132	1080.20914540794	1533.54317074988	1044.56681235434	1219.95902758513	921.470731491254	0.338583524962237	0.0855911368582883
266	star	3	0.3	0.6	correlated	0.9	0	0	0.495129970827414	0.185691146506225	1549.51295716149	1239.01096647627	1729.21976557588	730.178948359906	937.232073273967	553.97986693807	0.337329434319557	0.141240287796565
267	star	3	0.3	0.9	correlated	0.9	0	2	0.500606322750108	0.169036208288572	1416.13082493711	1297.3215458667	1583.97211365266	246.489201818908	425.982740018491	177.981902743666	1.69246069696595	0.37641614580031
268	star	3	0.3	0.3	hub	0.9	0	0	0.461356001744694	0.175185899249567	1342.27127494018	1211.51852085643	1552.33743200152	950.335023888495	1027.04223626205	808.974888106852	0.352637983710453	0.0730313332353425
269	star	3	0.3	0.6	hub	0.9	0	0	0.503453224603883	0.184710985877682	1295.41379725416	1112.50774600744	1444.91956246268	710.239063579997	900.666852115394	637.332845157207	0.403478215578592	0.120631414403742
270	star	3	0.3	0.9	hub	0.9	0	3	0.54616303473186	0.201328645283169	1436.06155109866	1262.06430449077	1758.68304968174	183.33883278183	346.410320029083	128.089728131594	1.6977966691439	0.385623742203078
271	star	3	0.6	0.3	random	0.1	0	0	0.437469253670693	0.148492441029582	695.740376781836	531.916418613176	816.221737111787	760.242159138046	872.325601483152	682.300186891536	0.313813160946825	0.0941814438183231
272	star	3	0.6	0.6	random	0.1	0	0	0.454713573381455	0.18303619389839	663.580274955505	456.855066979519	956.458254833351	660.053616754903	791.820037053446	556.399944587925	0.304761044446789	0.112947238314143
273	star	3	0.6	0.9	random	0.1	0	0	0.475625396441949	0.145594327672353	675.326596007772	562.340927052732	806.73476274505	716.241988980211	860.590817013138	611.257664996644	0.337688255047256	0.116108967817234
274	star	3	0.6	0.3	correlated	0.1	0	0	0.44777626591431	0.169645331954551	673.495566988194	408.921460623246	940.439726111293	771.841899047902	842.677401272839	673.017863477304	0.33845664585125	0.079445643008366
275	star	3	0.6	0.6	correlated	0.1	0	0	0.449010060444397	0.144079193689366	679.892986189699	592.191886204471	850.415998738182	715.640073765355	812.926542147513	614.987256828039	0.335804736228443	0.105289765774239
276	star	3	0.6	0.9	correlated	0.1	0	0	0.479881930094199	0.196865463139309	674.105867763819	527.49207681275	830.093290136569	662.970279587666	821.197252622461	470.832090078464	0.324522305805076	0.174546970292098
277	star	3	0.6	0.3	hub	0.1	0	0	0.418325260209983	0.130628806388181	708.186426347047	601.734108821629	806.452922159514	607.659029623642	733.411274620978	524.726837740772	0.363651982439733	0.111206899741932
278	star	3	0.6	0.6	hub	0.1	0	0	0.459325857842528	0.212820667462679	824.048538290148	573.539588510265	1202.65988528987	373.77715245022	701.593249872883	268.289429775495	0.663763363084271	0.351030123870346
279	star	3	0.6	0.9	hub	0.1	0	2	0.452876604675155	0.188310218144956	701.778257159005	487.394409191174	878.267372430644	71.4255354088281	252.691826459319	0	1.96107930682704	1.15760912932318
280	star	3	0.6	0.3	random	0.5	0	0	0.46297458045496	0.157944050791711	882.702594003962	746.700587020987	1072.06144013112	751.341993658056	903.582023569379	572.486079497164	0.357092955326677	0.155398684407754
281	star	3	0.6	0.6	random	0.5	0	0	0.493067731487494	0.166098523486364	731.460770381558	508.942473262878	1005.87001313154	620.398412669351	701.614933180213	546.51477896258	0.308155220306785	0.0781488650634231
282	star	3	0.6	0.9	random	0.5	0	0	0.439474680681327	0.153635815252442	676.459636422164	543.477600771935	816.519277142232	522.305821950571	690.747585564018	448.839129492321	0.492281285992654	0.147280214905778
283	star	3	0.6	0.3	correlated	0.5	0	0	0.457286548803574	0.163819357774232	774.030947522412	666.376393892943	930.427046595204	538.034931862503	584.6570830466	426.591488251276	0.370981340020812	0.081306700529561
284	star	3	0.6	0.6	correlated	0.5	0	0	0.455427044231542	0.153875837567284	756.443226487447	641.760536309083	1047.44208669551	311.264722134944	385.679532149214	209.524178752582	0.778613982493611	0.185964500939553
285	star	3	0.6	0.9	correlated	0.5	0	2	0.469965794217917	0.172678175103495	683.456213945139	549.530557783996	869.031315617183	148.498437524403	676.521100996912	23.8716313322204	2.24743770704027	1.37961606541751
286	star	3	0.6	0.3	hub	0.5	0	0	0.446167274127786	0.156189889938784	740.293359767926	623.791160910146	897.352104982593	522.552212502132	618.646763196027	436.815857449388	0.395374507277859	0.121864255573082
287	star	3	0.6	0.6	hub	0.5	0	2	0.461637887792213	0.155552164381019	776.79029334582	648.06897689598	893.953410727775	182.357481125911	335.943199205703	93.8419592635	1.16466154952568	0.414170667151037
288	star	3	0.6	0.9	hub	0.5	0	5	0.423010201109971	0.151263343785243	716.065669312503	616.979843610063	850.091193688525	29.1344188435539	143.157742156751	0	2.45174629058945	1.56310288153607
289	star	3	0.6	0.3	random	0.9	0	0	0.5028885477002	0.200488258078999	749.462617739959	630.075342434232	888.998344684056	507.048464511305	539.396646815591	451.31864057479	0.367994476424287	0.0569113755416162
290	star	3	0.6	0.6	random	0.9	0	1	0.437708366346656	0.16081775612775	718.49361639468	561.167418781188	907.672727534106	193.466939444571	326.165028373419	66.4120471368488	1.2087660185724	0.522694054486915
291	star	3	0.6	0.9	random	0.9	0	8	0.445956765433801	0.146181633692428	768.022625927993	566.42665064727	992.305110034755	65.3829199161671	302.707224650842	0	2.32811704794442	1.51001436026653
292	star	3	0.6	0.3	correlated	0.9	0	0	0.482400701651994	0.168869004839943	670.882897671006	586.675824935126	844.502590371657	543.142638224604	649.379511032757	491.801252101377	0.333220718229782	0.0898416036028003
293	star	3	0.6	0.6	correlated	0.9	0	1	0.478013297216713	0.166044720283823	745.035326451768	564.433828515281	951.400941126581	251.551896684181	369.70079516358	172.243372816716	0.754130017993733	0.206567982137087
294	star	3	0.6	0.9	correlated	0.9	0	6	0.448617262662906	0.155369537397103	618.254443098483	506.900110272254	715.410102037793	55.2091529803494	247.427605687454	0	2.46459756050698	1.3470699482663
295	star	3	0.6	0.3	hub	0.9	0	0	0.471239012876824	0.154046285622352	824.070568596329	590.438791824061	1002.21292513884	609.376097063954	685.1280551417	484.616213953124	0.346974021410376	0.0900209238964667
296	star	3	0.6	0.6	hub	0.9	0	0	0.457771885344853	0.18061652246345	735.326742347129	588.612349973622	881.211917148867	284.61080454133	422.227627302457	191.476124858895	0.758780268696743	0.245660029678788
297	star	3	0.6	0.9	hub	0.9	0	3	0.442699543269647	0.190636547385883	761.798815052429	615.082831710571	1099.00839154521	32.9620428960938	178.067151519655	0	2.73616723141489	1.68605626088605
298	star	3	0.9	0.3	random	0.1	0	0	0.511405927455792	0.22412228019419	591.380951627479	466.836703752138	736.277844909234	648.015102850044	797.412796697932	477.407841488163	0.371693717075478	0.127261863532823
299	star	3	0.9	0.6	random	0.1	0	0	0.57220819613474	0.308938638997295	588.143183957324	382.826252960734	911.873388722698	543.224475244087	685.854344778504	343.026818073993	0.405735186700405	0.182930142274068
300	star	3	0.9	0.9	random	0.1	0	0	0.620319643118933	0.348676959550635	520.223108802631	364.257657091715	651.734449545402	457.743177939059	671.846242795371	321.692609076812	0.444313877931793	0.232712438602686
301	star	3	0.9	0.3	correlated	0.1	0	0	0.493508932006068	0.197999583701627	572.484646791016	364.447814484613	750.791334340862	390.368394626025	480.405573635711	254.919440567631	0.514126423082714	0.183077783050172
302	star	3	0.9	0.6	correlated	0.1	0	5	0.493512566958516	0.219313195821058	618.516236474095	434.891651860642	758.128839744009	45.5061653062744	173.338370818223	0	2.53105317130474	1.28347153794702
303	star	3	0.9	0.9	correlated	0.1	0	15	0.613764479048508	0.336393915290024	521.612400142801	369.542908114672	818.570530775522	0	0	0	NA	NA
304	star	3	0.9	0.3	hub	0.1	0	0	0.587202757108234	0.308876476195106	514.625277617489	278.798031834248	663.345281530063	434.992508136414	552.822504744004	318.198161067793	0.411187957989437	0.192511148218173
305	star	3	0.9	0.6	hub	0.1	0	2	0.558862084090044	0.262367171040297	585.623981097747	469.415886050683	707.782111681993	59.5840638583932	198.676870911758	0	2.37780198686812	1.09625331315458
306	star	3	0.9	0.9	hub	0.1	0	12	0.533522863741547	0.23654262875485	552.603927454401	485.455861450909	668.000909213434	4.21972380704634	25.9644590321146	0	3.16227766016838	2.17713784619959
307	star	3	0.9	0.3	random	0.5	15	0	NA	NA	0	0	0	0	0	0	NA	NA
308	star	3	0.9	0.6	random	0.5	0	0	0.520086423235904	0.207824514168788	461.75133372046	321.775508346761	616.838847531469	500.896166183293	640.973240274751	352.03793504714	0.484525803390758	0.201436765622124
309	star	3	0.9	0.9	random	0.5	0	0	0.524972184428133	0.247316650953932	644.309005443185	398.23221959458	1076.53372919016	404.557595169645	517.412245983262	336.16859280194	0.448743094991298	0.129838350027908
310	star	3	0.9	0.3	correlated	0.5	0	0	0.524894862266704	0.26183773079675	633.445590325329	397.383639495285	846.75383172958	151.228850340514	319.713348807282	97.9758126626647	1.54698987211469	0.453014795706363
311	star	3	0.9	0.6	correlated	0.5	15	0	NA	NA	0	0	0	0	0	0	NA	NA
312	star	3	0.9	0.9	correlated	0.5	0	13	0.540593550290831	0.25689839351826	586.374158118838	387.992855555622	916.852732406944	2.45466583462057	12.4767845281234	0	3.16227766016838	2.10854715377971
313	star	3	0.9	0.3	hub	0.5	0	0	0.620734644927609	0.318271794781085	571.42235186321	475.124355355242	790.236852360722	277.856384550576	458.573463020566	152.161839161258	0.788689043847244	0.404303819810776
314	star	3	0.9	0.6	hub	0.5	0	2	0.515917811550855	0.2336936738094	536.529849558431	387.809508006317	825.059553890937	37.3573445469889	213.55068746325	0	2.84018862428018	1.82041133329163
315	star	3	0.9	0.9	hub	0.5	0	15	0.601614723243166	0.319800097045562	575.196367670932	409.679938509243	690.05931096339	0	0	0	NA	NA
316	star	3	0.9	0.3	random	0.9	0	0	0.57215576466534	0.227648815559111	548.680336808969	428.609200893982	863.465521702853	529.763823982108	747.139036905059	342.973734462897	0.493256089015646	0.264664062011216
317	star	3	0.9	0.6	random	0.9	0	0	0.507106533309091	0.223597547529211	505.858811970952	335.621587943338	710.571141328508	561.460609226011	713.036285189661	426.71205407596	0.364559380624556	0.15096698824492
318	star	3	0.9	0.9	random	0.9	0	0	0.542330271218275	0.233548561793352	572.436478054538	450.916448272065	726.834017045354	319.316018449357	413.232076876343	195.555336453861	0.67927301128932	0.247953884033913
319	star	3	0.9	0.3	correlated	0.9	0	0	0.548394308348709	0.243785258604234	569.767866773543	387.821407547917	832.3668166209	305.942649000198	412.69688342647	217.048468093569	0.673989974655607	0.193885265746417
320	star	3	0.9	0.6	correlated	0.9	0	6	0.544274482219768	0.226498639851043	654.395230152407	520.143883241373	835.603967837348	24.976359607597	150.505005865324	0	2.90830448703249	1.963766541669
321	star	3	0.9	0.9	correlated	0.9	0	12	0.542654970233736	0.269850530685166	633.942793185387	450.31360420444	791.554450699337	5.62225773664282	36.7399765239566	0	3.16227766016838	2.22887206818357
322	star	3	0.9	0.3	hub	0.9	0	0	0.569657886094662	0.269870243333093	416.584097411914	268.357047648145	570.843260181116	283.439933284548	358.619807274366	221.593365738739	0.714804428854056	0.170731660897498
323	star	3	0.9	0.6	hub	0.9	0	10	0.518323201237902	0.24020557980929	559.902826712067	464.207987617233	713.967933036963	19.7506492833661	91.5520362184768	0	2.65287379182644	1.77286047674567
324	star	3	0.9	0.9	hub	0.9	0	14	0.511354005380836	0.235014702043594	521.104834381255	332.047412406538	716.877584962111	1.11780414926014	11.1780414926014	0	3.16227766016838	3.16227766016838
325	star	4	0	0.3	random	0.1	0	0	0.425212244717352	0.203247495029347	2588.38231381618	2346.60253540062	2887.70226925234	2550.50422927188	3027.57420276842	2243.32787983216	0.365461497976184	0.0902413674279856
326	star	4	0	0.6	random	0.1	0	0	0.431646210541771	0.196955735391458	2615.89931528594	2131.86863927227	3080.15570447249	2520.53660042892	2778.91485208373	2212.227390588	0.305782146820979	0.083832115283493
327	star	4	0	0.9	random	0.1	1	1	0.465904177740199	0.237391114218915	2004.08741222779	1704.13667348616	2310.91678998531	2111.45991502456	2350.73079145328	1717.71623630169	0.294723431164592	0.088806025353248
328	star	4	0	0.3	correlated	0.1	0	0	0.447001379873349	0.212767475616816	2362.67341010819	2030.24302860518	2955.70364862265	2342.10387326478	2622.54555807909	2108.70739310462	0.292045962196765	0.0756240154649868
329	star	4	0	0.6	correlated	0.1	0	0	0.426553937559872	0.191233381723823	2364.71268644018	1909.61419449933	2725.82180247739	2392.43986516181	2593.5535586367	2113.0557047181	0.343965036405149	0.0669063428481945
330	star	4	0	0.9	correlated	0.1	0	0	0.461140518907989	0.222221323314236	2389.99389234215	2030.85953187864	2714.30673878569	2264.34897968732	2695.59517496274	1896.25655604336	0.307734192226336	0.103089092665036
331	star	4	0	0.3	hub	0.1	0	0	0.447418930003483	0.241416134714628	2393.24559705777	2100.48917956117	2700.40122349163	2245.80195485363	2365.34806401678	2158.80348476341	0.286059907649721	0.026366103466153
332	star	4	0	0.6	hub	0.1	0	0	0.433425164429423	0.21642053044942	2338.419635156	2064.17636304833	2671.35926917834	2544.07300735002	2987.40774079423	2169.9085961103	0.347707106210418	0.1112106617804
333	star	4	0	0.9	hub	0.1	0	0	0.450877537559064	0.223700424962611	2383.71187393303	2113.64509815361	2766.0401171548	2380.79030781483	2899.11166888698	1850.42262919882	0.365436900948858	0.146464726058595
334	star	4	0	0.3	random	0.5	0	0	0.44010275874689	0.213988513867271	2441.10399425963	2245.65439479467	2821.0293674941	2283.72261347474	2614.90344570757	1949.81914596188	0.356840674472926	0.0864934631699717
335	star	4	0	0.6	random	0.5	0	0	0.465310819348678	0.231234640333557	2551.58156398126	2231.56834341657	2883.89711099577	1738.31977516067	2020.15314565557	1483.25509026035	0.313682881003102	0.102855955190947
336	star	4	0	0.9	random	0.5	0	3	0.445745883200244	0.208216894675068	2516.96783662126	2273.90222900717	2874.26628874475	1251.62209694073	1546.41494739384	1065.79820503351	0.368979698494401	0.126530327841264
337	star	4	0	0.3	correlated	0.5	0	0	0.422601121940121	0.191673835609129	2489.5882960947	2180.8469053036	2935.4241473573	1927.19351615483	2242.93282006709	1668.60198376284	0.323697490895792	0.0885771447024945
338	star	4	0	0.6	correlated	0.5	0	0	0.443238692095376	0.221231167650523	2452.93024514644	2168.45934878181	2806.73594452853	1699.26640663693	1884.03947584162	1521.0270228143	0.237766728933472	0.0719296581755812
339	star	4	0	0.9	correlated	0.5	0	3	0.42232102731772	0.199354243983728	2390.96946455579	2113.82057293315	2716.9557948188	1403.03245032431	1801.47800999307	1135.35994457099	0.337736090099471	0.19013708317452
340	star	4	0	0.3	hub	0.5	0	0	0.423243337957729	0.208165078406768	2427.59249774406	2233.98174287907	2600.410034057	2125.93986651033	2465.08850274928	1919.54952786431	0.32713079723521	0.0799610770044056
341	star	4	0	0.6	hub	0.5	1	0	0.430913469839719	0.200958986000596	2456.58250418858	2089.82988315034	2833.75466367517	1727.86715291662	1960.69958355352	1344.01486383087	0.306771202212692	0.110124145823287
342	star	4	0	0.9	hub	0.5	0	2	0.452344405272921	0.216802251962803	2392.19703729181	1834.18840575624	2658.19060378875	1292.47614930195	1574.38655841835	1116.30754836923	0.738342403447546	0.105192673782163
343	star	4	0	0.3	random	0.9	0	0	0.436803494653124	0.21617900952207	2494.78253825584	2220.87491358717	2794.02874526805	1804.11269137953	2027.96087449795	1632.26893749899	0.329683439076879	0.0694022663286262
344	star	4	0	0.6	random	0.9	0	0	0.466880357199562	0.237836928459196	2452.96300603748	1960.49554509169	2857.75706726875	1136.26328995179	1270.74798019633	951.2047072696	0.295384288179024	0.0994983187223902
345	star	4	0	0.9	random	0.9	1	3	0.412743222706045	0.193709128407592	2371.20514407815	2192.34168594708	2619.40882935921	465.031289905665	506.150398248129	419.586663379726	0.416574741409442	0.0730747185913686
346	star	4	0	0.3	correlated	0.9	0	0	0.452387605546179	0.220955759682873	2397.59284109946	2142.61726935236	2549.63066051046	1850.6917245213	2213.02011627174	1490.55052534305	0.306757577365124	0.102767867348277
347	star	4	0	0.6	correlated	0.9	1	0	0.425078624944971	0.221032548348555	2244.02104139724	1986.74289870517	2559.99114818777	1051.9593711734	1162.04268223344	934.389654663859	0.369891559211348	0.0746885904372906
348	star	4	0	0.9	correlated	0.9	0	1	0.441664590219989	0.200926164893193	2304.97899116451	2057.34310138232	2801.55420845811	497.388345685152	559.331520158116	400.687125033228	0.480435834974807	0.0964588387577503
349	star	4	0	0.3	hub	0.9	0	0	0.455959728509523	0.227744882235275	2234.26051007051	1959.46681656409	2472.61530213077	1682.79969876924	2078.57508566813	1491.44664649973	0.382337245866538	0.112132156924278
350	star	4	0	0.6	hub	0.9	0	0	0.431244021961417	0.211695076743915	2592.81739573427	2330.39562854236	2865.34108176742	1192.05030321269	1481.9711008373	1090.82159993964	0.311856839791811	0.102109508224111
351	star	4	0	0.9	hub	0.9	2	2	0.452267806737052	0.223859429306525	2106.09083937211	1798.84163420743	2362.60891706089	528.38876326924	633.488724085877	449.09144861944	0.969057674244028	0.0946827573942386
352	star	4	0.3	0.3	random	0.1	0	0	0.52653351787003	0.174699440433992	1309.83210080116	1014.37639626184	1508.43675903229	1266.59061373316	1380.84016575807	1112.27814370329	0.392683138863157	0.0770204590008398
353	star	4	0.3	0.6	random	0.1	0	0	0.520788879820035	0.230340435767606	1496.88332996022	1224.70923874575	1611.67842336711	1242.76267223727	1710.39506966111	1012.34768687875	0.403801967282293	0.196068802133203
354	star	4	0.3	0.9	random	0.1	0	0	0.4955597346674	0.19318339014362	1400.857465442	1277.33619838824	1565.28068583678	1093.10639504948	1242.27633053108	998.017906088314	0.31981245830026	0.0686046839959429
355	star	4	0.3	0.3	correlated	0.1	0	0	0.50892287506734	0.148803097850498	1218.64888318125	1017.33008360802	1494.24307316653	1284.2056268055	1489.85316008126	1108.5090912369	0.322713294573555	0.111593330586934
356	star	4	0.3	0.6	correlated	0.1	0	0	0.517150905285685	0.197748656160427	1273.79165502403	1129.56167723489	1786.63892908406	883.776766330464	926.849476786559	798.526761966078	0.310038748306215	0.0471113517367834
357	star	4	0.3	0.9	correlated	0.1	0	1	0.535225592607757	0.191166906029621	1587.36782268069	1406.74577122966	1722.52059886577	879.847988200143	1365.8296708541	557.606281877329	0.562266905184449	0.279930037293408
358	star	4	0.3	0.3	hub	0.1	0	0	0.505705780544487	0.182855640524125	1337.83150658255	1189.39513611577	1488.67234765153	1162.78666979334	1313.12500705378	941.707774895442	0.357866980317814	0.0988846238661094
359	star	4	0.3	0.6	hub	0.1	0	0	0.550052899831112	0.194116734850713	1246.53163853748	1107.31118181644	1437.82073389952	985.310709849298	1181.11708273458	857.477171696067	0.311738257610204	0.103575588433959
360	star	4	0.3	0.9	hub	0.1	0	1	0.483596683893185	0.170679953500607	1351.99192100524	1191.9238189168	1577.72356500953	866.233550765995	1203.05111881876	554.487953649956	0.418290438119281	0.24935011093505
361	star	4	0.3	0.3	random	0.5	0	0	0.545511354086658	0.198977859733984	1101.86216784023	816.319304978911	1560.77871318953	1055.02692401384	1221.94662010718	910.904926772757	0.340476704957561	0.0887972278617211
362	star	4	0.3	0.6	random	0.5	0	0	0.506238965503255	0.15564625632569	1473.91582085701	1337.75153271153	1760.48989244609	942.275001065159	1249.58741796781	778.796563223256	0.342979612699872	0.140605596117048
363	star	4	0.3	0.9	random	0.5	0	1	0.488876970192966	0.164488844020278	1324.40998057555	1175.91290973036	1608.8406258284	729.924084279022	1173.68858747744	516.877266319056	1.20299689007083	0.296200381153277
364	star	4	0.3	0.3	correlated	0.5	0	0	0.516430360857993	0.177162250495992	1322.70746784036	1163.90071971899	1506.93700518766	1110.39123038338	1208.16556717943	967.192440735427	0.376251600459037	0.0850249559398659
365	star	4	0.3	0.6	correlated	0.5	0	0	0.507658684658224	0.191888836383317	1339.67679387366	1052.13291134925	1670.5772063533	877.880314945505	1067.19232276861	760.575085066205	0.395220646891303	0.105676017606232
366	star	4	0.3	0.9	correlated	0.5	0	0	0.542399886554282	0.224237065452713	1632.77731455766	1382.21122327371	2040.35416608891	699.757295954132	1047.7289921478	410.900892457244	1.33757003024279	0.37734127522125
367	star	4	0.3	0.3	hub	0.5	0	0	0.464791408374677	0.165083684516594	1444.52786610774	1262.38684453598	1578.01774780267	973.067753602611	1247.02577633752	804.322833149452	0.368636271702818	0.168616163874761
368	star	4	0.3	0.6	hub	0.5	0	0	0.491649058052083	0.130771758268803	1315.2709691406	1157.90119625083	1497.06423943077	856.50888148766	1089.98820807494	650.995358835809	0.386958056218383	0.136556348327779
369	star	4	0.3	0.9	hub	0.5	0	0	0.479561371116829	0.142166301871283	1274.42170620922	1060.18771015616	1413.89381674913	524.703668986229	696.484165543352	372.13774624861	0.9333461295303	0.232785579674228
370	star	4	0.3	0.3	random	0.9	0	0	0.477604055275374	0.15277526867571	1388.69023418697	1199.45594024369	1570.48519542471	1248.77617729494	1516.95726708801	954.296129209189	0.353903447280309	0.136923368124005
371	star	4	0.3	0.6	random	0.9	0	0	0.520353324179146	0.1535648175515	1429.00441654212	1283.55825209596	1594.08058096001	941.102549013398	1164.28963639304	800.488349077725	0.33998105610851	0.120037095204011
372	star	4	0.3	0.9	random	0.9	0	0	0.479078011966012	0.185069040457057	1267.41079054568	981.737079155093	1520.41598697916	506.576517627767	633.458746160383	383.879657993906	0.474776151259444	0.184289142495567
373	star	4	0.3	0.3	correlated	0.9	0	0	0.474510980650149	0.164752942951269	1414.29894161945	1277.73853825304	1719.23487121083	947.493131798124	1069.13946997226	802.705126473369	0.314238175897012	0.0858786750805186
374	star	4	0.3	0.6	correlated	0.9	0	0	0.545210242028145	0.166150995004071	1415.88422601173	1259.28032967289	1515.96697904759	686.063761724471	888.613836302456	512.057902518592	0.446717655976287	0.205422968893678
375	star	4	0.3	0.9	correlated	0.9	0	3	0.534673004896316	0.207178728685053	1454.06825014145	1222.63918047455	1673.37582878395	240.607589046817	456.283088113988	106.271114888945	1.17423581548472	0.570794011433664
376	star	4	0.3	0.3	hub	0.9	0	0	0.513568489394408	0.19882073555637	1475.08293390288	1195.75460106085	1781.51790656693	902.574347002907	1003.04000577095	811.999597273005	0.328687009410217	0.0857600600475657
377	star	4	0.3	0.6	hub	0.9	0	0	0.487197878394001	0.171937626531009	1203.69627976866	1065.7916785453	1483.41164519123	645.758860569549	710.573221926067	577.77469515341	0.358268864579411	0.0640476592697196
378	star	4	0.3	0.9	hub	0.9	0	2	0.548316024924068	0.205340185541792	1276.13117194297	930.03164276426	1632.94393849657	226.117964313824	304.143420919944	167.455827972028	1.2255892250105	0.208177594809868
379	star	4	0.6	0.3	random	0.1	0	0	0.465336741254997	0.16841085101469	711.521161271544	586.123267538215	809.174680080037	695.109115934755	917.579113784309	518.898409861104	0.396222540877372	0.218984361412577
380	star	4	0.6	0.6	random	0.1	0	0	0.465047071977361	0.189442939233966	693.582490475027	561.217532397597	865.25943378502	676.306570262005	855.215885995573	521.379441956981	0.341506495524129	0.168497427949141
381	star	4	0.6	0.9	random	0.1	0	0	0.450356228948132	0.14910401960987	690.815576328965	491.455660952304	948.957621752543	688.316556234862	849.592424563021	472.778281422839	0.334338030939898	0.169587673965604
382	star	4	0.6	0.3	correlated	0.1	0	0	0.465447700689899	0.124628746044903	674.914546875256	566.85036451699	794.699012755975	578.788234941347	749.589817102938	470.135710834691	0.360460407049948	0.152414903115538
383	star	4	0.6	0.6	correlated	0.1	0	0	0.445002109796467	0.160624868126541	817.014303381787	750.695004813765	969.833846288631	274.369471029803	428.534439757132	203.308746871017	0.882924315299783	0.255879289582369
384	star	4	0.6	0.9	correlated	0.1	0	3	0.486020245755976	0.135250568083294	722.121842487712	521.776303653425	913.886196951012	40.0893228794522	197.604212661068	0	2.45758770140108	1.54307187570192
385	star	4	0.6	0.3	hub	0.1	0	0	0.439735266900535	0.150366132546491	716.551763520588	619.301968279324	832.776854450334	567.82110421029	693.870156285828	474.386577702419	0.32903686334333	0.127608166054666
386	star	4	0.6	0.6	hub	0.1	0	0	0.490855179109396	0.182924600990236	718.367207233059	566.066429905256	966.117320244067	278.033774433698	428.115521351901	162.594904503037	0.898682715298809	0.363145455882846
387	star	4	0.6	0.9	hub	0.1	0	0	0.465728840311413	0.178030451378868	672.540155894777	491.000849578833	869.623893284757	76.8926666618349	397.421103664382	0	2.26216220098871	1.7262768304955
388	star	4	0.6	0.3	random	0.5	0	0	0.432397381581048	0.144621914336353	630.185779653348	539.182758658099	765.747144567035	712.466930869825	805.34082493974	648.988462501201	0.319264530839171	0.0739702015025307
389	star	4	0.6	0.6	random	0.5	0	0	0.47699029421429	0.162163599133595	666.970262339946	562.351162498139	785.690382329747	712.151509892234	856.340509964959	489.262614733272	0.328311892414205	0.138154119670769
390	star	4	0.6	0.9	random	0.5	0	0	0.439217406469486	0.143859853396289	696.552610070227	607.445526910153	809.6642937714	622.122314939165	745.083484384746	548.341363073328	0.381768139721032	0.0911668593562294
391	star	4	0.6	0.3	correlated	0.5	0	0	0.486588865132629	0.18001176275862	819.873117419882	579.902604284796	1043.70033586166	534.813348176345	654.565775776239	353.224142958411	0.43330714862906	0.191374565671687
392	star	4	0.6	0.6	correlated	0.5	0	0	0.4517815890864	0.158977974221326	656.23916953962	526.168391465445	790.540510057258	166.452160161165	364.202813079516	69.9768136951891	1.64315522774271	0.528758237624499
393	star	4	0.6	0.9	correlated	0.5	0	2	0.450248049814241	0.145089185793738	759.58454502751	633.647933516218	914.099043285323	78.730555209377	466.519452536901	0	2.57279620540205	1.84123096049976
394	star	4	0.6	0.3	hub	0.5	0	0	0.451165780666042	0.148108689610293	753.189824293266	671.875755524206	865.512570063732	551.569906701014	665.499269955019	461.350660176047	0.286097553812773	0.107714353179779
395	star	4	0.6	0.6	hub	0.5	0	0	0.434326117155802	0.16557440450153	638.396849706262	483.377247308552	908.932742736369	320.239499648062	499.677218512768	242.812829688206	0.691289642511824	0.244656582663585
396	star	4	0.6	0.9	hub	0.5	0	6	0.480182152873761	0.160488475704608	670.321810232213	587.800333802988	831.637808793713	43.9053850195134	192.090900692515	0	2.19713238443626	1.39338983103451
397	star	4	0.6	0.3	random	0.9	0	0	0.467559807769081	0.152987141290132	697.211930521696	540.344343998182	859.120256509052	496.275191365663	585.730389150947	401.361402109816	0.407890424730416	0.124940140523725
398	star	4	0.6	0.6	random	0.9	0	0	0.447279785032259	0.144682936504799	798.293876142781	641.366593792149	1002.89897266156	329.453652767617	399.686793704925	229.964655154964	0.556179164766745	0.184109616263019
399	star	4	0.6	0.9	random	0.9	0	9	0.452085536349044	0.140452177048241	713.996169128442	537.05576471768	971.043638326823	31.788298628106	155.99113602535	0	2.36790265581889	1.57117999141944
400	star	4	0.6	0.3	correlated	0.9	0	0	0.460763992589117	0.159757010842886	761.457731323361	621.414026733007	889.495395368457	732.35896240809	1037.82251931314	498.970188911535	0.417036782816828	0.237940511701894
401	star	4	0.6	0.6	correlated	0.9	0	0	0.458424271988252	0.177176554210917	675.523449245717	534.645177978655	771.669443167377	565.088035400786	597.971003077976	508.277214877159	0.300542791945469	0.0565909966300287
402	star	4	0.6	0.9	correlated	0.9	0	0	0.444615972304282	0.157858232305175	783.021033855025	589.970787697019	972.303119797367	372.960129827563	434.290340006081	300.561690487176	0.577034824892694	0.112251820521553
403	star	4	0.6	0.3	hub	0.9	0	0	0.436861222258771	0.153379536442957	674.718271534031	491.410023067112	881.075670174636	501.728700442634	578.334777009416	432.116508719233	0.40898544155165	0.0961978167279191
404	star	4	0.6	0.6	hub	0.9	0	0	0.464388282790397	0.122762834503136	835.317273891352	659.764255359215	996.169270646469	270.565075964895	421.61431125721	120.67558787234	0.940547561775021	0.376521605628262
405	star	4	0.6	0.9	hub	0.9	0	9	0.473624635466015	0.197091419076941	681.67698729735	569.854800393354	855.179331900464	32.8995643386459	93.6625696466951	0	2.46546070104783	0.973676955065633
406	star	4	0.9	0.3	random	0.1	0	0	0.538066426426215	0.238190790021923	595.336772122168	391.363095593456	908.089204359095	497.179981995641	567.584227435131	406.063805338803	0.360086469283024	0.0901386001665726
407	star	4	0.9	0.6	random	0.1	0	0	0.535976057948152	0.217117155314246	393.022863320226	266.614142429878	548.835315102772	516.744599399722	599.054190429153	430.872309672971	0.369459074626448	0.102273131294186
408	star	4	0.9	0.9	random	0.1	0	0	0.540324163646188	0.231027000638921	491.834498969742	321.993783439752	675.461480635321	555.892452406287	685.767764672021	408.865270061057	0.374099219099644	0.168510391247021
409	star	4	0.9	0.3	correlated	0.1	0	0	0.540965729176066	0.270797977092534	556.533417315862	402.03882151802	803.672038404761	568.535923485153	689.387886384426	472.963959228715	0.361475596982704	0.125696968109648
410	star	4	0.9	0.6	correlated	0.1	0	0	0.543565783789268	0.228009941804131	517.208185333146	344.901154286248	640.831871736158	555.523327884951	759.485013848167	459.1727016476	0.369025486707144	0.170840632372723
411	star	4	0.9	0.9	correlated	0.1	0	0	0.497317312831539	0.203111941055705	623.844411912832	482.2741507633	782.143731132875	472.183328497563	584.962473156074	360.587228205565	0.389492470640072	0.155866695458764
412	star	4	0.9	0.3	hub	0.1	0	0	0.586864767088029	0.252345789009017	545.180114931356	365.520996984528	828.163772994532	409.237814019802	804.264358341376	199.365056263248	0.753059743068938	0.513796521625697
413	star	4	0.9	0.6	hub	0.1	0	13	0.684294220814072	0.379415993143288	676.246386898817	547.537853894646	850.92983355663	8.30007362753611	64.9181321651125	0	2.7870667911708	2.49266723054512
414	star	4	0.9	0.9	hub	0.1	0	14	0.757529368620988	0.45917314015356	539.520235184585	349.274193746483	687.016465447027	1.16727702731583	11.6727702731583	0	3.16227766016838	3.16227766016838
415	star	4	0.9	0.3	random	0.5	0	0	0.544777992907942	0.204895034707343	460.087979686442	310.247336386333	583.496051161744	381.771707103523	484.886741447175	263.347775481841	0.481581004652639	0.2053409281442
416	star	4	0.9	0.6	random	0.5	0	2	0.530707916099151	0.220565853716472	497.926200292984	375.122533016513	581.126721908671	68.5793422613135	187.230783452276	0	2.29163207820618	0.968116254614707
417	star	4	0.9	0.9	random	0.5	0	13	0.592317772573965	0.310082280155308	539.929308587579	380.651296604912	716.760493377872	4.65818932956154	26.6913150977193	0	3.16227766016838	2.13608497535159
418	star	4	0.9	0.3	correlated	0.5	0	0	0.538684202467479	0.273546642901652	583.665289648563	475.761106375503	812.200563606946	356.26650066141	556.257949849705	160.879476481381	0.705529720196663	0.47042677207949
419	star	4	0.9	0.6	correlated	0.5	0	9	0.573994513992488	0.275826590698019	573.635364073319	485.602678473435	646.681078332405	14.485036559533	105.657172160382	0	2.98689953809281	2.36941090683849
420	star	4	0.9	0.9	correlated	0.5	0	15	0.555982469607319	0.24568173248155	540.415409240377	418.39332422602	679.697889803357	0	0	0	NA	NA
421	star	4	0.9	0.3	hub	0.5	0	0	0.506675742089236	0.201856467346723	568.047225987024	407.118013206605	763.87568754509	415.120796182755	616.693329396238	317.152704932787	0.502333114808071	0.233427944859181
422	star	4	0.9	0.6	hub	0.5	0	3	0.497104718934796	0.194908263144766	580.534892978212	369.172113971021	727.259911938395	65.5043176831544	179.900137976413	0	2.42403399966513	1.08006410610573
423	star	4	0.9	0.9	hub	0.5	0	15	0.491079411162425	0.202193072885024	567.120829175815	468.417070014705	668.855523731219	0	0	0	NA	NA
424	star	4	0.9	0.3	random	0.9	0	0	0.504512357576042	0.241766684236176	518.427313071445	341.171400222369	753.021538768453	283.89829443509	422.955432132413	217.186146147675	0.736150918613255	0.212534300820635
425	star	4	0.9	0.6	random	0.9	0	9	0.588974614766419	0.294524282964338	526.824655400879	379.948116746665	702.280162469306	18.6642291285384	99.8701279313981	0	2.95782090138137	1.94390191524582
426	star	4	0.9	0.9	random	0.9	0	12	0.578913644880874	0.263135149236485	565.794885927248	387.305443695355	753.894210311909	9.24614730912643	71.1379247594941	0	3.16227766016838	2.46109776047311
427	star	4	0.9	0.3	correlated	0.9	0	0	0.570092951740479	0.286584754432874	608.516647755153	458.909457797607	855.237885261046	376.972432110584	530.984528969039	215.638363320182	0.489040743845669	0.253610029194435
428	star	4	0.9	0.6	correlated	0.9	0	14	0.573618961733536	0.287366176507625	480.664040032234	331.576033707026	639.941072868949	8.32388204874062	70.214611658086	0	2.65837987105522	2.65837987105522
429	star	4	0.9	0.9	correlated	0.9	0	12	0.526891954389488	0.226185521716008	482.148446714465	408.414946696285	561.6795149779	9.4768739395196	66.1019994336477	0	2.94456917789641	2.30463108616574
430	star	4	0.9	0.3	hub	0.9	0	0	0.52357395573568	0.25109786124545	621.035357810096	501.148912577967	861.046830789699	420.177665582176	505.939720656343	351.382456213726	0.444232353931258	0.138490967105256
431	star	4	0.9	0.6	hub	0.9	0	10	0.575666178089377	0.283071029956795	603.234670131311	451.775721206217	729.596521957724	14.8080801147697	112.264528181498	0	2.97066182729914	2.43416060325869
432	star	4	0.9	0.9	hub	0.9	0	15	0.510638264550584	0.198571011733938	498.663533398061	326.832863544202	664.98361113293	0	0	0	NA	NA
433	star	5	0	0.3	random	0.1	0	0	0.451407126738576	0.225179143535418	2430.9938834216	1957.19990009232	3323.77215439886	2416.81173880425	2645.66467329875	2213.4758465139	0.380242257384278	0.0502108938087837
434	star	5	0	0.6	random	0.1	1	0	0.446026416766775	0.209029307158947	2177.62624049054	1952.96676089554	2471.26365373784	2294.8551345284	2589.26912369935	2061.93049089673	0.290104762008724	0.0792453759930431
435	star	5	0	0.9	random	0.1	0	1	0.432815722750574	0.204146314747963	2309.10930087786	2041.48617923212	2553.657805655	1987.9725067139	2159.23672172997	1877.53022829054	0.348201020856939	0.04864919962582
436	star	5	0	0.3	correlated	0.1	0	0	0.427483395918057	0.217505460501272	2402.51338044143	2223.18163092142	2686.76973163014	2370.90939866587	2655.10633158245	2061.30569186863	0.358706884566204	0.092459129713265
437	star	5	0	0.6	correlated	0.1	0	0	0.420473794734174	0.229595813549233	2345.30283741077	2122.96682061657	2616.33358227822	2269.4226490232	2550.11458402348	2013.91455041973	0.314804011001336	0.0693046505080684
438	star	5	0	0.9	correlated	0.1	0	0	0.444362434098538	0.207713191753679	2400.86501972019	2128.4669333114	2772.31432434565	2285.2806742144	2644.0883690708	2025.63696329076	0.293120778613604	0.0778628685642927
439	star	5	0	0.3	hub	0.1	0	0	0.47474114735699	0.228152659887176	2649.81493782147	2363.51392379457	3048.51980346193	2249.91740118245	2519.85298040067	1895.42043250543	0.301160513009657	0.0762798620571256
440	star	5	0	0.6	hub	0.1	0	0	0.450637937300299	0.214316819685681	2563.9637701939	2310.5471977477	2903.63705901612	2298.66989765409	2543.78051089438	2008.29872587462	0.290074234607663	0.076639028017689
441	star	5	0	0.9	hub	0.1	0	0	0.437608789090356	0.192452834811737	2505.30744097063	2378.07680843382	2762.52116710024	2278.37724534258	2491.15454679471	1981.91792233304	0.303113510620742	0.0850223319066571
442	star	5	0	0.3	random	0.5	1	0	0.460531448232345	0.216660459851672	2303.80275807975	2075.38710507336	2524.97881886311	1796.64907258722	2044.29968096279	1579.15699054864	0.271978515820224	0.0814527610671323
443	star	5	0	0.6	random	0.5	0	0	0.468118766277912	0.21550984744372	2642.13665880597	2308.83107219915	2928.00464849779	1619.40844421495	1849.28649777233	1433.87341452426	0.313314668169465	0.0870388893101689
444	star	5	0	0.9	random	0.5	0	3	0.449715729479341	0.237506878158409	2376.17367519225	1942.65158049072	2647.96354746184	1356.48905098816	1577.78772374819	1072.16506879758	0.407938122231563	0.11500270418116
445	star	5	0	0.3	correlated	0.5	0	0	0.452923284595628	0.207711215660995	2379.99666701542	1978.83096560528	2620.79118403178	2011.70867044152	2257.98515146726	1861.31532484647	0.337269623359738	0.0655251094446515
446	star	5	0	0.6	correlated	0.5	0	0	0.44477409514047	0.203220996721791	2385.41227123495	2143.73594044444	2632.19071125472	1772.6473729945	1964.33328218373	1613.46882635472	0.293158893745197	0.0588643725232887
447	star	5	0	0.9	correlated	0.5	1	2	0.43355310106129	0.193774058663598	2084.72631859663	1822.18221686665	2302.9383766113	1224.97569999784	1413.0334088855	1030.9157399443	0.358329134590065	0.113645233094795
448	star	5	0	0.3	hub	0.5	0	0	0.461301992213366	0.266709320014914	2646.78338948022	2250.82273679953	3160.66755800831	2212.31120600882	2320.94830684968	2041.10608725872	0.350902905089719	0.0371807134582941
449	star	5	0	0.6	hub	0.5	0	0	0.442644061449999	0.193779174983297	2307.3444778457	2077.12381358419	2487.0062162746	1753.32500977539	1935.18948331062	1494.75685164899	0.316791838059422	0.0849012469583792
450	star	5	0	0.9	hub	0.5	0	1	0.462023704107714	0.205652822081292	2380.95917687958	2070.45305344169	2694.58251115804	1153.05917693138	1405.28053135767	867.646546509815	0.751271553289069	0.128485676350493
451	star	5	0	0.3	random	0.9	0	0	0.44816365078643	0.189146566893135	2159.03980814677	1958.88356450059	2537.16732313828	1763.93684498441	2174.30326130046	1485.86018974754	0.392810998377416	0.138913832313399
452	star	5	0	0.6	random	0.9	0	0	0.438591736369079	0.210359140230534	2366.64310469011	1942.19107561553	2671.04717479434	1219.65006582628	1307.31767252041	1112.94751421192	0.330804125885145	0.0666090167076438
453	star	5	0	0.9	random	0.9	0	3	0.450636546936763	0.207389664396451	2518.09291945658	2012.71285337009	3177.23118820186	457.843603597186	674.932752601913	329.609185365722	0.420787553880017	0.242130620134762
454	star	5	0	0.3	correlated	0.9	0	0	0.460898585189322	0.226071842000584	2502.96069674779	1959.54926535342	2845.54862935087	1877.75706809254	2027.54044303803	1644.97145694859	0.339937175879185	0.06132731186581
455	star	5	0	0.6	correlated	0.9	0	0	0.463294929951086	0.231239329357706	2584.09319449472	2237.52904863472	2871.72009216355	1152.64208078782	1345.80095024789	949.329853453572	0.308335617644061	0.134075383359313
456	star	5	0	0.9	correlated	0.9	0	4	0.436162620139952	0.225889182734463	2181.80921977295	1870.43910923941	2352.63805311673	395.024081941712	489.257509386285	339.0538736326	1.38180253287391	0.140390272174448
457	star	5	0	0.3	hub	0.9	0	0	0.468037155060421	0.225831865851333	2165.07487723518	1772.87023372469	2381.12778620005	1746.88816594369	1901.80504981626	1464.53911933413	0.304342654204081	0.0788439904606466
458	star	5	0	0.6	hub	0.9	0	0	0.439132494291894	0.210816274499754	2364.29235001801	1942.00179206305	2837.49608813372	1054.8739627548	1248.52237174444	925.725444949714	0.387720557823602	0.0884270604514592
459	star	5	0	0.9	hub	0.9	0	1	0.435008140232456	0.21489046320313	2614.63870331822	2283.41397384759	3289.09140646413	504.077690044952	599.007555084714	389.580594600999	0.921164468409063	0.136810268886217
460	star	5	0.3	0.3	random	0.1	0	0	0.524309252329194	0.155453095494422	1210.82408446873	1087.38438957726	1406.19425804436	1277.03494799937	1412.84338434441	1119.57066160501	0.351714359843152	0.0803254791271108
461	star	5	0.3	0.6	random	0.1	0	0	0.49668582734219	0.171512413852607	1451.22740981578	1201.64034147259	1657.92518273032	1393.94928960797	1634.3726264317	1181.57741570698	0.338561987624476	0.112993258383554
462	star	5	0.3	0.9	random	0.1	0	0	0.491072721299955	0.204101841830636	1360.52876840255	1199.70342752233	1675.46567964038	1329.05374960619	1561.36107999041	1223.76482312118	0.327743555642585	0.0822578940319238
463	star	5	0.3	0.3	correlated	0.1	0	0	0.488026266919271	0.194372676033647	1465.48701082412	1159.74065933184	1707.20627729655	1272.39515456721	1414.47202367021	1058.33011915281	0.317766213819244	0.0852819954915817
464	star	5	0.3	0.6	correlated	0.1	0	0	0.505751555748039	0.164154206230936	1377.66621429356	1231.97559625494	1578.17248413847	1282.40347789046	1555.53064489991	1109.82303479427	0.386013794224371	0.133263387849211
465	star	5	0.3	0.9	correlated	0.1	0	0	0.493562982857765	0.189977369139534	1269.00392915169	1139.9381564698	1346.2092961263	1330.93388507955	1602.95960981813	1022.37690913691	0.3005702458303	0.127952412445548
466	star	5	0.3	0.3	hub	0.1	0	0	0.495222096508699	0.155982627571016	1310.53163481048	1088.35253665127	1581.77541826331	1148.59395113987	1237.38015940152	1038.95084514729	0.311445853920444	0.048150500664524
467	star	5	0.3	0.6	hub	0.1	0	0	0.483117466695225	0.132020798179091	1299.5256576381	1070.48831006109	1574.49450056882	1159.74707533743	1401.51553782708	974.064553181716	0.314422018912953	0.128842613235191
468	star	5	0.3	0.9	hub	0.1	0	1	0.484438661413712	0.171368129437228	1374.4865171185	1198.91721512261	1555.73037407978	696.686169201882	814.038732598183	567.021799785721	0.450007148834049	0.142237626585805
469	star	5	0.3	0.3	random	0.5	0	0	0.478626386779786	0.168798136934205	1490.9607639706	1229.33337733284	1671.34993602612	1344.59285008446	1611.42135297961	1244.78001763132	0.37657350985578	0.08493691550379
470	star	5	0.3	0.6	random	0.5	0	0	0.471008578106543	0.177766841532528	1401.80167119097	1112.11494893324	1653.91329929433	1217.89805708271	1342.87482945383	1083.1401675256	0.311943350150029	0.073479714377811
471	star	5	0.3	0.9	random	0.5	0	0	0.492051040043237	0.184151917227337	1308.02190784027	906.804858310141	1500.11995000917	862.399727823216	989.835061598747	678.234685961694	0.452218013579063	0.101821047003766
472	star	5	0.3	0.3	correlated	0.5	0	0	0.489027745232237	0.201687640129257	1513.89350047345	1216.03466244912	1840.25519004855	1111.37185504299	1246.75268282875	1030.11400783141	0.332637389663551	0.0568779962945775
473	star	5	0.3	0.6	correlated	0.5	0	0	0.514230063818061	0.143765652002674	1302.41421247087	1196.13370092241	1409.47945944191	774.558478889745	1099.32765528187	582.445297086268	0.399328957774694	0.199973708124574
474	star	5	0.3	0.9	correlated	0.5	0	2	0.466858694791609	0.153815570590632	1177.83300133945	986.051998512106	1381.66180673207	564.107572260662	775.083359892274	432.318506327983	0.860960209083033	0.17876813607026
475	star	5	0.3	0.3	hub	0.5	0	0	0.527558750329352	0.222863690085402	1460.66044427163	1236.54859119303	1696.5719316509	1116.1013396384	1417.4751221654	943.663662326201	0.361671518672736	0.146991658332187
476	star	5	0.3	0.6	hub	0.5	0	0	0.498316406192292	0.169870488263174	1291.3384901832	1116.85848010604	1595.77429625732	829.38941142375	1162.41008553394	602.774241880747	0.553278942896511	0.198039431390238
477	star	5	0.3	0.9	hub	0.5	0	2	0.525819822132423	0.183154296400376	1219.3966365216	1022.20961973684	1486.11810819775	350.328438140925	548.685135332573	249.777842544929	1.34259210736575	0.250473074979591
478	star	5	0.3	0.3	random	0.9	0	0	0.498582725947762	0.154158960608334	1339.22339491603	1164.60822507858	1600.10151460887	954.892656824992	1132.50665521034	806.574399381882	0.335645447021907	0.113941963660701
479	star	5	0.3	0.6	random	0.9	0	0	0.532996768833023	0.16347018170441	1346.67431672087	1176.23350948052	1477.28602711183	655.872950218059	799.142821149236	531.880071598662	0.39082070682446	0.148599411486866
480	star	5	0.3	0.9	random	0.9	0	1	0.511590296598644	0.203409831752546	1552.2994264501	1361.12634386012	1769.83406668741	263.989119299621	348.504342300043	175.1855631422	1.71709041506398	0.19520162228041
481	star	5	0.3	0.3	correlated	0.9	0	0	0.494470310185089	0.183108865202213	1272.47307149928	1117.73878459978	1453.21547436998	1031.57029457949	1414.41481217132	810.526815491745	0.439911657665935	0.174507540818531
482	star	5	0.3	0.6	correlated	0.9	0	0	0.486889769356927	0.183985217743193	1312.08830400738	1138.85822768493	1582.68016868138	684.328283591825	1013.13684151853	570.824888287396	0.399014116607595	0.206374085482432
483	star	5	0.3	0.9	correlated	0.9	0	3	0.511178719169209	0.183963891368378	1244.38875305811	995.016532558753	1461.38777427357	174.694910414066	244.979284007641	136.662250116341	1.30067173636035	0.203543124851661
484	star	5	0.3	0.3	hub	0.9	0	0	0.497005433807624	0.155771387376581	1322.97797648808	1239.31198670092	1476.06892800237	859.183558692058	1041.05975783507	647.310618599089	0.348402555942869	0.1652753236603
485	star	5	0.3	0.6	hub	0.9	0	0	0.520972025496353	0.189446612818338	1412.2326282632	1290.3469387148	1574.82867842304	743.853096271661	902.055571970139	499.986381260405	0.361141855681543	0.194448827205152
486	star	5	0.3	0.9	hub	0.9	0	2	0.510390906645716	0.142252634028754	1187.50617738497	1067.94306451776	1318.43343134242	158.287488140133	309.12611154421	58.0474601571131	1.42656609354042	0.551260201098974
487	star	5	0.6	0.3	random	0.1	0	0	0.463567751303422	0.141148666662445	709.332985715273	625.686310624272	885.447319248291	789.664544060669	1061.28660286245	676.320684093081	0.379732904786925	0.170531106460417
488	star	5	0.6	0.6	random	0.1	0	0	0.462936983529685	0.162704430893407	749.045304038375	534.9564568982	878.646665930091	680.007504634437	782.942238415057	584.128043072012	0.320616043478143	0.0978429609223318
489	star	5	0.6	0.9	random	0.1	0	0	0.446830470353929	0.141319510596827	655.238016947844	524.641392952707	815.874306729353	626.332547545362	845.945198997254	468.765084981369	0.404781560609777	0.232608246111915
490	star	5	0.6	0.3	correlated	0.1	0	0	0.482474685230487	0.201749516557256	823.925708293366	661.412804443317	1087.56413209418	531.669584209411	631.969681545967	468.846196990758	0.335600015730023	0.109259870507584
491	star	5	0.6	0.6	correlated	0.1	0	0	0.455297077808249	0.14972468562021	717.523526326924	512.102884161698	944.894796237514	264.46919889283	454.834817524436	147.828110727602	1.17047734817702	0.39275771121813
492	star	5	0.6	0.9	correlated	0.1	0	2	0.457935772812004	0.132291072138317	675.324907433385	550.211299694028	834.714376761021	51.9802011972846	228.009502976898	0	2.4078690192504	1.39485405661865
493	star	5	0.6	0.3	hub	0.1	0	0	0.486987385515208	0.15075046615818	726.192672348952	659.413644353469	803.616254209492	511.891092911376	590.71918865357	450.34363315001	0.358832251569827	0.0756917506914026
494	star	5	0.6	0.6	hub	0.1	0	0	0.428223694208923	0.145571417711342	673.706208148229	493.715961908065	769.132281355091	264.868479099761	328.488231867787	192.218408336283	1.0459723309063	0.177952780700288
495	star	5	0.6	0.9	hub	0.1	0	0	0.450275687217231	0.164697117431443	669.620891134597	544.04192111059	874.090456246689	52.4296456480864	281.244086084644	0	2.35264267182188	1.78211114326488
496	star	5	0.6	0.3	random	0.5	0	0	0.453886947586842	0.139251528748188	744.624161852874	593.552850540309	846.851644732031	534.000633798862	621.215609296286	476.797121610202	0.343490210119483	0.0894030696368025
497	star	5	0.6	0.6	random	0.5	0	2	0.455104345497404	0.168748949805009	694.141407822537	656.012924032366	779.14737198713	173.541370784393	340.971650926738	41.7416693096738	1.30769399037935	0.565002749009552
498	star	5	0.6	0.9	random	0.5	0	4	0.480863018583438	0.13760696026003	671.152235855675	608.720625172455	764.474189391076	64.5303895536259	296.973277079478	0	2.32623401561258	1.53188218246218
499	star	5	0.6	0.3	correlated	0.5	0	0	0.432706527840174	0.145363517312187	683.806328722379	589.187009810333	805.727566493354	490.96146037367	620.504301019669	375.66735498108	0.365343471443763	0.16229242257071
500	star	5	0.6	0.6	correlated	0.5	0	0	0.442260447463577	0.165407501677614	765.271032038564	529.501641551034	1009.49297820225	249.001715129044	420.939124198689	143.513469701016	1.00055899854217	0.34700493489524
501	star	5	0.6	0.9	correlated	0.5	0	5	0.456302241984173	0.166789148556002	853.74597754054	701.013099238596	985.198051690562	132.209568209618	628.469176291982	0	2.05603310284367	1.4954815978944
502	star	5	0.6	0.3	hub	0.5	0	0	0.446242277511238	0.118252370862711	706.682441731207	558.260704420932	813.438427872514	539.611288234274	621.930020732521	414.302175510737	0.333915372372196	0.121881219458943
503	star	5	0.6	0.6	hub	0.5	0	0	0.469070596038086	0.176380785696186	657.518878328273	544.589348004213	786.914703572228	262.077466666006	369.498558890042	183.798216030491	0.818488986001107	0.22842009898294
504	star	5	0.6	0.9	hub	0.5	0	5	0.439103140224118	0.152364547024856	640.786308404882	564.012817229607	747.969775749272	17.6463454326991	130.593999976738	0	2.8594364232292	2.33441923235664
505	star	5	0.6	0.3	random	0.9	0	0	0.440172661876409	0.144367730581526	775.031808488465	623.033530927773	934.627535744563	511.232399084084	605.643271613854	414.865649522052	0.336035478146102	0.104961827313244
506	star	5	0.6	0.6	random	0.9	0	4	0.446985945935927	0.167105649870253	790.478310776546	652.620137837918	877.047435992341	94.7859429699441	272.222693121064	0	1.8511151852515	0.989015304432257
507	star	5	0.6	0.9	random	0.9	0	8	0.447514293514221	0.153912160770749	692.39275510715	533.05952406859	859.279358887031	56.6688418362628	198.095547465928	0	2.43580548877317	1.26684332569984
508	star	5	0.6	0.3	correlated	0.9	0	0	0.457255913240656	0.165861511360799	702.170187477222	552.097723813952	881.336386251447	532.25173602894	648.787806552269	448.691146674757	0.335524960092078	0.121681506391768
509	star	5	0.6	0.6	correlated	0.9	0	0	0.443292852036157	0.16874770166739	664.934392536618	506.71377320585	784.59976616888	273.686366055489	358.293915121696	208.916593100925	0.975749381011075	0.177100041219313
510	star	5	0.6	0.9	correlated	0.9	0	6	0.457493917815202	0.157484775946113	806.991847604712	705.169675707312	989.459024027685	64.6166759189053	244.195349663033	28.0808748858215	2.36800902557945	1.02285530949149
511	star	5	0.6	0.3	hub	0.9	0	0	0.443569398733754	0.158060459969349	737.341030605079	569.429290296189	886.083100552541	476.218969089445	562.087531293762	337.465965136091	0.436756711035555	0.126329396298553
512	star	5	0.6	0.6	hub	0.9	0	0	0.427209243135711	0.162466783332041	687.15265221174	543.349882574433	820.222767993928	221.817823471902	370.478013513373	79.2723967573038	0.913320573236689	0.465865870164311
513	star	5	0.6	0.9	hub	0.9	0	8	0.448174682340905	0.157406395404503	738.13948420597	616.882555910984	938.94432412311	32.0169969071678	102.054878238534	0	2.58919197025539	1.04863779758451
514	star	5	0.9	0.3	random	0.1	0	0	0.486448298068033	0.194219085347432	641.890443345873	523.312268060948	825.044895739956	548.271540481286	657.877403211507	444.531799548332	0.31677966537175	0.161464012374894
515	star	5	0.9	0.6	random	0.1	0	0	0.568464957360421	0.278002883944989	486.129410688924	378.205194829308	654.824510598324	585.274249831401	725.658670798895	435.215930357584	0.410273391074621	0.148991726309389
516	star	5	0.9	0.9	random	0.1	0	0	0.535602145523519	0.262890014037051	573.8391612385	455.079012198229	655.38475616567	512.312346682877	663.694425389208	415.555962978502	0.406393802517217	0.173291816073273
517	star	5	0.9	0.3	correlated	0.1	0	0	0.555161238318504	0.299116047778508	551.221935676055	388.956301449453	716.623486070214	274.851030629025	470.690223089725	139.981776612188	0.780210190207903	0.449306303825085
518	star	5	0.9	0.6	correlated	0.1	0	7	0.517777629623275	0.229921595820056	590.188900226224	458.738380367379	830.436749067652	29.6919624961086	167.72856363847	0	2.86856935074076	1.86829285085808
519	star	5	0.9	0.9	correlated	0.1	0	15	0.483552797835778	0.184325273904896	550.922422121004	432.77034738943	667.066632504208	0	0	0	NA	NA
520	star	5	0.9	0.3	hub	0.1	0	0	0.519171000973211	0.190123954184974	510.834628521788	343.035293272767	638.619492682833	394.980646996325	516.093637771888	297.280900284071	0.400606649902075	0.14463192895746
521	star	5	0.9	0.6	hub	0.1	0	4	0.481905773109224	0.222430787897122	565.70519386204	434.111519759964	715.064121318872	40.2319097946704	195.363658759648	0	2.53565464912172	1.60950394069361
522	star	5	0.9	0.9	hub	0.1	0	15	0.524858231904329	0.211603857079647	556.678298339513	426.174118592838	678.209998740247	0	0	0	NA	NA
523	star	5	0.9	0.3	random	0.5	0	0	0.647709683115777	0.340083060140774	540.346615478021	384.441123522234	717.850777470083	390.682548488731	422.640344554356	316.675477755419	0.321326533701806	0.0839863607895228
524	star	5	0.9	0.6	random	0.5	0	8	0.514355577769162	0.220927734495716	533.409179815757	342.90321803953	851.231217750739	23.1618767297757	132.717299748177	0	2.7969378788719	1.9118425216978
525	star	5	0.9	0.9	random	0.5	0	15	0.530037043450413	0.2298043434186	490.260086411042	389.175169685379	590.085942257533	0	0	0	NA	NA
526	star	5	0.9	0.3	correlated	0.5	0	0	0.551296489685115	0.259794077253435	504.787096289604	309.658211997632	674.814205378419	127.160877421272	417.955308538815	0	1.6878614379046	1.13653843612426
527	star	5	0.9	0.6	correlated	0.5	0	0	0.501078231427781	0.223986429979262	601.302327116056	415.851193410429	916.044643494456	84.3640693808608	187.474220399021	0	1.99374265330187	0.816309444669155
528	star	5	0.9	0.9	correlated	0.5	0	11	0.493119724102594	0.198714715467834	584.808520611246	468.822165560911	718.464125384793	7.35383899395731	56.1470773081871	0	3.16227766016838	2.44692983187918
529	star	5	0.9	0.3	hub	0.5	0	0	0.61287923511427	0.331485566238209	524.657889237318	381.296320544741	818.910696138498	373.242633736344	517.894298152323	228.119066145554	0.602234186471208	0.26199368478558
530	star	5	0.9	0.6	hub	0.5	0	0	0.519840286326117	0.251309243638378	597.915504768208	407.32410118644	728.479423264508	156.522166581516	260.167306526741	24.6060193991226	1.34242537109032	0.456440809042572
531	star	5	0.9	0.9	hub	0.5	0	13	0.576612957718447	0.226823337780586	602.040867182422	535.845499651018	682.319908339627	2.59770671160113	15.9206673555245	0	3.16227766016838	2.17429695053587
532	star	5	0.9	0.3	random	0.9	0	0	0.517464337029436	0.225140405976034	534.764342981272	382.589992984397	797.019905954375	349.783535328458	485.016984607844	237.321366109708	0.491550363872636	0.239953429555759
533	star	5	0.9	0.6	random	0.9	0	0	0.543057367608119	0.284161923793544	483.598218855472	340.970882261046	782.413044702175	155.007328901318	362.794842854674	29.4843486605661	1.48051337060032	0.618547128630414
534	star	5	0.9	0.9	random	0.9	0	12	0.533691736364763	0.238595959580125	677.125975987111	560.110205807254	923.623992781015	5.6737255228255	28.4590839635762	0	3.16227766016838	2.10819850320152
535	star	5	0.9	0.3	correlated	0.9	0	0	0.495667804017325	0.211777954429208	659.329130986419	433.066225276101	982.769334057729	407.04221196995	572.686659454911	205.559879050197	0.485838865591684	0.265785846281919
536	star	5	0.9	0.6	correlated	0.9	15	0	NA	NA	0	0	0	0	0	0	NA	NA
537	star	5	0.9	0.9	correlated	0.9	0	15	0.544873322030918	0.239497347824487	588.820464911911	372.865765159775	764.863438677122	0	0	0	NA	NA
538	star	5	0.9	0.3	hub	0.9	0	0	0.513992733136375	0.227750534352329	523.2923207952	412.440324918164	657.55168749345	181.900639852021	302.291246230623	92.9077995769018	1.40104448601909	0.414674524247679
539	star	5	0.9	0.6	hub	0.9	0	8	0.541987962987116	0.257087600878435	443.831964510293	199.193358980289	609.304904233083	43.129165831255	172.187214422015	0	2.23760447652265	1.42372391690743
540	star	5	0.9	0.9	hub	0.9	0	15	0.52273703441725	0.232601243661011	562.540405719393	450.460983429573	669.527473503266	0	0	0	NA	NA
541	star	6	0	0.3	random	0.1	0	0	0.439310987870178	0.204152949782165	2431.99245188404	2170.49003435943	2897.8972049793	2432.97017109132	2635.34999529681	2058.08619370996	0.319388088862204	0.0703334884865747
542	star	6	0	0.6	random	0.1	0	0	0.455065342524106	0.221445201512262	2568.68802975644	2184.92699112211	3106.29604045012	2187.79670291197	2620.37929572259	1755.54520738968	0.350580841664628	0.106428627642479
543	star	6	0	0.9	random	0.1	0	1	0.444094143203773	0.205757989623456	2432.41600048583	2043.2305182524	2745.46368471646	2338.40849231379	2670.45934950424	2004.12010341927	0.305028098533764	0.0737774777160662
544	star	6	0	0.3	correlated	0.1	0	0	0.469230850987378	0.242545136939021	2592.20170895387	2236.14667884215	3070.7068093273	2294.60637033166	2689.23035549199	1845.06818716887	0.332963456553373	0.113329575400989
545	star	6	0	0.6	correlated	0.1	1	0	0.432069697680481	0.206736785240818	2099.09147917678	1843.93261231414	2520.62374913517	2221.4844213599	2409.97982832424	2082.45445658738	0.362695492042269	0.0577289516247803
546	star	6	0	0.9	correlated	0.1	0	1	0.434069073935676	0.222189489765036	2470.25928148216	1988.90044228775	2861.14800957664	2183.03659500073	2465.49462238225	1977.78170940368	0.343068366075336	0.0741128568569583
547	star	6	0	0.3	hub	0.1	0	0	0.434817941013081	0.219678417187764	2480.5019106649	2262.55789700241	2698.01460477751	2392.2819654017	2670.4257599567	2120.36547864394	0.319587478669966	0.0748871771847998
548	star	6	0	0.6	hub	0.1	0	0	0.426842386889667	0.191123695123383	2320.03433454271	2135.52429778327	2843.63475950977	2203.50735292369	2430.36040714247	1963.84422506489	0.35737961838871	0.0634962776719661
549	star	6	0	0.9	hub	0.1	0	0	0.464718682557117	0.214522513511456	2376.42932557544	1991.59573676413	2627.64670593221	2299.4381022045	2833.07214674188	1729.55170672173	0.340269454973489	0.147675545472794
550	star	6	0	0.3	random	0.5	0	0	0.445304048309726	0.220621230002269	2215.93225992466	1889.92642102041	2527.77464657529	2233.59122107533	2565.49543513372	2024.09767322105	0.332479691212819	0.0745889725796598
551	star	6	0	0.6	random	0.5	0	0	0.41499912081488	0.192301524978699	2203.16592412714	2030.00969792692	2542.61848192428	1882.88924321216	2268.34780497354	1652.17382899083	0.359076826376178	0.103498759488082
552	star	6	0	0.9	random	0.5	0	3	0.429717182718156	0.212847019832598	2300.94712513647	1940.41545433399	2523.59292758936	1346.95164166016	1463.73783010952	1197.41251005037	0.440738878077562	0.0733042998147505
553	star	6	0	0.3	correlated	0.5	0	0	0.453855871829169	0.199444951921511	2562.01246029477	2340.36031949795	2757.90537961729	2082.01877234031	2391.57661400457	1824.45673369325	0.333848894499351	0.0935738758183327
554	star	6	0	0.6	correlated	0.5	0	0	0.436674774306697	0.212342917703082	2421.58806388784	2043.93524907103	2757.67248905974	1647.04040341161	1815.11737092409	1365.13609806739	0.346106812420953	0.0874902162761043
555	star	6	0	0.9	correlated	0.5	1	4	0.444537664549885	0.201694217672169	2349.41601175617	1966.40705619438	2768.16922249623	1138.3530540335	1337.79533327094	1000.53506463789	0.463088698830762	0.0984002069896005
556	star	6	0	0.3	hub	0.5	0	0	0.430340855247282	0.211997875727452	2458.30400104532	1884.9467655774	3031.4671208719	1882.55866891872	2188.70003684033	1604.81388490691	0.317072352540783	0.0987182194110647
557	star	6	0	0.6	hub	0.5	0	0	0.451329701828057	0.20723763642361	2556.44147824924	2325.13986509475	2955.59153595281	1611.69943498549	1837.21467373453	1394.32448012413	0.382714932259344	0.0843875258462492
558	star	6	0	0.9	hub	0.5	0	0	0.435369703376637	0.192663089250315	2495.11628741416	2118.50475659602	2760.77972784074	1323.5005369037	1517.45540836894	1038.31895378414	0.507032679843264	0.115462968368904
559	star	6	0	0.3	random	0.9	0	0	0.455257436663179	0.219423206700539	2193.26281703799	2031.55715007104	2394.82884828706	1953.22957211455	2366.30562657422	1622.14202497931	0.330128168817348	0.119755714985914
560	star	6	0	0.6	random	0.9	0	0	0.433242630555247	0.181365846724453	2302.21853167657	2025.31607556857	2594.85175329149	1117.98054897108	1336.6425285111	949.058291917515	0.33267133315099	0.0978805447166512
561	star	6	0	0.9	random	0.9	0	3	0.427287513584643	0.205467394398158	2536.27155986421	2166.78802124306	2930.61402621178	467.027541331129	647.022201230286	293.643204322909	0.9402134695588	0.252453396486804
562	star	6	0	0.3	correlated	0.9	0	0	0.45029102410249	0.186859644152679	2486.79708075417	2147.08227659687	2892.63648505838	1774.10099345851	2084.89275162657	1501.31264085856	0.345241319403997	0.107789877580558
563	star	6	0	0.6	correlated	0.9	0	0	0.452044149371675	0.214973426048544	2491.97893586795	2155.65595435651	2863.20028981181	1129.57720808819	1269.6732319309	940.966993492193	0.266107581908109	0.100138437209767
564	star	6	0	0.9	correlated	0.9	0	2	0.434989441125593	0.218528140801921	2426.5954439851	1995.69895330261	2984.9848435949	409.927678369758	488.242267914507	318.765127817372	0.660056623680177	0.150139101696553
565	star	6	0	0.3	hub	0.9	0	0	0.456438616108815	0.235202847350783	2522.64290040516	2079.02912695822	2954.19139115576	1680.73688000452	2096.94656167505	1405.96087416223	0.326910354762315	0.117608201146474
566	star	6	0	0.6	hub	0.9	0	0	0.466762888604674	0.237606572314281	2295.04206028013	1934.15859425315	2705.64152693794	1072.70921563699	1298.90222563171	948.622101617369	0.363110383715927	0.101145855424149
567	star	6	0	0.9	hub	0.9	0	2	0.441126124654881	0.218183961694936	2346.41836211533	1994.53860336852	2581.08002118826	462.456902717676	632.92277003242	299.801422507597	1.15276095764246	0.229735399072284
568	star	6	0.3	0.3	random	0.1	0	0	0.494222270155295	0.165304474259225	1223.22963447044	1009.94596959702	1465.48492336474	1359.55055262208	1629.80690118211	1150.11279974014	0.346321184151788	0.109345782757195
569	star	6	0.3	0.6	random	0.1	0	0	0.50028096442424	0.166929731042642	1255.54248352592	1166.28896473412	1400.32151161582	1384.23396691283	1522.92557619978	1192.68472114318	0.316538697462854	0.0827154720772931
570	star	6	0.3	0.9	random	0.1	0	1	0.502050249116359	0.156391306795579	1328.93342609933	1151.62430497234	1654.48139746846	1214.89568320872	1364.2028457749	1085.41644552371	0.361114869060788	0.0632928823349633
571	star	6	0.3	0.3	correlated	0.1	0	0	0.521580109633385	0.165507951231486	1445.27968912135	1188.76254804981	1757.08869345437	1205.6397543547	1405.8923142421	1055.80378089775	0.306476908067242	0.103663829577057
572	star	6	0.3	0.6	correlated	0.1	0	0	0.497207491122361	0.153767859071033	1416.21373067649	1241.82657301583	1609.93433632494	1102.85143564566	1362.95390301288	954.508625188944	0.411990128185401	0.125694014787101
573	star	6	0.3	0.9	correlated	0.1	0	1	0.546170821437975	0.169976782923422	1462.44008329802	1277.86342945891	1591.63082198834	780.163568902908	1147.34925761783	549.019649478082	0.458004518867501	0.2469148476892
574	star	6	0.3	0.3	hub	0.1	0	0	0.50359491277567	0.193549630201334	1398.52910891328	1191.37663772555	1563.94389980798	1005.62254648367	1154.70966648697	849.902541883784	0.352162453246525	0.102646906347119
575	star	6	0.3	0.6	hub	0.1	0	0	0.508442202286182	0.162535185475175	1432.35666861485	1320.08559098085	1589.25036625681	1031.16211027291	1265.68428120243	898.69156951594	0.38741635861109	0.0978025353749913
576	star	6	0.3	0.9	hub	0.1	0	1	0.507685195423005	0.177751269987382	1259.16208728636	1086.81281811191	1406.17378557051	799.727705049707	927.562710467176	623.258907636248	0.318569473734951	0.138558362501371
577	star	6	0.3	0.3	random	0.5	0	0	0.452602140530006	0.174670017203633	1273.97746661597	975.441561049593	1427.6630649228	1365.58654599115	1536.15206529779	1179.38542546413	0.327922504144442	0.0873699615198931
578	star	6	0.3	0.6	random	0.5	0	0	0.502224221740717	0.166874625344547	1403.17487111484	1100.94695298342	1691.62644494501	1268.95599215318	1706.71272395602	949.364092897911	0.399779884206348	0.210891098549198
579	star	6	0.3	0.9	random	0.5	0	0	0.516059032984222	0.159282260276702	1361.61942173064	1241.70604514148	1552.41771554847	1072.30107973329	1221.76759014949	875.961495085053	0.560791993188805	0.0931952604531217
580	star	6	0.3	0.3	correlated	0.5	0	0	0.486047525318889	0.174720924735157	1268.2734753737	1058.05329490072	1394.55585443873	1103.84919584878	1246.79438979221	1001.08781892514	0.314296155977124	0.0780372723532408
581	star	6	0.3	0.6	correlated	0.5	0	0	0.507537883031359	0.183089120788489	1110.70322450599	956.02038806535	1304.75643673721	881.837536732106	1303.96060406626	651.859586225023	0.425698355045809	0.225664788668483
582	star	6	0.3	0.9	correlated	0.5	0	4	0.521530479564092	0.233835681523693	1317.35477313337	1126.59988690239	1600.57965347474	632.962394305685	849.778952574159	452.910770508193	0.636858187992594	0.268532590123374
583	star	6	0.3	0.3	hub	0.5	0	0	0.489352189192285	0.174250900975954	1461.26017739797	1294.95362835961	1657.714206197	1203.56369244728	1422.25612123121	1007.01872018282	0.347411487654747	0.110236918787502
584	star	6	0.3	0.6	hub	0.5	0	0	0.487064328767552	0.144420075216268	1269.20541120952	1067.84378141998	1443.17380744676	666.857020725347	902.70704759782	531.901540920434	0.461887181608584	0.187812570072069
585	star	6	0.3	0.9	hub	0.5	0	0	0.495719721371065	0.193718598301509	1198.1935271063	1006.55142743012	1457.96091668163	457.514453867461	718.421879740298	312.993977143583	1.0114151024217	0.355361788488809
586	star	6	0.3	0.3	random	0.9	0	0	0.514758750809066	0.171520115509676	1263.28062900381	1087.89882201236	1436.73796750821	1128.62096124194	1297.95704461379	969.750118160619	0.312445206754836	0.101426135936648
587	star	6	0.3	0.6	random	0.9	0	0	0.522766796149824	0.174167388588231	1437.54301484721	1100.49059905342	1765.07302006144	643.842103566612	743.173353112713	575.764364109948	0.463204317279622	0.108907778440823
588	star	6	0.3	0.9	random	0.9	0	6	0.48241432479053	0.159450928531187	1432.59156216571	1236.24952463489	1785.14933398387	163.576383228915	276.135288822902	103.549138501775	1.48035514065742	0.383596676304869
589	star	6	0.3	0.3	correlated	0.9	0	0	0.487910459748246	0.144479783081593	1345.65663546967	1016.76912897035	1600.67075079789	1051.98448073579	1249.34091581307	911.328033134379	0.300005668944966	0.108882391878603
590	star	6	0.3	0.6	correlated	0.9	0	0	0.506346340960491	0.171863377642806	1244.51114967061	1036.80924657584	1513.79261537833	603.227078313914	882.07735681915	489.402926287536	0.380049174024527	0.201282947140308
591	star	6	0.3	0.9	correlated	0.9	0	4	0.521295021500498	0.153411273325108	1426.19936924155	1320.01631754016	1573.57039714924	296.138679913447	412.678812524809	191.472516139074	1.66970515895773	0.232486786281218
592	star	6	0.3	0.3	hub	0.9	0	0	0.524307512524984	0.181140101102706	1212.44179857248	999.380496810326	1450.48334964675	935.119842297387	1084.42341489019	755.606516043746	0.32082382138941	0.110059078421997
593	star	6	0.3	0.6	hub	0.9	0	0	0.529431157854859	0.173341417452656	1339.41261589768	1114.94360072806	1664.83034775027	690.914493497667	931.362142791568	503.578926430169	0.404628376249225	0.183185188974204
594	star	6	0.3	0.9	hub	0.9	0	5	0.490573155239844	0.191530917917474	1575.17662012033	1329.41722199183	1871.68914158793	199.028175924377	279.235198527063	136.512353437964	1.31538942974221	0.218513202797667
595	star	6	0.6	0.3	random	0.1	0	0	0.470170668396911	0.158465679287299	843.454136502501	703.38903183602	960.95430795095	768.756122105544	837.882501875406	716.631249096189	0.337756412814249	0.0482551306880881
596	star	6	0.6	0.6	random	0.1	0	0	0.440511862351598	0.150020084644172	755.931480208485	594.213295607102	943.117624331283	747.313330120882	877.975571291032	611.012252758743	0.343930696192796	0.124945661365774
597	star	6	0.6	0.9	random	0.1	0	0	0.455042471893865	0.170510599880673	756.101464861282	573.177488704636	1005.02113216297	676.501630731686	848.555844147688	555.243017250049	0.332316750646895	0.131212036128108
598	star	6	0.6	0.3	correlated	0.1	0	0	0.426994476088703	0.135772478029225	663.776898491597	561.243708985556	797.097019197324	735.168081212977	814.052167430521	665.826542453901	0.37323955129783	0.061112047193308
599	star	6	0.6	0.6	correlated	0.1	0	0	0.457206812997085	0.149074599074249	688.276802035085	640.660952362261	721.897115247855	627.023496361185	723.485027433502	458.993009063997	0.336198652971538	0.137319839998918
600	star	6	0.6	0.9	correlated	0.1	0	0	0.430553457693163	0.146768880362319	676.466161866999	488.42360163863	827.608074146382	680.03961935321	734.524433118194	619.037057750724	0.332322173811127	0.0621096189358481
601	star	6	0.6	0.3	hub	0.1	0	0	0.454745788286511	0.146024501064939	844.510584597533	625.214863913101	1159.46871912383	502.362468166629	593.210235485808	430.087189433909	0.359392170263371	0.0836122303816644
602	star	6	0.6	0.6	hub	0.1	0	0	0.488906826291559	0.201352545805407	819.156651821141	572.408253353569	1004.36581972654	252.302588774498	490.966918429519	170.727507158423	1.07080175883232	0.392130769224689
603	star	6	0.6	0.9	hub	0.1	0	1	0.458368778489266	0.167682692285658	686.939582381711	581.846490886909	794.674049001424	78.2197778236428	353.723753474	0	2.0760715814757	1.45891980251164
604	star	6	0.6	0.3	random	0.5	0	0	0.451607508377394	0.142285100514383	736.35621193994	584.890448530471	865.146194163243	702.828146596036	790.272803519093	531.495009091354	0.324015716819518	0.124758602004661
605	star	6	0.6	0.6	random	0.5	0	0	0.472517008149531	0.176000502033116	708.681614866312	579.948016271267	967.053946439757	710.763620119656	909.241867892927	594.114037581099	0.373001273411432	0.127837102615609
606	star	6	0.6	0.9	random	0.5	0	0	0.450926716079089	0.140337309571154	721.580446157753	584.490594795788	841.206077264524	577.061142519176	697.086625249631	472.216059993358	0.569785069577494	0.151744112727632
607	star	6	0.6	0.3	correlated	0.5	0	0	0.467463779796458	0.208779604838613	813.237022739874	624.86054439796	1018.98152475324	555.540486740402	646.631668119224	449.057565175788	0.439981636922104	0.116264058136942
608	star	6	0.6	0.6	correlated	0.5	0	1	0.49616262202593	0.196611423411427	786.755502688139	658.39382028434	1083.50323142839	320.298497951341	399.350654933573	262.446649829663	0.583729066659504	0.127060037333374
609	star	6	0.6	0.9	correlated	0.5	0	5	0.459841678399707	0.173579846679761	765.091069966123	563.973076893864	1121.01484707432	73.1472994156423	283.965198549619	0	2.22073422497071	1.09212676350621
610	star	6	0.6	0.3	hub	0.5	0	0	0.435375002890876	0.146654818304646	749.080359077796	645.516511211076	898.164119471477	519.64061770986	668.402017332174	403.281916602068	0.424640927786169	0.148623741372678
611	star	6	0.6	0.6	hub	0.5	0	0	0.484030534301345	0.177097209107752	788.639328346834	591.649828136752	955.670364618035	209.885235911128	430.611023960463	129.405141722832	1.35484371966415	0.456773707700726
612	star	6	0.6	0.9	hub	0.5	0	5	0.465878863489688	0.161135734215546	794.987500328778	624.218388490476	1012.90580726266	43.2968720917856	207.973964281575	0	2.31658188602582	1.57972651279016
613	star	6	0.6	0.3	random	0.9	0	0	0.453258924316879	0.143237759113341	747.266007611755	588.29650843893	962.24529966353	601.326677626191	767.615023646746	459.81624647007	0.374859654180956	0.172422841359444
614	star	6	0.6	0.6	random	0.9	0	0	0.46693949915101	0.173645256353933	690.989809899132	591.488832315921	794.295842082443	209.550398202462	401.044418691171	138.643901997529	1.41764223374771	0.370970969439066
615	star	6	0.6	0.9	random	0.9	0	9	0.446009861429796	0.171045979263379	699.497114665153	629.811028925864	773.774737585925	24.088049216362	100.308392261482	0	2.37235497675504	1.29068415161207
616	star	6	0.6	0.3	correlated	0.9	0	0	0.449359312695237	0.155516607676095	711.65831279833	570.898488888156	867.040326465773	480.558726583094	712.78095773868	342.802280889354	0.433198635556374	0.275093270513757
617	star	6	0.6	0.6	correlated	0.9	0	0	0.452333922784458	0.13481661075826	689.647221996281	538.789357474836	842.409530761828	185.978327521206	364.772027054805	123.725455722359	1.57502027550131	0.391362800628038
618	star	6	0.6	0.9	correlated	0.9	0	6	0.470744934796285	0.170977487164606	652.443669938852	507.063887700636	832.287247856485	58.2378988406427	214.686936199257	0	2.32572672190441	1.20659804992698
619	star	6	0.6	0.3	hub	0.9	0	0	0.422989789850718	0.140239869119653	701.484961020104	590.073931135483	853.0675254828	470.190672793193	530.820831545977	427.987242705093	0.382874363301617	0.0756036100923945
620	star	6	0.6	0.6	hub	0.9	0	0	0.44794209582126	0.152228998931347	761.124630878644	615.581273654714	979.591650520341	255.853937653019	420.188839327489	115.332813230327	1.00184622814658	0.374565192748363
621	star	6	0.6	0.9	hub	0.9	0	11	0.438702535922333	0.136478863345791	653.456536313934	516.393463534624	780.497639135686	16.637033012299	61.1882028514728	0	2.39132814888752	1.48352518642847
622	star	6	0.9	0.3	random	0.1	0	0	0.543928687787831	0.242295835298329	683.043995852	550.416864935897	837.032980760701	478.532227591149	629.195445506038	333.534988649266	0.437316199324195	0.195295475769628
623	star	6	0.9	0.6	random	0.1	0	0	0.527711411320361	0.231491440025315	516.635263882529	290.251133471881	893.92828792556	484.971773904979	842.335631327147	283.148930608201	0.536760341513414	0.349902314179241
624	star	6	0.9	0.9	random	0.1	0	0	0.496201651966329	0.250505507000352	586.767291220195	499.45578680085	704.905284739578	483.854623586719	600.567919219295	354.344963727553	0.47604196433708	0.159686252036185
625	star	6	0.9	0.3	correlated	0.1	15	0	NA	NA	0	0	0	0	0	0	NA	NA
626	star	6	0.9	0.6	correlated	0.1	0	8	0.546586923836653	0.276984749033524	610.460007607892	416.2257415351	957.476313602301	21.2242556287864	127.783183510532	0	2.98954671288662	2.06733918026594
627	star	6	0.9	0.9	correlated	0.1	0	14	0.542278243126951	0.27660184196111	680.378384875915	418.220208996279	1132.51299236481	1.16889471452539	11.6889471452539	0	3.16227766016838	3.16227766016838
628	star	6	0.9	0.3	hub	0.1	0	0	0.499621209258958	0.187148767713804	559.015591120006	411.006249192151	728.095258383052	392.500286893362	489.652685323719	256.236228801741	0.534373208369735	0.199090288844392
629	star	6	0.9	0.6	hub	0.1	0	5	0.483779401891026	0.199994751918125	617.022431613264	469.257537278509	766.63870389853	28.8160491196016	169.013688756862	0	2.90473165083727	1.92025503023849
630	star	6	0.9	0.9	hub	0.1	0	13	0.513618559341905	0.217169541944071	541.5198065243	342.911319496615	820.727819754747	2.90327414279635	17.0067223237915	0	3.16227766016838	2.14661363130924
631	star	6	0.9	0.3	random	0.5	0	0	0.540048012750691	0.249620269557056	590.092035526115	377.886209472827	856.466708033964	389.376034077726	438.247316268421	312.120177524281	0.387113175686039	0.105208122197991
632	star	6	0.9	0.6	random	0.5	0	1	0.562393844649308	0.260845788639107	650.085630809734	485.367163752311	808.240265325082	63.4604990204903	302.971773207091	0	2.4233170714656	1.55758674126738
633	star	6	0.9	0.9	random	0.5	0	14	0.495347758143197	0.221352603700607	480.288579908116	378.693466730299	632.603111229263	0	0	0	NA	NA
634	star	6	0.9	0.3	correlated	0.5	0	0	0.600842620866011	0.316411780426446	559.501415358266	435.006583904088	677.439286219412	441.258553071895	717.918535315436	308.505666260016	0.520971431471313	0.272751411621912
635	star	6	0.9	0.6	correlated	0.5	15	0	NA	NA	0	0	0	0	0	0	NA	NA
636	star	6	0.9	0.9	correlated	0.5	0	13	0.490469601731151	0.191166736307778	506.482907282279	393.489893645384	686.90499506568	4.42001517539073	25.0394189518935	0	3.16227766016838	2.13136549474547
637	star	6	0.9	0.3	hub	0.5	0	0	0.474899843379938	0.173524029132612	528.406939328382	419.410436372576	674.329263566449	342.222733569769	508.059619044006	236.145256743807	0.632407503877412	0.272565546456435
638	star	6	0.9	0.6	hub	0.5	0	11	0.501918797288954	0.217335562241482	581.153916187478	389.644997481408	913.383461486146	14.2087776396605	70.4249444112354	0	2.52563836135958	1.80369570708007
639	star	6	0.9	0.9	hub	0.5	0	9	0.552350244579657	0.250423867485603	452.972214945782	287.917626668529	636.555690646097	9.29408277716787	73.0134897305343	0	3.16227766016838	2.50138758122446
640	star	6	0.9	0.3	random	0.9	0	0	0.53620995104106	0.241562739796711	621.348385561169	545.570656202234	726.178526981406	322.732419761065	418.197056165626	251.794967115658	0.607272533796959	0.170872230351326
641	star	6	0.9	0.6	random	0.9	0	5	0.526987660586505	0.241403405433873	533.535224524334	289.97089632466	708.294291432944	37.4203000105907	145.395476266375	0	2.78483298019232	1.35753799976235
642	star	6	0.9	0.9	random	0.9	0	13	0.563812290655699	0.273207379664076	557.84151602843	431.727054080423	768.652307855687	2.41883802484105	13.551785696335	0	3.16227766016838	2.12723757449747
643	star	6	0.9	0.3	correlated	0.9	0	0	0.502406990737057	0.216256824177531	625.19185629588	513.051004386804	816.155115268706	395.863372482654	519.761326824248	281.92045535456	0.432480569443937	0.205191661304968
644	star	6	0.9	0.6	correlated	0.9	0	12	0.654313139764493	0.386349226497399	686.653581436216	466.445225431007	941.915582958294	12.1143273879843	68.5963327077045	0	2.75234782717071	1.94306277559083
645	star	6	0.9	0.9	correlated	0.9	0	12	0.532138067695108	0.276743655106748	571.875857189882	396.196108158851	706.208987129939	5.55064895050853	38.019915609757	0	3.16227766016838	2.28138102218633
646	star	6	0.9	0.3	hub	0.9	0	0	0.57293901657294	0.257748465702111	518.309315036591	400.344130200729	659.143506217421	369.670004618704	506.49971261155	250.746646255278	0.489024893429088	0.239889911961756
647	star	6	0.9	0.6	hub	0.9	0	1	0.494786783058682	0.197501525569632	524.697678319418	366.372676568623	655.608044984085	40.8210877583258	245.372183033002	0	2.82534585590899	1.89035852232327
648	star	6	0.9	0.9	hub	0.9	0	15	0.539978308417287	0.228913770851766	489.780828217083	410.806744998718	663.475546407357	0	0	0	NA	NA
649	star	7	0	0.3	random	0.1	0	0	0.42707595037677	0.236393703811241	2615.0555712315	2208.82619962749	2943.48432143432	2333.68541938574	2747.74825682252	2055.5622371687	0.347941988722867	0.0866440094812772
650	star	7	0	0.6	random	0.1	0	0	0.434717438919277	0.220956494896714	2351.47703669223	2112.54235383667	2620.26538869676	2298.43634360114	2559.98830361147	1887.04351859493	0.357295618425151	0.0937662137833226
651	star	7	0	0.9	random	0.1	0	1	0.454826457276283	0.23266508405322	2488.64084718776	2099.97685023643	3071.64313415144	2358.33378844575	2655.2221554666	2143.96847072591	0.333950617479633	0.0766040024898482
652	star	7	0	0.3	correlated	0.1	0	0	0.450019204256405	0.217020111196815	2189.40660222574	1978.00118383276	2371.85297388948	2331.66514346053	2534.40299950341	2039.97468067057	0.327800561829834	0.0652323087958788
653	star	7	0	0.6	correlated	0.1	0	0	0.467013706593037	0.226674120679121	2545.35920761319	2300.48709648771	2762.4667908421	2403.74166269414	2805.09130387627	2110.06251878406	0.371525729524588	0.10118786524575
654	star	7	0	0.9	correlated	0.1	0	0	0.454437878261208	0.22422886653392	2356.57203247116	1974.96697389155	2711.30059871011	2130.91018533919	2296.70183871944	1956.83303028571	0.323448055140755	0.0524198272309946
655	star	7	0	0.3	hub	0.1	1	0	0.427249040660057	0.216626260939133	2308.26587089205	1906.63771524986	2535.42130537432	2228.62517247347	2571.62415320459	2125.44583719591	0.420217862178543	0.0619465406519332
656	star	7	0	0.6	hub	0.1	0	0	0.434881773439432	0.211043810973996	2428.36670010181	2079.72045770089	2701.49883486386	2466.33685097501	2750.3173517777	2239.64616912578	0.334606489957054	0.0776756073677326
657	star	7	0	0.9	hub	0.1	0	0	0.439533480346547	0.213305022230426	1984.07189892236	1746.96421791238	2242.84026921579	2487.63446925681	2847.34072606715	2252.53045266509	0.434015266176477	0.0846265049135355
658	star	7	0	0.3	random	0.5	0	0	0.448568080408441	0.224687705140448	2254.96604074685	1916.98133784261	2620.35870332949	2103.16980873761	2435.2484871409	1820.4797160476	0.340063890786809	0.0977354747204374
659	star	7	0	0.6	random	0.5	0	0	0.459252208056543	0.220041444461095	2386.06269635891	2022.51103587167	2725.8829979153	1632.04239936555	1729.96692043311	1542.57420072746	0.335662162968591	0.0368703799607108
660	star	7	0	0.9	random	0.5	0	3	0.440548360686297	0.219268255076505	2154.98171578038	1960.69387294125	2320.4627112135	1322.10936310912	1602.34339307365	1027.84284118748	0.586936619839797	0.124576629793765
661	star	7	0	0.3	correlated	0.5	1	0	0.427215207715441	0.203446814296584	2189.08480423088	1807.78519191481	2509.60394518097	1909.84398566492	2164.7475630317	1708.04026351251	0.329544073738725	0.0761781969941465
662	star	7	0	0.6	correlated	0.5	0	0	0.447648088494627	0.214365422595347	2350.49651025535	2066.63911015431	2702.39553759799	1746.55328236315	2080.27494402301	1444.02078010417	0.341855686851303	0.114902928249363
663	star	7	0	0.9	correlated	0.5	0	4	0.446360104028084	0.218753899493204	2405.0264266528	2192.51184481763	2676.34684648017	1233.67168490083	1550.88293052092	1023.46544970218	0.406165069450784	0.143069812466893
664	star	7	0	0.3	hub	0.5	0	0	0.462768301406586	0.195641255847757	2459.5921626951	2240.14939179252	2772.6830313278	2134.31313788288	2665.65062768191	1603.4306185443	0.332821059079249	0.152222304876474
665	star	7	0	0.6	hub	0.5	0	0	0.452690170251302	0.236183933175648	2324.27524461842	1912.39944598485	2842.19173598268	1717.98091161589	1903.90301871529	1516.27641007855	0.363571084387101	0.0761328137838276
666	star	7	0	0.9	hub	0.5	0	3	0.454938031547932	0.203280972905828	2233.14275222246	2030.24507400241	2410.6381608343	1269.66565223512	1398.77045085048	1062.73679788862	0.709459705474071	0.0839650464919092
667	star	7	0	0.3	random	0.9	0	0	0.431077725240205	0.206972045745993	2254.88837153947	1866.45484229707	2427.7704996691	1871.75782646524	2186.26511867941	1586.82624337213	0.279778992914618	0.102794142977721
668	star	7	0	0.6	random	0.9	0	0	0.437396444989971	0.204266162738672	2477.07249504821	2202.10396836051	2750.48379749816	1251.54643020386	1406.24966259383	1126.86677827912	0.286541501469358	0.0836165718821271
669	star	7	0	0.9	random	0.9	0	2	0.450793835464162	0.23500749283161	2438.05216675447	2277.06381840771	2592.85366259939	444.887007110218	515.514680702241	376.389807058605	0.688573240672034	0.100186089044415
670	star	7	0	0.3	correlated	0.9	0	0	0.451861209789053	0.213604944862833	2486.38387780243	2135.97493874848	2962.09416904165	1950.4432191862	2252.04442077841	1597.08817738791	0.309059239189226	0.130668560356871
671	star	7	0	0.6	correlated	0.9	0	0	0.453867334949948	0.217661152471081	2333.19893725505	2150.97183741876	2525.81241695122	1068.72774080694	1210.92352416069	880.98484164282	0.340824083929553	0.100786908032161
672	star	7	0	0.9	correlated	0.9	0	3	0.450639528373768	0.21353648905386	2402.64843430436	2118.11183727024	2773.16556281814	431.039957666693	559.424358426088	255.425863033846	1.07831999780317	0.217697101605054
673	star	7	0	0.3	hub	0.9	0	0	0.44077802074772	0.207215514967615	2502.38776072619	2233.57078574891	2831.22635518586	1769.94401689815	1961.24173484901	1569.39119051102	0.330241760773761	0.064101105458676
674	star	7	0	0.6	hub	0.9	0	0	0.446966982961696	0.209321896677488	2375.34088631259	2148.86386634541	2791.10453186795	1139.36766836999	1264.61128212229	1024.03320741301	0.289496432870772	0.0697894479687304
675	star	7	0	0.9	hub	0.9	0	2	0.440541006760769	0.226111195600179	2192.13826725471	1936.21464088915	2414.21476839024	509.737467253722	658.620472125125	384.479966876162	0.691079636681162	0.143131218995835
676	star	7	0.3	0.3	random	0.1	0	0	0.468516488324647	0.16616534828579	1424.44514167196	1163.44774010579	1757.9996972033	1329.38863428499	1536.43363373987	1121.88282540892	0.302874682126569	0.103101011587358
677	star	7	0.3	0.6	random	0.1	0	0	0.458668436810997	0.156919788045379	1290.73310099223	1000.95547883497	1545.33009604825	1150.62700936377	1417.69302918924	1015.51903516676	0.339678433977045	0.107032095179962
678	star	7	0.3	0.9	random	0.1	0	0	0.481411914384459	0.149156558480137	1246.77342456114	1108.13671579683	1351.14111454278	1190.36577506732	1334.29657587376	1047.68522993716	0.311548613265882	0.0966101347010938
679	star	7	0.3	0.3	correlated	0.1	0	0	0.491885915323808	0.179289305334546	1402.39537102425	1211.57821173795	1784.37695069326	1477.86407630446	1603.4533105634	1258.61376415578	0.331698243640778	0.0782827419117702
680	star	7	0.3	0.6	correlated	0.1	0	0	0.474077741643729	0.15672029151966	1233.36991039409	1135.57717298724	1470.72277340655	1145.73991158418	1307.00419079254	1018.38558796805	0.343525221002115	0.0882854574069026
681	star	7	0.3	0.9	correlated	0.1	0	0	0.489306102325754	0.17887183097289	1337.53537750116	1060.0228657785	1514.93955231787	1179.49127560046	1363.66524768805	983.854619109202	0.433344535465043	0.0934954218127832
682	star	7	0.3	0.3	hub	0.1	0	0	0.487135985029152	0.166174253474132	1282.94310213211	1139.6145782927	1538.41627412172	1159.27592880187	1393.40667132081	1047.48178254483	0.32105035214286	0.0858643502469272
683	star	7	0.3	0.6	hub	0.1	0	0	0.50072784533249	0.172342169566911	1287.66382394362	1097.98141181476	1415.81128211335	991.344064815858	1225.60327791121	790.932749998554	0.42392579034958	0.156749627813301
684	star	7	0.3	0.9	hub	0.1	0	1	0.513426575314109	0.187944172960833	1295.70180903209	1058.05819603789	1528.25262555514	1094.97346420724	1377.56087258514	861.688838442133	0.446736266379567	0.137897238414469
685	star	7	0.3	0.3	random	0.5	0	0	0.517578552354657	0.157642841680878	1419.88932225787	1251.06269810212	1625.80750148306	1283.34698361381	1547.64885779302	1127.10675928894	0.386553663665325	0.1056962379577
686	star	7	0.3	0.6	random	0.5	0	0	0.516672152727642	0.192438981414236	1444.63152042736	1042.14036834689	1725.94555732324	826.066664867262	1006.65774173779	678.725009281623	0.408770669747374	0.113735378708101
687	star	7	0.3	0.9	random	0.5	0	1	0.496106529961069	0.151195316774551	1313.14556561613	1179.4316885917	1478.41799023328	427.951149540656	734.115275122254	255.53497495894	1.36214654415402	0.376335721874859
688	star	7	0.3	0.3	correlated	0.5	0	0	0.489288020091957	0.193537987669724	1327.74004181713	1206.60535640101	1626.44698715395	1083.96008074121	1226.24904992937	937.001954669916	0.363013837958591	0.103889247843762
689	star	7	0.3	0.6	correlated	0.5	0	0	0.511033715391135	0.179443134956792	1308.50390452804	1155.63756361266	1658.79640610883	875.755523169497	1195.47703932707	628.219795727437	0.42570507904585	0.209776808147244
690	star	7	0.3	0.9	correlated	0.5	0	3	0.483389439205349	0.14988285515416	1304.82241859795	1164.68341884509	1553.02589208016	660.181901948709	1066.10615255721	424.673983510365	0.827214053467576	0.284238620239169
691	star	7	0.3	0.3	hub	0.5	0	0	0.50346534182109	0.183658130311419	1418.17808601745	1178.01834272875	2031.7914608391	1214.37696908084	1368.44574144391	1103.33552428951	0.371871199907436	0.0766349357920307
692	star	7	0.3	0.6	hub	0.5	0	0	0.484329460820852	0.165779608934355	1379.77377324343	1248.76834157125	1562.1541093268	925.683574321841	1041.8462971746	822.718779633454	0.313402377164344	0.0818260410736583
693	star	7	0.3	0.9	hub	0.5	0	2	0.533618225745648	0.196832193588726	1285.45326142522	1144.05626662199	1397.43959487492	547.493300679926	804.170926868118	333.596002139355	1.21437479776429	0.303270539877202
694	star	7	0.3	0.3	random	0.9	0	0	0.51339425016958	0.160931458501626	1244.72420374215	1019.52188439841	1407.47978523239	944.691450222728	1072.03025613357	831.105721736717	0.344141660809164	0.0799921164618966
695	star	7	0.3	0.6	random	0.9	0	0	0.493062667079526	0.173587942339601	1310.43768107541	1017.59307626236	1527.66326520841	652.207211317272	774.329229367783	503.4105231416	0.312716331668941	0.124207240697647
696	star	7	0.3	0.9	random	0.9	0	4	0.507648603032675	0.17138527188945	1342.29559359163	1014.13611808524	1522.86866613705	248.958265134928	390.232488328699	107.78808099793	1.23016263409276	0.35179829455343
697	star	7	0.3	0.3	correlated	0.9	0	0	0.516721994593778	0.178962160533917	1385.89706280892	1171.27955417381	1643.43216867367	1105.51914746489	1429.0157755929	940.121463951149	0.384043712001123	0.123051882026158
698	star	7	0.3	0.6	correlated	0.9	0	0	0.502028068848567	0.168779608676324	1248.68506126394	1159.31244742172	1465.36329984399	750.963642203959	913.636206356402	575.153301156493	0.436938158042779	0.160392160598157
699	star	7	0.3	0.9	correlated	0.9	0	2	0.495264449532316	0.169593573610862	1490.33745639171	1288.36041857141	1868.10107591464	195.238430195235	383.833430032778	98.9290074374327	1.68609660738404	0.477308548246082
700	star	7	0.3	0.3	hub	0.9	0	0	0.496244020259878	0.195472118171455	1425.39223045487	1018.34574786024	1637.96790222623	1038.10044005753	1137.3310035793	960.342701221159	0.349686084622826	0.0655945048234501
701	star	7	0.3	0.6	hub	0.9	0	0	0.480918634666931	0.183765628903906	1419.4738860705	1257.26757505259	1562.9689597545	635.887730016081	865.812979941275	480.89814307757	0.449549332808322	0.203177057935666
702	star	7	0.3	0.9	hub	0.9	0	4	0.525951189123223	0.170976642727102	1320.56802759125	1163.91812983268	1565.0251087764	197.042087524976	318.60181267045	117.402866358142	1.79452108450039	0.312025248196774
703	star	7	0.6	0.3	random	0.1	0	0	0.457109790530772	0.154419757601434	591.280100507379	509.338339796695	689.16344928087	734.10284013774	1024.3373548416	561.021528222266	0.32548617801859	0.188749903424805
704	star	7	0.6	0.6	random	0.1	0	0	0.462595050003619	0.178294376437621	748.433609646932	636.821825700947	874.352305136855	751.060131304876	888.781067929659	613.465198902783	0.305186559976372	0.119556754067956
705	star	7	0.6	0.9	random	0.1	0	0	0.432283242054014	0.177574425278044	713.745975537384	491.967660466224	908.182205785712	801.277264698065	1006.96527303985	616.367700280227	0.360171356115757	0.147344352220583
706	star	7	0.6	0.3	correlated	0.1	0	0	0.470306930852496	0.174830706567418	672.089812842613	456.499616354862	909.723531648455	553.780781055456	640.628233698888	476.101258889191	0.371306167376715	0.0910830801493776
707	star	7	0.6	0.6	correlated	0.1	0	1	0.463021835994329	0.161346835516976	764.489124724486	556.003514633006	979.170158235138	293.613533209531	414.72398662054	172.606571443205	0.588619002405566	0.274197028762003
708	star	7	0.6	0.9	correlated	0.1	0	1	0.456743336628342	0.142538739564931	702.345988003978	610.501858257248	852.856300610129	87.8259874930609	446.145900451507	0	2.04708727667837	1.63844938183194
709	star	7	0.6	0.3	hub	0.1	0	0	0.421374249119652	0.124408165003521	751.988529027114	611.76926754698	860.077116224526	504.31170585517	647.708530485826	393.162754002956	0.350173255047679	0.165593777981613
710	star	7	0.6	0.6	hub	0.1	0	0	0.445476793125396	0.165283594330152	796.969642461835	724.08661813341	940.880523296333	253.584499201997	413.749617540143	186.677641545043	1.25069823834025	0.26732608526879
711	star	7	0.6	0.9	hub	0.1	0	1	0.429837319288167	0.127822465302302	816.417532787055	709.405630455453	1018.0550172866	74.588070379459	348.267245555696	0	2.15942330187042	1.61414992567299
712	star	7	0.6	0.3	random	0.5	0	0	0.448087228828576	0.175173718349117	765.714123059363	679.091407735236	883.338971171927	465.724424280774	687.515535577646	355.745178746642	0.497554402096722	0.244042557816697
713	star	7	0.6	0.6	random	0.5	0	0	0.446212431432691	0.152498008091434	735.283882674204	552.032512941641	909.558655506268	241.454996420501	440.485773849013	152.760445222256	0.992156694689716	0.386355670577503
714	star	7	0.6	0.9	random	0.5	0	3	0.464336947889519	0.16643780165753	716.869094029707	623.678112556552	855.270246437271	139.732927395979	514.252270484984	12.283277801542	2.00980553637663	1.18420694825613
715	star	7	0.6	0.3	correlated	0.5	0	0	0.481390878015261	0.160856082060061	707.617235323974	553.910685276311	869.325954156302	492.290078111153	598.130135277022	408.96943085387	0.495306755331679	0.136966944857558
716	star	7	0.6	0.6	correlated	0.5	0	0	0.452081398462049	0.163848977092819	843.864108402899	699.985825072671	934.799283509697	216.631669926801	458.499439908349	120.169844991422	1.53718350027691	0.505154403950073
717	star	7	0.6	0.9	correlated	0.5	0	2	0.478649627791652	0.160909214822042	743.909091896898	547.839572521139	910.365978386932	103.534285993585	378.834731920044	0	1.99051569223191	1.13388440531014
718	star	7	0.6	0.3	hub	0.5	0	0	0.416039136012577	0.144392246947712	738.855616087602	618.912210024229	908.942179641833	561.467986243099	667.83639459985	464.18073113593	0.342479555786473	0.112143235673598
719	star	7	0.6	0.6	hub	0.5	0	0	0.486819409533453	0.190722860931588	773.299438901459	558.740645801881	1040.27074932068	300.264436853188	545.62220419861	143.016683836349	0.975764711541165	0.418129874934291
720	star	7	0.6	0.9	hub	0.5	0	4	0.467604202571746	0.178964885848707	782.016383273863	530.729697954405	1092.82673537415	20.8302176547271	162.654972472209	0	2.98556260778785	2.4402270456224
721	star	7	0.6	0.3	random	0.9	0	0	0.421417276183885	0.155838389060979	740.634580162091	628.922489032491	867.429710661602	461.913079202146	610.976916441763	342.850592178992	0.384392425924576	0.172156630215974
722	star	7	0.6	0.6	random	0.9	0	0	0.447332159154724	0.152440950356503	789.361154342941	701.666616920098	914.043634561884	252.645744593072	335.037340074106	198.021926856606	1.22826660441664	0.142525570104695
723	star	7	0.6	0.9	random	0.9	0	7	0.48844637923437	0.226543172425408	767.013763391247	537.769819814854	1208.60001517445	25.1726519763814	148.905011883293	0	2.38376507945823	1.94552333295973
724	star	7	0.6	0.3	correlated	0.9	0	0	0.447685551878447	0.171821028397734	649.835179560264	532.761892720315	824.907691740294	540.938387059379	669.901345040663	436.022830448591	0.356685398441538	0.169091563407524
725	star	7	0.6	0.6	correlated	0.9	0	0	0.455074258499201	0.169744109661156	824.413830721656	701.20584659534	994.056500864016	297.215996969393	429.012747513623	210.50956847515	0.958913924095393	0.230760710221275
726	star	7	0.6	0.9	correlated	0.9	0	9	0.458344455642006	0.185463790320411	804.85756502572	618.16131207871	976.026918123226	72.6955761759297	292.583833203728	0	1.8984329562587	1.27376650839489
727	star	7	0.6	0.3	hub	0.9	0	0	0.455205468812898	0.132114714489625	687.323506136082	618.918031335005	799.040648560905	545.078766508498	637.081516503689	463.200196321136	0.292021548633701	0.10636806965879
728	star	7	0.6	0.6	hub	0.9	0	0	0.431885318248614	0.133868866319391	736.612504227431	621.570896294947	832.088046278903	210.534103817772	309.270907555343	143.592115927706	1.15169080805663	0.235275036479893
729	star	7	0.6	0.9	hub	0.9	0	8	0.460888538978575	0.194237283740082	782.419740742834	542.340442240983	1007.88447643265	13.9931543622809	88.6216068495157	0	2.89798607304391	2.06902609094979
730	star	7	0.9	0.3	random	0.1	0	0	0.630090321580816	0.342832847526831	556.153164777601	370.109476757253	944.386442542856	561.943682953338	708.424726996768	392.118062306064	0.391280863790887	0.203110124860855
731	star	7	0.9	0.6	random	0.1	0	0	0.517484690053821	0.214474787561202	463.06610282511	328.140921474761	616.202121508656	528.881759470578	703.757556033737	387.526697105155	0.416288522904841	0.212005860307891
732	star	7	0.9	0.9	random	0.1	0	0	0.694597437102383	0.405323432634553	577.921832915073	494.432415730422	762.009938333977	506.179505804891	710.504634846553	351.884649495221	0.586404567632642	0.23033488142749
733	star	7	0.9	0.3	correlated	0.1	0	0	0.514493865751987	0.25140715301162	585.923306347525	434.064804678442	845.581103991156	576.222034871582	724.710909238553	478.36595696021	0.374021564238388	0.138358461196472
734	star	7	0.9	0.6	correlated	0.1	0	0	0.539855755486052	0.265095480176717	508.318871234708	359.920781715678	668.205460047048	630.96564231379	865.703594824449	504.068131100828	0.402364030895586	0.199696128283302
735	star	7	0.9	0.9	correlated	0.1	0	0	0.560617818232263	0.275432645965303	449.411928459297	303.458802826307	665.310981446536	530.190629641255	645.971117085187	430.353538357908	0.378929626219836	0.145560657151469
736	star	7	0.9	0.3	hub	0.1	0	0	0.600860067903555	0.331127419177175	625.908900764846	492.715680698023	901.954382571969	399.276608207874	511.078327917648	255.264219469552	0.642330199612423	0.229528278908825
737	star	7	0.9	0.6	hub	0.1	0	12	0.490083896050853	0.198578782880745	545.674863352337	415.817284410343	771.085066756627	16.3511209063617	79.3311869185501	0	2.365684609299	1.73019252244884
738	star	7	0.9	0.9	hub	0.1	0	11	0.500837519140256	0.209125596372253	675.152839860271	579.761043834109	777.916446053729	6.38522072669287	34.4580697619583	0	3.16227766016838	2.11645617497153
739	star	7	0.9	0.3	random	0.5	0	0	0.495888879431091	0.244877101722568	688.78308918574	500.464616256394	883.222297727611	519.41746231223	691.316166873127	326.58520283915	0.463781870013596	0.202202663239485
740	star	7	0.9	0.6	random	0.5	0	0	0.485051372964001	0.182498838309285	527.953045791099	410.224169646506	739.11152032317	504.449948712185	582.213052325139	422.575343162609	0.420513530662489	0.11724558528124
741	star	7	0.9	0.9	random	0.5	15	0	NA	NA	0	0	0	0	0	0	NA	NA
742	star	7	0.9	0.3	correlated	0.5	0	0	0.500416952310977	0.219614809014284	574.231118765689	443.041191923168	774.69541721137	168.940884429925	423.132431820584	0	1.34030610556577	1.06709650538235
743	star	7	0.9	0.6	correlated	0.5	0	8	0.537933889367615	0.233831686313029	470.88597936069	376.863310702049	630.479002389476	25.0189173101458	90.8984300748527	0	2.78911353774371	1.4511574032899
744	star	7	0.9	0.9	correlated	0.5	0	12	0.531680482506707	0.236598675755391	543.919194200861	457.20544659615	777.150697575811	7.56296639176209	51.7047790025607	0	3.16227766016838	2.2790350719356
745	star	7	0.9	0.3	hub	0.5	0	0	0.550966366149862	0.244048214426275	552.10219033011	357.909246680977	769.440408622514	367.64267379631	543.297370179225	221.094097097233	0.504759671323168	0.291425643789149
746	star	7	0.9	0.6	hub	0.5	0	4	0.5323003094171	0.260421696909658	561.076312528396	340.165693248151	731.807224448982	37.0041724198464	176.231704570354	0	2.77176590674672	1.59655285246761
747	star	7	0.9	0.9	hub	0.5	0	15	0.568645008048168	0.284836681335816	543.063978046814	363.754926984142	778.900606060877	0	0	0	NA	NA
748	star	7	0.9	0.3	random	0.9	0	0	0.490898932514121	0.191247360944807	619.445408124362	410.119704652918	822.011043234385	319.897013901924	538.56621134718	138.35078916912	0.776254362963739	0.476522396380139
749	star	7	0.9	0.6	random	0.9	0	3	0.546509707111226	0.250314817344562	502.861629235941	226.952977378615	709.754438943755	51.286101257169	186.724004647919	0	2.50272789696136	1.39726667181485
750	star	7	0.9	0.9	random	0.9	0	13	0.519895336618386	0.254054113023855	632.561082332645	406.315150208627	856.027094785721	2.69369385584675	13.7971882406115	0	3.16227766016838	2.10896983806749
751	star	7	0.9	0.3	correlated	0.9	0	0	0.475981516611039	0.215912704958994	545.137610778475	380.095004908247	703.819556823237	399.046708770074	598.261193913846	157.952560036491	0.609444979374486	0.414099582511358
752	star	7	0.9	0.6	correlated	0.9	0	2	0.557086569221654	0.264877290465748	498.516927291715	379.071009478162	574.662537736251	28.1918348285029	202.173391863138	0	2.9843093100146	2.25398879392542
753	star	7	0.9	0.9	correlated	0.9	0	14	0.487550632301094	0.196673884760891	565.125536941257	398.240365348239	697.269565266073	0	0	0	NA	NA
754	star	7	0.9	0.3	hub	0.9	0	0	0.551125045362062	0.289963415858261	499.314422774501	382.444024248873	651.716326355446	380.731149236453	501.056970208261	273.935286120818	0.487953922839071	0.159970528856911
755	star	7	0.9	0.6	hub	0.9	0	6	0.5084934967754	0.242980471257874	514.945695857307	410.642662276045	634.552087543333	34.0134266782213	147.331167245404	0	2.69333251220246	1.5523139921583
756	star	7	0.9	0.9	hub	0.9	0	13	0.553599306960473	0.273827384160406	548.139227238779	382.384297047632	735.504317649579	2.58029198281535	15.461844564111	0	3.16227766016838	2.15945616759067
757	star	8	0	0.3	random	0.1	0	0	0.45658254114251	0.213762632561711	2168.98172235894	1877.74245985126	2800.40815618807	2312.36923747181	2566.87429549999	2045.6243164781	0.310881763430183	0.0840727661384008
758	star	8	0	0.6	random	0.1	0	0	0.454177741983505	0.222186763130841	2510.16150459269	2245.94842937465	2853.19915943115	2537.13898239971	2930.83843262539	2237.13942462035	0.332538951135916	0.102555846843255
759	star	8	0	0.9	random	0.1	1	0	0.438584623126466	0.205697163082519	2346.2901273667	2029.99184584311	2635.60006195664	2196.13020219736	2542.51211450369	1914.57171848764	0.318577392905972	0.10489834755999
760	star	8	0	0.3	correlated	0.1	1	0	0.431597824938689	0.194019003155633	2220.82681947879	2078.12504634395	2413.37291177023	2096.59861153197	2377.16671796786	1769.5538370401	0.334304517641033	0.101692877168817
761	star	8	0	0.6	correlated	0.1	0	0	0.47042097319054	0.215895254091443	2250.39152338838	1813.0858535871	2658.12665078968	2162.960284477	2571.39414720303	1920.84093535223	0.341439398898475	0.0939036075563027
762	star	8	0	0.9	correlated	0.1	0	0	0.444524993653716	0.217755284638838	2447.09525936211	2259.99558252686	2684.69891883795	2421.53968326558	2689.48241938417	2068.12407767032	0.412518152109288	0.0784940238561599
763	star	8	0	0.3	hub	0.1	0	0	0.45783621938013	0.217056134311265	2560.3704749188	2355.86504127928	2791.8854617552	2364.89418020345	2503.8310082114	2003.82020738008	0.336297104708748	0.063963360047963
764	star	8	0	0.6	hub	0.1	0	0	0.455070016498666	0.22180426187587	2137.09758484354	1821.88431415347	2606.82548664171	2228.55336959302	2446.62186979321	1813.96082259074	0.345577349992283	0.0978250659120383
765	star	8	0	0.9	hub	0.1	0	0	0.450690654222508	0.204229824715583	2493.54604477671	2145.50618288544	2792.52361010074	2263.76017964561	2593.04745096408	2054.54795824198	0.361918607166201	0.0803615039119019
766	star	8	0	0.3	random	0.5	0	0	0.458858560794523	0.210862492431543	2359.31877880272	2071.55270116553	2695.33744856964	2064.12138557161	2398.1937967481	1789.1693717102	0.288559129596969	0.084400587625264
767	star	8	0	0.6	random	0.5	0	0	0.449737836226752	0.205187206872437	2579.35679498273	2268.33974201781	2850.04808502459	1737.12260342021	1968.94194037039	1387.06480190417	0.338854507954754	0.111266533565217
768	star	8	0	0.9	random	0.5	0	4	0.4460303102109	0.246612463985759	2643.87228605841	2209.88514489267	3208.34894564885	1393.25306640982	1852.44576616477	1144.66472676907	0.828343081820495	0.152258114387044
769	star	8	0	0.3	correlated	0.5	0	0	0.451958314989152	0.234166023861892	2381.35400605471	2095.17103072371	2569.19474722392	2206.82440722904	2486.94452181068	1899.87072159598	0.329352661003483	0.0849761503052326
770	star	8	0	0.6	correlated	0.5	0	0	0.468398621927199	0.238052251338927	2644.90350744842	2234.78984271038	3093.26339671198	1694.49312744916	1926.97351660768	1395.76272157004	0.361279496065541	0.114645236393464
771	star	8	0	0.9	correlated	0.5	0	4	0.424586195178391	0.197492398674184	2456.98540071484	2042.03210942534	3066.13143211405	1350.61938444072	1544.69557908961	1137.98056920869	0.376774172786559	0.0784763548327371
772	star	8	0	0.3	hub	0.5	0	0	0.453044917957284	0.215537002803513	2218.50643208928	1903.96688249776	2601.55366366994	1813.06811505918	1983.11824211614	1581.57692673895	0.332449459657171	0.0891525347336053
773	star	8	0	0.6	hub	0.5	0	0	0.435904044744022	0.217204572653822	2322.14969963667	2070.12401448432	2692.64470419969	1674.33651513164	2127.8630848824	1513.96883875791	0.344517625447854	0.108519661136867
774	star	8	0	0.9	hub	0.5	0	0	0.46004358105755	0.22698834378086	2289.4596308886	2031.06708605336	2701.48468048231	1546.60118686822	1876.52514130287	1330.7636669133	0.674301070815749	0.117716967088637
775	star	8	0	0.3	random	0.9	0	0	0.438232284915147	0.18273473786898	2359.80751765292	2109.7110007343	2836.46689514429	1671.13667466347	1967.09628902714	1396.04086047838	0.344396127108612	0.117570645032221
776	star	8	0	0.6	random	0.9	0	0	0.452451222855036	0.226886791841431	2292.38918581003	2115.07466959174	2521.03389270208	1238.3560832237	1389.11634316409	1092.23511208882	0.2919778775223	0.0903487287829276
777	star	8	0	0.9	random	0.9	0	3	0.443146904538482	0.216803219444383	2342.54594171748	2079.42735990172	2801.89343080875	436.815018179907	518.636171593705	356.795254576119	1.27495803344882	0.123847773637534
778	star	8	0	0.3	correlated	0.9	0	0	0.426965517807326	0.212761383603468	2465.25928127875	1912.49583696077	2873.31403879582	1757.57970518921	2086.18079648881	1411.50488234586	0.322986771324762	0.120006873263581
779	star	8	0	0.6	correlated	0.9	0	0	0.466021785019931	0.214351083718768	2325.18639712722	2137.87350848364	2674.06669805831	1154.3809366943	1357.01577483429	952.633980793992	0.342124125563108	0.139496622889613
780	star	8	0	0.9	correlated	0.9	0	3	0.423454999888781	0.211391080877084	2358.60785465875	1999.10371921227	2701.23573474796	401.860750442893	484.769953976215	268.79965486723	0.648907280682505	0.173201551775438
781	star	8	0	0.3	hub	0.9	0	0	0.44738899034539	0.196238724530429	2376.34525682	2153.29912955026	2608.26323083347	1881.81799816496	2285.86843723936	1716.48522333765	0.307326187788685	0.0825722111471191
782	star	8	0	0.6	hub	0.9	0	0	0.43727828217961	0.198662635514577	2474.556732103	2231.7065651766	2868.70652095293	1208.31503483168	1365.28331730267	1080.35282252203	0.271004651583908	0.0829302409314963
783	star	8	0	0.9	hub	0.9	0	0	0.460099639836777	0.223537965635221	2200.96676377627	2002.94752173984	2463.10650205228	486.220935043443	638.857679155705	348.1193518544	0.883905978774891	0.191120449619179
784	star	8	0.3	0.3	random	0.1	0	0	0.514903648126453	0.195751492535507	1513.65563349135	1123.42024623184	1900.71136357099	1263.00299915829	1369.78048008392	1111.07593683155	0.373770957914461	0.0669010725093823
785	star	8	0.3	0.6	random	0.1	0	0	0.466776055048822	0.16681000629196	1311.37918406766	1006.54688909718	1675.42101357096	1493.4322204602	1731.18550971254	1205.64517899025	0.39371751630703	0.107297074423822
786	star	8	0.3	0.9	random	0.1	0	0	0.48084311792576	0.187602502343812	1445.30548992721	1249.96902359762	1705.69325233488	1184.19474468448	1380.00442192703	1073.24396275897	0.313387993695657	0.0816819513310589
787	star	8	0.3	0.3	correlated	0.1	0	0	0.531835499199447	0.164273741224115	1231.75219721206	1073.02378542424	1385.34463083933	1363.49270209454	1497.62731043658	1251.46015891088	0.326711302117406	0.05917787115936
788	star	8	0.3	0.6	correlated	0.1	0	0	0.465417286826676	0.162336957278668	1386.02337571512	1109.98204395734	1719.66576975269	1447.51898917624	1697.43111339623	1245.26351427291	0.323076470933754	0.104415518619663
789	star	8	0.3	0.9	correlated	0.1	0	0	0.518650726500317	0.174947646527551	1334.57173747991	1138.62231523864	1468.55585420985	1378.79508909805	1689.39293065803	1242.59252821595	0.344675435494935	0.094899832704621
790	star	8	0.3	0.3	hub	0.1	0	0	0.485441529984097	0.159031994557772	1341.48081942341	1133.23002476876	1614.56363779231	1105.06491399906	1344.19765847034	982.186842522033	0.313954450515552	0.0918901321761817
791	star	8	0.3	0.6	hub	0.1	0	0	0.513800035647323	0.210050039386635	1339.87466989882	1084.34537129468	1586.92912045818	1053.03436943642	1408.6095487107	730.27737967856	0.388683435576196	0.214885840646079
792	star	8	0.3	0.9	hub	0.1	0	1	0.499317860454336	0.193019626127109	1462.65238995924	1341.18155154107	1589.22085960532	742.281501186411	987.341365820997	557.285273960268	0.434422099856545	0.211022874618021
793	star	8	0.3	0.3	random	0.5	0	0	0.475918251686824	0.168696004214971	1289.89657675232	1147.72251500371	1462.31675659406	1150.26753862454	1309.4469312021	1029.92369327054	0.370824947501953	0.0838051577934592
794	star	8	0.3	0.6	random	0.5	0	0	0.507836324623436	0.156448550309591	1359.89370367798	1162.09517855144	1587.20747225384	1088.43787272799	1283.08878288732	940.284914276391	0.454622853738789	0.10069655052994
795	star	8	0.3	0.9	random	0.5	0	1	0.493858606271447	0.181556801627474	1209.76068451752	998.720686725782	1316.67574001682	516.664069185398	699.488026729156	265.423673142711	1.02519722344506	0.317392748687815
796	star	8	0.3	0.3	correlated	0.5	0	0	0.457210123187153	0.187531872572691	1517.11079870235	1362.75369194029	1882.88027661327	1179.23857387232	1434.70753661504	983.11449253522	0.358916926512976	0.145783328817636
797	star	8	0.3	0.6	correlated	0.5	0	0	0.512451947897522	0.172649633832427	1281.02253072345	967.899552050739	1574.07457686154	803.79007339483	1108.4818315549	603.052751168431	0.483356145927883	0.186295695977429
798	star	8	0.3	0.9	correlated	0.5	0	1	0.529744683256832	0.215485193338993	1308.98218213494	1093.08723162501	1508.79025595441	575.751685950758	967.677579893854	380.890592318998	1.32662152487047	0.335995724329615
799	star	8	0.3	0.3	hub	0.5	0	0	0.529846106040655	0.179346929701525	1102.41388063148	940.28327001535	1356.57555575559	1056.34255201835	1187.16007982727	912.515564978232	0.320495156169908	0.0934658888802469
800	star	8	0.3	0.6	hub	0.5	0	0	0.474091436745903	0.166832612011098	1288.62302835549	1062.06203447721	1508.72486608321	795.905180922854	1138.80628987513	557.644741848049	0.392891956516438	0.251314337162686
801	star	8	0.3	0.9	hub	0.5	0	1	0.513875089318114	0.181771624909812	1449.76037646652	1249.52319051842	1767.61263435391	643.838396327696	862.846307459985	462.729357428541	0.793064372314312	0.214644652718208
802	star	8	0.3	0.3	random	0.9	0	0	0.478268360348641	0.162327958360551	1521.68058373505	1313.95832177138	1736.21609004642	1145.82995601036	1439.0582167116	940.016803661404	0.374334691278904	0.132130212932082
803	star	8	0.3	0.6	random	0.9	0	0	0.487005344667717	0.17591694535236	1294.74202320692	1162.07819572466	1438.58201970504	629.66693982715	827.585147779478	495.334919062418	0.339216424862781	0.13963753233346
804	star	8	0.3	0.9	random	0.9	0	2	0.503556112225918	0.187889834612677	1499.05301487021	1296.6780400316	1711.04785475119	222.382124057716	423.25014095368	123.023706537605	1.48746488201335	0.499284634672601
805	star	8	0.3	0.3	correlated	0.9	0	0	0.500666530773124	0.172645856961969	1413.53654131873	1258.25709005727	1615.44166323074	1003.82817853964	1323.75006204642	793.982998330334	0.333563287142332	0.151620481025784
806	star	8	0.3	0.6	correlated	0.9	0	0	0.520706686285595	0.17567442208667	1391.40951998025	1197.32343823923	1602.30671245838	621.421746352177	868.527690575055	482.194335809178	0.40890374691942	0.207824160568625
807	star	8	0.3	0.9	correlated	0.9	0	3	0.536633445407603	0.212361040084148	1377.75650712889	1231.56324670206	1548.09232427544	294.843164526799	468.20403425535	194.043186011172	1.7711357769237	0.263598538040559
808	star	8	0.3	0.3	hub	0.9	0	0	0.48989756581867	0.163148015353551	1378.13514547122	1238.01672885877	1599.67607408445	1062.41022755515	1238.87179862497	910.289945473394	0.395938701782766	0.120910356165073
809	star	8	0.3	0.6	hub	0.9	0	0	0.492343318963646	0.135484841334503	1412.54401884763	1210.69362292619	1685.9932408985	677.105914016484	799.738972313193	547.597531353868	0.45961109496101	0.137971344495243
810	star	8	0.3	0.9	hub	0.9	0	3	0.465697927869248	0.17449670963623	1458.35694885522	1274.85353909061	1900.43730409675	160.229014077188	243.240666709466	96.663111412617	1.51009327714939	0.321792836931099
811	star	8	0.6	0.3	random	0.1	0	0	0.493076248404728	0.217674060752421	691.273462690294	503.885491054715	972.664109192557	765.524242461386	878.680669369981	680.583170719493	0.314370714596327	0.0927982593466087
812	star	8	0.6	0.6	random	0.1	0	0	0.469332131187783	0.154360533335584	715.857468012581	630.432528482793	834.772858619132	656.661158382498	774.855588413292	571.085218512421	0.313482888406763	0.0945946463256423
813	star	8	0.6	0.9	random	0.1	0	0	0.427395246639265	0.12843768607583	717.157366557017	645.937053567582	857.741614253868	586.07821946696	686.889250345374	472.471784533936	0.358568061794215	0.120547168682416
814	star	8	0.6	0.3	correlated	0.1	0	0	0.452174966502542	0.160281342517954	672.225760347211	598.372258871249	873.396938198671	685.307865930802	773.792409687269	629.377302435863	0.299840229548547	0.0559629097439717
815	star	8	0.6	0.6	correlated	0.1	0	0	0.455763049929077	0.153446837913195	703.694721703953	637.989429421318	846.079823586508	778.760769331191	997.947906415793	647.45073414377	0.334191569392773	0.154635860942258
816	star	8	0.6	0.9	correlated	0.1	0	0	0.46565831093628	0.170210090880085	725.36100641661	557.616610382192	841.968851333785	693.398116179201	945.092993037418	508.17784716023	0.344047991862421	0.21739494584286
817	star	8	0.6	0.3	hub	0.1	0	0	0.45643107978312	0.159816911180227	752.89293885368	633.492400536171	951.390354805675	486.493355945104	551.857440768985	417.537263939558	0.264188671143379	0.0887000965852618
818	star	8	0.6	0.6	hub	0.1	0	0	0.506303672006022	0.182606986531734	589.926316202028	483.292603879157	744.196250118809	294.698702839795	330.601134221907	253.859417548115	0.827352326473413	0.0949094866966613
819	star	8	0.6	0.9	hub	0.1	0	1	0.474183195754029	0.176960044787939	813.772751772752	609.745339551073	1043.2501934993	60.41627696743	275.162708751712	0	2.43027595411587	1.36153485343744
820	star	8	0.6	0.3	random	0.5	0	0	0.479040626501553	0.15305031131231	711.266429966756	528.326132020271	882.410297355438	653.820322009113	837.021491566613	573.34589590012	0.329187592583684	0.131254421171544
821	star	8	0.6	0.6	random	0.5	0	0	0.462703320036195	0.177783824316865	714.854363851564	491.39126358074	910.850275854423	673.557457733517	826.224840459469	491.493766422328	0.349820234369808	0.160374150567623
822	star	8	0.6	0.9	random	0.5	0	0	0.471323891775322	0.191761184054576	715.937062225542	569.259497383576	879.00781770929	584.392219534956	735.871510429623	438.535802619574	0.409861284324975	0.167631756058237
823	star	8	0.6	0.3	correlated	0.5	0	1	0.465468268846941	0.157457417645345	763.087531435746	599.248133082475	922.20704504097	424.235739661318	613.688603874862	286.546284299805	0.45911086788776	0.228761059781115
824	star	8	0.6	0.6	correlated	0.5	0	0	0.450241521681666	0.173499695206373	782.665847831451	629.98898837202	1023.74328483179	242.524861998601	463.148722729008	148.574733290857	1.42583524080888	0.3735946732138
825	star	8	0.6	0.9	correlated	0.5	0	5	0.462854471571523	0.141734112092776	673.581436959482	517.700080127152	795.371112571383	72.7291591263618	318.758519590372	0	2.34796717120284	1.40142210949924
826	star	8	0.6	0.3	hub	0.5	0	0	0.455879202407856	0.160428377203678	692.089226961577	529.21255579072	906.078310113179	413.663339340251	475.912662339169	325.357546526293	0.460559696123465	0.108889053191953
827	star	8	0.6	0.6	hub	0.5	0	0	0.459502239103475	0.15508141411535	680.61126314525	593.266802517929	856.456885996816	324.364831801502	493.526616343693	223.575783782162	0.720093333681108	0.264487362623021
828	star	8	0.6	0.9	hub	0.5	0	5	0.450177045356045	0.140196205467364	619.555666463397	506.600320910849	820.497414191712	22.1783273777171	151.486406050823	0	2.65448502408922	2.2121835726055
829	star	8	0.6	0.3	random	0.9	0	0	0.501900958439359	0.160582136131434	798.844831913891	703.800781105649	926.183832759906	456.151049200154	571.754471404015	310.604779346576	0.469428837744718	0.199556290132034
830	star	8	0.6	0.6	random	0.9	0	0	0.485285354622618	0.171485325236567	836.50326639729	642.104883994932	1258.37270145771	280.474841360143	439.655924625528	166.191014000808	1.03530364641313	0.275395817910223
831	star	8	0.6	0.9	random	0.9	0	8	0.440091309337826	0.125327443795983	773.861847157073	656.822020106604	993.677812250664	32.295207918549	184.166904485823	0	2.83384483922964	1.84160480183181
832	star	8	0.6	0.3	correlated	0.9	0	0	0.478458042565583	0.148166332385858	744.806868124888	569.895248076797	833.612906784326	477.47421797084	621.420170161733	396.157764621447	0.349618253124999	0.141406116636326
833	star	8	0.6	0.6	correlated	0.9	0	1	0.500971856279749	0.182372474175416	769.000443475142	545.68380633807	1089.97126385153	170.430692748825	330.372997846556	66.7444297742376	1.22781174069886	0.545001760885036
834	star	8	0.6	0.9	correlated	0.9	0	5	0.458750518513705	0.17205232219717	834.341165576437	733.164809873123	970.32311870269	40.048662866913	237.239398071795	0	2.56128518404588	1.84253037772163
835	star	8	0.6	0.3	hub	0.9	0	0	0.419480870654898	0.122105772515273	709.985370666019	555.019571257119	889.811676476849	541.079455256899	583.971770381436	494.351914344068	0.327228012531489	0.0560024446534816
836	star	8	0.6	0.6	hub	0.9	0	1	0.463586400126977	0.165771904724303	669.174512326265	592.697379529562	794.991453528105	290.262475506095	376.798437660381	177.631806641146	0.872515717250126	0.19618572089892
837	star	8	0.6	0.9	hub	0.9	0	6	0.454254283224882	0.145535652074296	781.519471921742	589.76856857786	945.44340750265	20.3329881492355	134.260959231723	0	2.83297358849306	2.10707654047362
838	star	8	0.9	0.3	random	0.1	15	0	NA	NA	0	0	0	0	0	0	NA	NA
839	star	8	0.9	0.6	random	0.1	0	0	0.497226578601139	0.202301321307508	505.772802530486	409.183553360234	643.930888133446	557.482124077927	947.554981815302	357.45290677607	0.481055808709671	0.340177751251143
840	star	8	0.9	0.9	random	0.1	0	0	0.496257108464892	0.22350070042027	533.231438185217	348.983930745711	834.284063247486	313.190611273414	448.528978999066	249.085567737906	0.641760021932996	0.21524993745643
841	star	8	0.9	0.3	correlated	0.1	0	1	0.528428338074268	0.213601817000399	532.457219651421	400.3079847847	815.965909608666	140.729521008807	243.258127253055	10.6269545039027	1.46773602058449	0.459159825025904
842	star	8	0.9	0.6	correlated	0.1	0	0	0.485068907136216	0.198495622528912	543.40065027784	371.870116036496	647.072716077539	115.258350214788	218.177419403709	0	1.85046341654317	0.713632717319794
843	star	8	0.9	0.9	correlated	0.1	0	15	0.476541583758839	0.222641874114078	575.954594319133	395.790429656746	905.738694201981	0	0	0	NA	NA
844	star	8	0.9	0.3	hub	0.1	0	0	0.510407249833507	0.234609167189002	553.359484543156	395.784287411286	756.225212657116	305.788268080257	417.955073745876	164.030386716588	0.687603961804372	0.272413159746709
845	star	8	0.9	0.6	hub	0.1	0	10	0.492866766849588	0.211584550057062	559.348322224088	413.105645896224	765.284656871565	15.5501471793874	79.4639893238389	0	2.65771017478098	1.78603752780151
846	star	8	0.9	0.9	hub	0.1	0	15	0.493788909584651	0.215649373476409	580.583642862063	472.142396097154	756.659051371098	0	0	0	NA	NA
847	star	8	0.9	0.3	random	0.5	0	0	0.536135103589742	0.231346355045799	515.441767012072	370.117785543796	643.58363260606	473.808620184344	567.592937466687	376.298077404644	0.353194638905385	0.120950874666547
848	star	8	0.9	0.6	random	0.5	0	0	0.563904563348127	0.300688218560197	649.402946637312	511.280426922716	986.941657681193	544.300939176558	666.681217962125	409.59601935391	0.347001507117565	0.168592892004965
849	star	8	0.9	0.9	random	0.5	0	0	0.493270098440274	0.189936835363444	463.890906109866	401.335586396888	588.206359003711	392.473211544062	612.393564444023	263.583478204975	0.61249587065702	0.298432886182645
850	star	8	0.9	0.3	correlated	0.5	0	0	0.514182079927845	0.244851460442237	633.332695635972	468.830171977617	823.097289687709	203.631708194663	481.165230258679	59.1075302853398	1.14955762322452	0.659828994630817
851	star	8	0.9	0.6	correlated	0.5	0	1	0.502560685495378	0.247411248142398	627.049957794284	487.511937001629	840.62957956612	36.8206926431026	166.353489543398	0	2.96626731552982	1.54581765785612
852	star	8	0.9	0.9	correlated	0.5	0	13	0.557847518795004	0.27184621475106	454.629406308528	305.371562967449	682.829369457128	5.65250026395562	30.4732268908333	0	3.16227766016838	2.11623164755795
853	star	8	0.9	0.3	hub	0.5	0	1	0.58746921623532	0.270270094978045	618.619660663883	409.279327596075	898.019457123592	95.6746691371864	317.444338372167	0	1.97866905632496	1.21516550293791
854	star	8	0.9	0.6	hub	0.5	0	9	0.505604637217152	0.223527660870797	608.667490195453	479.655684490759	792.709310827964	14.5012751615791	91.7515624908758	0	3.00139236849372	2.19905505246966
855	star	8	0.9	0.9	hub	0.5	0	15	0.525931228582415	0.258199691619334	543.14480806519	413.663308731199	754.560928011146	0	0	0	NA	NA
856	star	8	0.9	0.3	random	0.9	0	0	0.554313705251946	0.271417162518326	556.006231168784	427.142638010571	726.550239930985	341.529584650446	419.944507172606	256.04934752674	0.586045689149363	0.159978158147766
857	star	8	0.9	0.6	random	0.9	0	4	0.527353819398583	0.231749983677265	608.49275722227	505.026763805639	796.11008584478	33.182094486285	198.483772724385	0	2.93124915758155	1.90004364116485
858	star	8	0.9	0.9	random	0.9	0	15	0.577666620613691	0.317718744799264	556.609980523016	316.226835376751	984.248042000123	0	0	0	NA	NA
859	star	8	0.9	0.3	correlated	0.9	0	0	0.558640837248144	0.271288772252802	607.164972218041	545.859598918862	680.235557420145	304.10094199817	364.111912229935	241.16868859543	0.688876273753908	0.149845689210692
860	star	8	0.9	0.6	correlated	0.9	0	8	0.555298662546411	0.271795249745643	489.779244322271	395.235343414123	720.042127754603	24.1429652058507	137.67657450869	0	2.80902351977714	1.94416340753558
861	star	8	0.9	0.9	correlated	0.9	0	15	0.586236192675772	0.265941157268875	512.957874270342	408.371811460744	628.630396511181	0	0	0	NA	NA
862	star	8	0.9	0.3	hub	0.9	0	0	0.528718444427409	0.251631528284723	604.689269968227	479.99987370967	873.052337329817	354.038564120698	463.368555855049	253.706840962316	0.482755479160024	0.178658055979635
863	star	8	0.9	0.6	hub	0.9	0	4	0.588712195817044	0.283837944742721	489.432658147879	339.261117528919	862.858197265255	34.6291292537921	186.958819160067	0	2.74151139763203	1.72891457978131
864	star	8	0.9	0.9	hub	0.9	0	13	0.54402679819288	0.231782582240368	515.852078325209	324.555700347508	681.854531929622	2.27370666867069	12.1277687734225	0	3.16227766016838	2.11405362911995
865	star	9	0	0.3	random	0.1	0	0	0.462511341953648	0.207645851412263	2472.16553914807	2185.95728637182	2745.27429371477	2411.97096179266	3165.76141426275	2092.05489133112	0.316299083588844	0.130811871200505
866	star	9	0	0.6	random	0.1	0	0	0.43545404971813	0.198983096600393	2393.40073743344	2103.64276898423	2775.65344959252	2360.21168974919	2663.91845074903	2201.17782224012	0.316054052913721	0.0615606630651527
867	star	9	0	0.9	random	0.1	1	0	0.43229434835425	0.191821679620192	2212.28914989653	2027.58071473443	2523.78336449448	2085.24726645185	2319.65559510584	1812.73305790478	0.324168294965749	0.0716503233410389
868	star	9	0	0.3	correlated	0.1	0	0	0.428443599209429	0.204675990325063	2581.26183267916	2370.12550290701	2855.46982527305	2355.72703568523	2599.97969789567	2006.03433473016	0.334289494792253	0.083843019558545
869	star	9	0	0.6	correlated	0.1	0	0	0.465553555123838	0.229262853461506	2148.10856953903	1811.59899044635	2399.60039488464	2345.16584934676	2657.75915419081	2076.15032196745	0.351778853296696	0.0933334027791452
870	star	9	0	0.9	correlated	0.1	0	1	0.461827719442187	0.243539553932508	2372.74850869785	2182.39816009498	2691.10732536082	2329.91131750996	2603.73556435742	1968.65917068295	0.384050826354232	0.0960758042696182
871	star	9	0	0.3	hub	0.1	0	0	0.41854042007865	0.195350746665877	2602.91766517403	2336.66160025765	2983.96417594421	2281.55328179317	3162.03519219038	1776.99881342	0.351007759521742	0.186999058315261
872	star	9	0	0.6	hub	0.1	0	0	0.433675650239102	0.20791052579472	2266.45218254103	2024.78108650396	2663.67127081618	2174.68148502007	2429.19098299324	1855.49097792046	0.331761589215958	0.0989092786808519
873	star	9	0	0.9	hub	0.1	0	0	0.442148717884396	0.20736479499016	2402.03244144992	1998.48333634115	2690.20158144796	2142.05953161341	2402.24513274755	1823.12188409151	0.39504859301982	0.0846463287024989
874	star	9	0	0.3	random	0.5	0	0	0.440267309088095	0.212790974104187	2497.36734926221	2310.83613396208	2712.60520066064	2139.85046034755	2417.82650733849	1868.96916940187	0.309285953278555	0.0835714961643665
875	star	9	0	0.6	random	0.5	0	0	0.469285161153558	0.237666577076766	2441.80259785764	2110.76765917438	2759.33836170069	1905.60252022994	2138.98242833904	1557.01727772848	0.290277384813479	0.0964999407065027
876	star	9	0	0.9	random	0.5	0	4	0.430852691530837	0.220575955903275	2559.71881053987	2406.40282931458	2781.02710873877	1290.87892935656	1716.35434036467	1046.67043413567	0.603719421167801	0.154406541208893
877	star	9	0	0.3	correlated	0.5	0	0	0.443096747478029	0.224231145501159	2322.54387357028	1805.45879418617	2836.48177839914	1990.89407520637	2118.03698154132	1748.54260069749	0.315786885586741	0.0652883215939545
878	star	9	0	0.6	correlated	0.5	0	0	0.439533417945444	0.214646392100673	2422.08664261081	2128.93573157089	2778.9121881744	1712.48584413264	1850.09380559594	1538.62961232675	0.330117485354696	0.0607048095041271
879	star	9	0	0.9	correlated	0.5	0	5	0.456442916051794	0.212366749324216	2241.49725545264	1858.57672331258	2605.3833097657	1309.58936566247	1548.00721129934	1023.63594384931	0.538957867737436	0.137343783802346
880	star	9	0	0.3	hub	0.5	0	0	0.427549615520854	0.198320483632322	2398.64830989896	1980.30146316716	2931.37878075722	2089.00724571316	2306.27961857681	1823.43906453844	0.280294397605625	0.0798846009723717
881	star	9	0	0.6	hub	0.5	0	0	0.447808683021057	0.223878613629039	2478.54118676373	2076.85117023514	2940.54599395059	1880.7162923688	2116.66717884279	1542.85490431312	0.327758599407797	0.115166175408434
882	star	9	0	0.9	hub	0.5	0	1	0.464186183560169	0.245127189772006	2212.84405017875	1922.60953632749	2396.45534749618	1339.78871581215	1572.19991949934	1130.30591082832	0.443158105883712	0.123378049480183
883	star	9	0	0.3	random	0.9	0	0	0.442526035291252	0.214433489039439	2199.61413771757	1797.22103635294	2476.69571654457	1896.46414273133	2328.34545575309	1646.77842798112	0.265256675253189	0.0979274802782326
884	star	9	0	0.6	random	0.9	0	0	0.462336155838849	0.223961117447648	2330.62266702571	1955.83268147445	2829.7580663086	1190.27826025803	1438.8795766462	919.153947817763	0.363584687437279	0.149862768579737
885	star	9	0	0.9	random	0.9	0	2	0.449323034542194	0.197193775347832	2384.93782929109	2237.72028636722	2574.82417218818	519.480973298979	663.859391327694	417.450669685962	0.972859622378571	0.152676116520594
886	star	9	0	0.3	correlated	0.9	0	0	0.458490875620705	0.216586381262562	2596.55709459071	2355.54016768305	2870.24485815818	1687.290535783	1905.14351696933	1410.79242081205	0.313214912488058	0.09053577382889
887	star	9	0	0.6	correlated	0.9	0	0	0.458629120835933	0.217946189449843	2329.06008142199	2049.91144966319	2883.55117613372	1089.46644073949	1489.49105248661	735.728176866708	0.351632450805311	0.224170196871631
888	star	9	0	0.9	correlated	0.9	0	0	0.44808899930266	0.204097244206426	2343.67554434378	2162.14441285604	2501.2243894616	445.545094276075	536.182976938184	345.141546615405	0.743722969516724	0.149187376685196
889	star	9	0	0.3	hub	0.9	0	0	0.446630971153535	0.220148222417853	2183.43017334096	1891.43096729167	2513.42075358846	1732.61799520124	2039.27591319591	1357.63497270339	0.357393530952604	0.117561240434767
890	star	9	0	0.6	hub	0.9	0	0	0.438752641967017	0.201248678904049	2553.70459723909	2208.74834198698	2722.13142884345	1152.18513862457	1643.54889788679	925.165812484494	0.389121149506905	0.213925785048838
891	star	9	0	0.9	hub	0.9	0	2	0.429957646771023	0.197933492412527	2383.75145214292	2147.9586337096	2690.88850168301	509.845695083791	633.909836343223	401.524101182782	0.631755508509603	0.138518811787032
892	star	9	0.3	0.3	random	0.1	0	0	0.481117094006635	0.167893855211056	1391.8563556785	1233.77377549162	1627.20279216253	1126.74611984766	1384.35493329692	974.217255021859	0.389079428618009	0.130512894577178
893	star	9	0.3	0.6	random	0.1	0	0	0.481612254402179	0.172077445916511	1275.1576917341	1148.10779749853	1507.82556894703	964.973463467838	1025.97634644901	893.186371952777	0.336932954194665	0.0402271710920384
894	star	9	0.3	0.9	random	0.1	0	1	0.510619195801156	0.165876687542817	1264.51748995862	1173.82159524676	1393.99467130998	787.97444942467	914.804969713292	644.847015853144	0.319816317615654	0.0958557843667435
895	star	9	0.3	0.3	correlated	0.1	0	0	0.499899955540168	0.163740957322437	1344.62054521684	1178.58097850867	1565.66617471685	1222.24770422657	1380.57227513595	1016.23105417596	0.311757690279139	0.0802746714755674
896	star	9	0.3	0.6	correlated	0.1	0	0	0.518430388382501	0.158261389646797	1357.74010455019	1035.17006755915	1603.02436574136	1335.74444994024	1691.06101955183	1129.80736183744	0.34223810222605	0.115540289498884
897	star	9	0.3	0.9	correlated	0.1	0	0	0.450693151296496	0.160366475577644	1341.71464554961	1145.18673239185	1577.70589017741	1250.88880636322	1562.705149146	1068.88085808382	0.353056039982281	0.115886799801884
898	star	9	0.3	0.3	hub	0.1	0	0	0.484210979682735	0.191331961732155	1318.48920665858	1142.39729085837	1510.26326533461	1155.96162541634	1301.20399338177	1020.44142877544	0.555851639100336	0.0762309030501198
899	star	9	0.3	0.6	hub	0.1	0	0	0.507795361640216	0.178147572672861	1289.04107356619	1107.00552148912	1593.60012636939	1026.09049077381	1135.71256857117	869.332558729743	0.306690121040255	0.0884410410947363
900	star	9	0.3	0.9	hub	0.1	0	1	0.486210940467342	0.178629978125087	1461.06687544139	1310.78766029882	1612.67391469032	915.959979969225	1140.16474945643	711.107815236718	0.423344760448122	0.160092102988184
901	star	9	0.3	0.3	random	0.5	0	0	0.521323552705727	0.172354550915372	1437.78036584903	1176.72691372114	1644.05787388504	1419.39710500556	1658.93999330789	1228.2167465778	0.37070416269491	0.0942051085788049
902	star	9	0.3	0.6	random	0.5	0	0	0.490055123094902	0.197879172740755	1293.8932329304	1027.57102569442	1577.73527132501	1063.55405948816	1258.51006492452	914.467214731605	0.370623438047228	0.134152450935405
903	star	9	0.3	0.9	random	0.5	0	0	0.539722154819406	0.175855186365228	1176.92481525328	1015.98516777045	1485.54871828391	1048.23732707153	1346.13843473648	847.384087654588	0.558108577434879	0.150182948698298
904	star	9	0.3	0.3	correlated	0.5	0	0	0.481648099195843	0.170903911634671	1506.68504558623	1305.23214508363	1731.99187958238	1207.13229513718	1406.62272416147	1053.66282007054	0.335330117522446	0.0947867881616664
905	star	9	0.3	0.6	correlated	0.5	0	0	0.456107856107663	0.16686978817033	1320.33976357531	1113.56276255387	1451.73135517486	819.937547670541	1249.29029766831	538.670743482674	0.419768147903925	0.263226403423405
906	star	9	0.3	0.9	correlated	0.5	0	3	0.501944223442247	0.176054533049197	1374.94121147565	1140.25170307124	1739.57350217484	610.527231192796	835.299047810501	492.794159266559	0.987048596785404	0.167023576216314
907	star	9	0.3	0.3	hub	0.5	0	0	0.50571450990602	0.167242930341944	1247.5636205105	1071.62633754525	1415.49889186107	1037.11435459282	1126.19103520296	915.224832310643	0.336301228898881	0.066754111733038
908	star	9	0.3	0.6	hub	0.5	0	0	0.492257849702048	0.156121583743053	1323.3588255865	1161.44486295983	1492.30215219923	821.982552090218	1085.488392438	609.443930880012	0.449587350978795	0.182866876115028
909	star	9	0.3	0.9	hub	0.5	0	2	0.512564220425963	0.167357007594466	1515.4430989039	1292.80509097125	1802.47510218245	573.795545629083	896.803328188455	388.370664364916	1.32921282021982	0.28585449848075
910	star	9	0.3	0.3	random	0.9	0	0	0.546022960001299	0.167742532251786	1361.03325582753	1245.24630066148	1499.90060567524	917.32704839447	1083.38984888152	800.696029088479	0.35465861722026	0.116294099822556
911	star	9	0.3	0.6	random	0.9	0	0	0.490677860139856	0.172031874342405	1376.70226429166	1215.07054386382	1666.17403624935	715.261418159103	884.91798023635	605.035298158577	0.343975552942108	0.143075002936534
912	star	9	0.3	0.9	random	0.9	0	4	0.516950620684439	0.181772471134938	1151.13832153034	910.880822302104	1299.3093145942	197.373527014386	329.279317717298	101.788213862012	1.43751154933511	0.481435978736146
913	star	9	0.3	0.3	correlated	0.9	0	0	0.495110165502151	0.177525074301383	1469.09265286879	1287.58369461389	1595.03930128158	961.88441206155	1100.49013332517	824.004886721926	0.330467826387818	0.0933113320120806
914	star	9	0.3	0.6	correlated	0.9	0	0	0.524322865799272	0.165449484406375	1292.21053136673	1070.43471036767	1605.29283238785	697.911525560093	820.714395257462	578.356622139371	0.296782252231484	0.124635017906611
915	star	9	0.3	0.9	correlated	0.9	0	3	0.506328930788012	0.175405054613754	1534.6437624718	1357.68293086672	1880.6542570202	262.116433889033	491.885658427108	138.188475030383	1.59346441901177	0.460534551611115
916	star	9	0.3	0.3	hub	0.9	0	0	0.521376857572742	0.208093952780509	1401.37431186713	1226.62521742026	1565.8557582297	1019.84273807831	1134.24335025884	908.415100568008	0.348405881667071	0.0711042231968126
917	star	9	0.3	0.6	hub	0.9	0	0	0.503507114314441	0.188057570520769	1467.92316758086	1205.19948585939	1742.80319076835	760.642382710701	1004.91604281749	644.33058567278	0.416211395944697	0.136771943165327
918	star	9	0.3	0.9	hub	0.9	0	2	0.524973178499395	0.161562630322074	1252.83250838176	1123.25547440609	1395.6596068729	224.547097077492	318.532474550187	166.301572556382	1.69906493746535	0.247956670357099
919	star	9	0.6	0.3	random	0.1	0	0	0.465594895115588	0.136687387913072	637.056938891813	530.613749758445	771.022129560671	772.579165253074	884.613220644285	578.669890037567	0.331704728833506	0.112221233290329
920	star	9	0.6	0.6	random	0.1	0	0	0.469344886564741	0.163324581008498	754.379943050382	653.713325910223	926.603237569375	630.799347439468	734.48317543452	541.470962588454	0.32040348161575	0.108546631214387
921	star	9	0.6	0.9	random	0.1	0	0	0.463793425750581	0.147778781993349	644.016721146878	511.809260008458	809.273939965962	771.679354144326	861.90269770825	704.93774924081	0.323340862510713	0.068192291555423
922	star	9	0.6	0.3	correlated	0.1	0	0	0.457494661974437	0.143232464361373	737.684530868938	616.953900702982	955.565029740982	683.971123070746	884.049815323677	551.864300890689	0.379890151397893	0.152804797598717
923	star	9	0.6	0.6	correlated	0.1	0	0	0.453047909236703	0.161684877387641	814.112698340343	693.177330145864	928.353626919754	660.451389646473	763.039184969979	560.31397743975	0.356135241582025	0.109710660259808
924	star	9	0.6	0.9	correlated	0.1	0	0	0.40733931110506	0.134269055217944	681.722543369013	538.193359336769	864.191400444576	633.890655101485	724.20738144268	561.741911697833	0.319437881226473	0.0903346472986427
925	star	9	0.6	0.3	hub	0.1	0	0	0.453608561414737	0.162908059478897	758.418053564315	575.430797554284	950.641687633445	443.82035693732	525.470268899447	366.32524059261	0.481705798469884	0.121171886445115
926	star	9	0.6	0.6	hub	0.1	0	0	0.467452859756036	0.205514570078093	854.79836150452	625.597225877764	1069.98958258532	272.302975217248	517.372908435803	143.186352623059	0.949528505213046	0.467434134871372
927	star	9	0.6	0.9	hub	0.1	0	0	0.474343221759795	0.162009398303047	774.389663508252	617.03119648868	1042.20671235412	71.3136023939373	364.328605437948	0	2.30040285600094	1.6045060487066
928	star	9	0.6	0.3	random	0.5	0	0	0.425984052067397	0.129951689420475	758.827660200634	651.201778579252	884.995228737085	794.797871501855	845.665466158188	750.667885260811	0.323027075240652	0.0416586637511631
929	star	9	0.6	0.6	random	0.5	0	0	0.453884802776844	0.146685486588357	683.860546633044	607.842567358085	766.630087729193	614.726017165725	715.256606669799	538.515406771143	0.307393396155882	0.102656554380411
930	star	9	0.6	0.9	random	0.5	0	0	0.463721040368986	0.140537523671446	682.252689831483	613.151630452494	737.85205650141	584.433286409372	644.210004252475	502.070379066539	0.472550058248544	0.0898236911095014
931	star	9	0.6	0.3	correlated	0.5	0	0	0.439444308094104	0.133441395549439	754.254334675717	604.609360436436	879.44740528529	483.121492100769	554.395025260148	405.130481507364	0.3427034462752	0.100628922397001
932	star	9	0.6	0.6	correlated	0.5	0	0	0.459701057509745	0.13915626232622	723.584813088267	601.404356000027	862.818282510226	198.663562310125	343.032502695939	123.804292678843	1.32328990571488	0.357579989917277
933	star	9	0.6	0.9	correlated	0.5	0	1	0.450015226745149	0.13108551746804	716.569363901388	586.539042837853	856.409344653043	120.046687008474	449.055102400795	18.7704281903787	2.15483241865332	1.08440740797829
934	star	9	0.6	0.3	hub	0.5	0	0	0.447956923568995	0.174925846335811	770.075338996371	566.322507655502	930.838594047357	511.253769238566	578.604733095289	438.199046660616	0.378428429647513	0.0787764199596737
935	star	9	0.6	0.6	hub	0.5	0	1	0.452447701008813	0.199037515756149	612.936390882344	466.028268691543	767.438544812905	225.63569057972	360.134839436793	142.952323251139	1.13814790726675	0.311449104586601
936	star	9	0.6	0.9	hub	0.5	0	6	0.488179864773236	0.185987190677445	747.963184961389	557.253181523037	946.307251085464	32.6926528494858	149.946405193839	0	2.3095344656979	1.56575360586133
937	star	9	0.6	0.3	random	0.9	0	0	0.446341387921464	0.190827793092332	792.018188366015	682.831377050311	965.697156534163	557.375893414383	690.867871919804	483.854203609143	0.332162230301073	0.114751614296828
938	star	9	0.6	0.6	random	0.9	0	0	0.468923926932164	0.175715340324564	727.656109836744	538.055729451369	900.924955303836	347.164683732487	458.264295448434	288.472894443696	0.496095422956914	0.16220268011508
939	star	9	0.6	0.9	random	0.9	0	9	0.45937333488959	0.124376421350267	621.381807335776	525.682589683525	746.346856483224	39.0605225222828	150.388838901487	0	2.28829940606259	1.34168993713348
940	star	9	0.6	0.3	correlated	0.9	0	0	0.474752120142825	0.176068097870115	742.871267538147	591.420409290199	888.405725391083	575.606234433342	709.010954572719	367.33558083796	0.42678657770098	0.174963418451073
941	star	9	0.6	0.6	correlated	0.9	0	1	0.467362148058431	0.158370409524686	683.581910260621	534.110013190897	817.103593851678	173.142113642011	432.97444930143	27.9493019075077	1.63681307037545	0.703662428538264
942	star	9	0.6	0.9	correlated	0.9	0	5	0.458979740168655	0.131731902206852	701.917067041061	637.385226223634	783.908595065212	45.8323275480731	229.024387616845	0	2.61061260625322	1.55524783373732
943	star	9	0.6	0.3	hub	0.9	0	0	0.477352487932948	0.125838787766111	705.98614103264	586.079608486038	811.480055827538	489.950252192888	573.906675440496	424.316705483614	0.416066028718893	0.121748243901605
944	star	9	0.6	0.6	hub	0.9	0	0	0.431760506366205	0.150864585460894	732.018912116603	597.969921528149	896.308500673831	224.639786371875	417.073128256854	95.445306726228	1.12780099335479	0.436813348628621
945	star	9	0.6	0.9	hub	0.9	0	5	0.448275656574587	0.142735381158452	627.776798947501	523.097514793845	732.091873219069	17.9372100905965	126.516168185765	0	2.85795364268012	2.23649882882389
946	star	9	0.9	0.3	random	0.1	0	0	0.508312275791666	0.214271376731635	585.176725909383	434.472843515423	730.905454595176	606.472042591897	1002.19659826978	336.00344563004	0.583060245419006	0.388406554537413
947	star	9	0.9	0.6	random	0.1	0	0	0.571186112878827	0.291703335450015	537.294559843764	393.074455811445	692.466989231093	581.308953510549	682.409633012396	440.516554716173	0.365332413111916	0.147395577973158
948	star	9	0.9	0.9	random	0.1	0	0	0.516565056626219	0.191075934025264	525.392501410439	383.35143505705	614.729771550558	640.237180114136	956.509538379261	465.816323933874	0.417903858432863	0.25124485554908
949	star	9	0.9	0.3	correlated	0.1	0	0	0.483253205556249	0.187608661459756	537.184466962046	327.501335690725	804.55925449574	279.744836618056	403.527760186219	126.133226544446	0.741483463263636	0.310009470269846
950	star	9	0.9	0.6	correlated	0.1	0	5	0.521642233261265	0.256193126186791	557.029614847585	439.094391477481	678.915185685977	28.9356246998532	154.321545749858	0	2.79016603894159	1.71436586379614
951	star	9	0.9	0.9	correlated	0.1	0	13	0.557417045143618	0.285054757379086	644.837066955047	456.287445332482	1026.46289493858	2.76975432200823	16.7027818685322	0	3.16227766016838	2.16342143548624
952	star	9	0.9	0.3	hub	0.1	0	0	0.535426803082953	0.201620288338451	484.032043390305	401.662441912456	546.60179813485	379.812117102398	770.039277852009	185.938457180251	0.750751707671236	0.449024630884494
953	star	9	0.9	0.6	hub	0.1	0	6	0.519889848182236	0.254729692239995	653.356797134029	434.560106480346	825.985339297201	40.3314622228189	138.782615924195	0	2.47948123512572	1.28200130766755
954	star	9	0.9	0.9	hub	0.1	0	15	0.552170156430063	0.234760488059363	583.114880914587	444.288819598221	773.471600758064	0	0	0	NA	NA
955	star	9	0.9	0.3	random	0.5	0	0	0.5448079108087	0.267796513716084	478.928262102261	289.588087255915	704.36365109263	447.512610241286	576.791187480472	325.134032124146	0.531745423549882	0.195338650903878
956	star	9	0.9	0.6	random	0.5	0	0	0.531057773974598	0.240840675185074	560.928875943973	430.602864836737	696.884549378304	566.880000824956	1132.08279424547	260.732582149645	0.640075343396518	0.416295994508167
957	star	9	0.9	0.9	random	0.5	0	6	0.540271299877298	0.258738764779286	396.813040873861	204.99948263487	565.262334208787	19.3283044088788	92.2856773695731	0	2.64815487234868	1.75268242524726
958	star	9	0.9	0.3	correlated	0.5	0	0	0.509017791473541	0.212651832761416	616.152947711183	414.642914729534	788.553717725201	388.750848794526	548.327381422115	284.853091766168	0.482025989428926	0.220027527070128
959	star	9	0.9	0.6	correlated	0.5	0	8	0.527119996755705	0.222447171283145	630.510987917206	532.501640613188	789.864870317926	31.291392717183	140.972833945332	0	2.6403185914922	1.56338880094668
960	star	9	0.9	0.9	correlated	0.5	0	15	0.509684942266568	0.227661026664312	508.769316219105	385.050686583198	634.623650896405	0	0	0	NA	NA
961	star	9	0.9	0.3	hub	0.5	0	0	0.514338067184839	0.243664290462626	619.382782885903	404.566057021254	882.627845628671	472.213441173683	650.197926590466	309.612601409089	0.481592413469545	0.210504320694804
962	star	9	0.9	0.6	hub	0.5	0	0	0.473352956316177	0.176850587460007	517.904077286962	457.978353388582	584.822553130734	86.5142195347847	206.700286208138	0	2.17478025192305	0.808111981477043
963	star	9	0.9	0.9	hub	0.5	0	13	0.563540590269912	0.300114755983273	611.384592070821	462.280341407903	739.425180466387	4.65818195655688	30.6966853709109	0	3.16227766016838	2.23743896922037
964	star	9	0.9	0.3	random	0.9	0	0	0.519348617377472	0.243432092428245	611.695956338247	478.221379371762	827.944647158505	374.830750186882	531.295729370464	214.685855295542	0.595872655461373	0.303176189794793
965	star	9	0.9	0.6	random	0.9	0	10	0.49688689453428	0.228562153053757	567.145316469525	447.931674213693	721.990992259364	21.6875061429081	115.840997179528	0	2.65964486937211	1.87766078667303
966	star	9	0.9	0.9	random	0.9	0	12	0.511004848169801	0.222298208064104	521.126759075343	375.506192835637	700.667773444	6.52479161154031	50.0265025943886	0	3.16227766016838	2.45463939227785
967	star	9	0.9	0.3	correlated	0.9	0	0	0.577265769784598	0.298904142172167	701.734752786592	449.549689157243	913.677932220973	412.847918543255	591.261593905472	312.187799502866	0.46191982110618	0.204194406070376
968	star	9	0.9	0.6	correlated	0.9	15	0	NA	NA	0	0	0	0	0	0	NA	NA
969	star	9	0.9	0.9	correlated	0.9	0	15	0.505541709182059	0.223450246087755	515.008584540254	333.193714760696	855.508174562647	0	0	0	NA	NA
970	star	9	0.9	0.3	hub	0.9	0	0	0.523295738631024	0.242111984611419	497.89434912394	342.955452729631	675.755057400361	394.888800759978	539.109743011008	300.575552145415	0.462451435203213	0.177276373175918
971	star	9	0.9	0.6	hub	0.9	0	2	0.583218445223193	0.28271100074815	328.298746403905	181.915061630315	685.720713399197	48.4008911471789	149.710524106969	0	2.65699781596314	1.21326935646313
972	star	9	0.9	0.9	hub	0.9	0	15	0.478702607021598	0.184386928025952	561.9338925116	384.79609600498	665.518749743608	0	0	0	NA	NA
973	star	10	0	0.3	random	0.1	0	0	0.438113492417354	0.21457841005882	2470.19318856717	2138.15268754786	2978.70889176832	2487.72968355771	2938.5089040474	2144.74441852507	0.345187721076167	0.0987849570318118
974	star	10	0	0.6	random	0.1	0	0	0.463900914570482	0.227370134959278	2219.92702435849	1879.31270986146	2571.87147953339	2473.32842691295	3036.93939260849	1908.26382068616	0.338609190812755	0.144196765542133
975	star	10	0	0.9	random	0.1	0	1	0.453829046403612	0.22792245660706	2616.4635148076	2354.2016653644	3008.68790684162	2399.36681836002	2702.98867592862	1932.08053662894	0.32360298408845	0.0946750563662157
976	star	10	0	0.3	correlated	0.1	0	0	0.45199554421209	0.213815980918707	2223.84135183931	1926.16380011839	2498.45258806441	2186.91925401814	2383.84974383215	1997.70468872865	0.300483880850993	0.0591384861795863
977	star	10	0	0.6	correlated	0.1	0	0	0.461837878651086	0.209961644419762	2368.70909568983	2003.35387550041	2774.68564577056	2094.31562631986	2617.7137885639	1800.70610625972	0.287888174982828	0.121509832468887
978	star	10	0	0.9	correlated	0.1	0	0	0.43443075399764	0.243061327404805	2424.59026449286	1938.11712246323	3165.64683320705	1999.3983752264	2094.03832569853	1917.98585346898	0.26521773071751	0.0289296013204492
979	star	10	0	0.3	hub	0.1	0	0	0.456017921185198	0.205122977090348	2402.87170918477	2078.67677607817	2862.28486159756	2401.81937284661	2722.34937021648	2054.08211923167	0.331001304278629	0.0927220817021089
980	star	10	0	0.6	hub	0.1	0	0	0.457673981494108	0.213771802394813	2378.83210994633	1862.34561864162	2800.883802443	2288.39038880094	2557.63742866409	2119.30358913513	0.278875260601448	0.0630674011271158
981	star	10	0	0.9	hub	0.1	0	0	0.451479809266943	0.221577870065461	2357.38311787238	2159.89723536649	2549.29864734309	2136.00672461052	2518.08864025783	1880.7600252162	0.33436335238653	0.0974130851887348
982	star	10	0	0.3	random	0.5	0	0	0.439996472871214	0.22258931432029	2516.94718060096	2170.43253187051	2981.33412886558	2149.22035082451	2574.45866467809	1963.60655421068	0.288129988203763	0.0932206687254138
983	star	10	0	0.6	random	0.5	0	0	0.455234312316114	0.20481833145485	2453.43497897621	2066.45336515984	2897.63241374939	1689.16853489068	1980.33543032839	1532.66855917799	0.319849463850039	0.0756592396478677
984	star	10	0	0.9	random	0.5	0	4	0.453781759135898	0.232204916494134	2401.27411604062	2161.17846490466	2673.77470541804	1341.69907672967	1534.7358892791	1112.66747709286	0.410388117603121	0.0929102393276412
985	star	10	0	0.3	correlated	0.5	0	0	0.458667837923717	0.209977917734375	2448.795744974	2006.51651048226	2775.99118201278	2074.03825998365	2320.83138724938	1895.9399817186	0.308625159426802	0.0686730693166386
986	star	10	0	0.6	correlated	0.5	0	0	0.448570086251246	0.212839950833497	2471.84538704087	2130.16263640312	2711.11059989326	1641.62171020737	1976.67004533872	1479.97900064975	0.323925485001535	0.0895313152623114
987	star	10	0	0.9	correlated	0.5	0	4	0.426369349482731	0.209316699293696	2437.96154829027	2138.23757234697	2687.27563305722	1261.58483929135	1642.5563603228	946.472672309926	0.467621500310086	0.190473460463535
988	star	10	0	0.3	hub	0.5	0	0	0.452590485933123	0.219681797376984	2327.83635375186	2043.26969638669	2630.72674617806	2017.09795764283	2527.72658736356	1594.66001208469	0.382660313875634	0.136355279782103
989	star	10	0	0.6	hub	0.5	0	0	0.410162189352302	0.223009811811679	2520.87992494673	2165.05960339727	2782.53782358243	1430.06298052052	1672.18802905228	1147.07261624982	0.32264582207727	0.127170936820854
990	star	10	0	0.9	hub	0.5	1	1	0.422235193576803	0.21673842703253	2283.46473701069	2040.80525760629	2586.49249461284	1183.84316373553	1406.48581641773	891.079656742529	0.342766473049674	0.143027765023269
991	star	10	0	0.3	random	0.9	0	0	0.454527803046665	0.219385688069835	2296.00109875142	2074.2550322309	2597.50925878295	1952.12193332042	2241.97681459716	1748.02733385494	0.305203616465967	0.0720074820820295
992	star	10	0	0.6	random	0.9	0	0	0.441496647107087	0.206318812108232	2230.34528009473	2032.55924117055	2520.0432586925	1284.98012778369	1507.30063106547	1162.27338895323	0.391563670346354	0.0903988934956169
993	star	10	0	0.9	random	0.9	1	5	0.471952559216696	0.230444507179156	2137.76272679335	1874.94180833442	2339.86480981373	425.618183396482	571.698430726419	305.580063793428	0.687175195223106	0.197947131872763
994	star	10	0	0.3	correlated	0.9	0	0	0.433752230585902	0.210004294803981	2525.52031871266	2303.28051459086	2909.54667116503	1742.33018464943	1895.63867752589	1472.39816604005	0.320920987939951	0.0856947139335974
995	star	10	0	0.6	correlated	0.9	0	0	0.458327606109287	0.207567307834756	2340.50111054271	2077.80941052565	2638.01161905887	1244.82929271166	1372.38475327506	1005.04841626719	0.351015211231407	0.0930086221959612
996	star	10	0	0.9	correlated	0.9	0	4	0.438457883237693	0.220875308755174	2376.98962865418	2171.13612658466	2569.39506709022	421.676290430333	491.053280433231	343.454430135835	0.945134299018303	0.130499384527289
997	star	10	0	0.3	hub	0.9	0	0	0.430580510016234	0.224974788790794	2376.08055354382	1972.94176808894	2843.36264804137	1649.82531710427	1881.36138481187	1327.10482047444	0.332089776896439	0.119938708917802
998	star	10	0	0.6	hub	0.9	0	0	0.44569843062331	0.22595294509953	2247.52696249429	2101.26759330904	2492.47924692597	1116.36030870446	1221.21136286849	920.96716297301	0.338495375436075	0.0757119559977928
999	star	10	0	0.9	hub	0.9	0	2	0.438923587870406	0.203003352689459	2350.73896386887	2063.94924702127	2606.2451849295	519.863239146649	810.398325310961	375.642418666334	0.723738425960635	0.235929293225337
1000	star	10	0.3	0.3	random	0.1	0	0	0.498423051854474	0.211236884378961	1501.56108752422	1276.28006826486	1629.77921553489	1352.11749034412	1648.74845338511	1157.315678414	0.354075680007216	0.127721191804121
1001	star	10	0.3	0.6	random	0.1	0	0	0.508543604897027	0.165826059517324	1347.39887955124	1161.99615237157	1652.92982012423	1421.27032692193	1583.6917267967	1274.96585045781	0.325736422055338	0.0719254820351285
1002	star	10	0.3	0.9	random	0.1	0	0	0.48788924925341	0.162398940082285	1436.7289903989	1277.42759400273	1625.06315493573	1360.67272901773	1589.57197705662	1168.71360670966	0.343185385673255	0.10245330018086
1003	star	10	0.3	0.3	correlated	0.1	0	0	0.50447483912496	0.173087600889734	1322.2230847673	1201.41078686248	1504.003014562	1279.91615022704	1496.59024229403	1141.25968242855	0.331885059053677	0.092634272753636
1004	star	10	0.3	0.6	correlated	0.1	0	0	0.509687487869615	0.170326001604906	1334.87773068621	1222.0027394419	1503.06917985616	1318.78537016953	1514.64834733396	1187.99134038163	0.306149831220452	0.0824834158986582
1005	star	10	0.3	0.9	correlated	0.1	0	1	0.466762639007957	0.157970024325185	1370.86536175163	1152.5548859172	1563.50180430515	1181.25706594863	1444.78099614216	976.70186629342	0.494133293677496	0.106439466494383
1006	star	10	0.3	0.3	hub	0.1	0	0	0.540923078417043	0.164675914025857	1422.73826006477	1287.75165295202	1503.66680599204	999.205891117192	1214.30116426171	866.470690713517	0.382565849406419	0.100769895175214
1007	star	10	0.3	0.6	hub	0.1	0	0	0.479641729931385	0.160242527039012	1365.63063166411	1227.97683389209	1505.15487178128	966.215383289652	1230.54075998946	819.691444858017	0.368007004366355	0.14211395262009
1008	star	10	0.3	0.9	hub	0.1	0	1	0.508687704557024	0.170307117423778	1343.80094394631	1128.0749633533	1527.23305133762	871.002671769846	1153.39787552851	717.348197925693	0.354357433026816	0.195583095545221
1009	star	10	0.3	0.3	random	0.5	0	0	0.515340483927602	0.179173090775653	1280.96063045358	991.942783663056	1462.92323676226	1262.38134917618	1464.67437569923	1093.72228591329	0.333616857060131	0.079374255251698
1010	star	10	0.3	0.6	random	0.5	0	0	0.492828518483622	0.184963413417721	1330.31071167937	1205.08747711923	1486.80681364047	1046.25501986521	1190.97690755882	773.38606300492	0.378485115491125	0.127211949141939
1011	star	10	0.3	0.9	random	0.5	0	1	0.533465404799879	0.190690111081658	1371.41031312779	1228.11624510376	1538.60185587388	831.823014159157	1137.77729625448	580.739182823751	0.409434745541502	0.192955379128224
1012	star	10	0.3	0.3	correlated	0.5	0	0	0.492178029746543	0.157663402299984	1346.28169675146	1120.01654861975	1640.12321068251	1333.49860890554	1644.56285789889	1105.06727389058	0.3595201958129	0.125566813893557
1013	star	10	0.3	0.6	correlated	0.5	0	0	0.519072068130527	0.170627827085057	1301.80832919011	1135.07359849016	1631.79458342586	890.64749563375	1118.1734277013	769.785699607159	0.385088863447632	0.148729972106127
1014	star	10	0.3	0.9	correlated	0.5	0	3	0.512721368790109	0.195450208657746	1452.2137554408	1242.06685400059	1662.36489008051	682.34570412051	1056.57054030689	361.497456049918	0.959053915458845	0.360965424014917
1015	star	10	0.3	0.3	hub	0.5	0	0	0.507641257370452	0.175995344715538	1275.06896657947	1157.98834806792	1431.16314297015	1204.3765078431	1287.55353231842	1092.61367544403	0.372732221911888	0.0521765053034364
1016	star	10	0.3	0.6	hub	0.5	0	0	0.460931600171985	0.174319349493172	1343.86132778764	1125.4188675823	1556.16116347574	729.181686383249	976.060126810369	616.840349708002	0.385132848760395	0.161010677317067
1017	star	10	0.3	0.9	hub	0.5	0	4	0.504906150748895	0.163096752086779	1316.49374593497	1026.66667511135	1614.73769041845	575.507671673257	676.424967490692	434.145038243722	0.700959865245839	0.122934625291461
1018	star	10	0.3	0.3	random	0.9	0	0	0.559604351187022	0.200860196732826	1268.05472519187	949.021198333538	1486.31243847393	1217.084850264	1623.27490387978	823.298199929843	0.377797728970599	0.239367911900354
1019	star	10	0.3	0.6	random	0.9	0	0	0.470950149352643	0.182861865244678	1275.56189225708	1084.41723015912	1554.37629556041	686.265445605092	829.259216631824	504.067581521003	0.356666685223119	0.153336115584614
1020	star	10	0.3	0.9	random	0.9	0	2	0.495724604286816	0.17833180606754	1478.85277565786	1259.61978060236	1806.82977851055	278.303974272872	413.163005962423	121.540072819754	1.57138052416781	0.363324176691224
1021	star	10	0.3	0.3	correlated	0.9	0	0	0.536060904295419	0.190698410489133	1352.82286418652	1183.92222773157	1640.2544641655	1076.70565685544	1243.41083158799	938.07458564382	0.365087150829625	0.109041062273687
1022	star	10	0.3	0.6	correlated	0.9	0	0	0.51569961703593	0.196417563490617	1494.39291755388	1211.43498501517	1758.33440898717	681.375086108097	887.921707601185	510.329268088082	0.393278550120035	0.161126077310068
1023	star	10	0.3	0.9	correlated	0.9	0	2	0.498372534711535	0.182146901194871	1544.41276475392	1433.12219189418	1756.87286763327	179.96009360689	406.455171147356	100.225371710784	1.61573792710058	0.542120400431277
1024	star	10	0.3	0.3	hub	0.9	0	0	0.491729513419279	0.195913424945882	1435.17382564532	1228.48926920365	1624.39207333088	1060.65887021449	1181.93448268462	868.331335369256	0.337975579111289	0.0931802480368184
1025	star	10	0.3	0.6	hub	0.9	0	0	0.518760822202466	0.176111001011571	1432.92820897248	1334.14676771573	1681.1617900374	653.19054996755	938.598876946563	537.421018431075	0.388904595643364	0.183923903421416
1026	star	10	0.3	0.9	hub	0.9	0	4	0.549524351203313	0.193243820613715	1292.32880130811	1044.76804256217	1528.65062466205	230.069913047636	327.021447083815	177.709594794091	1.18359249925855	0.193253821374697
1027	star	10	0.6	0.3	random	0.1	0	0	0.437694021081383	0.146435799206938	722.653853780082	580.419316057608	875.679639011231	508.627813800596	755.973863013936	375.228282630815	0.426776695869936	0.206562911409145
1028	star	10	0.6	0.6	random	0.1	0	1	0.442752579985658	0.155712742263552	685.759742333343	493.400393792305	887.803565882041	302.676207138099	470.551249512439	205.288628812605	0.707014114119235	0.266472147128162
1029	star	10	0.6	0.9	random	0.1	0	0	0.454010161221397	0.16613853109437	767.58900970658	649.36820390685	878.043550887598	107.574495713853	456.574590929462	0	1.97441613851809	1.38430599722369
1030	star	10	0.6	0.3	correlated	0.1	0	0	0.444259593293548	0.164303848016573	612.714410518789	549.906583796055	708.797264360497	763.364100497061	868.955953687132	622.434357212479	0.397774915511002	0.120133098200419
1031	star	10	0.6	0.6	correlated	0.1	0	0	0.472081485744235	0.168529380918946	695.567557938718	483.195509299543	821.437785180074	686.457382181549	854.701468548969	506.026715495105	0.350478560590248	0.150174433941474
1032	star	10	0.6	0.9	correlated	0.1	0	0	0.444421905032976	0.169904783167715	597.294095034447	478.751869731437	710.853889791084	697.63174699496	854.285719193346	507.518596673682	0.418293761872714	0.184000166945725
1033	star	10	0.6	0.3	hub	0.1	0	0	0.45527510249881	0.175797180568916	732.476647887687	580.235029793749	916.165999533531	548.861982310095	685.445011110774	490.699876425775	0.385403022111653	0.107484971194073
1034	star	10	0.6	0.6	hub	0.1	0	0	0.446952853808631	0.169306290076179	776.444465066647	613.543335488321	922.041111663757	222.454262245325	396.604795385134	78.9353777914795	0.99742101104936	0.466396872844347
1035	star	10	0.6	0.9	hub	0.1	0	1	0.434222793965647	0.16817258896266	663.985554452654	547.229946303343	800.072325165947	64.3653087473368	282.858299773485	0	2.29106037472643	1.34966255271013
1036	star	10	0.6	0.3	random	0.5	0	0	0.442900311594398	0.131168864906978	729.420972032976	560.785806530108	928.793380088613	601.696935885052	751.631601529881	510.700366990382	0.331477302867944	0.119991802527945
1037	star	10	0.6	0.6	random	0.5	0	0	0.467177798346152	0.176444530448321	693.429482534599	463.756550780931	903.637118094728	678.998083659002	890.602883244063	520.095072074366	0.38397680841856	0.161637001957205
1038	star	10	0.6	0.9	random	0.5	0	0	0.442297285324368	0.158406460969558	681.878602265201	493.44241162717	938.204186344109	617.067214042186	888.588271128442	394.956810316741	0.468387596733324	0.256689962001082
1039	star	10	0.6	0.3	correlated	0.5	0	0	0.476195464114935	0.158752036001785	637.826208335869	482.686747653792	834.364179052594	543.871208643286	697.55515627329	443.104475937291	0.382023009036107	0.160177698086319
1040	star	10	0.6	0.6	correlated	0.5	0	1	0.442136348545868	0.185372673110683	567.0512606815	435.853987845302	750.239703785218	259.939182289812	417.592209986398	157.396544229194	0.928889353596133	0.344246251819823
1041	star	10	0.6	0.9	correlated	0.5	0	4	0.455771959368053	0.165623458977124	711.577542763603	627.96790015317	820.557538563504	86.2526344972629	365.32143517574	0	2.13294460816683	1.36128384535776
1042	star	10	0.6	0.3	hub	0.5	0	0	0.427282620469545	0.170691566858753	705.212605084015	574.446994020031	880.795052483	525.27063147125	608.377474154921	428.416328517679	0.360577769846758	0.117829304391265
1043	star	10	0.6	0.6	hub	0.5	0	0	0.466881478483118	0.174119252833571	577.431105115541	493.017064517438	692.124589128505	264.130585577719	389.902681474574	202.789924884826	0.854036121256497	0.204048155806
1044	star	10	0.6	0.9	hub	0.5	0	3	0.486386605159398	0.187667479375122	677.286112889651	550.369465036219	836.277790320846	47.9989695406465	224.552092242462	0	2.25808855552414	1.49157799978256
1045	star	10	0.6	0.3	random	0.9	0	0	0.456126811848743	0.160050949296508	680.881435258131	538.122532660109	786.627286287106	712.556258502178	906.983926640322	565.245023068855	0.339942433310501	0.134835284670717
1046	star	10	0.6	0.6	random	0.9	0	0	0.490802949173586	0.197316819026632	716.914037358658	607.743564182012	911.599919393002	670.837857483341	739.146174890831	508.25887757873	0.296337905084542	0.10560344752282
1047	star	10	0.6	0.9	random	0.9	0	0	0.466290948847237	0.166188348335196	619.531159951417	496.428380120438	764.797895373835	368.950370899292	445.200043734263	306.786549556769	0.592283059620469	0.114545766928964
1048	star	10	0.6	0.3	correlated	0.9	0	0	0.467260436988085	0.1572443980075	777.639474880769	634.879936264309	1003.47306870415	522.150301794015	679.982265799958	437.762922678313	0.407051550635217	0.142001594758399
1049	star	10	0.6	0.6	correlated	0.9	0	1	0.444618973413305	0.153245847559193	661.473495382527	531.906429110159	746.83099288148	198.56172778069	329.730645952674	74.7041809168873	1.04402060839234	0.433532910324209
1050	star	10	0.6	0.9	correlated	0.9	0	8	0.420829633369051	0.161980661144358	702.384481351672	523.649040831379	872.943292455696	15.7771211087339	97.427894485856	0	2.58729034401302	2.05922876068213
1051	star	10	0.6	0.3	hub	0.9	0	0	0.4763121838267	0.176777252638322	715.803297331612	607.261330579897	907.636812754672	483.165435855296	657.436529624904	371.179718257061	0.372467541360555	0.173841250146678
1052	star	10	0.6	0.6	hub	0.9	0	0	0.47979270995801	0.168287543668162	650.193519592651	545.619821654939	821.832243371116	255.414514872164	385.530643740619	167.204451726671	0.804838178351051	0.329967366463851
1053	star	10	0.6	0.9	hub	0.9	0	8	0.437332520143381	0.166046958547316	585.706475850179	509.514298326271	734.167427614763	19.8557883142996	90.6438079254083	0	2.59574403083898	1.5687021384064
1054	star	10	0.9	0.3	random	0.1	15	0	NA	NA	0	0	0	0	0	0	NA	NA
1055	star	10	0.9	0.6	random	0.1	0	0	0.488644383148837	0.202146744601537	565.444728569016	474.055621608143	618.522578507698	604.496689964265	780.696071211107	491.658030683143	0.404945710072556	0.145528381401772
1056	star	10	0.9	0.9	random	0.1	0	0	0.541377583766455	0.234258204482786	530.313564561689	406.811347451886	783.807842843842	554.732588319481	688.714335404854	415.62092240438	0.393801601543764	0.188968448463281
1057	star	10	0.9	0.3	correlated	0.1	0	0	0.519712597253183	0.235846932401949	560.436224044618	308.94684106673	715.551169554438	603.722298361329	935.581916683149	456.25993039967	0.484426414055684	0.235681594381936
1058	star	10	0.9	0.6	correlated	0.1	0	0	0.507263952972805	0.226374978751725	609.229283302377	524.403083011767	825.593934611396	524.792108245315	642.508337234964	434.92073651967	0.354819684672636	0.127744940028655
1059	star	10	0.9	0.9	correlated	0.1	15	0	NA	NA	0	0	0	0	0	0	NA	NA
1060	star	10	0.9	0.3	hub	0.1	0	0	0.504991889875554	0.184146296669448	494.409111087253	414.882678364321	588.600883402508	344.807507147804	453.949844296483	247.257681320131	0.508183455853901	0.162256291525938
1061	star	10	0.9	0.6	hub	0.1	0	6	0.533307859024348	0.254979023824859	572.351616594431	330.7156298581	767.285818531351	45.0262582675783	141.764656967664	0	2.48757673297556	1.27565739792619
1062	star	10	0.9	0.9	hub	0.1	0	13	0.536437989904052	0.248579870752015	616.357597310741	532.046046593272	765.055139428287	2.91690440832889	19.0721967131554	0	3.16227766016838	2.22944938072752
1063	star	10	0.9	0.3	random	0.5	0	0	0.446253106705267	0.182829222001571	605.457599991033	490.557854105952	759.84876665898	617.652218135911	831.127209567026	526.364179722512	0.390571169999927	0.162581721212752
1064	star	10	0.9	0.6	random	0.5	0	0	0.504935243719465	0.250057029076942	524.61538771593	332.161573280025	849.538879892774	534.020943998545	638.794758794477	465.592609234254	0.410852939069821	0.114303487316945
1065	star	10	0.9	0.9	random	0.5	0	0	0.505261031926044	0.188922774772845	446.98631045807	296.676052052213	618.992478146303	552.834540730886	659.13607984395	410.28499620945	0.363128670261762	0.130130357838875
1066	star	10	0.9	0.3	correlated	0.5	0	0	0.507925287007069	0.203594887877153	514.377331213343	394.535307839404	621.015615098837	306.485907874273	466.034025789053	213.431535923178	0.775085745216168	0.280321133031355
1067	star	10	0.9	0.6	correlated	0.5	0	3	0.528045076205908	0.224676213025644	427.168264465801	332.652301107286	593.013922622801	32.6105595422568	227.432995345026	0	3.01348060292467	2.23352436729706
1068	star	10	0.9	0.9	correlated	0.5	0	13	0.519504932450252	0.216105637756114	525.351104424209	404.784952696945	663.926178124016	4.37034149989539	29.3300270152684	0	3.16227766016838	2.25723734220121
1069	star	10	0.9	0.3	hub	0.5	0	0	0.487955632407167	0.191237085296146	565.692290673161	443.069218516585	761.311361525748	348.569174175768	409.456553666895	286.768904023364	0.513266468070677	0.135555526065623
1070	star	10	0.9	0.6	hub	0.5	0	6	0.48524835407967	0.212733387499533	659.223966866402	477.847037945861	837.044065496132	21.1197878263399	148.827149397735	0	3.04973809013036	2.31849733606816
1071	star	10	0.9	0.9	hub	0.5	0	15	0.542148887036875	0.267944154108104	559.527516484439	467.881904776645	661.877373705977	0	0	0	NA	NA
1072	star	10	0.9	0.3	random	0.9	0	0	0.507740474052867	0.230319695281471	532.964563326879	353.1889456661	740.882636564615	367.669500167849	612.098724099599	275.258838149735	0.74440138653657	0.313495558400685
1073	star	10	0.9	0.6	random	0.9	0	6	0.49560619465196	0.213544942483213	584.006175029692	499.823057252147	682.313854035454	28.8328463389388	135.619471657289	0	2.77006662652225	1.60332357054785
1074	star	10	0.9	0.9	random	0.9	0	15	0.545381063390676	0.245447556246123	634.1274774964	483.688075758078	822.27102988937	0	0	0	NA	NA
1075	star	10	0.9	0.3	correlated	0.9	0	0	0.519683063742437	0.245773424509681	517.870932818512	292.92176180678	732.942614332719	347.317483758111	477.005495708792	262.625652819446	0.521202333388857	0.184666816128145
1076	star	10	0.9	0.6	correlated	0.9	0	4	0.525102080080562	0.196767647332623	620.616227598844	457.442626164337	755.368976387039	45.2791789138482	152.983669803569	0	2.48165513364908	1.46174161832942
1077	star	10	0.9	0.9	correlated	0.9	0	13	0.512970104438347	0.216248005873427	485.705396579882	318.016407357818	705.578848156907	11.2784225259818	62.630533401569	0	2.50777190944631	1.93013432640108
1078	star	10	0.9	0.3	hub	0.9	0	0	0.588516630793603	0.315187664984547	624.919136182196	489.707904615566	829.143779520856	347.775664356928	552.686594665308	266.083221675064	0.630691911795759	0.24466272814941
1079	star	10	0.9	0.6	hub	0.9	0	1	0.55310745283448	0.242300064231601	660.968371635423	475.491532499488	925.797798001168	74.7446311209187	236.373325574009	0	2.06671668537208	1.14225060481794
1080	star	10	0.9	0.9	hub	0.9	0	15	0.512794412025198	0.204191173421897	606.086886545847	440.518949003494	727.657480127354	0	0	0	NA	NA
1081	star	11	0	0.3	random	0.1	0	0	0.460649356656958	0.243046301434571	2324.88269026458	1903.23763763455	2737.80251753926	2333.39160986391	2739.44076478932	2037.13047268725	0.362192607964142	0.104804531185023
1082	star	11	0	0.6	random	0.1	1	0	0.44310195208837	0.202561243758858	2180.4943520918	1982.30516718118	2381.05284973192	2330.74262244653	2668.46685727894	2026.98511385184	0.377459950754108	0.0962184160203943
1083	star	11	0	0.9	random	0.1	0	1	0.443903200701235	0.210480016689308	2401.84243956581	2051.06245329238	2895.524839064	2140.50899857551	2338.6643940718	1742.93466013935	0.335991944997511	0.0845897274591597
1084	star	11	0	0.3	correlated	0.1	0	0	0.469874538243937	0.232989470226054	2738.84004719028	2395.92093794373	2951.05050176151	2263.9202899684	2668.5267493949	1999.23670874302	0.315512002724758	0.0847789015250421
1085	star	11	0	0.6	correlated	0.1	0	0	0.440292527710502	0.212959151411478	2397.83343439634	2100.04971016762	2658.70872410074	2149.81084002244	2295.48475708706	1983.95324026614	0.368019943268643	0.0549275050174255
1086	star	11	0	0.9	correlated	0.1	0	0	0.441806595582053	0.205677872385498	2504.03378716301	2112.83739429553	2824.98809244583	2196.15319382663	2544.90611481596	1734.74052788843	0.369263486122109	0.105986120844737
1087	star	11	0	0.3	hub	0.1	0	0	0.41557078359382	0.199754675412234	2296.68117856821	1934.11949281178	2685.36169685323	2565.89672448119	2933.61169749855	2204.80748490192	0.412626272957941	0.0840821738746279
1088	star	11	0	0.6	hub	0.1	0	0	0.452567961948601	0.222952819075133	2278.097996674	2047.31967862813	2602.50040202314	2276.81622384594	2466.86524109207	2008.44052047713	0.332904686901973	0.0629055004114601
1089	star	11	0	0.9	hub	0.1	0	0	0.461300789922109	0.204034186199889	2221.17573800265	1873.52580362333	2586.05270033116	2230.01657549502	2483.90695168721	2000.86420996355	0.356151555787392	0.0663442396765083
1090	star	11	0	0.3	random	0.5	0	0	0.438626016452857	0.209577302341922	2257.26083625019	1932.09916108978	2641.09959261299	2029.07531719833	2445.54339193638	1656.49358913886	0.358014998321279	0.123330781696971
1091	star	11	0	0.6	random	0.5	0	0	0.463380252094838	0.205899837113417	2446.2629882785	2302.78105066302	2689.94066702571	1705.27236801938	2006.99672082374	1515.78082005692	0.329836699959972	0.0940706327274681
1092	star	11	0	0.9	random	0.5	0	3	0.453142156855433	0.241687449584724	2603.39738275945	2317.39337923853	2956.60337878064	1209.16562886101	1449.53135241184	1019.37781408017	0.748811678798551	0.131709922602455
1093	star	11	0	0.3	correlated	0.5	0	0	0.449791131873104	0.216360139410969	2346.40971245078	1978.30282616076	2657.24133551866	2052.86819253946	2366.28368776754	1680.99007762452	0.346439699262596	0.109171149007532
1094	star	11	0	0.6	correlated	0.5	0	0	0.449460282446451	0.196722885940074	2310.56972078276	2108.528422738	2683.80565219042	1820.41514905675	2298.95349406161	1586.98003417507	0.351506661976176	0.118634779182296
1095	star	11	0	0.9	correlated	0.5	0	4	0.461459785214165	0.23159137503854	2284.2232754511	1917.60024320259	2619.99331742697	1202.1374128928	1575.85795734967	1064.78420877393	0.589431672150155	0.121063391406453
1096	star	11	0	0.3	hub	0.5	0	0	0.413389926558061	0.212880561244043	2356.1945153188	2121.15814313801	2626.5832208138	2074.22478339356	2631.09877195247	1594.7184265066	0.327906892351797	0.156375579069484
1097	star	11	0	0.6	hub	0.5	1	0	0.457106333923708	0.215868442566563	2349.23260293081	2007.60202322758	2781.70646285566	1681.23247183471	1977.80048895567	1404.23348874858	0.349618956447247	0.100082701914594
1098	star	11	0	0.9	hub	0.5	0	0	0.445694295381155	0.185430502898039	2282.55942337216	1945.76614387724	2647.32999357951	1404.54807280438	1653.31418515229	1033.02402347588	0.829207647719719	0.146509932378523
1099	star	11	0	0.3	random	0.9	0	0	0.444727555970828	0.196939294428918	2250.44847811809	1977.77998830921	2552.94018408516	1599.96172012641	1995.4375531719	1363.80588606839	0.294411207526764	0.110855901686443
1100	star	11	0	0.6	random	0.9	0	0	0.433250684234312	0.216684678190613	2570.0729356705	2201.40325492921	2960.30493571469	1132.59533243253	1238.20789981257	1053.99574688192	0.288628458202573	0.055500681302212
1101	star	11	0	0.9	random	0.9	0	4	0.477571193611619	0.215307481788406	2167.63885172425	1676.22205000749	2803.56742943684	306.763456817236	497.973258104476	218.697911574065	0.950885677515908	0.292908282678161
1102	star	11	0	0.3	correlated	0.9	0	0	0.460416618247793	0.217784612618563	2303.37758172809	2069.25820004717	2429.11632933227	1831.08919813811	2099.54643779209	1312.69389269604	0.328697175449179	0.128036987165084
1103	star	11	0	0.6	correlated	0.9	0	0	0.43246927178095	0.196030517643827	2439.8003193595	2332.51836798727	2693.30034162013	1158.98447545269	1310.09293594984	999.572697677085	0.320832142464268	0.0738787804710741
1104	star	11	0	0.9	correlated	0.9	1	3	0.435309920186793	0.22606957111839	2276.33090895739	1965.44908630148	2852.05243485099	347.669015918446	442.860533901587	226.642966208947	0.47019295588066	0.206317087620352
1105	star	11	0	0.3	hub	0.9	0	0	0.448498987651387	0.218601426158947	2220.98896829388	1751.44190531039	2874.656831988	1591.46849132418	1824.42524442804	1357.2764876258	0.337692873620935	0.0797744210589335
1106	star	11	0	0.6	hub	0.9	0	0	0.449333853768358	0.229362560738807	2550.98666986069	2167.93608901689	2850.9571861195	1263.13385670255	1407.73002812445	1091.37674597843	0.266258837227757	0.0821816193729508
1107	star	11	0	0.9	hub	0.9	2	0	0.423092408192553	0.203565275099166	2219.60479786223	1939.24962336836	2553.64699048881	454.752321980094	597.804184759689	313.523985314144	0.750984689547486	0.21254135396014
1108	star	11	0.3	0.3	random	0.1	0	0	0.496275015963826	0.186222079852706	1301.19405199912	1052.57610054406	1543.82843468845	1266.50766189601	1567.18659258036	1064.15336531404	0.362833123721686	0.112963769063891
1109	star	11	0.3	0.6	random	0.1	0	0	0.520035145983342	0.167867988740439	1365.64467490351	1171.19727348095	1586.25619931455	1354.90165621203	1741.04780327055	1138.33135115895	0.331321636085872	0.129313756688497
1110	star	11	0.3	0.9	random	0.1	0	0	0.486207073809508	0.157899422821314	1380.09974789627	1186.66848332586	1536.48258537844	1520.21817852677	1750.54602008962	1291.73880106822	0.381576240037117	0.112936376917871
1111	star	11	0.3	0.3	correlated	0.1	0	0	0.53474022219547	0.179882504701609	1418.69196175204	1233.71193891452	1723.23450519588	1427.13631274015	1636.31779823074	1255.8787241015	0.349856264721034	0.0696210880929623
1112	star	11	0.3	0.6	correlated	0.1	0	0	0.468216827498566	0.174004263118741	1190.62283142324	1052.26121988034	1340.87123533591	1205.28204481535	1375.34630011243	1008.90875469303	0.355286694562055	0.0900940237470133
1113	star	11	0.3	0.9	correlated	0.1	0	0	0.482590705507711	0.202587827675917	1415.01066800661	1266.62377407188	1611.06256037961	1168.11830923912	1287.24972425732	962.952892796807	0.360654661019646	0.0956825180734453
1114	star	11	0.3	0.3	hub	0.1	0	0	0.503088175384099	0.180799410680743	1166.25730879443	931.164182121726	1582.50780735923	1187.63404318639	1412.00235335801	985.743521012642	0.315577613168468	0.12405075169841
1115	star	11	0.3	0.6	hub	0.1	0	0	0.524935189579946	0.154522457045003	1279.29894538222	1119.44370551838	1384.98165840336	906.746337346153	1047.42542704713	785.092610984464	0.332801505052886	0.0916266820592568
1116	star	11	0.3	0.9	hub	0.1	0	1	0.488900717033673	0.173169875859886	1308.38764905959	1194.09820548781	1489.91567395766	777.421801555117	968.465125108303	660.068144369894	0.357100695767103	0.108419747380502
1117	star	11	0.3	0.3	random	0.5	0	0	0.484378345003989	0.197501271018154	1430.17412729272	1297.59288006448	1753.19773855894	1394.18396995814	1530.12888831332	1257.73324848249	0.335223739856148	0.0775910349771966
1118	star	11	0.3	0.6	random	0.5	0	0	0.512150196966383	0.161157738553221	1225.42898196808	942.187092774296	1423.63312465873	1045.37648922183	1188.80830721133	885.098290997188	0.285682308426992	0.0955141650699187
1119	star	11	0.3	0.9	random	0.5	0	1	0.506136775890787	0.170944486654441	1374.68613370545	1279.14452583164	1610.42998271454	932.952771662837	1164.54981895548	768.736189018746	0.523567352262613	0.141433112256126
1120	star	11	0.3	0.3	correlated	0.5	0	0	0.524117531003157	0.152877988759461	1323.01843758697	1077.1845479319	1549.18039523977	938.166527616997	978.788332590133	823.41368811416	0.326060681689176	0.0509575258365171
1121	star	11	0.3	0.6	correlated	0.5	0	0	0.525453921172498	0.197568984006278	1259.78049994461	1157.41281690831	1342.23440563174	837.110310744714	928.633706297864	735.498779837872	0.325251184683932	0.0801373295606392
1122	star	11	0.3	0.9	correlated	0.5	0	3	0.480419017635929	0.140981090655675	1337.69927825743	1228.58892762936	1446.85403303696	693.585630705943	1059.99023432136	408.362445256573	0.961765836859412	0.34464417737869
1123	star	11	0.3	0.3	hub	0.5	0	0	0.552790995906968	0.215178740022089	1572.62543867147	1278.86586950014	1977.62581010821	1110.55689254257	1345.93147598041	936.26870141368	0.323204093332372	0.0923147005441015
1124	star	11	0.3	0.6	hub	0.5	0	0	0.489962446736847	0.142938156018597	1190.58187044769	988.06972889336	1477.89690564641	1050.9196128678	1251.8318202534	897.679513984341	0.404099339428837	0.113875251381604
1125	star	11	0.3	0.9	hub	0.5	0	0	0.477307203664884	0.131270655266621	1280.75807680224	1125.0500206033	1489.86975065592	552.512439812239	936.034639491309	373.423252139102	1.22095807484397	0.30964167629582
1126	star	11	0.3	0.3	random	0.9	0	0	0.519648708187001	0.188791509846516	1170.83160892065	1005.34425714448	1597.27414072967	950.935778896623	1056.38105575314	748.947096577874	0.30407758525587	0.111549919585278
1127	star	11	0.3	0.6	random	0.9	0	0	0.540156228706822	0.154542859767451	1260.15919847608	1038.65953093993	1473.77209873934	680.181362692361	808.854242758616	562.498031091112	0.353389584048735	0.127711082348711
1128	star	11	0.3	0.9	random	0.9	0	3	0.492834722008681	0.167477805750664	1312.55800718238	1154.0059122735	1684.65732693211	174.788472823533	387.902073275715	66.7006028885735	1.8941249446282	0.627435386922347
1129	star	11	0.3	0.3	correlated	0.9	0	0	0.516673994818584	0.166376384367033	1381.66790343949	1169.44660273189	1519.51187085156	1013.13760693268	1376.37654468397	857.398895507734	0.410791813156407	0.163955677244119
1130	star	11	0.3	0.6	correlated	0.9	0	0	0.500055623505304	0.180553636236389	1189.18951580904	1069.87039738813	1270.22833281175	731.257893743994	912.031578329546	668.316817669867	0.382835622390428	0.0964820521359309
1131	star	11	0.3	0.9	correlated	0.9	0	1	0.509935347510199	0.176489848904111	1253.80039556576	1074.81931222872	1415.72522279849	218.579505652654	470.175188104541	128.926298034901	1.52499187616709	0.481383117871289
1132	star	11	0.3	0.3	hub	0.9	0	0	0.522862084649801	0.198533414241169	1488.92714092285	1287.57883996845	1757.75081872999	1006.56091781798	1484.64839195152	768.264031472493	0.501046778944123	0.240190236891694
1133	star	11	0.3	0.6	hub	0.9	0	0	0.480304961250722	0.172486653386182	1352.16944361848	1192.78830074624	1465.53139195764	777.198392888289	905.59034993289	628.719225750955	0.308859630235219	0.116113489702569
1134	star	11	0.3	0.9	hub	0.9	0	5	0.476005996813283	0.159294161182145	1267.33658941664	1008.15117569401	1501.95182971567	244.36730949003	300.449071275346	194.271480806456	0.995875846486429	0.133554239437486
1135	star	11	0.6	0.3	random	0.1	0	0	0.477525652280513	0.142934854875743	759.446236113587	627.985530965108	892.483769656547	742.867508246471	971.023825421307	524.449173341608	0.367117475034905	0.213417090692354
1136	star	11	0.6	0.6	random	0.1	0	0	0.470013801390762	0.170190708048384	607.45740902538	502.806433125869	800.792345177834	750.273402005294	859.087185962482	624.410595858997	0.338515874576285	0.105249024785259
1137	star	11	0.6	0.9	random	0.1	0	0	0.481439781954509	0.185751460029419	787.386920886577	644.973238157943	1159.19553757569	623.394967388648	731.413133146894	505.891796592843	0.303205692178493	0.142439158036505
1138	star	11	0.6	0.3	correlated	0.1	0	0	0.465279556955017	0.1502224232276	680.069228398389	553.521574722807	838.89061289952	814.749299234405	1135.02187067372	623.382668239641	0.362640920269383	0.19814797357089
1139	star	11	0.6	0.6	correlated	0.1	0	0	0.443995741786644	0.177273191078313	805.217155151822	635.469165248959	959.069359720501	642.865309392112	797.350649183152	550.311260427073	0.346253233622665	0.105342875501776
1140	star	11	0.6	0.9	correlated	0.1	0	0	0.433425876430278	0.144483934415225	654.260290224896	521.457741903081	821.55011590743	720.946091662064	850.713163067359	610.990940590691	0.392441374227451	0.108698299242142
1141	star	11	0.6	0.3	hub	0.1	0	0	0.477914206921541	0.156396153015091	726.545742986795	603.438914541951	906.622631821921	531.074418912408	574.589336045585	501.286833365379	0.339153567286334	0.0445314870309748
1142	star	11	0.6	0.6	hub	0.1	0	0	0.425118468600148	0.11956617237972	767.11954366517	620.475605446988	992.409221516744	230.488372781789	298.684063541684	178.738419296274	0.929798068590913	0.182384007522698
1143	star	11	0.6	0.9	hub	0.1	0	2	0.454545273474848	0.122648017815774	714.867897416786	584.154990259963	807.787622074365	77.4299126502156	322.971094808492	0	2.0404551724847	1.35692362720942
1144	star	11	0.6	0.3	random	0.5	0	0	0.413259692780636	0.118939408762407	602.624848186906	515.595273469103	677.118030653515	636.074347385583	765.113109326578	531.878833896769	0.32913835153232	0.140665415408028
1145	star	11	0.6	0.6	random	0.5	0	0	0.474006580077658	0.157181080993198	742.189541820829	606.591137759659	849.441958731495	745.305662140746	835.735603308165	585.920880750487	0.380644912340909	0.124663528456405
1146	star	11	0.6	0.9	random	0.5	0	0	0.432288003706292	0.15192510148253	682.709767627271	597.567298648062	801.015357439289	572.427231704646	647.040070424145	488.94865817333	0.478647647337553	0.0765707899063073
1147	star	11	0.6	0.3	correlated	0.5	0	0	0.478877782564072	0.187287347348358	774.789440103882	507.504970511916	942.053042102108	489.236263317887	701.713014828746	354.333913854257	0.421519518710421	0.208756943174425
1148	star	11	0.6	0.6	correlated	0.5	0	0	0.457475181233353	0.160745369311578	820.401095765071	561.06372715105	1076.80620323109	219.643952420221	489.235628755027	96.3378796210388	1.21819656378148	0.566060216044781
1149	star	11	0.6	0.9	correlated	0.5	0	7	0.439711599875536	0.151263274621492	612.856329480327	546.509668426709	731.02474527959	73.6018762039455	288.43429151888	0	1.6231949158188	1.21117310163127
1150	star	11	0.6	0.3	hub	0.5	0	0	0.42222354614225	0.12723192199317	628.102237083087	513.168376691353	688.297696548833	524.427281665583	579.089193032072	469.418213214092	0.321864945374409	0.0683845929636363
1151	star	11	0.6	0.6	hub	0.5	0	0	0.446584305335748	0.152148597585213	739.313683031143	568.167306278674	953.529279804351	268.436112599564	389.807611520743	138.6730366242	0.904679462439702	0.339474529213485
1152	star	11	0.6	0.9	hub	0.5	0	5	0.479877459563464	0.171820520345772	686.459527132986	501.149000842498	904.907113414164	50.4553473561935	168.441834362259	0	2.27127517310253	0.940119942259357
1153	star	11	0.6	0.3	random	0.9	0	0	0.447244457963552	0.169016354830811	677.909900779909	556.259193841439	989.90356398396	487.652330707699	583.030273587026	393.865161450394	0.320141369954805	0.1254928482438
1154	star	11	0.6	0.6	random	0.9	0	0	0.47677714625382	0.118759859326755	696.112340858876	598.226662127679	779.501562886326	222.615483646377	405.418844575638	129.170417252026	1.25924875806932	0.367307842926514
1155	star	11	0.6	0.9	random	0.9	0	9	0.425659742189961	0.144870441441048	627.233372335381	578.001927436624	696.09451508221	59.4365687929643	218.365452923774	0	2.2834096779227	1.19724852855725
1156	star	11	0.6	0.3	correlated	0.9	0	0	0.447379189551335	0.132211885463504	627.692162406064	528.341858585673	794.143939382005	449.892715754345	551.112521120361	336.271470407926	0.427269582118437	0.172840817536665
1157	star	11	0.6	0.6	correlated	0.9	0	1	0.458460321383337	0.147507222695913	714.481722331631	511.864330730335	901.511797649375	184.244247794686	405.457871822281	47.1982203924357	1.28169424323862	0.618293863977617
1158	star	11	0.6	0.9	correlated	0.9	0	10	0.442327254656514	0.128284043163754	759.428438217422	665.035534172533	868.133965115814	57.3305340099663	144.639129348423	0	1.82544842275136	0.923144873949908
1159	star	11	0.6	0.3	hub	0.9	0	0	0.469517712234118	0.176420525160764	688.952818435285	566.930325205198	760.721430845519	435.507126793964	511.293840647591	355.475925095177	0.39849201363344	0.116342261340586
1160	star	11	0.6	0.6	hub	0.9	0	0	0.438944495153933	0.172826647727632	699.125045462781	517.26685982326	937.145651703217	262.95093066606	449.646202257469	120.013928639761	0.968712927226616	0.468408677904568
1161	star	11	0.6	0.9	hub	0.9	0	11	0.496246270233775	0.183449372575063	708.402687573676	605.989168215137	830.375597671186	9.84643637282557	60.7862021271064	0	2.67964245663624	2.0186880210809
1162	star	11	0.9	0.3	random	0.1	0	0	0.486369375479461	0.196504852571352	570.713679779415	403.253124570854	821.396242920661	496.85856548192	610.894684414105	408.113941625035	0.407237108256783	0.130349131151492
1163	star	11	0.9	0.6	random	0.1	0	0	0.533909996796417	0.215917569643989	566.177903984526	372.726212281164	738.386645242506	545.153835531406	612.887598289436	489.466083870033	0.260359353236696	0.0656736508031872
1164	star	11	0.9	0.9	random	0.1	0	0	0.545129206727194	0.259698018019565	474.226398438114	287.65671742445	738.752187640598	572.290412101022	700.603226964338	397.42948057775	0.361482872373203	0.174020163754724
1165	star	11	0.9	0.3	correlated	0.1	0	0	0.501674360249972	0.203268814222479	565.506204220873	356.602921517846	740.292477014655	376.033742051584	486.718881113151	285.915150771224	0.419275664780259	0.172705760816031
1166	star	11	0.9	0.6	correlated	0.1	0	5	0.544951626616958	0.247160829447074	576.005430596519	440.446517152449	783.630452973659	47.3141549745014	160.216398513645	0	2.3915503438908	1.23755672445736
1167	star	11	0.9	0.9	correlated	0.1	0	13	0.531893872975137	0.224320091296372	641.016635900941	519.62202276118	779.891677594613	2.61161987554785	15.7486264112146	0	3.16227766016838	2.16339962042227
1168	star	11	0.9	0.3	hub	0.1	0	0	0.520054135482555	0.232695362208302	593.115207854454	403.157363876397	817.530253443859	313.719290907236	438.385627318084	209.308060677625	0.545323123341443	0.221009939417413
1169	star	11	0.9	0.6	hub	0.1	0	13	0.496681382041668	0.237456214383653	744.089974133655	536.666454148762	926.365598259558	7.49079987520296	60.1175218453489	0	2.8093098952027	2.54531102857524
1170	star	11	0.9	0.9	hub	0.1	0	15	0.590833966246614	0.282520241698318	545.160594608579	379.600029980374	668.063817459595	0	0	0	NA	NA
1171	star	11	0.9	0.3	random	0.5	0	0	0.479867276192475	0.211122362670111	653.180238169805	489.016325070572	1035.80994992959	431.265610629535	561.519472294556	292.43455423878	0.499616222126233	0.212116240945746
1172	star	11	0.9	0.6	random	0.5	0	6	0.554013426879161	0.2570818224686	575.540252193396	405.000438364692	724.082316483566	41.4349686710452	155.305073621542	0	2.64299148544197	1.38941118542451
1173	star	11	0.9	0.9	random	0.5	0	13	0.492377361897291	0.186828718730591	569.007860756321	484.318720226946	691.211046189403	6.54158706039876	50.2692085003949	0	3.16227766016838	2.45885494500249
1174	star	11	0.9	0.3	correlated	0.5	0	0	0.553004303058288	0.285683377979194	529.283192114532	357.054666467015	831.82048378283	377.019814997277	457.506641388471	281.919778046611	0.437306229143069	0.140607229458653
1175	star	11	0.9	0.6	correlated	0.5	0	6	0.553138728953506	0.260676961497548	536.739809410731	279.495316916765	802.570044640218	37.8079114166548	128.678169215364	0	2.84882595190181	1.30194380868147
1176	star	11	0.9	0.9	correlated	0.5	0	11	0.583751787883252	0.263100905594326	436.697642797751	280.280032775034	554.832427007813	6.69624383103536	44.7407997297124	0	3.16227766016838	2.25227614233327
1177	star	11	0.9	0.3	hub	0.5	0	0	0.559896384732724	0.282664817245282	536.135347050817	422.278269703897	670.941703112195	352.977003403225	419.144715088527	207.85107543929	0.530152247689449	0.18817167405927
1178	star	11	0.9	0.6	hub	0.5	0	9	0.558120257862706	0.253050808879848	557.241271430872	428.229570166303	958.544182270689	21.6097384923927	109.921704742357	0	2.94229864158463	1.77856085700738
1179	star	11	0.9	0.9	hub	0.5	0	15	0.524831563545155	0.265426492058983	671.79860634943	528.451809661068	839.805077358983	0	0	0	NA	NA
1180	star	11	0.9	0.3	random	0.9	0	0	0.480890565068374	0.188101125057242	539.486488185505	419.312847063949	690.583895094861	598.676831839463	791.170500311308	364.396568696232	0.453429621423135	0.207647661500433
1181	star	11	0.9	0.6	random	0.9	0	0	0.562226953104108	0.271167233975787	605.026718622425	492.072483612461	793.711103251683	430.328008679974	591.191173566462	294.432039278438	0.453927792846524	0.202644169099248
1182	star	11	0.9	0.9	random	0.9	0	0	0.563711086322748	0.276544943217852	582.306801196001	455.429080256064	672.839585871164	461.489911499698	567.152620747878	408.578079712614	0.384098214104638	0.100254477820307
1183	star	11	0.9	0.3	correlated	0.9	0	0	0.513276903151698	0.240731675034031	662.895167800119	479.522623128654	886.274423326455	257.804219220671	393.043522320814	136.17376139179	0.845460671663801	0.293128336111382
1184	star	11	0.9	0.6	correlated	0.9	0	12	0.599351533435956	0.320194188029217	608.668891811072	425.144024668697	1040.54192065449	14.9269052525167	88.533738198379	0	2.39912858450832	1.97932603854548
1185	star	11	0.9	0.9	correlated	0.9	0	12	0.530219951360638	0.237722106725591	583.876420016302	456.82903896958	791.691198456825	4.71085152323728	30.2413664360529	0	3.16227766016838	2.21183751893441
1186	star	11	0.9	0.3	hub	0.9	0	0	0.525426887204987	0.25201647015111	445.195864209155	301.18272864034	723.098078444189	343.665311124598	413.902965918208	238.632586803761	0.456207638098683	0.146935626830518
1187	star	11	0.9	0.6	hub	0.9	0	13	0.525943876171764	0.207747421126538	573.521591087667	416.575570738288	775.005837146565	7.98493015911328	56.9837323345119	0	2.70123316312279	2.33639066501371
1188	star	11	0.9	0.9	hub	0.9	0	13	0.560106737609059	0.27482631784344	455.606514256322	337.782635218459	635.272194266066	3.81311046603994	20.7579398214368	0	3.16227766016838	2.11854187196381
1189	star	12	0	0.3	random	0.1	0	0	0.450898785678265	0.216160913187654	2067.82623457361	1850.03967959206	2485.18888736658	2180.78563709763	2551.55726203296	1963.18982942757	0.327670217895615	0.0786116259136197
1190	star	12	0	0.6	random	0.1	0	0	0.461177377034796	0.225271305082685	2346.82514392085	2088.11574568192	2571.37024676921	2160.257516408	2329.43185212478	1879.10288017543	0.345697092322888	0.0700214134628121
1191	star	12	0	0.9	random	0.1	0	0	0.43072530669528	0.196062645360158	2409.20735206032	2051.74076357369	2811.34305773527	2176.54163959037	2535.51515567975	1874.73713476019	0.347524809279635	0.0874320839866908
1192	star	12	0	0.3	correlated	0.1	0	0	0.441758074704892	0.207341810164324	2590.31945319973	2229.60753179452	3189.45959844707	2275.93396473602	2660.46037793961	2080.67486997662	0.307345553059167	0.0760757605155499
1193	star	12	0	0.6	correlated	0.1	0	0	0.452353070374312	0.188793342604438	2308.72077049427	1903.67492694991	2546.05829931031	2151.46345145509	2375.10415002625	1825.9813808182	0.313460500675611	0.0717228846956021
1194	star	12	0	0.9	correlated	0.1	0	0	0.435018554111621	0.194866927358117	2255.71474208239	1858.31590899448	2555.40804128084	2312.44207416263	2470.57861439489	2151.18636034452	0.294722375606286	0.050377640063465
1195	star	12	0	0.3	hub	0.1	0	0	0.440133391523875	0.202022518488383	2631.53560638657	2274.21142184969	2936.61261703412	2229.63388641957	2636.09449916434	1887.67737615076	0.304686821284943	0.101502250721452
1196	star	12	0	0.6	hub	0.1	0	0	0.461843216303159	0.202434470712406	2364.27682711652	2162.04865302057	2570.97487323639	2224.17464098166	2532.36200704625	1876.02515608332	0.291056946823682	0.107818863766481
1197	star	12	0	0.9	hub	0.1	0	1	0.444815090460196	0.219949806167135	2660.89017292481	2172.11143646794	3117.21698637006	2168.44384214495	2338.61684348054	1985.08453799579	0.313186576239688	0.0476168801389725
1198	star	12	0	0.3	random	0.5	0	0	0.446486575933305	0.215744567074403	2761.51416659976	2487.41409407386	3043.65616140515	2225.73629033033	2459.01502583265	1800.65571112741	0.314138591283146	0.0871497376133124
1199	star	12	0	0.6	random	0.5	0	0	0.468907159209502	0.233234945124539	2584.44183668786	2143.33070871816	2986.38069964209	1863.73324486501	2337.05197007032	1506.69645791338	0.328319314503224	0.148834596143766
1200	star	12	0	0.9	random	0.5	0	4	0.443775369880204	0.217100714138518	2391.20787437859	2158.3293725246	2640.52925174515	1387.61679004661	1589.83728490081	1093.63614882978	0.339891486870123	0.115308218477671
1201	star	12	0	0.3	correlated	0.5	0	0	0.443147795812518	0.200842802364715	2582.05434169139	2285.34291809077	2951.88541825466	2008.66095521269	2520.58977309799	1711.63890041655	0.394898745194979	0.121369662342507
1202	star	12	0	0.6	correlated	0.5	1	0	0.449169270512991	0.208992386368167	2471.51809058194	2257.86660787823	2819.42089769869	1603.58572360866	1850.97979546888	1410.10264811372	0.34066182056046	0.0950577691465106
1203	star	12	0	0.9	correlated	0.5	0	5	0.420947174634313	0.20234937953449	2490.11692508102	2137.0202394172	2909.15286423172	1284.60682810758	1766.63450123083	1009.7654049512	0.699116296709377	0.195221149441278
1204	star	12	0	0.3	hub	0.5	0	0	0.433597345147133	0.220250114505511	2307.52248174977	2083.27659445762	2542.62931048873	2075.65393756286	2384.27912193726	1760.64159520298	0.383449693088628	0.0804135274949874
1205	star	12	0	0.6	hub	0.5	0	0	0.436612124207952	0.182670699796682	2383.92471989424	2183.17243340938	2637.67282354079	1867.42069984859	2193.53316216043	1600.60465355454	0.346841292426655	0.112373297755178
1206	star	12	0	0.9	hub	0.5	0	0	0.457432800337579	0.22214638958525	2384.76407717206	2023.71713131759	2736.09046319445	1205.77608385191	1501.50156068984	956.808189229354	0.544742136587844	0.156666085800339
1207	star	12	0	0.3	random	0.9	0	0	0.439671747691873	0.21651993679425	2464.09375584768	2031.14305673815	2864.85572762229	1783.95404635278	2112.90968646532	1477.79632257953	0.324228598177067	0.100920534411761
1208	star	12	0	0.6	random	0.9	0	0	0.437312915924151	0.213075682017621	2401.75954059265	2140.83026068525	2745.53376160786	1204.7766948155	1482.76065858118	993.787373340376	0.315157568754667	0.130711938054158
1209	star	12	0	0.9	random	0.9	0	4	0.45499661521905	0.231107631902821	2330.93929510301	2107.51945184072	2531.11449944061	419.536418813085	517.594753116654	290.848001082855	0.923883540920862	0.17694053407742
1210	star	12	0	0.3	correlated	0.9	0	0	0.447086113953063	0.234742051128463	2465.54457862032	2181.62665073327	2780.16045348208	1697.0433913312	1962.42061700679	1453.7505123812	0.342218289448346	0.0942229052836375
1211	star	12	0	0.6	correlated	0.9	0	0	0.443970420006668	0.2106215155443	2303.31903110231	1922.70053359573	2755.54439272228	1116.67644114116	1306.94995169272	939.682613088533	0.329358689528618	0.0996929269504235
1212	star	12	0	0.9	correlated	0.9	0	4	0.446761539786486	0.20418102968131	2167.46130317632	1778.58088333221	2479.09947657365	515.576983302603	653.46260592737	374.15325557706	0.866438535546159	0.188164744240442
1213	star	12	0	0.3	hub	0.9	0	0	0.436107122928659	0.218919648892203	2331.12074389959	1952.11634736621	2532.35084531516	1764.13353067209	1991.07471115641	1544.12585672404	0.299335880075961	0.0994698715804141
1214	star	12	0	0.6	hub	0.9	0	0	0.425620352379874	0.194027286279266	2380.49382912319	2217.47711927597	2617.74177043401	1092.80748528581	1286.77510895771	950.026302951102	0.320211876427149	0.106227598053777
1215	star	12	0	0.9	hub	0.9	0	3	0.446671301194889	0.206666521463719	2547.25345179017	2200.03623865904	3134.49880749095	536.144081363817	736.287589678503	344.273376565465	0.454477060613918	0.206940088874493
1216	star	12	0.3	0.3	random	0.1	0	0	0.515446021654853	0.172059630396064	1451.92087212813	1354.33266788102	1591.63284916069	1257.23545700548	1499.51811187015	1144.72691056613	0.346292903376594	0.0890720777450918
1217	star	12	0.3	0.6	random	0.1	0	0	0.497223573064105	0.171828239114894	1249.76583678621	1084.85272013108	1421.09246211401	1203.32933616368	1375.68010492709	1060.39043724578	0.348600010420208	0.0875410122569952
1218	star	12	0.3	0.9	random	0.1	0	0	0.481441518387915	0.173089235447665	1206.71133534942	978.880700855208	1513.89999352845	1168.20130565706	1374.39275987141	987.848703087748	0.358334051472118	0.111589608297317
1219	star	12	0.3	0.3	correlated	0.1	0	0	0.516146346368258	0.211258186192605	1526.74538881266	1344.65747481742	1691.19060737551	989.629014354239	1177.24797165964	831.446644242789	0.33195350131391	0.127604045983534
1220	star	12	0.3	0.6	correlated	0.1	0	0	0.463135869331085	0.152383932559203	1386.55369499127	1229.11692375237	1587.41220350844	930.351008445905	1245.31169814805	775.975584485233	0.380590673335778	0.135617769829118
1221	star	12	0.3	0.9	correlated	0.1	0	1	0.465566530705205	0.153104038109187	1235.12619779922	1067.73265401637	1383.13881327963	961.508202297412	1096.25963865257	837.847695544746	0.350909846010026	0.0955773027396395
1222	star	12	0.3	0.3	hub	0.1	0	0	0.496689451541919	0.175316690523865	1363.07415029642	1212.24551554035	1550.77344004884	1387.40757739088	1671.20331925459	1059.77352616925	0.386504654624469	0.125610435486549
1223	star	12	0.3	0.6	hub	0.1	0	0	0.501306770761191	0.150953359305632	1255.0312348787	1034.25798925655	1388.43482469301	998.925605863614	1214.5291937716	785.019178971033	0.331810249203916	0.126581344556901
1224	star	12	0.3	0.9	hub	0.1	0	1	0.474142729840127	0.173450154764924	1503.79708844092	1265.7291729757	1708.86921789263	936.764010791621	1169.94000373174	791.771615970496	0.449451970403343	0.118544742227413
1225	star	12	0.3	0.3	random	0.5	0	0	0.523119355983085	0.199331619954808	1238.2590394417	1137.30886825812	1350.46587339342	1288.78263675683	1525.19043021445	1059.85251007779	0.360994261370161	0.108071516254877
1226	star	12	0.3	0.6	random	0.5	0	0	0.481160414003244	0.149857901646901	1461.93205417783	1127.38345320079	1653.08381241317	1090.34165158167	1286.30564859715	956.373011665944	0.325670542411215	0.0985682377210989
1227	star	12	0.3	0.9	random	0.5	0	0	0.499469018407335	0.186837415029761	1369.28174728203	1222.63210704274	1582.48559162364	1068.17737092649	1152.3621732912	1004.99285915398	0.417557115790509	0.056357922429053
1228	star	12	0.3	0.3	correlated	0.5	0	0	0.460316316450519	0.179639622612995	1488.48785156432	1159.48628491139	1854.41925962291	1115.2739662943	1206.04866752323	988.368999590822	0.376069279276389	0.0557133822733535
1229	star	12	0.3	0.6	correlated	0.5	0	0	0.493209722196991	0.166115930783284	1230.25737661172	1034.57470980602	1479.20388401858	866.630323219332	951.254618065217	733.909625522306	0.395633033154073	0.0830589852455646
1230	star	12	0.3	0.9	correlated	0.5	0	1	0.541570616931645	0.210528483115571	1489.78520813107	1290.94341856458	1806.95591602919	491.370888595717	1121.50583886702	228.522659435552	1.15145298373947	0.56809535270115
1231	star	12	0.3	0.3	hub	0.5	0	0	0.536014855924789	0.157771099979698	1230.25533961061	1082.40132473605	1376.79819129224	1008.36800138236	1121.31824043675	900.317468284942	0.348444453840368	0.0796056630966739
1232	star	12	0.3	0.6	hub	0.5	0	0	0.5146567327858	0.165255115376152	1183.56171078243	1034.3991658633	1325.88292296529	857.014151468045	1065.38594002234	715.927335716975	0.353435148076359	0.134652992463847
1233	star	12	0.3	0.9	hub	0.5	0	3	0.480660834123883	0.14730458213287	1238.46124529545	1012.81578710131	1455.27533146838	384.602959534414	581.370594959138	282.131298258661	0.58056683356199	0.233913195969338
1234	star	12	0.3	0.3	random	0.9	0	0	0.532674737022506	0.20857909067117	1566.42439932694	1234.30968210741	1871.98329883253	1266.57667324046	1613.70075401196	1086.05495505941	0.322281343546865	0.126059178991834
1235	star	12	0.3	0.6	random	0.9	0	0	0.51402363093324	0.180150630278579	1129.55730836537	924.885114882495	1450.89085550634	662.39997296725	778.54094982406	531.174132236351	0.344085673265966	0.126300232998939
1236	star	12	0.3	0.9	random	0.9	0	7	0.459308262542132	0.150527834347245	1334.70241674631	1165.87641407602	1537.2030361999	200.325770951016	337.560896314877	123.223599142526	1.53737116308863	0.311270028622395
1237	star	12	0.3	0.3	correlated	0.9	0	0	0.530118430779729	0.170164565659412	1499.67743601346	1300.18672445286	1778.88324748661	1145.14755976088	1360.19828722527	999.2247543968	0.362590116043638	0.0982622550526624
1238	star	12	0.3	0.6	correlated	0.9	0	0	0.504017771971255	0.136468727644266	1385.92178637719	1169.33246134719	1516.98224597444	958.818035370349	1068.72055212549	781.738400429108	0.291375141922606	0.0847798483440565
1239	star	12	0.3	0.9	correlated	0.9	0	0	0.495225360244905	0.165951519677529	1519.74367175469	1320.30352146973	1641.94492437748	469.571839255688	590.930022399325	416.793694874881	0.77716164095968	0.116778790095138
1240	star	12	0.3	0.3	hub	0.9	0	0	0.488042822451144	0.163484552422057	1360.27022104171	1209.00811492179	1530.58025978521	1005.65829690446	1260.37756822538	870.147577161331	0.357635441014108	0.132198790264761
1241	star	12	0.3	0.6	hub	0.9	0	0	0.496434667095992	0.139319925930823	1380.63026331553	1214.97545406188	1580.0135629031	731.327696130814	935.879230170356	647.538810340532	0.331064246132138	0.135492875993371
1242	star	12	0.3	0.9	hub	0.9	0	8	0.526922565735135	0.189005484785103	1584.88825612024	1223.59833046666	1903.16215889806	274.385951042526	390.413130896996	211.765019650627	1.70477143601222	0.212219773998695
1243	star	12	0.6	0.3	random	0.1	0	0	0.495090370599746	0.183069245515619	713.132945941471	587.718529182749	870.718924683554	785.52805775321	1062.73102894621	636.033270342909	0.374838221764006	0.182322861711952
1244	star	12	0.6	0.6	random	0.1	0	0	0.445135694990839	0.166830206861975	716.91911484993	518.972388397694	881.629217381421	639.023291605675	802.146296661425	533.296746962607	0.369024060888605	0.142844889868038
1245	star	12	0.6	0.9	random	0.1	0	0	0.483340250590737	0.161750686593253	768.776401379062	629.575909982391	903.150555225124	604.635609459699	663.028580438668	470.148556751563	0.346750408159497	0.0932294906133577
1246	star	12	0.6	0.3	correlated	0.1	0	0	0.438959979028427	0.115184967217601	723.241927808218	522.077588871147	825.193120329493	508.417095599471	602.752606075999	445.627011457214	0.334047544942774	0.0910803389604825
1247	star	12	0.6	0.6	correlated	0.1	0	0	0.456264055578956	0.172088582340954	814.388465485212	636.22015551124	1033.14640601048	243.284249228991	386.069877733327	198.957490200828	1.00226073938301	0.241297101313963
1248	star	12	0.6	0.9	correlated	0.1	0	2	0.443193809016434	0.182431519824954	773.405010841324	613.397227593426	933.640862399034	63.3651405081935	255.694315345276	0	2.3201812631116	1.25604336681468
1249	star	12	0.6	0.3	hub	0.1	0	0	0.455388015644723	0.16560628279266	645.710970758158	537.338329057844	805.123383089685	498.044163056522	673.183936736815	366.345932203543	0.492086294627133	0.202794317336441
1250	star	12	0.6	0.6	hub	0.1	0	0	0.445126347474862	0.177505911193642	795.49027836586	609.052079454993	1109.34194746403	303.765078267264	485.737891272082	211.573051951453	0.891271010782325	0.266531555337351
1251	star	12	0.6	0.9	hub	0.1	0	0	0.450563345702695	0.14789423930021	685.413745676091	614.436498237732	835.179329565274	64.2057372272908	287.94085808893	0	2.30688555749473	1.33380428986909
1252	star	12	0.6	0.3	random	0.5	0	0	0.488847903422656	0.190085661876984	639.707540122119	557.195330324683	754.800513918357	473.004285451467	536.720169085302	424.644099054332	0.37671451646774	0.0780033588539427
1253	star	12	0.6	0.6	random	0.5	0	1	0.431875585292878	0.14060409911099	793.594886819804	562.803015735267	978.009272227543	238.766407028548	391.029281303451	137.157467985596	1.24793058715672	0.360843873043231
1254	star	12	0.6	0.9	random	0.5	0	2	0.451254195890719	0.144678343668973	750.394274129115	578.363784002726	889.396266428771	99.7394137232281	451.780275944048	0	2.08481942942352	1.45664238002243
1255	star	12	0.6	0.3	correlated	0.5	0	0	0.447945284414401	0.10539594543696	709.073752121281	617.169803401096	811.521376908458	421.319879668352	596.617543949781	365.373557564153	0.513238970921814	0.167819851324364
1256	star	12	0.6	0.6	correlated	0.5	0	2	0.455158867423495	0.148862876828085	596.550772686805	513.499005661682	751.086363833363	205.530586417618	376.294550313457	75.2905602497151	1.22169516220473	0.491696600805849
1257	star	12	0.6	0.9	correlated	0.5	0	4	0.47096744458992	0.216627033197191	647.443032491849	472.011150606491	976.245699239221	111.140936217336	445.333356355499	0	1.87453244388652	1.34206738304991
1258	star	12	0.6	0.3	hub	0.5	0	0	0.426099127940414	0.144803519883617	757.668734875175	617.37525750239	910.453252934096	485.835036891688	608.026311254606	383.777394226287	0.467535625625683	0.162752880006304
1259	star	12	0.6	0.6	hub	0.5	0	1	0.4483445012132	0.146444645902879	737.933813025496	546.764559816462	949.224298689039	281.686079609787	446.778493540131	195.521197410317	0.899122871367393	0.347760620558168
1260	star	12	0.6	0.9	hub	0.5	0	4	0.434338618444307	0.124858511314322	720.955369173404	557.230955938088	854.724269391966	34.2837683074462	170.393899612096	0	2.42828728210097	1.60407198546371
1261	star	12	0.6	0.3	random	0.9	0	0	0.467331759005691	0.197965759056851	689.174241600179	605.21447371496	805.169217651533	457.148810389014	585.783342185168	345.620273512131	0.468791397026494	0.151926583650643
1262	star	12	0.6	0.6	random	0.9	0	0	0.475062643603373	0.141502747272581	759.143513398818	683.051663349771	846.179535438306	279.207047171157	373.952684117716	137.881054389446	0.760041284509132	0.280196330506955
1263	star	12	0.6	0.9	random	0.9	0	7	0.440160094715952	0.14716536563121	748.161384423086	605.461683257671	854.169076890929	57.5503286635495	245.828606198621	0	2.35244700543493	1.30712759106444
1264	star	12	0.6	0.3	correlated	0.9	0	0	0.465387612257877	0.180277810176717	760.282146181757	654.462063398758	862.56447236864	599.646742593968	755.359413715665	520.860291026871	0.331019395138698	0.108090758565001
1265	star	12	0.6	0.6	correlated	0.9	0	0	0.424986293677387	0.151999385993449	759.412413203485	671.456215772208	836.070776243611	312.175713058317	394.788348079606	234.446165598486	0.781933096276141	0.164945667610687
1266	star	12	0.6	0.9	correlated	0.9	0	6	0.493705233792793	0.219589428556908	763.012225328724	585.231703282237	989.181801756234	62.6191818405451	265.407035353985	0	2.64206463905193	1.3223669956478
1267	star	12	0.6	0.3	hub	0.9	0	0	0.429913507536921	0.142851549390418	701.618320593756	607.287489701724	920.128632260726	486.079295377056	553.908428447747	412.540323445502	0.310508644878965	0.0986664263904588
1268	star	12	0.6	0.6	hub	0.9	0	0	0.406725706093825	0.117386605585367	718.832390192701	638.467998062069	798.371240993107	340.539679087405	426.241524677761	260.912023744859	0.488207718930846	0.158514684904969
1269	star	12	0.6	0.9	hub	0.9	0	5	0.510123931933712	0.225888962524411	641.089334766803	440.171095645536	893.326194444025	31.8688884227051	142.61491069703	0	2.59796405635588	1.49216384266712
1270	star	12	0.9	0.3	random	0.1	15	0	NA	NA	0	0	0	0	0	0	NA	NA
1271	star	12	0.9	0.6	random	0.1	0	0	0.556358150160319	0.269354610740566	632.743329218029	456.142227837487	802.598699495907	551.711277843618	777.595226356663	393.88405458637	0.428603938882633	0.219659007669276
1272	star	12	0.9	0.9	random	0.1	0	0	0.543804455362971	0.244541596288305	534.917392412388	384.486445994242	699.25262295709	666.975976136859	954.589209326156	568.985137002217	0.357705699248587	0.167606113007955
1273	star	12	0.9	0.3	correlated	0.1	0	0	0.524290970688654	0.198252939258751	558.836292027952	470.939629646729	750.192483109612	644.785841103567	778.525513204926	573.136111697977	0.290234986519276	0.119251971530137
1274	star	12	0.9	0.6	correlated	0.1	0	0	0.567031071908414	0.31304757442379	459.279588570506	345.85948028449	542.34699410098	626.456149339617	825.701003699787	457.679405705879	0.390176482720214	0.221258631966388
1275	star	12	0.9	0.9	correlated	0.1	0	0	0.552426642438346	0.250848210014924	591.438113510547	471.127704908835	797.63785329134	511.91430444555	617.502925314918	434.073025169916	0.426952809304743	0.137115125623231
1276	star	12	0.9	0.3	hub	0.1	0	0	0.673701842390273	0.394026149569188	601.924276983924	406.804514492701	810.031890740144	163.996032472663	314.650601513597	24.2508520054512	1.29094208919358	0.67718185488141
1277	star	12	0.9	0.6	hub	0.1	0	2	0.572125533958394	0.265196281113033	510.112420414751	392.206346663553	643.692968916766	76.9034260982793	154.752722442121	0	2.19781572211734	0.774060236538258
1278	star	12	0.9	0.9	hub	0.1	0	13	0.611151000655213	0.31465046727309	422.939297741399	220.076066740837	701.907305313156	2.61896045750465	15.2978277474917	0	3.16227766016838	2.14515418382055
1279	star	12	0.9	0.3	random	0.5	0	0	0.54645419702069	0.234700903404274	604.180912079301	359.521637813724	801.621602234776	506.350072159133	618.420413159918	362.273540954606	0.480305988031639	0.167412180821589
1280	star	12	0.9	0.6	random	0.5	0	0	0.529337688053935	0.197367140262057	548.072332973788	392.724812771034	682.709002810368	544.927698113851	694.779645571008	413.059273126236	0.384076456513456	0.178597481824287
1281	star	12	0.9	0.9	random	0.5	0	0	0.521656407205829	0.250812676840064	598.448925995134	441.567855079106	769.1879747962	432.041047832852	503.296215604823	332.156839188226	0.473018749887092	0.104155436325266
1282	star	12	0.9	0.3	correlated	0.5	0	0	0.645421510507854	0.354701690194855	551.669107327336	428.760368132056	878.224097693082	305.785992942794	394.176678461706	204.931984470135	0.551079528818033	0.192654141009398
1283	star	12	0.9	0.6	correlated	0.5	0	4	0.495161663507652	0.206253247198453	558.294124071653	429.015743574234	793.618819572682	42.800043835718	149.477880777934	0	2.68504027833461	1.18087624473043
1284	star	12	0.9	0.9	correlated	0.5	0	13	0.527566992156998	0.240504729972548	616.786662502503	350.561208707446	716.370691303925	6.07032835559055	39.976147848721	0	3.16227766016838	2.23675412108458
1285	star	12	0.9	0.3	hub	0.5	0	0	0.587171429252638	0.267183446880735	502.176661669197	339.430007599984	683.297296959446	421.499415950997	613.665204835516	232.291377997055	0.51054492778757	0.300704811859675
1286	star	12	0.9	0.6	hub	0.5	0	1	0.524943177131708	0.224589279008459	460.957641387526	235.001732644712	708.738686794178	58.3240862800567	204.533110570658	0	2.51303933682256	1.16752351239321
1287	star	12	0.9	0.9	hub	0.5	0	15	0.487232151742185	0.210679900470532	572.669232119052	404.295300926927	698.184337304877	0	0	0	NA	NA
1288	star	12	0.9	0.3	random	0.9	0	0	0.526617842230186	0.211367182349841	537.358100017612	408.163391578558	650.419425535788	394.741783606232	606.058850083973	233.923209301541	0.507513248128863	0.286967636006248
1289	star	12	0.9	0.6	random	0.9	0	0	0.552914883207979	0.273372448338655	494.631686731488	347.064321445627	783.709794629163	136.25422382366	269.713946361986	12.1658844969319	1.68240939283418	0.561353613912128
1290	star	12	0.9	0.9	random	0.9	0	15	0.533376054966771	0.226669132497726	562.924238022953	399.437693551643	680.814086787462	0	0	0	NA	NA
1291	star	12	0.9	0.3	correlated	0.9	0	0	0.519576089434446	0.253009164714853	671.625978888949	502.683802085716	968.682695048198	437.846294716645	606.463084218817	387.457125423194	0.378837589615622	0.151017904727645
1292	star	12	0.9	0.6	correlated	0.9	0	8	0.551548155140002	0.243295386129335	617.488211597728	407.534892008084	877.910265411326	26.3277731934755	141.785598520951	0	2.51802380322668	1.90502419941831
1293	star	12	0.9	0.9	correlated	0.9	0	12	0.599979153683589	0.30965863380561	469.466309023878	262.788990611811	620.67918592971	6.60426448826518	46.5975413831869	0	3.16227766016838	2.32023936380945
1294	star	12	0.9	0.3	hub	0.9	0	0	0.543836648547186	0.264445563691118	565.510339860711	439.598614065303	748.216526619927	400.381860066133	545.4019810738	288.206005479458	0.446571446177691	0.214358909940302
1295	star	12	0.9	0.6	hub	0.9	0	11	0.52780819704846	0.217018836900797	357.406136805179	227.464170832199	541.765338764382	7.12737916480705	71.2737916480705	0	3.16227766016838	3.16227766016838
1296	star	12	0.9	0.9	hub	0.9	0	12	0.526387363045504	0.22847888254875	477.662140515915	283.372116456789	810.225586367353	4.57116935098115	24.702278146633	0	3.16227766016838	2.11676688793477
1297	star	13	0	0.3	random	0.1	1	0	0.445967467472335	0.20736019566561	2173.05080794994	1944.24651829219	2451.88377432122	2138.93398811109	2439.98933083687	1956.56208424188	0.385944745823255	0.0779226965057329
1298	star	13	0	0.6	random	0.1	0	0	0.446837719598147	0.218434309194459	2354.15173263091	2137.57390572958	2710.1960729417	2203.81003772435	2472.88755240222	1730.20934051566	0.386327088664985	0.122382768997955
1299	star	13	0	0.9	random	0.1	0	1	0.444879346674634	0.223532339849481	2116.77250160669	1745.79849016539	2477.70734052514	2040.02991199632	2517.43654828084	1803.14300230263	0.360538194127538	0.114838490130673
1300	star	13	0	0.3	correlated	0.1	0	0	0.454203214244573	0.240517023363118	2489.31001044184	2202.27456636694	2789.66506099867	2351.7362998145	2762.1898305035	2066.34493519454	0.27798236019728	0.0945188248956476
1301	star	13	0	0.6	correlated	0.1	0	0	0.437704929196254	0.187278451782912	2433.50276820663	2114.51906689178	2657.25722170684	2346.51926791308	2645.52188717575	1964.35008111247	0.377127369680773	0.0876229000834631
1302	star	13	0	0.9	correlated	0.1	0	0	0.426416354561194	0.201382785531311	2496.28334217028	2253.9782414459	2913.58459565448	2230.26404693654	2532.12129294505	1953.61598946834	0.389293706353705	0.0918396715505255
1303	star	13	0	0.3	hub	0.1	0	0	0.426193626253582	0.214090531972715	2349.15333319918	2175.32192659248	2556.21564396424	2188.75311095849	2350.12130115452	2020.29941436076	0.347619555802675	0.045895258612419
1304	star	13	0	0.6	hub	0.1	1	0	0.455837455380212	0.221544025285734	2090.44203404005	1797.04392878847	2381.97794439638	2195.54542558931	2337.45651947761	2049.30462909061	0.33525447737216	0.0495232869888962
1305	star	13	0	0.9	hub	0.1	0	0	0.453791519721861	0.23414714522988	2424.29656926512	2108.60625317815	3022.79304726538	2237.48854648938	2500.1375407516	1967.04303546337	0.334854467145265	0.0818212068037085
1306	star	13	0	0.3	random	0.5	1	0	0.452392050115438	0.223383077316682	2346.20608669306	1786.64809943459	2837.14965729345	2059.78805725911	2448.93550099931	1789.03944599542	0.326825020515353	0.112967506674476
1307	star	13	0	0.6	random	0.5	0	0	0.429097760349482	0.218562947117657	2217.85990140577	1846.47016670628	2873.766398581	1520.80999627359	1669.32177166307	1243.77211476805	0.364319200637596	0.0853606693046599
1308	star	13	0	0.9	random	0.5	0	5	0.445453931612471	0.218941453522804	2306.76966491512	1806.85604033424	2608.07586539882	1356.83514082523	1544.87789393197	1112.14208758383	0.322882837967604	0.115664229753037
1309	star	13	0	0.3	correlated	0.5	0	0	0.437752614807235	0.223939887748966	2729.40893243644	2421.50606797667	3367.28855889049	1870.08636162337	2140.75471493083	1606.01990277421	0.313622299413594	0.0986113322746963
1310	star	13	0	0.6	correlated	0.5	0	0	0.429152886335954	0.227423347586689	2171.89800593612	1975.30323650585	2684.40465947101	1667.06131296731	1871.90033861518	1408.4450659509	0.325281257110942	0.0955881319111926
1311	star	13	0	0.9	correlated	0.5	2	3	0.44988086573186	0.224540074489792	1978.6663120348	1649.85797006673	2393.08186352009	1088.46828981202	1251.38193539848	878.956076980829	0.799241468240095	0.100967507855173
1312	star	13	0	0.3	hub	0.5	0	0	0.443284973913365	0.211489863201899	2282.80883455508	1788.55239531793	2877.06787093576	2092.95000507185	2393.9633583711	1840.36441448065	0.322491287970018	0.0926365141196042
1313	star	13	0	0.6	hub	0.5	0	0	0.431322269076454	0.179664524404216	2430.7463331536	2074.76873847793	2799.54965686811	1716.62216827197	2084.38248693301	1425.77054895488	0.352020175233712	0.13185445570954
1314	star	13	0	0.9	hub	0.5	0	2	0.424118077022463	0.190057566338454	2384.15451465771	2131.06882232804	2877.77828697015	1371.65934438349	1545.27696131384	1211.82822779967	0.618763020934069	0.0918757353289474
1315	star	13	0	0.3	random	0.9	0	0	0.445512644991475	0.2236293041327	2278.23010271717	1908.36631077062	2800.45711563976	1751.97137437213	2168.1161548947	1559.70463465109	0.332354679862576	0.110862251645024
1316	star	13	0	0.6	random	0.9	0	0	0.429762536991606	0.214416492020942	2299.93197974947	2074.4589348918	2489.03066760538	1143.62628412075	1309.76727803172	981.265221061995	0.307002716295745	0.0856360807478912
1317	star	13	0	0.9	random	0.9	0	2	0.441765200188972	0.230630694090283	2333.28279272782	2170.18912699855	2658.7054400741	448.552933247375	581.93781882875	231.177231104338	1.2417773416056	0.224219549565972
1318	star	13	0	0.3	correlated	0.9	0	0	0.438237548885207	0.199736892047532	2322.51269746453	1996.67781934346	2499.40416245705	1778.96409024112	1891.67579406149	1647.78927026326	0.320690914371646	0.041519232418649
1319	star	13	0	0.6	correlated	0.9	0	0	0.412397186202781	0.195712157354652	2551.25155724647	2264.9892228738	3111.7472575115	1073.51992986876	1386.25620558515	826.790208900065	0.343723615331741	0.172270257214175
1320	star	13	0	0.9	correlated	0.9	0	3	0.472452585568042	0.229742733739773	2581.52647928694	2337.0156669833	2887.69655569553	422.993610119131	502.118937972388	362.464249293853	0.70188854663738	0.106931051677969
1321	star	13	0	0.3	hub	0.9	0	0	0.426244690262321	0.196329366499924	2601.31087246199	2339.48465158025	2721.14950216242	1966.34464713056	2135.62265734555	1726.35136882629	0.323090841975968	0.0640869920468691
1322	star	13	0	0.6	hub	0.9	0	0	0.447700280033918	0.206144557257969	2279.49743535042	2032.80351858769	2770.69984565899	1299.09964719448	1487.47204257515	1069.10925915426	0.33740403294188	0.108643705230578
1323	star	13	0	0.9	hub	0.9	0	3	0.445630955374077	0.205705451773231	2132.59967111691	1785.04854481411	2396.79262601904	416.292594148441	514.852061484122	362.738746887475	1.01425784526859	0.118816278680215
1324	star	13	0.3	0.3	random	0.1	0	0	0.504697109052168	0.20497681841108	1360.99758073391	1224.91822367967	1579.26202572436	1233.63560438084	1491.15217053302	950.406445079442	0.346722080326104	0.15623077957375
1325	star	13	0.3	0.6	random	0.1	0	0	0.491024890546875	0.176915628614184	1275.10325312307	1065.61054815477	1582.11739748413	1319.03803999711	1486.90104884305	1135.76306692501	0.391734096300316	0.0819475203211288
1326	star	13	0.3	0.9	random	0.1	0	0	0.486939723983195	0.178903064893864	1224.88344733092	1064.6712910364	1610.24631573138	1421.47149710425	1567.72230561418	1284.06516474392	0.334640010337888	0.0699147444784514
1327	star	13	0.3	0.3	correlated	0.1	0	0	0.507602884142395	0.188461080420077	1319.10916925533	1114.78828844213	1592.10192173907	1188.94100626888	1348.34825148552	996.324823568839	0.319648880484427	0.0903442817763118
1328	star	13	0.3	0.6	correlated	0.1	0	0	0.506242448487005	0.170573841301836	1300.42929834143	1130.842403855	1511.29057295162	1191.37588417089	1353.06468587101	1066.21362371113	0.323584475574006	0.0688966749142404
1329	star	13	0.3	0.9	correlated	0.1	0	0	0.489641435566623	0.158109124824871	1464.93167449219	1341.95611394176	1617.69133988854	1496.54324726642	1734.2096194975	1328.02688315661	0.347126789470972	0.0928167079605504
1330	star	13	0.3	0.3	hub	0.1	0	0	0.548936158859127	0.228973993190344	1611.43112838285	1331.64369301082	1867.52750199232	1259.50864179663	1443.70396068567	1040.4721945742	0.414238631761377	0.102244617829094
1331	star	13	0.3	0.6	hub	0.1	0	0	0.452287854554622	0.147577985029595	1367.67810655025	1240.92441070141	1629.75551836996	1241.74877957402	1321.40948843173	1120.16051919525	0.357739138881746	0.0618969520246814
1332	star	13	0.3	0.9	hub	0.1	0	1	0.496328918215882	0.190564609495247	1466.34968390166	1191.94368880866	1766.21259897342	916.605930707051	1072.09360217364	808.248494523945	0.348388330922306	0.0926138859959388
1333	star	13	0.3	0.3	random	0.5	0	0	0.49489296480652	0.193316650438202	1378.28878331581	1175.13131196367	1646.72844780293	1120.98743826491	1329.94053567582	1025.59208111565	0.338374780653533	0.0783796113364056
1334	star	13	0.3	0.6	random	0.5	0	0	0.461320987660702	0.168313720358082	1364.2533563344	1220.07913358895	1516.37500544392	905.050973265976	1109.50911125753	646.698575975586	0.390340564331999	0.156041122228612
1335	star	13	0.3	0.9	random	0.5	0	2	0.535345360061347	0.166231389855434	1348.05709821568	1053.55080687748	1567.36230786166	686.734484938378	1080.45898444535	403.717205643481	0.791750940653036	0.358252455682705
1336	star	13	0.3	0.3	correlated	0.5	0	0	0.509812196638021	0.201275666369637	1427.88788787858	1190.44319395173	1623.90621872543	1176.36599244399	1280.3498014939	1063.5904606591	0.318866034641629	0.0536526305500435
1337	star	13	0.3	0.6	correlated	0.5	0	0	0.536382705380806	0.1979230671738	1272.64436668002	1131.67286254563	1568.81670137797	861.730577919719	1106.19643993931	683.831436334335	0.355304862945905	0.164723033596983
1338	star	13	0.3	0.9	correlated	0.5	0	2	0.497846876627354	0.14136612291351	1327.21531829461	1187.20509744918	1542.16058290835	809.510148317308	1074.90761944574	619.908113593242	0.778663349721946	0.18416613127019
1339	star	13	0.3	0.3	hub	0.5	0	0	0.45860343703632	0.163578950916498	1449.17878712494	1182.82278382382	1766.32062306618	1127.41101477078	1414.54459865651	971.932103155742	0.361552368001143	0.114522896016407
1340	star	13	0.3	0.6	hub	0.5	0	0	0.512862563478354	0.203743579260257	1453.79065714531	1193.83518675927	1802.60175650063	738.859583484317	961.424029319906	602.545828695249	0.452768108960554	0.158602090017884
1341	star	13	0.3	0.9	hub	0.5	0	3	0.491361265686613	0.165963473786094	1326.0183570475	1119.46228648035	1515.50042326862	571.379448506528	751.771025551117	406.989952000015	0.787041891017885	0.156210344897555
1342	star	13	0.3	0.3	random	0.9	0	0	0.500122684943397	0.169788490295614	1365.79436714023	1235.46224597098	1481.46806688778	1079.66225517528	1223.16080434314	902.655273767392	0.341511857263986	0.100058156724919
1343	star	13	0.3	0.6	random	0.9	0	0	0.506508031576543	0.19067240283523	1408.55414921119	1258.35235136546	1763.75363288585	662.120715748619	973.617245847101	524.219883267261	0.509030902300048	0.230497637769743
1344	star	13	0.3	0.9	random	0.9	0	2	0.509408279807321	0.184232264470994	1265.21066142203	1159.1840157822	1428.25899183524	281.090158795193	422.63538993555	134.071029087685	1.54302226150279	0.359903576718479
1345	star	13	0.3	0.3	correlated	0.9	0	0	0.475750304953362	0.188673094295899	1398.29162680844	1231.51095904202	1556.6959883563	855.127460115059	1132.80924175894	755.374383616139	0.392661812271076	0.128516333459512
1346	star	13	0.3	0.6	correlated	0.9	0	0	0.52859854283275	0.170956233417325	1334.04237895726	1142.96716479392	1631.98360753447	697.457128971338	866.686887444939	588.123029108564	0.313157001633168	0.155501983710278
1347	star	13	0.3	0.9	correlated	0.9	0	6	0.515291273267692	0.228106784124321	1381.96900776782	1099.68376233067	1660.36868748645	156.86855769219	275.357635790572	112.035640653673	1.64337005099317	0.308381615491478
1348	star	13	0.3	0.3	hub	0.9	0	0	0.490989623208913	0.17511729857804	1422.02268209764	1252.0306796125	1589.39433147423	1219.79668345999	1509.13509784474	922.871950127231	0.345350413167776	0.158462590069384
1349	star	13	0.3	0.6	hub	0.9	0	0	0.517776967399599	0.16163923614686	1300.97949960853	1117.76036235619	1805.18918465021	557.316944627722	828.431362933191	427.849002324791	0.462012774128369	0.259787945226076
1350	star	13	0.3	0.9	hub	0.9	0	4	0.51315939147949	0.178529523361898	1440.71620134733	1191.55362360528	1769.51538185538	143.871266452038	315.762345213112	55.112246180678	1.52808366383686	0.65412313177961
1351	star	13	0.6	0.3	random	0.1	0	0	0.460285022097258	0.148074352678974	692.394674179821	577.221880817138	830.850246564001	721.658195271413	903.210656059749	601.896416262926	0.375485389101851	0.162490646467608
1352	star	13	0.6	0.6	random	0.1	0	0	0.4468642393545	0.148915659551117	743.33303290637	651.39463018127	879.528527162575	705.347727985378	787.054247283281	601.560283939791	0.352103523069196	0.0762426122437389
1353	star	13	0.6	0.9	random	0.1	0	0	0.446222189548106	0.192499434868772	617.874764662668	389.651154628089	930.063466707762	732.014971048186	830.446188353709	600.304303034463	0.283417306377524	0.107295020129343
1354	star	13	0.6	0.3	correlated	0.1	0	0	0.47445443335699	0.150940746976028	685.455733197123	560.307874600998	826.081941009484	846.173674744541	914.889441252176	754.994454384128	0.309071807998721	0.0706386133803914
1355	star	13	0.6	0.6	correlated	0.1	0	0	0.450213264327967	0.16027209838	741.032523531235	609.440390409802	937.897502962218	703.955811106084	773.18176882173	608.582202074316	0.338508540071683	0.0818388414967936
1356	star	13	0.6	0.9	correlated	0.1	0	0	0.446150972828568	0.133563828233836	740.915483381193	655.423822856389	900.779044680887	534.071619365641	645.296070926682	441.575228196035	0.356578011661094	0.148991000021958
1357	star	13	0.6	0.3	hub	0.1	0	0	0.477707735985002	0.156225676052393	853.127213910348	782.587204758248	914.041366488016	465.988477004726	600.781427241737	381.585565315838	0.354851617303646	0.13787677846054
1358	star	13	0.6	0.6	hub	0.1	0	0	0.439731660759055	0.132148711097308	684.67063872397	542.097870725991	798.289427149098	295.99434701134	500.951223782762	158.244827193757	0.777710039961672	0.33208661772087
1359	star	13	0.6	0.9	hub	0.1	0	0	0.453143062563938	0.141539356495372	661.239099358794	502.521801269923	923.004372842134	94.939789213059	439.23831224484	0	2.12772520667514	1.4883036568966
1360	star	13	0.6	0.3	random	0.5	0	0	0.490286113289969	0.140926821826136	795.225074471859	710.974414972247	916.311438943062	722.314553215122	863.351925507182	643.534739025742	0.389712499647256	0.0974170404955493
1361	star	13	0.6	0.6	random	0.5	0	0	0.524139467502881	0.202781546706546	795.586852066971	694.382592526677	965.844216631904	700.136692842337	796.951418083825	633.476120954349	0.317454411298808	0.0723062373413902
1362	star	13	0.6	0.9	random	0.5	0	0	0.47115966980975	0.174130722052007	667.07963221828	594.979507024543	742.827477973014	608.896477987953	827.174395228449	504.412856922587	0.437207268578685	0.154372392784655
1363	star	13	0.6	0.3	correlated	0.5	0	0	0.456011033994092	0.13390612562905	678.18107978329	575.818138941446	808.917500408233	519.052746504127	602.703729999049	359.336342026554	0.445160427268679	0.16400062456072
1364	star	13	0.6	0.6	correlated	0.5	0	0	0.426880320526379	0.171903624495505	739.140185432934	549.884537680041	884.800443785631	252.273704319004	425.990059836325	170.057424753233	0.851384321408607	0.332626726452641
1365	star	13	0.6	0.9	correlated	0.5	0	6	0.458636617028796	0.160982326763138	676.250493165708	508.986642161552	828.522474565831	51.2424332812974	232.920156580976	0	2.26208194728716	1.42035966685948
1366	star	13	0.6	0.3	hub	0.5	0	0	0.44486859852245	0.142549222071175	755.426384619072	617.093185174915	871.956328912234	521.03924244721	635.67989771426	448.134169151455	0.383607292536209	0.116359874940355
1367	star	13	0.6	0.6	hub	0.5	0	0	0.44925999486383	0.146690813011437	819.489558978959	613.653595034471	1052.67359904491	297.955567436937	530.120020428242	151.748509746464	0.831437354215833	0.440282527197584
1368	star	13	0.6	0.9	hub	0.5	0	3	0.495922167755477	0.178916560538471	673.366441605103	555.265213700989	905.714270322323	40.6111578578698	220.701911556738	0	2.47911871305639	1.69564745829608
1369	star	13	0.6	0.3	random	0.9	0	0	0.451698510408633	0.12711219833584	728.755933301405	595.218914877144	877.171463592607	441.864581021775	629.733580105246	300.707553383413	0.473757269989645	0.283547705210201
1370	star	13	0.6	0.6	random	0.9	0	0	0.461229625472702	0.132622777423422	720.795829664116	542.726518195572	864.577862114401	266.765691628729	522.424168227623	110.947379750202	0.924542925444638	0.433431248089011
1371	star	13	0.6	0.9	random	0.9	0	8	0.448921966220229	0.150531948520279	738.122020617768	632.596355146307	969.929891896131	83.1758780357298	339.560526638629	0	2.3650254488345	1.21289388165423
1372	star	13	0.6	0.3	correlated	0.9	0	0	0.454920235888862	0.157196394216746	796.375453593529	742.243208575559	895.690303036233	452.92767407804	548.252194683543	366.233538697064	0.375061221435252	0.138345373835487
1373	star	13	0.6	0.6	correlated	0.9	0	0	0.462433447073747	0.163260054099115	743.328707148776	639.870890980459	943.677673336761	179.275398767173	332.074618021195	105.82506616222	1.68062635300682	0.368404079610979
1374	star	13	0.6	0.9	correlated	0.9	0	5	0.443262482098934	0.154504895595965	726.25641921644	460.377432228321	940.109115104459	37.6709706054787	213.407693766826	0	2.65707612447693	1.77156212062587
1375	star	13	0.6	0.3	hub	0.9	0	0	0.448593831210084	0.172145570522369	765.944136126793	456.905395060614	1113.32079220473	505.186825687071	568.462544575985	453.38171327815	0.306026368527524	0.0859054603946519
1376	star	13	0.6	0.6	hub	0.9	0	0	0.431468255277715	0.132612537107654	631.139025674403	540.731753196308	795.115633503451	300.918080043159	407.598078661094	193.642894921202	0.706868645608058	0.20504139320019
1377	star	13	0.6	0.9	hub	0.9	0	9	0.45390651351623	0.164523128995892	755.245235455695	579.200730676187	902.991605389144	19.0093873289862	73.5382962346553	0	2.59356195092904	1.33920589105763
1378	star	13	0.9	0.3	random	0.1	0	0	0.598256838311574	0.314177836548864	585.654704176865	401.56866307784	746.146051818745	550.124414933581	830.079392460479	354.77945466504	0.467422898396118	0.283245734088774
1379	star	13	0.9	0.6	random	0.1	15	0	NA	NA	0	0	0	0	0	0	NA	NA
1380	star	13	0.9	0.9	random	0.1	0	0	0.569998394989992	0.29155986049266	547.179725753971	336.655162629915	705.607908359396	515.070862414355	607.446858298932	398.198401751371	0.402249343710968	0.144661347566656
1381	star	13	0.9	0.3	correlated	0.1	0	0	0.535602822127892	0.273425009309588	589.754157631314	490.27194594517	794.038934809978	365.034927332887	507.896912790204	249.079855342773	0.580521032477162	0.231548278809377
1382	star	13	0.9	0.6	correlated	0.1	0	11	0.709807379413994	0.422780708917883	584.740238991682	453.109326393024	772.065056729401	24.3193145232004	106.749380620075	0	2.10564214448388	1.54286208077162
1383	star	13	0.9	0.9	correlated	0.1	0	15	0.513249503170436	0.230737797703568	543.042324036347	381.721416286428	774.811756452728	0	0	0	NA	NA
1384	star	13	0.9	0.3	hub	0.1	0	0	0.515323295005275	0.196673170728134	494.174646110448	350.43798251179	625.770194267011	408.73571304949	523.039900779514	240.780355305242	0.573220417594709	0.227450247996736
1385	star	13	0.9	0.6	hub	0.1	0	11	0.552802887041332	0.243859349093419	593.515737741314	398.014190352912	795.57760280691	11.6173566705944	73.2006814639602	0	2.89955221478337	2.1955782652157
1386	star	13	0.9	0.9	hub	0.1	0	13	0.509741937265031	0.247584975469834	537.902435346799	435.380573785509	586.42764864763	3.87163257477948	20.8763400842598	0	3.16227766016838	2.11627370142734
1387	star	13	0.9	0.3	random	0.5	0	0	0.534954431264884	0.195132567485637	528.007182019505	409.724932592858	611.483527566384	535.154120372368	916.285796626653	254.723816129099	0.559977130399062	0.398562437304314
1388	star	13	0.9	0.6	random	0.5	0	0	0.529804215763681	0.246543509661165	567.594657152002	420.578500097822	632.088623793985	630.077534117035	818.721664813387	523.082513003871	0.38374443719355	0.124756635537987
1389	star	13	0.9	0.9	random	0.5	0	0	0.552006318474303	0.273613151177263	509.653894827679	401.505077168462	635.074971625919	434.466149115455	542.494083447999	376.595392615932	0.381065422761332	0.104768432788093
1390	star	13	0.9	0.3	correlated	0.5	0	0	0.496360440658964	0.212558892057784	575.342133422793	362.54367720381	707.201947905974	355.315119146115	640.338416189681	248.268788488551	0.705944940100584	0.342942555193751
1391	star	13	0.9	0.6	correlated	0.5	0	10	0.565630517963523	0.268548551801889	660.311386539787	509.426586186236	940.943788153145	15.6839214695397	113.104533691437	0	2.95427530156558	2.27586461295682
1392	star	13	0.9	0.9	correlated	0.5	0	10	0.548748115030732	0.235598983081001	545.294152303319	434.81335281889	734.747735003213	10.7436019426076	94.1037928481414	0	3.16227766016838	2.75400674851974
1393	star	13	0.9	0.3	hub	0.5	0	0	0.545497986392478	0.244357026993332	559.579909023492	429.868796310781	670.151212463703	455.196289305893	695.59432246853	316.903737194032	0.51761224251526	0.239817612844505
1394	star	13	0.9	0.6	hub	0.5	0	9	0.479783766730163	0.19592100529419	562.02929158321	428.816052042227	798.966629206477	25.9190960860839	103.788094940631	0	2.7237618072439	1.5027306685144
1395	star	13	0.9	0.9	hub	0.5	0	14	0.555631883073581	0.264954830613803	621.083239760559	504.596040081947	705.453564175953	1.05144460551182	10.5144460551182	0	3.16227766016838	3.16227766016838
1396	star	13	0.9	0.3	random	0.9	0	0	0.495647527497501	0.211355112068271	535.820094002008	451.448831279894	678.52700502652	399.310501789937	490.706079745204	292.666162186422	0.41454627638147	0.140699883619784
1397	star	13	0.9	0.6	random	0.9	0	10	0.578092804737653	0.269548982714564	504.911024563419	361.42346336318	590.773512146272	16.3117553720902	100.01029051789	0	2.89365194894044	1.95964823417302
1398	star	13	0.9	0.9	random	0.9	0	12	0.522803629885957	0.245548824186781	580.346525215298	458.7660468698	676.955784234359	6.45156513687204	51.9386352178716	0	3.16227766016838	2.55194233157054
1399	star	13	0.9	0.3	correlated	0.9	0	0	0.48492839261016	0.196080626061452	445.397551778336	340.521088059897	532.659808306777	367.743204202168	454.822837650831	257.261646251777	0.543027063366249	0.188951424835463
1400	star	13	0.9	0.6	correlated	0.9	0	3	0.480300361302387	0.19216351780057	565.459502189595	391.191815277528	771.312348256659	27.9127626429453	190.220181532719	0	2.95676677321169	2.16792461835586
1401	star	13	0.9	0.9	correlated	0.9	0	15	0.556687335329297	0.29801747265287	638.56689640726	442.968109704145	845.188378079442	0	0	0	NA	NA
1402	star	13	0.9	0.3	hub	0.9	0	0	0.492040119814738	0.143848954621236	498.906149848587	448.705050539054	572.923174743502	349.239368120463	529.847038888138	197.458765564535	0.634108258848696	0.301710549555318
1403	star	13	0.9	0.6	hub	0.9	0	8	0.504875920706779	0.203656426078125	584.753259428089	369.747147883829	857.602251314633	17.4949620284336	114.615694805627	0	3.03344423449668	2.23142705611852
1404	star	13	0.9	0.9	hub	0.9	0	13	0.508029542052945	0.17778171028812	566.700326505652	433.563851059354	665.189395397421	2.59904507074412	14.2090958622999	0	3.16227766016838	2.11965043520488
1405	star	14	0	0.3	random	0.1	0	0	0.415327575848659	0.198494684926609	2121.9159046679	1896.18056152648	2371.9143948977	2297.79527556243	2608.42971943512	2053.09882187018	0.293582992133266	0.0648514547676408
1406	star	14	0	0.6	random	0.1	0	0	0.462623746369949	0.204467983018994	2393.78303074444	2058.09560738317	2640.1241342071	2069.08989594117	2480.11089419751	1869.36894575381	0.263077246988219	0.0840045270830324
1407	star	14	0	0.9	random	0.1	0	1	0.451500725977139	0.221032879306155	2462.93651616909	2189.80649815949	2738.88847970869	2383.19269164573	2721.98210671886	2045.74090611275	0.329101165604682	0.0853126031446549
1408	star	14	0	0.3	correlated	0.1	0	0	0.462068750652469	0.195581769108798	2275.86385232414	1960.17949491946	2510.1765099863	2236.57698291763	2485.33733777847	1882.59702813408	0.358055632477397	0.0926226347718857
1409	star	14	0	0.6	correlated	0.1	0	0	0.434443226695773	0.224511911712536	2533.80573379886	2048.37772046203	2991.66893828789	2303.22480721589	2578.16463919956	2075.33755343296	0.318381129494197	0.0631964538000005
1410	star	14	0	0.9	correlated	0.1	0	1	0.430525503617365	0.221852362877759	2380.9463551934	1914.64554699108	2731.15539267763	2075.64929580134	2397.59940957237	1816.87227060733	0.31476241810642	0.0748682761179988
1411	star	14	0	0.3	hub	0.1	0	0	0.425204660496754	0.211657058563705	2333.4907516545	2023.47280339394	2619.03463437437	2507.74241735812	2929.85168286692	2126.15560595134	0.340304603033104	0.10158743167005
1412	star	14	0	0.6	hub	0.1	0	0	0.465162892286386	0.236537046020698	2643.44982304734	2166.9271489997	3089.90725309655	2398.64754865982	2720.06485065302	1965.04107189337	0.275587354860312	0.0982818615636652
1413	star	14	0	0.9	hub	0.1	0	0	0.44039513112113	0.208183330416079	2450.16298082036	2186.65183077838	2773.57755325854	2115.54253883387	2424.69752355464	1930.62532808652	0.26869653471351	0.0695095498425368
1414	star	14	0	0.3	random	0.5	0	0	0.426649160813688	0.217020387808612	2381.03765903707	2025.11659460323	2577.03165582116	1975.48996583747	2211.80147243553	1800.48700613924	0.313285830314046	0.0660210925503743
1415	star	14	0	0.6	random	0.5	0	0	0.444547731751383	0.2102799251169	2321.08332484838	1869.802475149	2931.37767496429	1716.96636034277	1976.5902326155	1368.78357628889	0.359178981612484	0.113720981796388
1416	star	14	0	0.9	random	0.5	0	5	0.453071777577548	0.193793558512797	2519.08860220135	2260.58724245645	2773.65290211078	1259.88391306311	1621.4070744831	972.052975107523	0.443216516902418	0.176435149674346
1417	star	14	0	0.3	correlated	0.5	0	0	0.438876785835836	0.215868662460503	2678.6182661245	2430.30985497083	3123.45873859445	2309.74068057654	2514.67929498443	2044.23417265291	0.279150021014204	0.0665721664915874
1418	star	14	0	0.6	correlated	0.5	0	0	0.439052026693812	0.195435760712179	2515.15473507075	2222.65948113286	2836.37781730098	1754.47847168473	1918.29328793862	1594.49003661575	0.306555715887318	0.0516439992597601
1419	star	14	0	0.9	correlated	0.5	0	3	0.425557121072489	0.208821441302733	2228.97815134367	2025.35185844672	2651.02215479694	1420.19370459124	1706.91616005822	1193.30971904044	0.37283563090419	0.120693483607496
1420	star	14	0	0.3	hub	0.5	1	0	0.456543808627857	0.186511782234777	2314.26254593532	2093.22927452078	2591.98720824831	2072.16858817256	2183.99537153967	1981.27635555743	0.340106598299753	0.0346107985754144
1421	star	14	0	0.6	hub	0.5	1	0	0.441354849838815	0.212339401155178	2095.35868910296	1657.41584537558	2535.66268907541	1579.32535266948	1738.6878869661	1413.29274513297	0.318806677053218	0.0813658355499371
1422	star	14	0	0.9	hub	0.5	0	2	0.428000096741377	0.209596558150549	2213.74093405397	1876.34667900877	2426.11321191571	1357.50908981034	1850.06464545166	1126.58245566778	0.396341267540931	0.166887227449154
1423	star	14	0	0.3	random	0.9	0	0	0.452219674821548	0.208817017271329	2295.79099506482	1868.18530393975	2982.40210601319	1912.14369626725	2121.23929782999	1647.21041809426	0.305745150967839	0.0776323360916804
1424	star	14	0	0.6	random	0.9	0	0	0.437486996606686	0.218294394023003	2302.64122974694	1966.91976846181	2605.2425185003	1144.33294867875	1283.93974421159	1025.58475336707	0.307217378657689	0.0828311951380451
1425	star	14	0	0.9	random	0.9	0	6	0.435691064563536	0.201903023222973	2394.69398789387	2049.33173723454	2720.82318288006	545.373638685905	771.847633015426	375.969378447141	0.842685877968364	0.232937811495971
1426	star	14	0	0.3	correlated	0.9	0	0	0.444841690622856	0.212764135934397	2292.39986134335	2007.1471418653	2718.74863797196	1746.59532952177	2055.27814998838	1507.7429951353	0.332394361699287	0.0879199491908281
1427	star	14	0	0.6	correlated	0.9	0	0	0.457688052597197	0.231762923008703	2100.95939131676	1801.82071461126	2288.38052756586	1175.18680971807	1253.04653308898	1090.10053436896	0.366742380121665	0.0430702110407552
1428	star	14	0	0.9	correlated	0.9	0	4	0.439267320974859	0.20632339342181	2319.44409725081	2080.8146675766	2649.01643097861	417.679499911883	563.28943019279	349.065662727543	0.663798582975518	0.158360897538383
1429	star	14	0	0.3	hub	0.9	0	0	0.464108788512492	0.232807100983849	2442.37709493761	2105.68658101749	2676.88106426975	1823.74403661761	2191.09864234094	1544.24473860288	0.340791634504703	0.124240478768831
1430	star	14	0	0.6	hub	0.9	0	0	0.438152905054811	0.227297279064668	2554.21638882828	2273.6398572224	3050.17713645619	1163.29833579488	1241.99901673724	1095.17566645813	0.315008772154005	0.0498521694210929
1431	star	14	0	0.9	hub	0.9	1	3	0.419015603993905	0.19659808049785	2347.44673377845	2023.77974305603	2588.94607046503	510.792975135114	639.903162641296	381.748842695845	0.81661991070837	0.166598239248049
1432	star	14	0.3	0.3	random	0.1	0	0	0.492234118935635	0.177933132687046	1355.28292930091	1206.26052051177	1554.85851971793	1284.77879934608	1487.01526224288	1060.42248119415	0.342718328095784	0.103881954561394
1433	star	14	0.3	0.6	random	0.1	0	0	0.51165453341653	0.153820082076484	1282.4443656131	1077.32828309865	1420.78711810339	1343.8845243665	1521.3976049815	1199.36677852152	0.330639270261552	0.0852052106291495
1434	star	14	0.3	0.9	random	0.1	0	0	0.506065486853606	0.196493823492468	1343.40778753162	1195.34934123104	1551.77920030645	1428.36447761514	1663.51922096964	1194.24494737703	0.395356780571892	0.101308399454522
1435	star	14	0.3	0.3	correlated	0.1	0	0	0.48658129387357	0.15954632589417	1370.49555126292	1193.21097980777	1549.7504392232	1416.05813778052	1540.89537421097	1239.33463959241	0.320409818833037	0.0854538719037257
1436	star	14	0.3	0.6	correlated	0.1	0	0	0.441986306006202	0.163847495042532	1294.1465853032	1155.41024146593	1448.89944284657	1338.72376418202	1565.08390101224	1149.90624262321	0.340241149071724	0.104771782617223
1437	star	14	0.3	0.9	correlated	0.1	0	0	0.456915828065746	0.148559808204209	1322.7062012614	1152.5915732499	1535.82452309967	1255.6822934467	1412.61653581702	1136.22135439649	0.371138694263853	0.083200274955269
1438	star	14	0.3	0.3	hub	0.1	0	0	0.497777897953147	0.183664434493874	1286.88560430665	1111.7254473523	1443.62355289149	1272.30479433519	1419.6210885006	1136.44897425128	0.333793429811004	0.0728481206111417
1439	star	14	0.3	0.6	hub	0.1	0	0	0.529427700149214	0.190042901610919	1366.20935198818	1206.99236990426	1571.71929627893	1145.72409406608	1280.91872465286	1012.65736695642	0.312158389350655	0.0822752825054493
1440	star	14	0.3	0.9	hub	0.1	0	1	0.48819375281405	0.176548635616628	1368.38271023104	1033.40691027573	1677.31303415416	978.207526503665	1245.72087498734	842.555919910162	0.411452914649022	0.127417444340595
1441	star	14	0.3	0.3	random	0.5	0	0	0.478717659115767	0.166074077192127	1434.68952382621	1089.10940565602	1636.10496547684	1333.10316653128	1553.06911975011	1188.78924955478	0.331494722929787	0.0957980137151419
1442	star	14	0.3	0.6	random	0.5	0	0	0.472803506745997	0.16977097025546	1324.53005532261	1170.07576064811	1506.40717275787	1257.18474268938	1389.88705312782	1103.02223031672	0.328703963594848	0.0764587246128093
1443	star	14	0.3	0.9	random	0.5	0	0	0.515450980988856	0.188679142633689	1214.80698813714	1050.98187044576	1335.52209234674	1010.06082331319	1121.81057620066	817.141924570416	0.452746247986799	0.0966702299471251
1444	star	14	0.3	0.3	correlated	0.5	0	0	0.46277421164301	0.161988977987225	1422.51119085022	1229.42081335433	1676.27523719384	1225.89133083426	1402.45071516683	1107.44497633282	0.404473845750164	0.0791169690813143
1445	star	14	0.3	0.6	correlated	0.5	0	0	0.461344243494888	0.17665775236065	1510.1301067812	1391.73098932705	1695.14648189487	1142.88115905786	1527.23753617966	995.074280119186	0.36617531785712	0.147781454828575
1446	star	14	0.3	0.9	correlated	0.5	0	1	0.462702454133212	0.173305170684119	1352.35986890681	1053.15070901198	1622.10986088288	916.480763016147	1243.21271362348	725.851067163205	0.708931678009016	0.171889602514869
1447	star	14	0.3	0.3	hub	0.5	0	0	0.508115249006143	0.18381151712484	1260.05324695502	1102.6580792018	1439.52908799854	1024.95106706631	1165.16247197352	934.825969339035	0.318595768542436	0.0706234645905944
1448	star	14	0.3	0.6	hub	0.5	0	0	0.491680586359496	0.178202977260881	1258.74524663217	1112.02735074533	1449.60852726549	782.372956768969	975.8604709726	589.43269670829	0.417540827649689	0.171527584058857
1449	star	14	0.3	0.9	hub	0.5	0	1	0.539845666083086	0.203156666464351	1285.94771583999	1118.77711894606	1491.98009881179	535.020632464725	740.909251684355	384.097045658373	0.976020822222071	0.222980481494885
1450	star	14	0.3	0.3	random	0.9	0	0	0.498146617509347	0.201075114238418	1103.72101315514	853.895487277432	1268.79325150854	968.851350775715	1127.74813399665	838.536067654587	0.313326846414124	0.10821279419804
1451	star	14	0.3	0.6	random	0.9	0	0	0.516852125723112	0.192038651389572	1451.91654469579	1108.96395940461	2003.38617250152	732.302585348941	1079.99565567969	533.337379979444	0.411886756540995	0.248343349555827
1452	star	14	0.3	0.9	random	0.9	0	3	0.472159870991719	0.152859547200303	1282.5752427027	1145.30413529132	1433.59031273979	192.34640259581	309.663434115624	100.69411488385	1.75374220386944	0.322845879584563
1453	star	14	0.3	0.3	correlated	0.9	0	0	0.481035979869475	0.174708726535842	1260.88826580595	931.806448519142	1617.52227126546	1049.81761688322	1176.09778807068	961.339856972786	0.355057604700242	0.0777823085231383
1454	star	14	0.3	0.6	correlated	0.9	0	0	0.497354795382408	0.193370249645219	1427.98374636343	1250.21421345902	1948.01146424705	729.343416724713	838.083247965104	622.69330387464	0.365648228055069	0.102532531420417
1455	star	14	0.3	0.9	correlated	0.9	0	3	0.515554547931047	0.162457662845244	1413.13056186474	1229.84317105072	1619.14561444166	231.176130910705	364.124956165912	149.145722348217	1.79826034480482	0.279060220305387
1456	star	14	0.3	0.3	hub	0.9	0	0	0.506570197271804	0.19504081512356	1576.46909266038	1280.25404185495	1858.51216870212	1124.50691794308	1182.13710419947	1081.22323933587	0.3362226322135	0.0297216569480221
1457	star	14	0.3	0.6	hub	0.9	0	0	0.530228815200183	0.200056952328295	1180.41800506166	1047.88228296069	1337.04133192092	621.024678999807	699.765354249065	561.059135402055	0.348677724271824	0.0602571666424496
1458	star	14	0.3	0.9	hub	0.9	0	4	0.491243526310882	0.178711060757821	1391.19818357171	1199.8095899425	1525.26805212074	166.844397318282	259.942321323157	85.222551716475	1.72063597971436	0.290559299571569
1459	star	14	0.6	0.3	random	0.1	0	0	0.449309173804031	0.178103913815781	713.870988692758	626.781260759488	781.643887214264	657.672637983958	806.587413298066	569.851457266736	0.319649234727252	0.109482935258547
1460	star	14	0.6	0.6	random	0.1	0	0	0.416655434486762	0.117879302027113	730.05038186786	623.241017350253	828.415024926937	682.972903362588	833.286323516172	566.575757762469	0.324361407010102	0.131566632725745
1461	star	14	0.6	0.9	random	0.1	0	0	0.421687444993401	0.161597724060008	735.508924746745	547.445963861261	851.382350988174	656.036451227228	799.653253379374	537.407716115099	0.355055843044026	0.114267871204511
1462	star	14	0.6	0.3	correlated	0.1	0	0	0.491992407969034	0.155189241051919	856.763093675581	725.67328989317	951.762414774212	701.390824323446	841.392510160007	573.091646648682	0.325922318904863	0.11396269709203
1463	star	14	0.6	0.6	correlated	0.1	0	0	0.47196340725194	0.159276541942621	732.382547962141	647.083741353566	864.134620649404	637.020723622368	753.301457679493	567.115754360065	0.321853324618067	0.102929571718303
1464	star	14	0.6	0.9	correlated	0.1	0	0	0.512822437064754	0.191546778646939	668.821459615523	502.18589979208	763.850820090329	625.04518710616	719.043799401158	569.45404247005	0.416258496214609	0.089139145043464
1465	star	14	0.6	0.3	hub	0.1	0	0	0.440869869862249	0.146932076644612	651.301089225197	549.655047602991	952.118612810912	519.712212085595	617.222424065473	445.429090170665	0.422406378104624	0.109713785597984
1466	star	14	0.6	0.6	hub	0.1	0	1	0.424292094109491	0.153342199926646	718.201164676089	592.631772697254	877.456820482686	232.361609718848	516.148533468633	105.743702394045	1.28660444880805	0.561544582174223
1467	star	14	0.6	0.9	hub	0.1	0	0	0.462755401479402	0.170671377406725	781.441510688454	650.635537454394	1060.62238147831	89.8312730415375	411.044653137075	0	2.04389619072204	1.49674846722236
1468	star	14	0.6	0.3	random	0.5	0	0	0.438265690665691	0.140741044809099	641.500514115534	506.449297975918	748.940539669391	519.965872527021	577.891117562577	489.693318315911	0.314450562133624	0.0572799028373072
1469	star	14	0.6	0.6	random	0.5	0	1	0.443698384688286	0.174163530327208	643.770971371732	568.874487173698	734.621614888605	268.039958973961	510.35838277274	137.491456271747	0.992452607718665	0.42645261250494
1470	star	14	0.6	0.9	random	0.5	0	4	0.440200684398072	0.16063699990379	693.962661325825	619.500972210296	753.863717776878	158.523888430925	598.384973809092	28.3772440995085	2.11774491581254	1.16723666804589
1471	star	14	0.6	0.3	correlated	0.5	0	0	0.46877447245589	0.147869829666784	658.942914460873	492.406319602157	853.681378089276	543.888594116169	622.164555959437	443.782880098854	0.343953317807392	0.108058153118291
1472	star	14	0.6	0.6	correlated	0.5	0	0	0.454522632084673	0.152040376000694	735.731302672413	702.709340717612	805.08924748357	238.618711939538	383.751174770485	158.824880750386	1.17213974433032	0.291042983634026
1473	star	14	0.6	0.9	correlated	0.5	0	4	0.47806082309468	0.18012208723748	851.659095281277	646.095614007494	987.689055229498	115.854796324721	455.57350981072	13.1815874835646	1.79582756751759	1.19758157582698
1474	star	14	0.6	0.3	hub	0.5	0	0	0.456835743633753	0.157198064227837	771.145616981913	605.048799634346	956.91182194576	529.189027177235	629.333992219856	448.275105167289	0.368376219875473	0.119421042328038
1475	star	14	0.6	0.6	hub	0.5	0	0	0.439341380854563	0.166354660028734	765.713233706232	618.993478707081	890.763985161934	291.035418236098	427.836456320418	246.416553570997	0.881022289180831	0.170892294177596
1476	star	14	0.6	0.9	hub	0.5	0	1	0.419144902419284	0.17180419258733	704.249535126809	523.77544820844	874.549440990454	48.1080681347073	289.949281644916	0	2.51721153690899	1.93660686894055
1477	star	14	0.6	0.3	random	0.9	0	0	0.440220487934548	0.163675896418323	746.976083457245	663.319983069402	896.272301261521	474.098269057373	558.483645378923	374.155578592681	0.357865083812089	0.124831582334446
1478	star	14	0.6	0.6	random	0.9	0	1	0.495427870467134	0.192926680066222	751.626562455107	681.182450780872	906.227684602629	258.919878055259	409.155356643308	152.611492911582	1.15884402414012	0.326843050868425
1479	star	14	0.6	0.9	random	0.9	0	8	0.474762594087798	0.166747118085784	721.192533471893	483.052811435966	988.491740349292	51.4238399130558	257.805325659852	0	2.49837315349247	1.54069729881105
1480	star	14	0.6	0.3	correlated	0.9	0	0	0.444260809777452	0.147063707878328	597.185904520509	491.69164701978	749.148818549732	528.534483062628	628.786578409978	381.377425660398	0.35954111632272	0.180180190053721
1481	star	14	0.6	0.6	correlated	0.9	0	3	0.438823716330745	0.146878570304371	621.12325265741	514.614610769354	705.365643560718	189.380565393358	340.422530153496	88.8128724476518	1.22628646148181	0.449999583828764
1482	star	14	0.6	0.9	correlated	0.9	0	8	0.44941060717683	0.186945625856942	763.237443716727	638.494943777673	918.723260791965	43.9342824298898	179.42995413755	0	2.14330816685462	1.36545991716143
1483	star	14	0.6	0.3	hub	0.9	0	0	0.473274900356361	0.167683690455534	669.619820872604	571.392916878817	834.230314673612	507.056181083371	576.179166419256	382.9517306544	0.37549679516522	0.125096852593961
1484	star	14	0.6	0.6	hub	0.9	0	1	0.47793001706085	0.197293248577451	750.22595964698	611.50043746009	920.889861214129	231.04462416228	352.894175913051	131.89947606342	0.923820038958734	0.338272145921412
1485	star	14	0.6	0.9	hub	0.9	0	8	0.438073351737047	0.122051932491861	717.949517979347	568.251481305736	799.467325595728	21.1717487287813	102.43458942239	0	2.65095787645029	1.51879855778399
1486	star	14	0.9	0.3	random	0.1	0	0	0.555745873444388	0.292613167403806	570.048217865737	328.217808159842	820.395146166103	701.807235439094	976.088411741116	532.757511210003	0.44102831345262	0.22657979670674
1487	star	14	0.9	0.6	random	0.1	0	0	0.545330688079245	0.259344347471511	632.92592639685	420.029479858995	845.455313979313	493.525854229897	800.719749702532	295.629975897714	0.522479195597662	0.310367918176277
1488	star	14	0.9	0.9	random	0.1	0	0	0.529474584564632	0.247615605066353	591.553048268534	447.541645259083	886.544215875049	558.684308936145	718.007096696708	361.357216285949	0.389057519065251	0.1896667516517
1489	star	14	0.9	0.3	correlated	0.1	0	0	0.557874267387476	0.297398523783857	614.083095521867	527.826595937369	928.190622969006	706.87695024907	985.242968901061	565.030598030311	0.40929244944992	0.184973516518003
1490	star	14	0.9	0.6	correlated	0.1	0	0	0.610255392187173	0.354695458391176	649.673667868608	289.730280579618	1071.85508507851	508.293947822124	598.764351949981	408.948394709951	0.381870413771976	0.127126379292481
1491	star	14	0.9	0.9	correlated	0.1	0	0	0.525288929052904	0.230380667413582	618.723536506721	456.414784973421	741.567692064052	478.937517369981	628.032890220241	296.56649952754	0.491218365494455	0.225025543324299
1492	star	14	0.9	0.3	hub	0.1	0	0	0.509316461685601	0.234733089043835	575.330392842235	522.220905900752	659.252538340448	443.992404452939	607.861163190548	301.705570625443	0.43598359857644	0.212304308452415
1493	star	14	0.9	0.6	hub	0.1	0	8	0.473222843632073	0.202510195832669	467.031212885918	397.948794570656	584.848527437002	35.6548051661639	130.416618081897	0	2.34634509002388	1.40577932684824
1494	star	14	0.9	0.9	hub	0.1	0	11	0.494198039092845	0.201577413164693	533.217716355046	459.909435193161	703.313976307723	4.97063284863756	34.9220729954031	0	3.16227766016838	2.31436946935134
1495	star	14	0.9	0.3	random	0.5	0	0	0.528064364975226	0.208143862432621	593.04686942595	491.246488786321	796.945617897409	523.992037306585	601.611570719112	459.038711482234	0.323738093678986	0.103512069102665
1496	star	14	0.9	0.6	random	0.5	0	0	0.502388035313281	0.215534375630877	553.019195016489	459.424646128228	642.699475431769	554.411487950911	681.105831118859	437.564463662048	0.329279000054017	0.147441225082769
1497	star	14	0.9	0.9	random	0.5	0	0	0.542172418617833	0.28379625423471	529.093721466744	346.051944155349	723.334031884645	477.715746232084	590.111744918586	394.934785129776	0.366233445161826	0.114315067051136
1498	star	14	0.9	0.3	correlated	0.5	0	0	0.511169545176663	0.241040420193874	560.000071640645	361.72411837399	838.407530173576	427.058330205455	562.352957834734	353.506044588499	0.417568090732538	0.163454122270384
1499	star	14	0.9	0.6	correlated	0.5	0	6	0.519187083634134	0.231560913865268	506.543693838221	396.380933417353	626.689720785791	46.1665383679708	141.589231845846	0	2.32936020899121	1.10447931266692
1500	star	14	0.9	0.9	correlated	0.5	0	11	0.560157559275725	0.295365860858849	667.374332866941	535.869966547123	849.345645229239	11.4539560395792	114.539560395792	0	3.16227766016838	3.16227766016838
1501	star	14	0.9	0.3	hub	0.5	0	2	0.529690593286367	0.26536323500149	592.072961227068	395.70586056767	847.262654215666	64.9123739119293	155.758106246646	0	2.33655850453491	0.930309541823294
1502	star	14	0.9	0.6	hub	0.5	0	6	0.531284109163137	0.232210909427183	591.035435618334	436.80745981014	767.662099338903	43.9353257165195	133.787292547317	0	2.37021975256989	1.19976471847211
1503	star	14	0.9	0.9	hub	0.5	0	15	0.583987666716264	0.275539373809956	417.372558162542	252.034376127797	601.525438173602	0	0	0	NA	NA
1504	star	14	0.9	0.3	random	0.9	0	1	0.504370108387301	0.225830713688773	492.361090833388	363.793665493353	646.647490404163	117.100312214621	236.474375245099	0	1.75436654366782	0.7874911057817
1505	star	14	0.9	0.6	random	0.9	0	2	0.516784958030609	0.232098470065477	524.201519007464	450.932364541608	614.985699453778	114.241426495587	182.513645566814	19.3417414862927	1.5757793801119	0.486863588073553
1506	star	14	0.9	0.9	random	0.9	0	13	0.476511410510091	0.189092463216725	575.509911813807	459.048912224865	830.635702565188	4.4449290515426	26.3797990473951	0	3.16227766016838	2.15374946382528
1507	star	14	0.9	0.3	correlated	0.9	0	0	0.472186856320778	0.197969752028967	582.597259071929	449.268179867478	938.527736854225	358.002837487685	452.314420204223	293.740459163627	0.489073700959414	0.141319194021233
1508	star	14	0.9	0.6	correlated	0.9	0	11	0.521682719312434	0.255361126545093	544.830593360627	421.72731218593	718.844683092541	15.1666647760172	106.01436250893	0	2.90863603453764	2.3074727002514
1509	star	14	0.9	0.9	correlated	0.9	0	13	0.518543010025869	0.231432179973627	513.975096296424	414.752979050704	696.781681043225	5.21937761531501	33.2538521179994	0	3.16227766016838	2.20505832980889
1510	star	14	0.9	0.3	hub	0.9	0	0	0.473581588456495	0.198565180741309	568.50504939162	451.138277863805	722.959273287949	384.765126057724	483.464165949737	244.236262243566	0.492051626534479	0.231329615641298
1511	star	14	0.9	0.6	hub	0.9	0	1	0.496341981653678	0.211635664981902	541.058458932382	479.754443510473	636.558121667238	39.4878075761457	246.415365750364	0	2.83922641102217	1.96802309741671
1512	star	14	0.9	0.9	hub	0.9	0	14	0.537088511352148	0.240890355435645	587.942942266967	401.468548928193	761.669354355681	1.02207482240287	10.2207482240287	0	3.16227766016838	3.16227766016838
1513	star	15	0	0.3	random	0.1	0	0	0.446518256947769	0.20956568669112	2411.25281850825	2101.57030035252	2605.26873130252	2350.23723591567	2733.35178200051	2075.09412334123	0.3100055008675	0.0975446762379991
1514	star	15	0	0.6	random	0.1	0	0	0.430553002176045	0.207660364844217	2535.51880521213	2237.95978654808	2913.27328206744	2262.06600123841	2726.143826387	1762.84792838706	0.355047924372129	0.129895640151372
1515	star	15	0	0.9	random	0.1	0	1	0.431104781049874	0.204255082489097	2386.98174801365	2046.69813580798	2721.5595163253	2290.59667189595	2582.67545833876	2014.71645059243	0.330512588913375	0.0667964022451727
1516	star	15	0	0.3	correlated	0.1	0	0	0.470483182016724	0.219999635790724	2279.44077451045	2012.51291254872	2685.05884017505	2559.20019532148	2855.67338375308	2255.83915464108	0.363473815359529	0.0803256527215445
1517	star	15	0	0.6	correlated	0.1	0	0	0.432056547874436	0.216920169751158	2081.71382423767	1907.54010581865	2294.11362501403	2246.61241556425	2480.16512957024	1963.3302006424	0.302992830235893	0.0749412614720109
1518	star	15	0	0.9	correlated	0.1	0	1	0.449275875846107	0.212406847653976	2574.11498767518	2273.44531814466	2918.14978105473	2251.57335071116	2542.02498097823	1856.86413854123	0.311507534043223	0.0952466791737429
1519	star	15	0	0.3	hub	0.1	1	0	0.43276839147957	0.20639875960921	2373.88382992868	1932.48371820324	2872.18682604565	1972.26519527468	2301.1092180485	1538.03940321173	0.335033356728849	0.108877300034563
1520	star	15	0	0.6	hub	0.1	0	0	0.460534680616068	0.233307818248461	2554.62596667403	2056.60598285554	3087.53609461549	2184.8194137665	2437.13061800311	1978.92555036909	0.301068721798027	0.0717660549731205
1521	star	15	0	0.9	hub	0.1	1	0	0.445471261726369	0.190943258787138	2198.18277028069	1943.15532214065	2471.39945673776	2192.08172298068	2618.3190741771	1954.0803040336	0.338530966312509	0.0927480608450893
1522	star	15	0	0.3	random	0.5	1	0	0.452066313371699	0.205770990813402	2311.26264474982	1993.34930026036	2920.17685851434	1987.19360781475	2578.00095332014	1578.75330789402	0.387561961643989	0.187417168199895
1523	star	15	0	0.6	random	0.5	0	0	0.457138463890146	0.236135346871508	2574.23284307115	2287.55755638225	2880.89299015673	1731.63423483652	1996.99929005385	1439.50273825471	0.3245035487097	0.10958316573531
1524	star	15	0	0.9	random	0.5	0	4	0.435273062311846	0.208502609111484	2429.27104334817	2111.06824335989	2786.49218038205	1355.85348778905	1632.21707831405	1142.06498104353	0.493163930390775	0.111041873104638
1525	star	15	0	0.3	correlated	0.5	0	0	0.459119155078301	0.228502138459286	2408.52207483838	1786.98404723546	2924.13440829878	2208.7750903316	2458.90038339462	1905.2226448008	0.303342052979353	0.0660503822952295
1526	star	15	0	0.6	correlated	0.5	0	0	0.426295832324108	0.220229608829389	2537.7044744283	2174.41232900511	2882.88698225792	1671.56933915966	1920.6383092603	1374.28686685505	0.34254378193656	0.124455796459516
1527	star	15	0	0.9	correlated	0.5	0	6	0.434676907311275	0.219790288845609	2437.00804580298	1978.58327290415	2811.08213194799	1155.90250116097	1456.72285208582	940.443223355119	0.637634629500119	0.135799637932857
1528	star	15	0	0.3	hub	0.5	2	0	0.446514545236385	0.208874162792081	2290.5012544749	1979.01530748221	2661.82678147191	1774.53929447248	2151.95156576635	1537.28467898142	0.293817242274349	0.106563662188176
1529	star	15	0	0.6	hub	0.5	0	0	0.447176235675207	0.204053446809585	2502.5130743569	2328.27577995705	2674.32008228219	1762.19567180689	1992.12522702308	1538.11736288473	0.353194079857904	0.0712354371873015
1530	star	15	0	0.9	hub	0.5	0	2	0.462002163868481	0.238023169258829	2314.69744928754	2004.76370662567	2665.60814430493	1306.10037639165	1416.06636365863	1123.97358482286	0.519508442449773	0.0755247236986517
1531	star	15	0	0.3	random	0.9	1	0	0.456600747127614	0.217567730772437	2125.32656141785	1885.77047519014	2416.06824161397	1616.85451956472	1810.01669344296	1337.92519582097	0.332193324068193	0.117100630051449
1532	star	15	0	0.6	random	0.9	1	0	0.422854777664495	0.223517383559522	2405.08074844294	2229.59433916535	2543.15880193849	1154.89468159676	1336.46087675808	965.928820766297	0.346929354451587	0.102892782527477
1533	star	15	0	0.9	random	0.9	0	5	0.455684582453591	0.210211782978957	2502.74122202064	2187.81374960286	2930.23067875029	412.191202968397	468.177464760378	336.893022276368	0.858751359165292	0.103580400563406
1534	star	15	0	0.3	correlated	0.9	0	0	0.441480997856864	0.201143293138911	2248.4086859774	1997.9147301522	2734.71369321546	1870.53779221711	2158.33401569769	1648.96374679946	0.289651059327895	0.0879707878366471
1535	star	15	0	0.6	correlated	0.9	0	0	0.45718149180246	0.219517588242046	2429.66811782576	2107.34754449008	2846.31387406836	1121.89401527477	1260.81132419149	1011.23180855558	0.354817727118255	0.0909089548365587
1536	star	15	0	0.9	correlated	0.9	0	4	0.449789687069689	0.210591818309029	2474.87096094002	2266.1873668121	2838.22962745336	429.377271178476	588.709702368462	312.043584104393	0.907530024169339	0.19281095332679
1537	star	15	0	0.3	hub	0.9	0	0	0.438110454345834	0.22975213752767	2442.01110918597	2033.02257567858	2866.91091664771	1618.14666473283	1904.14669091164	1456.31251749694	0.318535964260889	0.0871040712060127
1538	star	15	0	0.6	hub	0.9	0	0	0.424259102308237	0.207105117814562	2320.75355514008	2095.99000395138	2615.39256843166	1089.39125044472	1262.93494198708	958.724679570085	0.316301619136397	0.0899344069896692
1539	star	15	0	0.9	hub	0.9	1	1	0.435448359746428	0.206910691843949	2242.7001864727	2066.37549869451	2395.50672641517	437.548309246543	626.806747317442	272.501068272166	1.11880223509129	0.261253066220945
1540	star	15	0.3	0.3	random	0.1	0	0	0.4856774557611	0.18536720346359	1364.64375181408	1006.3549214688	1608.34255403363	1375.36375744681	1566.63154511077	1256.44048155609	0.335045013880291	0.0720778312591233
1541	star	15	0.3	0.6	random	0.1	0	0	0.486048334597569	0.203145559696547	1388.23037784745	1229.62469912685	1505.79404967205	1382.21235241425	1648.03930296739	1197.75892175538	0.334054831283215	0.109503376606602
1542	star	15	0.3	0.9	random	0.1	0	0	0.478086261815523	0.20814388933518	1521.48413152397	1355.74673364941	1667.43522466764	1400.5809598479	1532.21752369232	1272.85549768935	0.369193868923113	0.0656802716230807
1543	star	15	0.3	0.3	correlated	0.1	0	0	0.493296931176539	0.155235000274902	1237.06943074152	1011.96055706554	1538.67196839517	1321.47696403002	1641.07157229221	1102.58288789666	0.329572601568913	0.119797071324456
1544	star	15	0.3	0.6	correlated	0.1	0	0	0.512671625360793	0.147744776994044	1279.42633479537	1154.90230892266	1354.22523792191	1225.8592068471	1374.7614089871	1082.64866774327	0.360247432165455	0.079311799175242
1545	star	15	0.3	0.9	correlated	0.1	0	0	0.526285596445369	0.165736121158188	1459.84883628612	1169.41636458998	1800.37457083771	1268.67316052911	1474.52946550784	976.733472964808	0.358760450140742	0.128527852829634
1546	star	15	0.3	0.3	hub	0.1	0	0	0.503001677791671	0.184372019772431	1159.3405844678	1059.19189083034	1355.86831262111	1212.61649463805	1456.50473618321	1021.06325010704	0.35669583279877	0.132769923250283
1547	star	15	0.3	0.6	hub	0.1	0	0	0.517874485745375	0.213484078893027	1229.52863248506	1107.21945936249	1430.45401621546	1020.62296488816	1106.84215022238	870.537772788395	0.370750844492374	0.074928029212027
1548	star	15	0.3	0.9	hub	0.1	0	1	0.501331918030519	0.177764026343746	1402.18671097044	1186.94209130892	1603.31186145961	781.816772018902	980.461331953762	592.290730002317	0.316349444702728	0.152356865364832
1549	star	15	0.3	0.3	random	0.5	0	0	0.481525160509762	0.197085053393254	1266.28325306128	1039.88895820808	1441.57739992835	1109.87536642509	1376.01206373776	931.746566323958	0.339059845737989	0.156153695626655
1550	star	15	0.3	0.6	random	0.5	0	0	0.4676187962501	0.185729071163862	1482.00673908913	1223.19691705228	1761.28595725129	1143.52813037558	1335.10537781544	993.607747419824	0.348870108389682	0.0804417627356478
1551	star	15	0.3	0.9	random	0.5	0	0	0.476488333446986	0.169282379584899	1322.88660011147	1036.92576126784	1703.55867323802	847.132905892444	1037.22403975408	726.083201209262	0.715359084149584	0.102688562137146
1552	star	15	0.3	0.3	correlated	0.5	0	0	0.524406729164837	0.163555527135226	1421.02390858783	1110.6525030361	1693.390059856	1061.03544395364	1327.84106180797	928.772391790227	0.36476629582529	0.108435679635865
1553	star	15	0.3	0.6	correlated	0.5	0	0	0.470925915083683	0.16426786763199	1272.68610215637	1091.42097460185	1434.28015317739	804.627536810371	982.273192706096	670.180887428923	0.379172066338796	0.117394122992155
1554	star	15	0.3	0.9	correlated	0.5	0	1	0.507132096174135	0.192027935179102	1303.38052311804	1146.46027605314	1544.99647840738	698.067239964553	1078.83051062238	489.898735039699	1.10547264845216	0.263960810707507
1555	star	15	0.3	0.3	hub	0.5	0	0	0.528399912750023	0.178161052667986	1441.04717605586	1059.43530249107	1614.1933887423	985.130757399468	1121.25135286101	875.145911450439	0.34306296432244	0.0783033362972284
1556	star	15	0.3	0.6	hub	0.5	0	0	0.482072991313507	0.164800060808784	1450.26805040222	1311.61740055608	1611.17711709363	844.415668376888	926.767985224692	726.308472405716	0.365102073841878	0.0754387063105958
1557	star	15	0.3	0.9	hub	0.5	0	3	0.496217425991342	0.157521512101329	1255.94608481194	1087.52130313839	1425.23069438944	486.331992839138	637.729932297821	350.993766918643	0.926136649777349	0.188641700737486
1558	star	15	0.3	0.3	random	0.9	0	0	0.565616474673256	0.215064063715156	1307.72923735724	1029.41736881728	1656.85481741654	980.902661227427	1059.42007963014	870.977873938304	0.366587600024162	0.0634854758598694
1559	star	15	0.3	0.6	random	0.9	0	0	0.515524720910641	0.186080889140753	1357.72696693436	1144.05727793318	1744.19814152398	750.534309246766	983.327154891976	580.312950609438	0.391418079870459	0.158986702882969
1560	star	15	0.3	0.9	random	0.9	0	2	0.54387493729883	0.190215430976056	1544.80705239328	1290.1757428745	1819.23784725241	183.23587095172	343.653239285485	105.903177751502	1.33395668248796	0.445041965052091
1561	star	15	0.3	0.3	correlated	0.9	0	0	0.487293311540202	0.180446899714267	1290.84966671908	986.278650280917	1539.0123680748	993.596785730494	1104.32035594152	830.092629377088	0.374474553474766	0.088012821476368
1562	star	15	0.3	0.6	correlated	0.9	0	0	0.472790549447078	0.16932198743757	1198.15530364749	1011.61267080521	1355.52359839932	668.021468594076	871.029784703818	503.272511285057	0.4255392502947	0.180408966736879
1563	star	15	0.3	0.9	correlated	0.9	0	4	0.494540696147724	0.184303641394356	1294.56481330968	1173.1842948129	1578.30913636475	203.870690276619	472.056863519937	119.823838018442	1.59365420497774	0.532697614982995
1564	star	15	0.3	0.3	hub	0.9	0	0	0.495748204960217	0.20111233247768	1412.25196513652	1119.49361663547	1691.79371743908	1018.21771746177	1134.5082481743	920.025115900368	0.336484216192544	0.0679130382302309
1565	star	15	0.3	0.6	hub	0.9	0	0	0.522312132888132	0.171545668188022	1492.50321664382	1276.60651280215	1625.5454665527	725.088163527806	892.746100897041	496.297542025126	0.386940356885969	0.218319910292588
1566	star	15	0.3	0.9	hub	0.9	0	3	0.532498585963811	0.165140678534183	1423.23376869151	1304.97857312309	1584.47063362557	210.603896628045	304.430326723107	153.221812969602	1.47846357965458	0.230990186113899
1567	star	15	0.6	0.3	random	0.1	0	0	0.444900775997856	0.127748841670754	633.12031125354	563.465208999618	742.626051283775	729.720131261503	1010.0883236582	513.821353823265	0.33913558296569	0.212573216199291
1568	star	15	0.6	0.6	random	0.1	0	0	0.458675100558026	0.14538133189927	819.474500098347	677.43397405678	901.000026792724	707.317229203529	898.143866322168	593.267274047342	0.333970349798965	0.133972595499336
1569	star	15	0.6	0.9	random	0.1	0	0	0.504165240034336	0.193740577362507	744.62587314803	599.618668540354	858.938901785095	536.129806174768	812.018127435394	364.732889732902	0.530695281189008	0.315529471821617
1570	star	15	0.6	0.3	correlated	0.1	0	0	0.459388419197091	0.157730849654464	683.646389107747	537.070487542746	873.743249070912	768.71923383575	927.642433034195	660.966438948385	0.342739145296669	0.116192529816181
1571	star	15	0.6	0.6	correlated	0.1	0	0	0.43214321189307	0.115936859708893	723.195759341401	613.532203132768	822.592656732002	723.810862208859	819.573495941437	626.418633520325	0.282936403807983	0.0800191371438954
1572	star	15	0.6	0.9	correlated	0.1	0	0	0.452024135627887	0.173772509289652	768.065617771374	636.805509257949	1076.33351505315	672.656979522898	817.47543336512	538.791680426915	0.361499937297051	0.140618161771931
1573	star	15	0.6	0.3	hub	0.1	0	0	0.441729815333783	0.152391460426267	751.923912350348	631.404296991266	885.404957767763	478.340666339596	578.955350434068	422.715114873287	0.336497055079108	0.107209699916927
1574	star	15	0.6	0.6	hub	0.1	0	0	0.460373297305733	0.173125364698098	746.546092869961	608.575478851575	910.376580028313	293.674749096029	452.748191265622	152.360469249418	0.690953775961281	0.350231183928759
1575	star	15	0.6	0.9	hub	0.1	0	0	0.453641995916293	0.137941126826896	642.609818828625	521.439873592302	743.366607772664	76.7730743873023	338.65031898656	0	2.16082889749687	1.3585297623187
1576	star	15	0.6	0.3	random	0.5	0	0	0.458091903780245	0.163124427779077	754.578360637555	522.17661556978	922.061935175243	738.353768305284	885.310311209264	544.480113034153	0.384664666156457	0.170332260481359
1577	star	15	0.6	0.6	random	0.5	0	0	0.433447216172402	0.176508717457534	646.762570185719	441.591223018631	766.15110011847	526.484730769449	582.846136623855	483.800762560923	0.318985765147595	0.0578581541992542
1578	star	15	0.6	0.9	random	0.5	0	0	0.427208819336487	0.133099414298662	738.119969683536	615.818084836247	869.592326818846	701.702992913092	845.989143100609	564.05275155764	0.431665205929159	0.1214148966822
1579	star	15	0.6	0.3	correlated	0.5	0	0	0.428388929175174	0.155543353404875	751.011171023926	620.072414276662	1005.02156350497	541.096623370435	676.007404063068	440.498950908165	0.377037356873854	0.114164988571294
1580	star	15	0.6	0.6	correlated	0.5	0	0	0.439630344461225	0.127030574371691	681.890278768412	505.14453572307	837.33249392337	242.701250997827	348.383724869774	172.094861421869	1.52389873558152	0.240123451667779
1581	star	15	0.6	0.9	correlated	0.5	0	4	0.451433190552585	0.184194226149187	560.15955509833	437.504907322942	683.298657335107	90.5905716028626	380.056935025453	0	2.1378461763739	1.3329432781874
1582	star	15	0.6	0.3	hub	0.5	0	0	0.493820890611282	0.22507247755973	591.809172971255	430.240900887177	822.538139708538	523.501816549359	661.378106429297	435.954659839787	0.403163407046247	0.113797406118586
1583	star	15	0.6	0.6	hub	0.5	0	0	0.434826382448923	0.152507650393146	559.17626992817	454.047017164051	645.954945633017	244.173276111691	429.296059790906	128.650975667131	1.18496594000694	0.369481080094374
1584	star	15	0.6	0.9	hub	0.5	0	4	0.468562500154748	0.179255232517691	785.29579570518	593.57430826177	970.602060842498	39.5310992195405	192.42973707665	0	2.56913985057702	1.47210966171608
1585	star	15	0.6	0.3	random	0.9	0	0	0.472571957483926	0.18498569500636	688.649069674256	541.36027789672	913.470326631068	421.965252623202	501.018620588171	340.925330648114	0.472700134752889	0.130649773415025
1586	star	15	0.6	0.6	random	0.9	0	0	0.482061489943362	0.167890651801082	681.384048331707	477.010204562198	906.188286010906	142.560153866397	385.862483701939	14.94716252374	1.74064415303033	0.844736117669539
1587	star	15	0.6	0.9	random	0.9	0	4	0.456611074656709	0.147333569866607	758.775741719349	660.026863346901	863.245742453305	55.3045957587906	252.590707314186	0	2.57145158871022	1.39591443113913
1588	star	15	0.6	0.3	correlated	0.9	0	0	0.426324147206324	0.154142072869703	707.979229719301	544.862943634432	843.403391847749	490.667584245561	582.801695981843	429.100707197338	0.327441245616048	0.115444341406103
1589	star	15	0.6	0.6	correlated	0.9	0	0	0.430903561578161	0.128296508048474	803.775755146015	693.872884007042	897.070188249987	270.037575306376	406.89184270277	190.617898170218	0.848199585899493	0.278577454882868
1590	star	15	0.6	0.9	correlated	0.9	0	8	0.435921299051489	0.162269455481142	614.076382776183	506.164251318966	763.140507751144	66.0190959109939	384.750919571536	0	2.7031515226547	1.77533845836344
1591	star	15	0.6	0.3	hub	0.9	0	0	0.473932751774343	0.172577656368856	730.767378255631	654.040309677669	994.685283254368	562.0346333519	668.38528013651	478.823708507575	0.370482623960664	0.106403012228248
1592	star	15	0.6	0.6	hub	0.9	0	0	0.502218125243009	0.242309864235988	783.995278503622	568.898013226662	1093.87034821178	205.453329158671	436.282340674903	92.1744503458689	1.31475219129406	0.57925071281615
1593	star	15	0.6	0.9	hub	0.9	0	8	0.413833033303336	0.150823669785989	696.841393494644	589.967026190759	791.699682710109	13.8679217380372	87.4199492667547	0	2.74181431642948	2.07927809321426
1594	star	15	0.9	0.3	random	0.1	0	0	0.517894216942596	0.213781445405098	576.23724274265	448.64683726983	680.051909694898	549.911663336584	762.57705501231	442.989247896951	0.374854250255479	0.172970630635859
1595	star	15	0.9	0.6	random	0.1	0	0	0.553491952271242	0.263056923952609	663.48675216259	349.558632963892	1005.11068178997	584.817882760675	820.818011634831	395.003466885482	0.36901352947504	0.206083367838304
1596	star	15	0.9	0.9	random	0.1	0	0	0.48616215892055	0.201640010507298	595.360147673926	439.735447529873	766.663624269885	557.633132352159	659.581313921893	473.652339814767	0.319809603826197	0.111668913151525
1597	star	15	0.9	0.3	correlated	0.1	0	0	0.514188170132131	0.221537613844616	547.422028282951	344.558837578793	907.342543777477	355.877604906672	474.698152217348	192.773560715941	0.516870951155682	0.269895765179332
1598	star	15	0.9	0.6	correlated	0.1	0	10	0.552743868492348	0.234448841978895	502.049848887181	375.430885989588	681.940971133954	17.2224922998305	106.306999927366	0	2.90039609534537	2.05703482439012
1599	star	15	0.9	0.9	correlated	0.1	0	15	0.502723954126024	0.239654847931832	603.762080964553	470.977602075614	865.454686860172	0	0	0	NA	NA
1600	star	15	0.9	0.3	hub	0.1	0	2	0.540080958588479	0.262539488183738	550.236290149796	401.452322923185	690.702295580042	91.2007379335068	245.128343506239	0	1.80593672002159	0.88197409076849
1601	star	15	0.9	0.6	hub	0.1	0	1	0.533555806411251	0.239291969515658	488.607589295355	276.158299370033	779.237343594129	31.80771455069	230.624845279742	0	3.00634945904137	2.29812521921248
1602	star	15	0.9	0.9	hub	0.1	0	15	0.571772783379286	0.281596729514409	465.829970659983	313.062658786513	575.562594441164	0	0	0	NA	NA
1603	star	15	0.9	0.3	random	0.5	0	0	0.55460598875534	0.266873125658288	562.003984959054	400.457898007119	663.109003396407	604.673436962412	956.252338379336	306.343839606832	0.520859635137351	0.358108138035776
1604	star	15	0.9	0.6	random	0.5	0	0	0.694655486292112	0.413728138242953	628.985869079912	459.083951336379	759.637282805631	468.42916327291	544.445073108553	394.675603878121	0.359024939172601	0.115052265349213
1605	star	15	0.9	0.9	random	0.5	0	0	0.52306044132727	0.254445202981141	558.045533079265	448.412303908101	648.673539435363	500.928229875937	655.38408134324	371.60364455243	0.485904135410549	0.177832920591191
1606	star	15	0.9	0.3	correlated	0.5	0	0	0.501136530557104	0.228073982326684	505.869292282455	445.92355484561	674.489308115385	360.673258922003	452.505389939835	305.716992921802	0.464385352973831	0.131256697868405
1607	star	15	0.9	0.6	correlated	0.5	0	7	0.516803835213475	0.239702173937774	532.773718355554	386.777316002341	757.031828629359	21.5724093803478	104.179931912691	0	2.96954630009285	1.6529528274926
1608	star	15	0.9	0.9	correlated	0.5	0	15	0.505303757147467	0.216398603546866	573.578339387544	369.005729971681	833.210092241272	0	0	0	NA	NA
1609	star	15	0.9	0.3	hub	0.5	0	0	0.48819972989974	0.2144413327541	586.057377559016	297.892377882633	857.333207853748	398.321803043551	550.100098563923	282.018967239089	0.538000909016529	0.228020045918356
1610	star	15	0.9	0.6	hub	0.5	0	0	0.510389134068175	0.215242886290104	611.443655550787	444.188774869544	738.510899746412	81.1918027455987	161.023966883357	0	2.22621201025493	0.698306975719522
1611	star	15	0.9	0.9	hub	0.5	0	15	0.596192022093404	0.297141818731221	587.611266478578	418.384827296406	808.573023867216	0	0	0	NA	NA
1612	star	15	0.9	0.3	random	0.9	0	0	0.534553923895009	0.230778192873733	535.376346695154	352.601855554597	662.590202570162	413.482952413959	488.513251764303	296.602012994818	0.367539514318749	0.125312521659297
1613	star	15	0.9	0.6	random	0.9	0	9	0.527025172844517	0.228878427550872	542.170556448275	431.798680105276	602.085331802819	15.3704487881157	114.787742535023	0	2.98827609201925	2.40792300171181
1614	star	15	0.9	0.9	random	0.9	0	12	0.492521022171132	0.212355027965979	588.316002044105	457.225040914156	705.095056617626	7.05041280546331	49.2385004380752	0	3.16227766016838	2.30628924463089
1615	star	15	0.9	0.3	correlated	0.9	0	0	0.533340540356848	0.251333250581701	506.607238475761	444.874482543687	591.987545384389	344.792619756121	588.085137339582	180.832640005356	0.691281928906533	0.429957610397833
1616	star	15	0.9	0.6	correlated	0.9	0	5	0.493189634403753	0.206441577690267	557.813326547415	469.6354718092	783.409012166324	43.4831688065197	133.635281073249	0	2.86639124630937	1.19325645439042
1617	star	15	0.9	0.9	correlated	0.9	0	12	0.54302272090776	0.247172395220078	564.334003278974	409.618145887264	736.237324699815	9.75151012477308	73.5434566078843	0	3.16227766016838	2.42489384573418
1618	star	15	0.9	0.3	hub	0.9	0	0	0.476349187283441	0.202902358352344	644.118355518615	481.025341136811	876.996243551032	480.547690903046	701.844139463846	343.234928677346	0.443962441640469	0.219185814456854
1619	star	15	0.9	0.6	hub	0.9	0	1	0.49156772092238	0.224232110113601	457.861963055327	323.912994716143	573.04261182542	53.0339262006642	261.200026892979	0	2.54422718107353	1.56363098173071
1620	star	15	0.9	0.9	hub	0.9	0	15	0.566464410469227	0.272722087354694	513.25432887462	421.017210548724	817.297836859489	0	0	0	NA	NA
1621	star	16	0	0.3	random	0.1	0	0	0.438686161817887	0.219330718183816	2370.39341025515	2123.50733281405	2729.35450886923	2451.41072331503	3035.77707945288	2063.61401751412	0.356002728473837	0.149682874640385
1622	star	16	0	0.6	random	0.1	0	0	0.440481670460815	0.211638245602235	2409.29983321271	2061.64964877037	2933.85993181321	2264.21010247331	2477.9597734505	1956.35795820374	0.321596592210661	0.0641552889881346
1623	star	16	0	0.9	random	0.1	0	0	0.437383448194827	0.197655132525183	2419.80182597988	1951.71341145097	2705.97938427175	2494.5351653454	3164.7259498055	2154.10687814968	0.349418016090762	0.126571040197551
1624	star	16	0	0.3	correlated	0.1	0	0	0.442421888478419	0.200074807797161	2179.55041731953	1997.42120159305	2404.71214021784	2285.20342668196	2722.71035061757	1964.56193990606	0.330738115653043	0.0944275801158726
1625	star	16	0	0.6	correlated	0.1	0	0	0.45347699755355	0.222089754040443	2510.47825001887	2303.29188008905	2852.2162844042	2249.23038812464	2626.2103843928	1980.26963081934	0.301362008516717	0.0858956823882096
1626	star	16	0	0.9	correlated	0.1	0	1	0.438842366769159	0.209525447889402	2281.97490211088	2000.57656184846	2684.63694354888	2433.59422559273	2766.36049789113	2012.76354608437	0.366121250664417	0.106209182596465
1627	star	16	0	0.3	hub	0.1	0	0	0.439264197286996	0.201065919771335	2120.98334355573	1766.42515428021	2446.35600908467	2211.38361757687	2496.78765872696	2040.70570902597	0.286458218423865	0.0763569297248578
1628	star	16	0	0.6	hub	0.1	0	0	0.428032313304329	0.200241554006627	2223.45708227196	1887.83897417484	2772.79028323894	2248.81814049467	2509.70824575701	2083.05016554321	0.313607140270581	0.0674243626560014
1629	star	16	0	0.9	hub	0.1	0	0	0.467207192448203	0.229712057302626	2456.19207405364	1925.77222898098	2788.70494703384	2258.91369868951	2583.64345425724	1945.11199702632	0.348253938219547	0.0976760782689528
1630	star	16	0	0.3	random	0.5	0	0	0.45315405445828	0.227954833457785	2473.85088573339	2155.9864913633	2855.30787235381	2216.07082974121	2427.91340252706	2021.05538704075	0.354538509645505	0.0765098854866497
1631	star	16	0	0.6	random	0.5	0	0	0.423277806921544	0.183794142108748	2483.71273914417	2192.00031373246	2788.70745654318	1754.44024085856	2114.19936130031	1578.95939027117	0.338410610358812	0.112801003496927
1632	star	16	0	0.9	random	0.5	0	4	0.451360922875707	0.215761883496493	2476.18145937067	2166.83755173742	2698.59651517522	1380.82860026297	1664.28303307889	1118.5724734211	0.486503504311674	0.136541851316947
1633	star	16	0	0.3	correlated	0.5	0	0	0.447255279744936	0.201327566163697	2472.05319112756	2284.40292213386	2705.12872516907	2113.25448871365	2449.30121573617	1813.04042906262	0.311006790573522	0.108979381377823
1634	star	16	0	0.6	correlated	0.5	0	0	0.448000607179738	0.194510946806652	2485.57019136026	1864.41902271039	3047.57143415578	1936.02961917875	2250.87405486652	1719.68538520861	0.30960483987897	0.0881806875824824
1635	star	16	0	0.9	correlated	0.5	0	1	0.433257061762309	0.188891775818628	2403.08931610668	2203.9823336282	2611.29921960637	1209.66312470264	1354.51431926192	999.917311229953	0.709819033344122	0.0958392068357504
1636	star	16	0	0.3	hub	0.5	0	0	0.449096265153433	0.196872931922604	2301.40984954232	1862.16492961256	2651.57745167135	1934.00235223983	2330.48284230572	1677.75663446728	0.32183211301564	0.0925869555210708
1637	star	16	0	0.6	hub	0.5	0	0	0.433791246226196	0.204963452742223	2337.62231220858	2019.47944550214	2626.44759412683	1877.40349140674	2199.73506520353	1617.08579658627	0.317357662650495	0.0887842953270092
1638	star	16	0	0.9	hub	0.5	0	0	0.426642667175453	0.19866810457296	2214.20077352247	2048.87904447482	2562.23727793016	1359.16589212439	1535.03458553538	1208.31699224801	0.968320099487497	0.0974928026686973
1639	star	16	0	0.3	random	0.9	0	0	0.439031461356504	0.198627336254562	2585.24130080559	2292.87533843559	2950.14576131721	1935.65710720218	2101.83539152213	1773.17502153475	0.304664329495292	0.0516309081746298
1640	star	16	0	0.6	random	0.9	0	0	0.442854080225718	0.217054784851026	2434.74957887158	2114.19799217609	3124.95133634617	1234.96682465791	1610.04144552253	992.423277047256	0.322489916908945	0.15606569881244
1641	star	16	0	0.9	random	0.9	0	1	0.436977353969788	0.192908339249914	2460.83574208729	2125.09493359921	2787.57343458051	448.86126067324	511.85845879801	384.917994150037	0.78432156974434	0.0924746667830174
1642	star	16	0	0.3	correlated	0.9	0	0	0.425513508026464	0.18711030752595	2323.3566530224	1865.78974057154	2607.74034031553	1721.94286846748	2297.46018224327	1370.35517309755	0.368205071319589	0.177124002638311
1643	star	16	0	0.6	correlated	0.9	0	0	0.4356273646839	0.194539009771048	2376.72282121585	2233.43813971804	2516.41223996286	1197.3190903512	1483.86516434348	901.119922424913	0.313090566593912	0.14043794749071
1644	star	16	0	0.9	correlated	0.9	0	2	0.441925152737172	0.213814556710897	2304.20346797821	2143.42122957852	2471.86890302282	490.422743341779	615.795349507412	400.294394717322	0.596411323490161	0.15630788893594
1645	star	16	0	0.3	hub	0.9	0	0	0.442987653751663	0.243048421907585	2510.4401193698	2099.37765508488	2896.19121734811	1582.97663158101	1781.4291851288	1411.13795888199	0.324581893070829	0.0718514576161564
1646	star	16	0	0.6	hub	0.9	0	0	0.464213002798049	0.228867952572764	2391.4970733626	1937.85756656652	2764.32601129037	1090.94534679724	1226.70595348499	1000.79502419512	0.318989964083834	0.060517654989015
1647	star	16	0	0.9	hub	0.9	0	3	0.453556406887985	0.235601671367611	2526.51557245073	2048.30674345619	3014.81943674826	441.201312599785	504.706083850608	372.167091926945	0.620193060872406	0.0989330903806228
1648	star	16	0.3	0.3	random	0.1	0	0	0.482464412498843	0.182735633840842	1319.24449840515	1083.74983963246	1522.43394505304	1152.54301467878	1248.42462087186	997.640561514394	0.313217535372833	0.0771998262287278
1649	star	16	0.3	0.6	random	0.1	0	0	0.492408563333596	0.167610758224044	1494.94866863961	1174.38648997698	1702.72318710343	1179.63082838002	1407.25761576386	1015.01569601671	0.380219939715334	0.130124855812418
1650	star	16	0.3	0.9	random	0.1	0	1	0.483195774674105	0.170475258157548	1430.25020986651	1292.96872293877	1579.86749927573	1170.03932683159	1349.45014563628	1004.47234838545	0.306087356080153	0.0806517976318843
1651	star	16	0.3	0.3	correlated	0.1	0	0	0.487316502151315	0.175582277598189	1150.66274846285	977.077025228491	1344.07103168299	1286.93165558948	1577.36496138425	1136.30268671255	0.326063452788626	0.107110289496597
1652	star	16	0.3	0.6	correlated	0.1	0	0	0.477928234969986	0.190685399057623	1467.88339169377	1253.94003300913	1751.4453670828	1377.81695024619	1714.12806855291	1138.89569641574	0.389313529268416	0.144929674132061
1653	star	16	0.3	0.9	correlated	0.1	0	0	0.50949928986063	0.178106122841364	1424.91192223899	1238.31431498531	1657.34857488693	1403.69753581974	1820.27987898049	1209.06918949063	0.338189024862926	0.134111112588271
1654	star	16	0.3	0.3	hub	0.1	0	0	0.502420537681005	0.1509714814878	1220.81033230868	1068.25870605186	1450.14293632975	1091.18613510485	1241.82148845386	952.517445403195	0.333262288094287	0.0987586000911842
1655	star	16	0.3	0.6	hub	0.1	0	0	0.519945877092351	0.171683069394799	1269.61519482166	1010.79370659418	1433.02340497194	963.88578870936	1114.76362828915	836.8425660946	0.336530332971246	0.0776749720574699
1656	star	16	0.3	0.9	hub	0.1	0	1	0.512049392062268	0.18231590889708	1558.37972988973	1399.75400682906	1698.0428422791	801.781301582789	1354.78026350432	512.614490144827	0.478397331373322	0.368002549851255
1657	star	16	0.3	0.3	random	0.5	0	0	0.488421216722067	0.176520622821267	1413.18538541501	1230.94021129434	1547.25935249399	1079.35070756646	1238.57201041353	957.432502957006	0.337462865354213	0.0850046250113379
1658	star	16	0.3	0.6	random	0.5	0	0	0.502147409262673	0.178509617009001	1404.05279699199	1164.10911072111	1725.12603641745	1041.52523366551	1274.06113857297	848.856902703707	0.334827458620944	0.107913333432858
1659	star	16	0.3	0.9	random	0.5	0	1	0.484135222166707	0.190113861262639	1393.72977467739	1084.34551523124	1560.5921434062	738.411000614585	841.144630807595	623.562510464567	0.55627294564958	0.103048575546418
1660	star	16	0.3	0.3	correlated	0.5	0	0	0.471664874338733	0.158078463989932	1405.81993790037	1172.1963546208	1703.26816637071	1183.43193386932	1321.65439053429	977.487629554265	0.33853336212143	0.101478405459897
1661	star	16	0.3	0.6	correlated	0.5	0	0	0.465509503909845	0.18611860212643	1450.23396428781	1342.53940122205	1816.53931097169	842.522984229303	1057.79954716969	580.825329028877	0.37456691234215	0.188732101011628
1662	star	16	0.3	0.9	correlated	0.5	0	4	0.492469897065407	0.186196442706399	1291.79051299622	1124.11928884901	1478.01080334974	622.149009484469	863.8068074712	455.402862026338	0.878855546179685	0.220775861238003
1663	star	16	0.3	0.3	hub	0.5	0	0	0.491573001753175	0.149619899159105	1250.30254970173	1126.4152191201	1515.2964009797	1138.9016261997	1276.80854180666	974.100949844421	0.350102584543951	0.0849074380116365
1664	star	16	0.3	0.6	hub	0.5	0	0	0.510746601788007	0.160676140653207	1463.97760049841	1230.88688815498	1607.62422214676	803.520320357773	1079.41899176901	711.802612841042	0.448245915080298	0.128768947538856
1665	star	16	0.3	0.9	hub	0.5	0	2	0.462623661156358	0.16139964051194	1317.22663837382	1148.13752513015	1473.35951331269	471.713774483497	725.593294598666	318.338571442335	1.0597980400527	0.290602230982915
1666	star	16	0.3	0.3	random	0.9	0	0	0.490909798915903	0.172398219269815	1264.28472094249	1074.85809749623	1568.07810853698	943.479830348462	1180.62298533735	804.364099757418	0.39065119936975	0.152131771071697
1667	star	16	0.3	0.6	random	0.9	0	0	0.549506718153421	0.191951081043656	1404.51221091599	1077.15748456671	1682.33418343381	748.034029757412	848.151870839311	686.134965984483	0.371527895300445	0.0736573852316148
1668	star	16	0.3	0.9	random	0.9	0	4	0.481289351314473	0.174258544792718	1461.86805705819	1301.35062036456	1584.15487318702	162.581215043467	339.232236856051	87.4062868349232	1.97507415107078	0.511085838018069
1669	star	16	0.3	0.3	correlated	0.9	0	0	0.531907490936322	0.21033333311293	1387.97925161041	1187.95956294866	1821.17560891818	1212.44705499639	1393.36141623142	1085.3516044981	0.340347720125039	0.069635387098733
1670	star	16	0.3	0.6	correlated	0.9	0	0	0.506135846744412	0.182071655916161	1258.68193522996	1072.61737314528	1572.16364521939	994.266933804754	1349.09430487646	794.002158600857	0.348689033604871	0.194180709513489
1671	star	16	0.3	0.9	correlated	0.9	0	2	0.478132676934339	0.162219953586576	1238.53875575198	1165.46823531394	1378.6352584866	401.66633441341	597.5301574947	245.713763435149	0.787587507163285	0.304043740652464
1672	star	16	0.3	0.3	hub	0.9	0	0	0.48245260916442	0.179860777032709	1341.08265149913	1090.50144287171	1726.89425893414	1033.60468646317	1217.14522782129	832.025381246715	0.373598490019437	0.13309023631158
1673	star	16	0.3	0.6	hub	0.9	0	0	0.495892789899557	0.194871666236892	1568.86141164827	1269.98866477936	1831.64123858372	639.577957201486	769.586843430206	564.486256627856	0.332261734169136	0.108868318244217
1674	star	16	0.3	0.9	hub	0.9	0	2	0.467030289379353	0.158411462019552	1305.67604569874	1232.23459146757	1472.40782816841	122.510689643071	279.327396554705	69.5127556455445	2.08327132803642	0.532120860567717
1675	star	16	0.6	0.3	random	0.1	0	0	0.480894957178672	0.153679800208145	669.297303121183	548.407516090379	860.742373863382	657.697459115175	828.941938262702	545.928484223221	0.365567168338987	0.151318596711129
1676	star	16	0.6	0.6	random	0.1	0	0	0.44787555776239	0.153046687478157	653.424580765996	512.18619594843	793.489015648212	738.977155043846	812.656049800724	583.727006109424	0.330310994912176	0.105259397249235
1677	star	16	0.6	0.9	random	0.1	0	0	0.456029816900492	0.183001660402228	624.749432194984	443.721102700525	749.055539104132	713.239154041122	991.647681990557	570.841063781701	0.427814346696363	0.217608302530503
1678	star	16	0.6	0.3	correlated	0.1	0	0	0.484612225767698	0.17469268092926	648.139711440635	441.446685912707	928.657655551355	628.060100342742	770.501133024312	454.758522642606	0.297839943585871	0.148926583917868
1679	star	16	0.6	0.6	correlated	0.1	0	0	0.444862455940456	0.150253260963588	745.334430725527	621.145380365567	862.053354631077	733.470261097617	983.18468390398	476.632650377911	0.421678397252849	0.220647809126202
1680	star	16	0.6	0.9	correlated	0.1	0	0	0.463529864312803	0.150087753720435	665.259307425129	604.177548612052	763.0067336374	672.29710022705	821.703821320731	533.11600497735	0.336385397723417	0.136038594684112
1681	star	16	0.6	0.3	hub	0.1	0	0	0.441445783396429	0.15065459629708	687.760576805951	388.686717657428	884.100145208537	538.143307647201	673.651916522335	390.177838373478	0.374832092545372	0.185431802837258
1682	star	16	0.6	0.6	hub	0.1	0	0	0.461985107894522	0.122107343309311	740.036828926676	565.966022798224	901.668927034146	332.488370460886	560.856462657913	175.950578696702	0.728803623092789	0.419804225786719
1683	star	16	0.6	0.9	hub	0.1	0	1	0.465573858046293	0.141968317247354	736.043674891676	589.71873174361	935.153859732149	71.0196410267503	328.013941119637	0	2.13062927487717	1.48677842334593
1684	star	16	0.6	0.3	random	0.5	0	0	0.415144905865046	0.168317641945509	792.960378752053	670.386353666667	924.153638884156	662.244777115002	817.977821569668	490.95008702956	0.430442489138776	0.190388518364392
1685	star	16	0.6	0.6	random	0.5	0	0	0.460801888871754	0.189812301636495	684.865428257459	545.731802408043	876.989305874327	696.202806023166	813.03699918317	588.024263683072	0.301555275319871	0.0941515961472979
1686	star	16	0.6	0.9	random	0.5	0	0	0.468641611957555	0.193786099714043	709.250696306749	559.827707457769	838.867720162541	524.647956702287	892.663710555025	361.17262768202	0.548146924628977	0.315132458275967
1687	star	16	0.6	0.3	correlated	0.5	0	0	0.436003390163409	0.133396193301616	692.086164778465	549.895345190976	814.388336432729	802.756302062288	961.945713867499	524.189890510535	0.355777578085236	0.185157460973944
1688	star	16	0.6	0.6	correlated	0.5	0	0	0.470535310189792	0.162208436779651	657.31562983067	550.49810069804	884.386334959118	717.016541149677	958.491278163142	514.242257608321	0.346622777887072	0.20992132227706
1689	star	16	0.6	0.9	correlated	0.5	0	0	0.437931117986612	0.135429049187075	701.060297390494	569.095256173727	839.378230798609	551.948516568497	611.535676177041	446.380786818848	0.351736592826098	0.0857256332399836
1690	star	16	0.6	0.3	hub	0.5	0	0	0.429932852297522	0.135069444225375	694.465615946196	554.310060599902	853.355462918251	522.270372305034	666.235087113587	420.040628490952	0.421388292989651	0.176082916565
1691	star	16	0.6	0.6	hub	0.5	0	0	0.434851594736281	0.158499412609761	625.524220127456	483.36804866633	866.852316585747	209.135513768395	485.653387187293	70.1825498583678	1.38825657621888	0.652485307242984
1692	star	16	0.6	0.9	hub	0.5	0	4	0.450046657524003	0.163115143267152	730.614872540428	572.158121466629	902.19626248119	96.8303585947002	338.410256035247	14.6118391214941	1.86797347730617	1.00655524288396
1693	star	16	0.6	0.3	random	0.9	0	0	0.480495042044908	0.193397500205885	605.129688609725	428.34285856534	812.790578174592	481.47523794334	588.892407058433	383.962850655231	0.427732626394346	0.126195912606514
1694	star	16	0.6	0.6	random	0.9	0	0	0.44804367865908	0.152095627007997	752.971569882501	688.021944624878	869.126826758351	201.99252255409	449.254387759094	70.4982299750467	1.26817801468089	0.579630174184164
1695	star	16	0.6	0.9	random	0.9	0	8	0.475274910463923	0.166350297050009	633.211309613382	501.803854229698	737.082715053503	45.0255341703986	189.829052748278	0	2.46809031047357	1.25371959085855
1696	star	16	0.6	0.3	correlated	0.9	0	0	0.443997367527125	0.144307431406449	697.24674009897	592.437196760611	901.533711202913	439.799194638288	546.182695642842	364.607272489273	0.418007500307071	0.136950014105817
1697	star	16	0.6	0.6	correlated	0.9	0	1	0.439630163911797	0.149464154261391	622.865989630364	546.459164767228	685.884515598024	199.640339204554	357.408766902635	111.19347555049	1.12175929390717	0.422949026031516
1698	star	16	0.6	0.9	correlated	0.9	0	9	0.442028188815308	0.169487512612001	726.477943124281	620.738642716257	958.373782775736	56.7403411215823	225.788448164303	0	2.33508391474075	1.27177064215857
1699	star	16	0.6	0.3	hub	0.9	0	0	0.448827898596243	0.160596624690326	634.326496140066	464.629724565249	800.157719055721	550.853423484928	645.070358174925	483.968252561234	0.327190323049548	0.0992952946573014
1700	star	16	0.6	0.6	hub	0.9	0	1	0.437831134442082	0.199229167920991	763.563931277494	584.227505180142	849.321478876479	285.396456187148	374.542752350036	198.806796831781	0.555031291087725	0.185301078743029
1701	star	16	0.6	0.9	hub	0.9	0	8	0.460002325239529	0.161754413356882	702.07267386784	590.201746181379	836.657458848317	24.6003557807822	108.543032576084	0	2.44872921395987	1.59670578207458
1702	star	16	0.9	0.3	random	0.1	0	0	0.493608082380828	0.229069296992145	624.754552163758	462.545629704037	967.082258691603	549.921140628986	736.145678108573	399.684327524788	0.386737216656995	0.205108763899544
1703	star	16	0.9	0.6	random	0.1	0	0	0.527505975255008	0.235235365159312	528.184058209238	410.055554089809	637.727636623186	567.588704332121	772.412670000147	424.365943458021	0.493756352025421	0.186562385039106
1704	star	16	0.9	0.9	random	0.1	0	0	0.506450416485778	0.219638786513023	518.738727812567	355.268562329262	649.236397261983	599.711986297891	795.218766864901	479.775706007429	0.401449338572616	0.198675728020509
1705	star	16	0.9	0.3	correlated	0.1	0	0	0.519039091960584	0.240343241308214	551.060906686865	421.085923705231	682.253318384093	526.73789864353	676.18842260962	444.848677500228	0.345544018514257	0.126547483778167
1706	star	16	0.9	0.6	correlated	0.1	0	0	0.568305015605515	0.273324958268983	556.635223368258	436.23895668508	691.284030540768	598.256017554153	703.389034491737	480.185795075542	0.365511017368939	0.127629920028601
1707	star	16	0.9	0.9	correlated	0.1	0	0	0.518227178006415	0.241829547804293	502.155405111212	409.146423250937	627.3603353462	578.30019326243	907.988123262913	353.845121403108	0.443520246679177	0.266330646017194
1708	star	16	0.9	0.3	hub	0.1	0	0	0.492978343791971	0.193654199327309	570.13471001342	360.117699646881	794.468929039522	410.949281331889	602.988275117308	300.92740546402	0.499511367694936	0.280688051699459
1709	star	16	0.9	0.6	hub	0.1	0	1	0.49173350508341	0.202222154126486	515.719565001648	433.747386407295	675.188656807372	69.8991741927996	175.109081728717	0	2.31850546050917	0.994055872648631
1710	star	16	0.9	0.9	hub	0.1	0	15	0.499285687566207	0.21518695309713	556.81076166182	445.979848213669	642.781401634404	0	0	0	NA	NA
1711	star	16	0.9	0.3	random	0.5	0	0	0.51371828630853	0.243612331407435	553.593755663872	375.010572372858	726.685977847576	397.348084946323	516.936849548229	349.600512979103	0.441476549472524	0.131647886708761
1712	star	16	0.9	0.6	random	0.5	0	1	0.50101332853015	0.218703523285452	575.954754071561	313.414189670098	800.882168537919	65.8212715809932	255.325508011169	0	2.44072816844399	1.13349927025548
1713	star	16	0.9	0.9	random	0.5	0	13	0.557857169681818	0.280860648961091	550.991955336608	340.833180350756	833.441875863802	3.10077290485453	16.7407534452434	0	3.16227766016838	2.11655478937142
1714	star	16	0.9	0.3	correlated	0.5	0	0	0.542785632260799	0.248006681202402	621.485395991733	416.558605141393	837.855260985126	359.792683561332	483.905978010189	238.574484862647	0.50173398081553	0.198641301598664
1715	star	16	0.9	0.6	correlated	0.5	0	0	0.48155108979173	0.211506575658377	653.576256243966	538.620042557931	769.181696989805	83.2824199831165	182.437692655531	0	2.39677667412183	0.815514420037191
1716	star	16	0.9	0.9	correlated	0.5	0	10	0.56111731044598	0.265376673404774	642.018144769345	439.947404742705	803.241925108672	11.6897277507943	103.994644549775	0	3.16227766016838	2.79605675109703
1717	star	16	0.9	0.3	hub	0.5	0	0	0.557736331686588	0.277087148071183	643.450639002929	425.369911442161	817.691011898265	410.193638282168	475.935085634242	341.413087663495	0.331694939116151	0.128929959463866
1718	star	16	0.9	0.6	hub	0.5	0	0	0.546091141464634	0.256910339118188	541.283817218146	398.466235202816	685.070959852198	70.964605327794	214.717577327606	0	2.40993408734689	1.20846594049645
1719	star	16	0.9	0.9	hub	0.5	0	15	0.5141828769765	0.225859485172072	537.03401227808	344.070800155316	748.776630934544	0	0	0	NA	NA
1720	star	16	0.9	0.3	random	0.9	0	0	0.510306078403551	0.238575453657244	623.81543891551	388.94116488181	951.186623889645	400.599550168261	598.553687476975	312.891980840182	0.472846776014587	0.210072737480366
1721	star	16	0.9	0.6	random	0.9	0	3	0.823215263888412	0.481403582622517	579.382655996708	448.228553743743	767.018427502009	37.1539719135545	219.898723635169	0	2.81726712169706	1.87553225644967
1722	star	16	0.9	0.9	random	0.9	0	11	0.448104734151118	0.162383574207398	575.353164240319	467.049578253222	716.299508955773	9.84415873915518	81.926743337637	0	3.16227766016838	2.62628383410164
1723	star	16	0.9	0.3	correlated	0.9	0	0	0.950987203966672	0.562249814466332	490.15293813267	337.744475361027	695.570671801169	408.839783329239	542.636225097073	315.719687861763	0.460975160853938	0.195503854245392
1724	star	16	0.9	0.6	correlated	0.9	0	5	0.503081314476945	0.233474056682276	578.187969785621	402.786569610102	824.493779757493	25.2774194100602	181.666029275554	0	2.92684799032637	2.28374652877276
1725	star	16	0.9	0.9	correlated	0.9	0	12	0.526722809364084	0.218032393029321	524.894147292311	423.626366271941	603.549902355879	8.49313738323299	60.6825379549292	0	3.16227766016838	2.33811680817404
1726	star	16	0.9	0.3	hub	0.9	0	0	0.495724893848167	0.233623490323821	578.498744208077	385.423239851669	694.788421999456	351.526346843766	476.134324718607	185.82805692576	0.624223678307444	0.300837519201966
1727	star	16	0.9	0.6	hub	0.9	0	8	0.470816084712036	0.1786209737548	532.964090389867	425.195350452281	618.867381691828	27.697656953016	130.289307592459	0	2.5546731812022	1.61813302383686
1728	star	16	0.9	0.9	hub	0.9	0	13	0.510332079923166	0.219879969930421	631.321328543683	529.839851888469	774.126213354284	3.50420761894012	18.1205872157826	0	3.16227766016838	2.10972737462479
1729	star	17	0	0.3	random	0.1	0	0	0.447136023998549	0.225605902311726	2430.93383901557	2058.94635000394	2919.43184043672	2454.45837055377	2610.48882709927	2019.96932566653	0.327418480249455	0.0771398707233606
1730	star	17	0	0.6	random	0.1	0	0	0.441230107381876	0.214049747602127	2424.49124933036	2213.23822217854	2778.96820890709	2453.93212722671	2691.41639196193	2223.27285896246	0.334615292042108	0.056234685118117
1731	star	17	0	0.9	random	0.1	0	1	0.427858497532348	0.206020343552014	2288.27801223766	2016.0715704008	2735.31191282551	2380.69846948154	2816.84358498537	1926.60685711641	0.314029327680325	0.135036703208043
1732	star	17	0	0.3	correlated	0.1	0	0	0.423637002596296	0.203093568936577	2466.50527315505	2205.68886953781	2839.7093186401	2263.24628312194	2472.31072703212	1967.86671166304	0.328094901278888	0.0677796461533567
1733	star	17	0	0.6	correlated	0.1	0	0	0.423087941264798	0.206192264989378	2553.50323816531	2255.72952659398	2993.40553598084	2552.55640271991	2970.96248808575	2159.87186679331	0.350547568444581	0.0915355868607289
1734	star	17	0	0.9	correlated	0.1	0	0	0.431837965034251	0.198883766329917	2371.77353929516	1998.05360789321	2833.62303424898	2313.91863219085	2544.06225267602	2069.87268126235	0.325217315499246	0.0621913754686173
1735	star	17	0	0.3	hub	0.1	0	0	0.442560502379459	0.209033694234666	2135.84225370747	1811.31208063988	2536.38584605362	2307.76435437591	2780.11051627602	1907.47159245368	0.317222256969064	0.10977886974422
1736	star	17	0	0.6	hub	0.1	0	0	0.456671321656815	0.223006580223857	2251.99384756593	1867.24026404999	2614.55324091944	2256.5622332562	2557.87547023508	1836.79355190111	0.312733483695028	0.0947595060272559
1737	star	17	0	0.9	hub	0.1	0	0	0.435664372301221	0.20549103146883	2117.00869358941	1865.96947255727	2491.38185441253	2402.15609494719	2823.44910068913	2097.36901198168	0.295595365631408	0.104843644313294
1738	star	17	0	0.3	random	0.5	0	0	0.443990219461379	0.199600937765493	2261.41693779951	1889.00977218675	2729.23580731306	2258.90714963189	2553.216519767	1992.21039089312	0.35870995705879	0.0883173586160839
1739	star	17	0	0.6	random	0.5	0	0	0.432217414297726	0.211012293815565	2429.75117493951	2193.51550701572	2746.86343287177	1857.39584734627	2115.53813051875	1560.84697214426	0.326168957489823	0.0836995662577386
1740	star	17	0	0.9	random	0.5	0	5	0.429222004227074	0.184801017944156	2550.29661631376	2332.15012361155	3008.86308245241	1333.44217323029	1759.63261094045	1111.28019262636	0.741629558721772	0.155302773031556
1741	star	17	0	0.3	correlated	0.5	0	0	0.42371883368723	0.194165077776618	2383.45244795903	2160.20076380429	2698.21230320704	2174.00067152979	2524.87663119047	1922.98245654234	0.334787801319553	0.0921132050080764
1742	star	17	0	0.6	correlated	0.5	0	0	0.460684361822491	0.226801770252699	2475.08714936556	2055.72387391032	2980.23032957007	1818.95811400937	1995.57420230376	1594.30832743277	0.310843813438349	0.0779693336595415
1743	star	17	0	0.9	correlated	0.5	0	4	0.447944143645101	0.205832916909173	2404.56818118232	2076.41202769874	2727.87703894875	1398.39796956774	1801.53662345503	1126.9099167096	0.501242485731848	0.137263336001594
1744	star	17	0	0.3	hub	0.5	1	0	0.449188115053721	0.204730500689181	2296.14997625283	1950.8953477565	2508.59285384141	2011.05743596266	2360.66592068211	1774.15871576776	0.2943682735225	0.0926602483416289
1745	star	17	0	0.6	hub	0.5	0	0	0.43445357670663	0.207639410350073	2325.385068618	1996.64718208258	2694.16041413982	1664.75318218163	1984.71873693333	1435.09722109512	0.367022521152632	0.111747866269222
1746	star	17	0	0.9	hub	0.5	0	2	0.436776627303931	0.217371654803724	2133.61885583769	1806.11892036244	2796.44866260943	1382.47173862445	1635.81267747818	1285.53799263422	0.372419541928088	0.0736979311342347
1747	star	17	0	0.3	random	0.9	0	0	0.451495634524958	0.196724404397086	2398.08602501603	2228.32023820462	2618.31938984372	1864.1846247167	2096.65599751565	1644.68771539286	0.312949250402902	0.072154442220853
1748	star	17	0	0.6	random	0.9	0	0	0.447806248807436	0.206008995336823	2177.99599723497	1912.46302569591	2449.08157840998	1149.0119264152	1259.3204422208	1024.56959606828	0.364029460804166	0.0648936703247651
1749	star	17	0	0.9	random	0.9	0	4	0.447637632938401	0.210000558239909	2447.84276426361	2169.47954800263	2687.80573119523	416.693024488432	622.525685565784	291.154300888415	0.675156102848964	0.221484858659255
1750	star	17	0	0.3	correlated	0.9	0	0	0.461487044863704	0.234919209118363	2205.39257222503	1950.05335070884	2786.15993354338	1613.52807556477	1789.45697172948	1359.20389231852	0.325635280275269	0.0891965040049778
1751	star	17	0	0.6	correlated	0.9	0	0	0.437863401378741	0.201478718953416	2578.47623130548	2328.31604969433	2927.76252867445	1149.08432487216	1236.57742145105	1054.00122502686	0.27171695707874	0.0492029583222614
1752	star	17	0	0.9	correlated	0.9	1	1	0.438658131193626	0.211091454867886	2239.85772216741	2048.76632358784	2517.94105228313	429.253067799386	899.959915438075	225.644820074829	1.04450239623906	0.479605106381369
1753	star	17	0	0.3	hub	0.9	1	0	0.483110310433578	0.23859100777191	2311.71168318833	1795.63485437061	2660.19401617416	1673.74699523203	1889.86169712322	1411.16871467393	0.34224366372087	0.0817643028945879
1754	star	17	0	0.6	hub	0.9	0	0	0.454725318073072	0.227877939257648	2412.85333517807	1979.09086460559	2906.36206856062	1187.87444094904	1373.97302094434	935.963317671248	0.339401552713079	0.116295881680314
1755	star	17	0	0.9	hub	0.9	1	2	0.443826961350876	0.206946547581458	2210.92161119	1992.79833602452	2395.37337283864	471.261042900084	600.800979500871	298.852708848723	0.83674196430351	0.189777042968908
1756	star	17	0.3	0.3	random	0.1	0	0	0.483510454274049	0.161280901050913	1280.75023765492	1140.61498271387	1418.24538205094	1364.43081594593	1484.79172410455	1224.57072809571	0.343763719445485	0.0685390969335825
1757	star	17	0.3	0.6	random	0.1	0	0	0.503581489795209	0.17891316534244	1485.99755424392	1155.12416332152	1735.49472617677	1415.55768749756	1656.83232212074	1089.65177494369	0.380529961777084	0.123347814417347
1758	star	17	0.3	0.9	random	0.1	0	0	0.468922209586761	0.16835740982138	1297.68876429769	1079.27934857427	1518.35267121032	1198.48789705239	1277.68879802335	1072.62933236425	0.377412058555141	0.0585221840892415
1759	star	17	0.3	0.3	correlated	0.1	0	0	0.52264772765485	0.180530109057625	1384.78660346721	1099.63399232037	1657.61359693046	1249.30890651502	1481.47898860178	1140.13630493079	0.323970443720074	0.0839216589739716
1760	star	17	0.3	0.6	correlated	0.1	0	0	0.51637592509862	0.176221655567075	1491.59177751881	1286.69655669876	1712.73581438605	1037.89398459225	1348.83992870372	908.938478138496	0.432354901138456	0.150629122848014
1761	star	17	0.3	0.9	correlated	0.1	0	1	0.478150431359898	0.163910658861031	1414.58684805055	1330.96659071136	1517.72702606284	928.463747005784	1418.80663562609	698.546202656174	0.368106624910016	0.231053060720044
1762	star	17	0.3	0.3	hub	0.1	0	0	0.509563399402183	0.176277718535202	1332.61728466231	1129.24731209566	1567.71374314571	1165.41850418251	1328.26541078687	1069.81129483113	0.29221460459572	0.0716154529615939
1763	star	17	0.3	0.6	hub	0.1	0	0	0.490216466852948	0.170562263938341	1315.33820846323	1152.46469656331	1641.07806771919	1204.10952511876	1630.63590048429	844.52378577046	0.357806464128022	0.217204764681702
1764	star	17	0.3	0.9	hub	0.1	0	1	0.530740237111792	0.156193315577153	1449.97128021954	1269.73245602197	1604.84880654359	798.912204500281	1396.40823904427	544.472368786388	0.450840108341212	0.376902148474097
1765	star	17	0.3	0.3	random	0.5	0	0	0.464738079922713	0.155939429416465	1233.1188903238	953.035352055807	1566.86031109109	1080.42101285792	1304.13584808225	934.115511898903	0.322575096511004	0.115169601172225
1766	star	17	0.3	0.6	random	0.5	0	0	0.523708633931727	0.178853443593811	1354.08438850985	1143.12351298641	1584.55272481852	766.821015430927	1276.9546083701	549.647803333696	0.458594171294644	0.290505792008309
1767	star	17	0.3	0.9	random	0.5	0	2	0.468621806290362	0.185585303107099	1201.12285935267	1005.57873037565	1351.66901163619	660.029250266464	1011.92063395584	509.112903098264	1.3800906889938	0.21967361348351
1768	star	17	0.3	0.3	correlated	0.5	0	0	0.531245856286576	0.194381181399957	1601.88929182727	1280.40960100563	2037.89060053242	1177.73030482262	1432.94984884595	906.602066985909	0.418425368622495	0.120799117727255
1769	star	17	0.3	0.6	correlated	0.5	0	0	0.534221238023371	0.159252632917233	1352.37396426285	1236.12568160872	1492.4379838325	859.396215430832	1131.94949670606	653.982536969757	0.360804051982141	0.164249338071231
1770	star	17	0.3	0.9	correlated	0.5	0	1	0.534122021008301	0.179155283407849	1371.28753431923	1221.97294087486	1476.99858153528	531.358621451056	879.786224968136	302.550962775669	1.012985418727	0.392788259277995
1771	star	17	0.3	0.3	hub	0.5	0	0	0.512595390885367	0.172815086812397	1215.35663204942	1034.76029157	1404.13179387908	1218.25029353773	1546.6663217062	955.212453387021	0.376985841111115	0.146630136152975
1772	star	17	0.3	0.6	hub	0.5	0	0	0.458447785166864	0.177810017581231	1239.06021290847	1048.66140991622	1533.24716242384	738.440300525637	1008.66736556742	528.494755435808	0.539376516954996	0.185031157856116
1773	star	17	0.3	0.9	hub	0.5	0	5	0.505038762511344	0.164545296750988	1321.76854625325	1149.65610202112	1488.91439960314	500.706444289993	674.831426635179	380.695155880953	0.880453139051346	0.176370360766943
1774	star	17	0.3	0.3	random	0.9	0	0	0.540501626443317	0.169028378459627	1281.77235180491	1021.92796342582	1538.82576562432	1015.45974501201	1196.98193947053	901.855434280346	0.34477810351948	0.0875115873225129
1775	star	17	0.3	0.6	random	0.9	0	0	0.499941251830158	0.162237048040221	1189.27965439376	1016.65352953435	1342.79845783961	689.394589212329	942.185578354428	510.158905218243	0.409348669594574	0.185932802215722
1776	star	17	0.3	0.9	random	0.9	0	2	0.497379142438956	0.202700289934271	1425.65293839046	1070.56496235132	1632.74257594477	178.604424945885	346.934643210326	95.6259092552513	1.7317276477662	0.422011660949791
1777	star	17	0.3	0.3	correlated	0.9	0	0	0.472535305849001	0.195612077094939	1308.42187879425	1194.83970924815	1442.38123080003	1048.36984008478	1168.08069635477	931.843194607869	0.322200562799202	0.0817182610912022
1778	star	17	0.3	0.6	correlated	0.9	0	0	0.495112593972025	0.163408547621285	1365.38067394864	1203.19127736499	1604.45771087713	681.803925720864	1020.87514883486	556.032447652809	0.433121797700332	0.192022431295858
1779	star	17	0.3	0.9	correlated	0.9	0	5	0.516050463186721	0.183069080015986	1439.17087760698	1283.55510258138	1647.53788673444	248.449412270664	431.118411271931	81.2370178134401	1.85816580418923	0.49973465031621
1780	star	17	0.3	0.3	hub	0.9	0	0	0.490122805279664	0.152851322437708	1276.60658770745	983.906198930766	1475.64461790991	925.176224320238	1034.48163585092	851.725939421843	0.299623006242138	0.0767971759829813
1781	star	17	0.3	0.6	hub	0.9	0	0	0.51167554356962	0.16535926579368	1478.83587680491	1211.2485573382	1642.71387756027	680.040803234342	935.169059792494	495.889202053973	0.32655896697496	0.174393620797921
1782	star	17	0.3	0.9	hub	0.9	0	3	0.516934598305195	0.216307569390469	1548.04133936766	1309.50942221178	1691.52023892783	155.085155232439	276.861516639254	85.7899551215715	1.83829703096287	0.409132876289873
1783	star	17	0.6	0.3	random	0.1	0	0	0.437789286699694	0.145318994611595	819.411050191129	620.973506658713	954.349945018795	703.995299073173	845.376709706759	529.782473175971	0.353293627709761	0.162041055681175
1784	star	17	0.6	0.6	random	0.1	0	0	0.464829125047772	0.176738416647891	788.29085205047	611.689513235362	948.317753214139	588.025668570085	661.680210964627	477.366416967498	0.312503927678308	0.106350665307745
1785	star	17	0.6	0.9	random	0.1	0	0	0.43127870862201	0.139204522567977	715.914276199301	599.346499067348	941.974662363584	661.321946333828	774.919131143428	498.132422743108	0.370475065526733	0.152272237992723
1786	star	17	0.6	0.3	correlated	0.1	0	0	0.4442092852728	0.14372924635094	762.197643059602	552.489823349175	997.120503547099	729.452116422494	899.579245033033	535.588405610694	0.369870079071341	0.164746283918256
1787	star	17	0.6	0.6	correlated	0.1	0	0	0.45501378207544	0.163487373893432	753.49907745476	641.577691816545	864.811436975857	764.887396782396	911.817186584541	625.207756966831	0.333708143457953	0.111865406253133
1788	star	17	0.6	0.9	correlated	0.1	0	0	0.47288037019472	0.19954030815364	613.527671524808	485.349282840031	735.916544606232	682.278483517428	844.824742609235	490.529786711261	0.369424624704641	0.191416688461413
1789	star	17	0.6	0.3	hub	0.1	0	0	0.460491054613971	0.175849825436478	726.156037418219	638.100389168241	813.790728959299	471.649839090907	558.174602423754	409.199848097248	0.382744396196491	0.0974016529661443
1790	star	17	0.6	0.6	hub	0.1	0	0	0.457512076302547	0.16316284612186	730.264251516275	648.130331023997	1003.48399409441	242.029874541236	391.957636998854	144.516186938328	0.90862798255627	0.356583536540302
1791	star	17	0.6	0.9	hub	0.1	0	3	0.44085007820737	0.178554070808174	632.665513998398	456.360391787287	775.482075491331	37.67135568104	220.709175369282	0	2.66991929428744	1.81196581066569
1792	star	17	0.6	0.3	random	0.5	0	0	0.438419465170102	0.150028042418092	608.43093331982	483.551928137909	870.922441462325	733.099319692945	886.566511988536	585.275647346939	0.308977346585999	0.12106121436255
1793	star	17	0.6	0.6	random	0.5	0	0	0.44639946230326	0.169304045624982	691.584291917935	543.624621586458	825.617395637024	726.370269779796	803.001646066971	654.170042577207	0.33006875107157	0.0654031808451222
1794	star	17	0.6	0.9	random	0.5	0	0	0.45735016337531	0.154418596128321	726.33229401755	583.944873813233	871.102401414718	624.556059637031	916.013435205832	495.806035648575	0.451540093255576	0.190934446870432
1795	star	17	0.6	0.3	correlated	0.5	0	0	0.445512434060798	0.183985509655341	669.352941689012	530.795267783495	809.712999127552	526.799371384124	658.329103181729	403.40236397784	0.37421305793839	0.165379066709825
1796	star	17	0.6	0.6	correlated	0.5	0	1	0.458357173728713	0.166210928858689	742.68121452806	607.297318165408	834.496563762725	286.212088430362	375.817223083346	197.680754458129	0.561182345680075	0.186809459721639
1797	star	17	0.6	0.9	correlated	0.5	0	2	0.44917009670137	0.168938721812492	669.198166065903	572.813534080778	754.80077303676	71.5986308087684	317.931766167683	0	2.37990455734801	1.40770353442955
1798	star	17	0.6	0.3	hub	0.5	0	0	0.443110196042531	0.162809921450163	630.430300393101	495.945039075123	755.142557127198	487.211257360325	660.47826224852	377.459931173544	0.43840655842266	0.196701152452625
1799	star	17	0.6	0.6	hub	0.5	0	0	0.451946200504524	0.157882029002597	759.927437912981	668.084942948214	916.013276638574	268.860539420917	383.497444999323	189.708309467264	0.991696140356599	0.201320449022648
1800	star	17	0.6	0.9	hub	0.5	0	6	0.458213828105893	0.181480794307039	805.32526683803	662.539921822737	1032.6274343644	54.602806258045	223.77563979145	0	1.93713741104167	1.45703811857132
1801	star	17	0.6	0.3	random	0.9	0	0	0.484623542696257	0.167007351798326	738.621478624728	601.65095574781	897.381141688439	522.466887828934	619.718486643578	420.984658754331	0.382447571620608	0.139315010405916
1802	star	17	0.6	0.6	random	0.9	0	0	0.448123233333758	0.14564456630212	618.677705561288	483.434253157674	680.71993607123	256.293687541211	393.109617177821	154.575120638445	0.773197816986177	0.337776952283293
1803	star	17	0.6	0.9	random	0.9	0	6	0.453971231654233	0.188307850863597	627.817002263214	544.997496113957	718.591152586468	46.8015083122643	283.27772195754	0	2.68286531129604	1.90600470192643
1804	star	17	0.6	0.3	correlated	0.9	0	0	0.459700959936403	0.162366135469542	825.205887393655	642.543414755525	1000.07100876039	503.213561094306	605.565953472132	412.335882406643	0.358369772525606	0.139169959255302
1805	star	17	0.6	0.6	correlated	0.9	0	0	0.437853580858961	0.179051340580802	670.365951267327	470.081964674701	859.583263341442	207.680295252693	365.038795166199	51.9214669538285	1.04260654712829	0.492175375989942
1806	star	17	0.6	0.9	correlated	0.9	0	7	0.404339841954511	0.129197971712905	750.20324701953	637.006662373701	885.990746787375	52.8810328216596	256.887365175525	0	2.55817769246028	1.51985073739703
1807	star	17	0.6	0.3	hub	0.9	0	0	0.450000075723464	0.148415206863108	670.038903207717	537.650280506747	771.666172464942	540.932740686094	689.869435460535	469.201334128643	0.346197065412785	0.129913810889556
1808	star	17	0.6	0.6	hub	0.9	0	1	0.412477024014097	0.125504353788623	672.161370591919	612.844266854879	751.178022293836	241.980762448247	387.293579074339	142.770234128086	0.990024609095877	0.35630782774935
1809	star	17	0.6	0.9	hub	0.9	0	7	0.420188183817398	0.134326960364724	746.541303795654	625.453286577537	888.82858868979	19.6796020019127	125.729349577072	0	2.82788847677257	1.99100192431933
1810	star	17	0.9	0.3	random	0.1	0	0	0.495299250113604	0.229274936073336	522.382460296345	336.833129917674	774.072499858323	512.853104470208	764.915515113159	419.919726568024	0.441810526389086	0.194906947079806
1811	star	17	0.9	0.6	random	0.1	0	0	0.497778074325339	0.21342566958089	516.421766069285	422.666618403163	616.919947164183	645.626687468062	764.716190257438	525.038287715204	0.35340904802382	0.123205881488888
1812	star	17	0.9	0.9	random	0.1	0	0	0.596951165522152	0.329319521141143	589.845520058327	468.199234684473	743.076452547284	453.609576348395	598.350111228601	300.23565875766	0.49512409826354	0.191471906604224
1813	star	17	0.9	0.3	correlated	0.1	0	0	0.554732067544788	0.267834007820478	448.839359220132	246.392937260407	680.156163854606	218.403429320058	345.942967678373	144.997241125359	0.957834953027486	0.256643547652057
1814	star	17	0.9	0.6	correlated	0.1	0	5	0.594641123166823	0.329643462860197	498.107344014575	397.151398295606	726.682821980051	37.6141161305687	159.601436654714	0	2.78033960330756	1.48437233588017
1815	star	17	0.9	0.9	correlated	0.1	0	15	0.504988065777836	0.223285333888917	570.688368352133	429.300559798799	729.32611875555	0	0	0	NA	NA
1816	star	17	0.9	0.3	hub	0.1	0	0	0.519452326689054	0.236431813818359	575.709205284801	433.440881523943	787.9684041437	416.982096099633	514.213421718539	347.824897463104	0.402376161158327	0.135789846385713
1817	star	17	0.9	0.6	hub	0.1	0	10	0.499523241307881	0.259684838159449	522.050896104959	312.223221351975	881.266761634037	14.8805484056447	82.9408588905998	0	2.84332881245986	1.97936870635746
1818	star	17	0.9	0.9	hub	0.1	0	13	0.548279018432955	0.244942971090758	611.517781785148	469.811500026424	887.349335517777	2.74921464449197	15.448573721145	0	3.16227766016838	2.12830098047163
1819	star	17	0.9	0.3	random	0.5	0	0	0.485211611032799	0.202749018165789	547.871780496276	371.178683402488	795.567234421878	75.3556494312897	242.174133124358	0	2.29599634447088	1.18145590489957
1820	star	17	0.9	0.6	random	0.5	0	1	0.516132487924966	0.233408670686918	571.433814592444	481.144150256985	737.198074756448	70.5731172983643	183.053784463185	0	2.3859095646778	1.11071707280704
1821	star	17	0.9	0.9	random	0.5	0	13	0.507224578219888	0.203204817961501	514.313156352706	352.891477711872	680.195891580941	2.22030275538571	11.3760032007064	0	3.16227766016838	2.10899047156891
1822	star	17	0.9	0.3	correlated	0.5	0	0	0.506092314308149	0.198255677960086	574.998517282654	468.451125132436	756.54185081382	365.982101111691	468.277704152197	207.268943636803	0.57647231287468	0.206867659343608
1823	star	17	0.9	0.6	correlated	0.5	0	1	0.490329838202008	0.202910949401667	515.35996388804	380.276409351309	597.94137620749	64.4214252175902	166.705086895077	0	2.42115553818159	0.984326671203672
1824	star	17	0.9	0.9	correlated	0.5	0	11	0.522378217409176	0.246924982532835	623.283397435139	477.653080307396	785.747374432534	8.64003257989383	86.4003257989383	0	3.16227766016838	3.16227766016838
1825	star	17	0.9	0.3	hub	0.5	0	0	0.539064840834254	0.240831603103047	562.523648464785	397.655831221101	740.948793793897	461.539584812061	588.774088600526	316.085673273075	0.393003683591392	0.182918747891902
1826	star	17	0.9	0.6	hub	0.5	0	8	0.530396468167755	0.238734668662619	531.328354353077	401.908507983592	723.15094810005	34.5470399643885	142.895917732991	0	2.31009380985874	1.49819451206491
1827	star	17	0.9	0.9	hub	0.5	0	13	0.550315261423835	0.2609303117564	567.174036367654	433.089371362236	803.8481268523	2.26528466280559	12.3351615537025	0	3.16227766016838	2.11861038492175
1828	star	17	0.9	0.3	random	0.9	0	0	0.54525801842635	0.279475516414199	584.95595777976	452.353297751124	825.512345901316	350.028784489598	446.773671181951	271.271669543621	0.555921089382913	0.149598594595602
1829	star	17	0.9	0.6	random	0.9	0	11	0.505030095237726	0.234217438692929	654.669896929967	546.08194367635	736.786321301206	20.3943640408195	89.7432803988655	0	2.49991759776272	1.56565767039266
1830	star	17	0.9	0.9	random	0.9	0	13	0.597222336063203	0.314922452153799	569.93731756127	458.167669967792	776.946753845656	4.13569894696658	21.3490507334331	0	3.16227766016838	2.10957019799522
1831	star	17	0.9	0.3	correlated	0.9	0	0	0.539317181315896	0.247824374643058	559.745708372116	434.665747772025	689.288181849645	464.901158501339	566.998702703863	341.088845803143	0.456970747308887	0.162720219761662
1832	star	17	0.9	0.6	correlated	0.9	0	9	0.648030749358552	0.354763373538794	619.712044296204	458.714214511776	833.059253754327	22.4106972780315	95.1254727854221	0	2.94235131491503	1.59838109631748
1833	star	17	0.9	0.9	correlated	0.9	0	13	0.509729971792563	0.241336308818315	522.988802585975	375.173417113991	738.818024273746	4.83456811542643	27.8593043393741	0	3.16227766016838	2.13861011731445
1834	star	17	0.9	0.3	hub	0.9	0	0	0.546385185120227	0.28277577424899	580.140017191535	472.711397606168	803.517157788355	350.98860805987	525.542286847549	233.673504492097	0.643585431316299	0.251129755982786
1835	star	17	0.9	0.6	hub	0.9	0	5	0.511007685725016	0.227921816886558	501.748797438047	386.921562253275	608.58399372465	38.7690009543418	109.970914514417	0	2.66817602688526	1.19732692264419
1836	star	17	0.9	0.9	hub	0.9	0	14	0.46691618601032	0.198970534030174	597.690831686486	375.165094164061	742.633013816044	0	0	0	NA	NA
1837	star	18	0	0.3	random	0.1	0	0	0.463084590298232	0.222897466942446	2164.27517014266	1875.49494644009	2574.34589703216	2336.16743778205	2674.80307065136	2044.4626484413	0.340773151065608	0.0941403671980545
1838	star	18	0	0.6	random	0.1	0	0	0.430597446577043	0.215866684578467	2391.88941537241	1984.19310498302	2752.18378017716	2273.01753480762	2613.49030031806	1917.71845269559	0.339065332410055	0.120849903600299
1839	star	18	0	0.9	random	0.1	0	1	0.448001436508997	0.206973721751026	2328.92409251299	2112.51013638337	2536.53747945888	2358.4714775237	2492.71372286772	2191.24584256547	0.313521979277061	0.0393130359401623
1840	star	18	0	0.3	correlated	0.1	0	0	0.429465906342582	0.211576844412212	2557.38254733503	2306.28858644001	2790.53148530806	2287.3004156975	2573.31480365944	1846.52984280087	0.348192036568558	0.0969015876014282
1841	star	18	0	0.6	correlated	0.1	0	0	0.446816520451558	0.211016599815947	2384.68496899293	2048.53957623606	2778.20591848889	2205.1903419142	2632.05248031459	1798.6901934301	0.322931841418053	0.105112085836131
1842	star	18	0	0.9	correlated	0.1	0	0	0.42705158596963	0.218838815145526	2275.58549506452	2094.43077711039	2439.14999234483	2385.16643430005	2637.9904126693	1989.3877258468	0.368443868642449	0.0816284579577389
1843	star	18	0	0.3	hub	0.1	0	0	0.432788061322958	0.2111630527889	2514.08382534436	2290.22423772734	2777.89922332204	2398.91211614773	2648.86530414654	1984.96967401258	0.29750642413788	0.0855091044704636
1844	star	18	0	0.6	hub	0.1	0	0	0.453907421308995	0.217719110431998	2561.55633085322	2305.82732283867	2740.24777188576	2426.93014528481	2999.77862668228	2066.1525838316	0.312610603385166	0.114626130202219
1845	star	18	0	0.9	hub	0.1	0	0	0.455732342894997	0.231835427241471	2496.54709642759	2281.96050749367	2716.89092206487	2123.31664924644	2484.36300340642	1788.65727062733	0.37372956267313	0.0885267269982266
1846	star	18	0	0.3	random	0.5	0	0	0.445444535760453	0.188143301563746	2372.91195608126	2091.82811048188	2574.8648946637	1979.26147730836	2164.99617659702	1752.30644723613	0.274339650999572	0.0688467817645691
1847	star	18	0	0.6	random	0.5	0	0	0.462849533007225	0.215163361378307	2483.82470061123	1909.46899186083	2982.90369858635	1623.45362647506	1885.34815595431	1364.89586708006	0.315682266369008	0.101688623626524
1848	star	18	0	0.9	random	0.5	0	2	0.459541721472071	0.232700424432386	2343.49401975122	2106.54142624865	2683.65476668595	1197.29672741626	1319.17682600487	1050.03235091205	0.536868586891404	0.0785546860445424
1849	star	18	0	0.3	correlated	0.5	0	0	0.448583563879227	0.2106822376137	2325.24451552222	1987.08459958201	2587.78067836833	1985.74281797127	2166.50239690514	1746.2009372012	0.338891914797445	0.071495799831362
1850	star	18	0	0.6	correlated	0.5	0	0	0.446098080259368	0.205007549281825	2355.58271476642	2035.00942364889	2829.36615627833	1731.30604741214	1855.42428352154	1523.63526048598	0.309540523636897	0.0596445372217273
1851	star	18	0	0.9	correlated	0.5	0	3	0.444286557532187	0.1971307545088	2425.34813749984	2027.16913058924	2893.21277373067	1425.24694671395	1783.34391835451	1176.84873862453	0.658391689066123	0.160850541164338
1852	star	18	0	0.3	hub	0.5	0	0	0.447799284134958	0.217977349270691	2258.55860280506	2051.28580352579	2576.33322143133	1997.89477840261	2268.37596668289	1827.56416372753	0.34675800981497	0.0675129766063736
1853	star	18	0	0.6	hub	0.5	0	0	0.457290916800858	0.21967845977945	2363.40066840387	1876.22389297342	2836.84249796495	1875.73408141798	2300.27625513703	1563.58774266658	0.347246019824169	0.126298596232903
1854	star	18	0	0.9	hub	0.5	0	0	0.445367562221359	0.20752292641081	2278.4915404736	2093.23225603709	2640.75205434725	1334.04485919638	1514.12495374969	1144.40801670822	0.638841061619178	0.074654993812992
1855	star	18	0	0.3	random	0.9	0	0	0.457142412689618	0.221001362452151	2295.65187846708	2035.87147492513	2532.97204310374	1794.5894347809	1946.31188439897	1637.00815668158	0.328132551185178	0.0546813551590083
1856	star	18	0	0.6	random	0.9	0	0	0.433754263111598	0.217889177299624	2397.70439828704	2195.31948367572	2546.25528837281	1298.13362845172	1523.15101189714	1091.147832443	0.341701831253119	0.0929135771208163
1857	star	18	0	0.9	random	0.9	1	3	0.435117690874599	0.209263284970405	2263.79968542917	1857.77637534572	2810.01547492829	267.45072900035	344.98704987139	217.214812788895	0.53576118869919	0.15905669210094
1858	star	18	0	0.3	correlated	0.9	0	0	0.44574722910722	0.204920230449368	2426.2025082497	2243.10665020774	2683.17600847786	1732.01162683467	1978.5313113046	1390.50905515259	0.322161249650418	0.103568782665551
1859	star	18	0	0.6	correlated	0.9	0	0	0.45866461916517	0.21037862374042	2425.34432463274	2161.48813787027	2742.81011408325	1281.61950983955	1370.2408103255	1190.88460532276	0.33811389232371	0.0453790479929842
1860	star	18	0	0.9	correlated	0.9	0	3	0.433400360691433	0.200185230414705	2545.00699628468	2184.5408045549	2864.35499465571	470.508609327809	624.429486583132	285.753716358402	0.67679774079538	0.203071060064911
1861	star	18	0	0.3	hub	0.9	0	0	0.447780521501084	0.200358064840802	2105.47729057877	1874.54179867555	2334.96263355906	1953.24515375963	2252.63799371388	1792.31234592848	0.319017130786784	0.0676004097706905
1862	star	18	0	0.6	hub	0.9	0	0	0.448642595552286	0.236047133892361	2470.59226157985	2130.21813576849	2763.65943181768	1204.52234768764	1294.5894971791	1054.857592595	0.331210243304766	0.0594086176727064
1863	star	18	0	0.9	hub	0.9	1	3	0.435176776238132	0.22169863669808	2241.30884644287	2014.74667613489	2578.23880922028	364.526998367425	507.582788517778	236.845734180697	0.721968092443078	0.267277793787384
1864	star	18	0.3	0.3	random	0.1	0	0	0.478448894958647	0.184874694417894	1490.30443990427	1337.07228389077	1698.8481181588	1243.80589702307	1463.15390525622	1064.5533425993	0.292427768095504	0.111545020340628
1865	star	18	0.3	0.6	random	0.1	0	0	0.471078408828563	0.170409646619762	1313.35783673142	1192.38197583017	1474.29042695658	881.7133592283	997.970267765866	724.119885976318	0.384391133495321	0.105308818882517
1866	star	18	0.3	0.9	random	0.1	0	1	0.483160155059772	0.192146449813421	1516.54984671928	1296.61960643271	1822.80146751303	847.321057712557	1068.89339699161	684.376854453527	0.461537510922463	0.150481702463629
1867	star	18	0.3	0.3	correlated	0.1	0	0	0.531378567390409	0.144684966018836	1224.18098510449	1064.80601899372	1436.60807040752	1041.01918081354	1259.1110149968	870.089247773847	0.31455131012641	0.10806923592033
1868	star	18	0.3	0.6	correlated	0.1	0	0	0.469886297634389	0.163306701995275	1357.36934885694	1197.72260085393	1539.82823697612	1063.39702603727	1207.43017563022	944.354698407595	0.30123772074514	0.069857592815739
1869	star	18	0.3	0.9	correlated	0.1	0	1	0.464513273413302	0.165131999899668	1351.34163170229	1206.31415350604	1546.73964670432	892.918233479697	1127.44013060313	768.368985443649	0.466044247889758	0.157864416489731
1870	star	18	0.3	0.3	hub	0.1	0	0	0.501219846188141	0.168308312935317	1403.82560335349	1273.4233432225	1607.97893759989	1067.0562697477	1231.91270967726	942.966070446271	0.373206297356388	0.0746408672690907
1871	star	18	0.3	0.6	hub	0.1	0	0	0.544580202102337	0.212701009650462	1523.4979436498	1256.41510684246	1886.65635393735	1101.43693748427	1180.22540742298	995.604925567913	0.341670177931524	0.0487958541419619
1872	star	18	0.3	0.9	hub	0.1	0	1	0.509977477274969	0.161618202728452	1263.22407270802	1058.229320372	1421.4640567038	985.641577793525	1115.42019998193	873.758540912851	0.430151960238309	0.0908524923587645
1873	star	18	0.3	0.3	random	0.5	0	0	0.482900933754705	0.172697352452274	1527.63579845982	1251.27558944127	1791.18549118633	1224.12738341498	1622.23968995732	992.692820331055	0.369352172919965	0.174715929338033
1874	star	18	0.3	0.6	random	0.5	0	0	0.475949549960017	0.172704046020344	1380.96741543915	1214.1836406529	1568.63480020878	932.701200251553	1235.02111014134	694.773614869777	0.371686519357898	0.209771092304436
1875	star	18	0.3	0.9	random	0.5	0	3	0.50299360129479	0.169174018085751	1343.48056652786	1165.78584550259	1698.85203661875	594.502923531905	1037.95549262013	469.07198315181	1.0214954395347	0.299497529232331
1876	star	18	0.3	0.3	correlated	0.5	0	0	0.46536059590354	0.139162427584394	1419.93597453998	1250.13104747726	1638.83800005962	1204.28549534702	1516.49263607404	913.291246366673	0.323233270005757	0.133352305964601
1877	star	18	0.3	0.6	correlated	0.5	0	0	0.525555307017246	0.202109710814624	1278.10538672415	1023.37434388015	1540.29967644093	872.133454176473	968.278978499313	780.645376862239	0.39713764514014	0.0706763813226947
1878	star	18	0.3	0.9	correlated	0.5	0	3	0.499818598458373	0.192770140003286	1497.62112930751	1275.450440388	1849.66281888768	605.10779776824	917.510853517316	416.168228414932	0.982998097295922	0.281966684155889
1879	star	18	0.3	0.3	hub	0.5	0	0	0.488479049577218	0.16781979311015	1473.43514913749	1213.00481692047	1774.81560911319	1101.59701590785	1306.75412504154	931.755304167474	0.342702073887627	0.11877595431118
1880	star	18	0.3	0.6	hub	0.5	0	0	0.478677204468106	0.176443510302213	1239.60554973124	1093.00843756645	1408.16824688008	685.398622665536	898.186778305828	552.672846179443	0.328002405539015	0.138096046683138
1881	star	18	0.3	0.9	hub	0.5	0	1	0.489843968591231	0.155291378778557	1542.38535709463	1413.07164653423	1710.68513631589	405.904582287191	679.976725900263	274.536264345077	1.04695511294602	0.294496719105794
1882	star	18	0.3	0.3	random	0.9	0	0	0.490296260633874	0.198271143675754	1413.40599780392	1147.88284287812	1674.83003213634	1056.678462318	1238.39884473516	959.035234037478	0.346126938642807	0.0747065056360253
1883	star	18	0.3	0.6	random	0.9	0	0	0.470201823590621	0.193413855058411	1355.65356716726	1224.59699083714	1562.30487847742	773.447873490388	938.506099365009	636.245289099416	0.356600396386532	0.149345030540526
1884	star	18	0.3	0.9	random	0.9	0	2	0.514820426332382	0.186010419151079	1542.59428761748	1327.69332366478	1752.44376550264	228.341076123795	387.425751646602	130.810918633165	1.73562382453205	0.32772768092733
1885	star	18	0.3	0.3	correlated	0.9	0	0	0.502675626741521	0.165615127122544	1240.16098226897	1085.77473521859	1464.79006835707	1061.66880246531	1250.30533427956	907.254951332366	0.325267899288556	0.103594863691564
1886	star	18	0.3	0.6	correlated	0.9	0	0	0.505573771921198	0.154122995196751	1297.63781056742	1108.8378775441	1446.1654433606	750.656890748282	1027.46657242102	526.616829239226	0.397757517304756	0.233462238999508
1887	star	18	0.3	0.9	correlated	0.9	0	2	0.513575662565229	0.212502919216163	1384.79876051947	1222.33815367332	1592.13211506161	253.735440778625	383.427271753092	125.414827102294	1.6453861154902	0.25435633859393
1888	star	18	0.3	0.3	hub	0.9	0	0	0.482664292451693	0.176951379389264	1287.69217810821	1012.36423318373	1625.75276226305	918.237910624997	982.946467595555	798.356280670393	0.311650609566685	0.065062478189618
1889	star	18	0.3	0.6	hub	0.9	0	0	0.494722700925208	0.176766660805955	1410.64964558551	1126.36380869385	1738.9647446451	570.173137064493	674.215507933856	496.796731827132	0.430307876765152	0.103698735971968
1890	star	18	0.3	0.9	hub	0.9	0	4	0.490010459436058	0.164661444844443	1407.76948070514	1243.11988129954	1602.70235043725	171.925215455865	367.031397794199	93.9884694115812	1.83491028140644	0.482330219975046
1891	star	18	0.6	0.3	random	0.1	0	0	0.446256387564514	0.139891612025819	705.249508611451	542.7059868363	920.905942647988	752.865455665936	989.587748246772	660.921331985789	0.363654107954951	0.138725300524477
1892	star	18	0.6	0.6	random	0.1	0	0	0.476223059156791	0.184933497017327	713.187445098155	510.992106056503	845.469084249481	823.300898374213	1045.68340505082	690.36583260806	0.375466190826652	0.143295825166653
1893	star	18	0.6	0.9	random	0.1	0	0	0.439166744173548	0.141523945152712	623.1540021991	493.638791386199	740.078905643125	682.65173113046	768.397951334774	626.858100814678	0.27959773208109	0.0702047475811918
1894	star	18	0.6	0.3	correlated	0.1	0	0	0.449927314967538	0.12756954440312	743.589497674459	618.693766488241	839.930414538183	656.104312601541	782.575230336681	471.601313541986	0.306802705747607	0.142176264812097
1895	star	18	0.6	0.6	correlated	0.1	0	0	0.476922295847178	0.146669037701423	745.432750316679	580.729508229122	984.753325928114	642.110881673047	764.545009563115	530.848187708473	0.322852462333791	0.102193570452894
1896	star	18	0.6	0.9	correlated	0.1	0	0	0.475611076069496	0.164795482057049	680.163008952758	517.628744888036	981.816467230346	596.395431859048	735.329500030835	409.18004013875	0.371801060110029	0.178022971014855
1897	star	18	0.6	0.3	hub	0.1	0	0	0.458211402549741	0.177670821320188	733.846541559056	597.199055212342	842.509166914292	520.739777436709	696.944640717138	429.997049780277	0.39549741074377	0.169388294674208
1898	star	18	0.6	0.6	hub	0.1	0	0	0.456776700909387	0.177707872665704	653.277510796116	547.648199558886	829.472481547097	190.337264773583	378.446553802072	42.8051742820574	1.33874072649389	0.542030481225138
1899	star	18	0.6	0.9	hub	0.1	0	1	0.449774508698256	0.123823166241998	723.87813818912	593.854829008174	826.923834540728	86.8110900923594	340.190636418025	25.5600686811275	1.99454490169357	1.19511367434978
1900	star	18	0.6	0.3	random	0.5	0	0	0.453425367099028	0.147326923910754	667.854396132101	580.342024473588	783.449561247114	602.726248142945	771.039052261826	472.64518425597	0.342237915290797	0.141158840591767
1901	star	18	0.6	0.6	random	0.5	0	0	0.501065433982512	0.150976961788499	611.958039638288	508.747116006286	722.762089149964	594.546494428684	678.15701948546	490.765599602759	0.35310706261761	0.108563331937659
1902	star	18	0.6	0.9	random	0.5	0	0	0.43945352525018	0.159705498761707	755.034075285122	593.574490769773	838.605486698985	528.411785046537	707.195175067987	402.452418994899	0.429148332914068	0.200360313975028
1903	star	18	0.6	0.3	correlated	0.5	0	0	0.458126519479466	0.177627132593626	714.632306428108	570.449492212696	824.123673758501	560.379667345651	706.28811170038	488.75098145911	0.387614718020757	0.130038590313725
1904	star	18	0.6	0.6	correlated	0.5	0	0	0.443246733950987	0.156953480671302	765.433615552529	680.211902346008	890.264463298617	229.517755552121	355.950003229193	139.906838642401	1.2685695545518	0.316764507809363
1905	star	18	0.6	0.9	correlated	0.5	0	6	0.457165824860696	0.174789072769754	706.242100084892	506.82474401829	869.639352341393	76.7227581700586	429.063630373865	0	2.1297112318533	1.76504228238865
1906	star	18	0.6	0.3	hub	0.5	0	0	0.489484631405776	0.187755017925462	781.776158542856	606.473237176981	955.01632498754	451.256423417403	610.375105110519	292.776679641785	0.467293266934813	0.268759435975254
1907	star	18	0.6	0.6	hub	0.5	0	0	0.4651262211346	0.167132850858235	798.483896404419	670.592077908412	939.483916256791	279.020455600585	360.577221354092	207.731700059398	0.689821021119108	0.155249936542238
1908	star	18	0.6	0.9	hub	0.5	0	5	0.426528342834838	0.146371522222316	631.722661884101	544.831589619451	748.383476513745	69.8162855860225	215.396364498237	0	2.2752581352762	0.885411279011466
1909	star	18	0.6	0.3	random	0.9	0	0	0.446825216402555	0.139564964282013	673.168727158405	561.124261648002	812.980392528327	521.124536445654	640.465551971567	406.343616152214	0.370527540298255	0.139544851590045
1910	star	18	0.6	0.6	random	0.9	0	0	0.460974071223059	0.155811593107117	702.706331703219	629.292868182231	765.343414330059	252.78716858225	489.728844445874	130.009219161979	1.18961568549418	0.404747908111485
1911	star	18	0.6	0.9	random	0.9	0	9	0.483985975845941	0.180449273536473	623.841762060658	463.129290008502	777.168847650784	53.0695906875923	235.149706267038	0	2.27226061077501	1.50938538724447
1912	star	18	0.6	0.3	correlated	0.9	0	0	0.45885282401789	0.155670469553129	637.438661980556	497.827342075256	766.657350899285	535.60287155647	715.517214392897	445.400420911794	0.381904684921551	0.149131570526126
1913	star	18	0.6	0.6	correlated	0.9	0	0	0.466191511818717	0.180228336139148	628.853619447926	540.108080827112	751.226543038474	284.026454369704	396.431020588193	207.771728473024	0.900225582198403	0.169243189891279
1914	star	18	0.6	0.9	correlated	0.9	0	7	0.444693611062089	0.127574138934448	745.920609100821	616.721194674849	878.680870666845	36.7872148039998	141.072916517161	0	2.49445554891702	1.24801396960855
1915	star	18	0.6	0.3	hub	0.9	0	0	0.50500237992664	0.17281910069684	781.25807850396	642.834210434499	1016.92459483703	469.731204841373	580.468225495825	370.443456813137	0.412650910084535	0.135038377391239
1916	star	18	0.6	0.6	hub	0.9	0	0	0.449798728442802	0.170783310681338	809.002755688858	656.323802427886	1108.0104057824	293.603806689572	515.136681553442	190.388558251942	0.793655177386973	0.330445913540226
1917	star	18	0.6	0.9	hub	0.9	0	10	0.453006279334167	0.157549112468999	681.911969621177	569.899279861628	912.915173524521	28.0332645234632	75.680055643501	0	2.00338208031796	1.03872610933252
1918	star	18	0.9	0.3	random	0.1	0	0	0.560939730430309	0.23853156831502	589.582131674495	488.829994644041	734.428751060393	385.37716053587	494.139537461689	274.331561346755	0.500946110197756	0.205852498676521
1919	star	18	0.9	0.6	random	0.1	0	1	0.563685487868387	0.269975783237122	512.664851528669	333.009349755395	645.310870296456	47.4713751823658	210.306484190265	0	2.67388511041866	1.57985290658937
1920	star	18	0.9	0.9	random	0.1	0	9	0.549224402507434	0.260278616967515	581.129999003003	396.442841643772	834.561600718496	8.50794303862	64.3864831758183	0	3.16227766016838	2.43098700619731
1921	star	18	0.9	0.3	correlated	0.1	0	0	0.529740538814811	0.253816980679388	522.120025446747	376.96364384669	724.918716205981	395.959304491737	695.638568155652	221.491373185079	0.722942359918466	0.39667764620838
1922	star	18	0.9	0.6	correlated	0.1	0	0	0.51655048827446	0.216479947335593	528.984076254251	385.340322094009	638.160636049548	36.9922880119808	263.10217769439	0	3.00563962717912	2.25420886486617
1923	star	18	0.9	0.9	correlated	0.1	0	14	0.534396580126592	0.263095945517329	696.015433857641	392.076659890369	941.433555654128	1.27387510961597	12.7387510961597	0	3.16227766016838	3.16227766016838
1924	star	18	0.9	0.3	hub	0.1	0	0	0.587683482747451	0.28243286843817	502.621825961944	379.867123009509	691.983922777184	332.227769597861	477.011758080603	246.485166085771	0.588913496094646	0.259792527688189
1925	star	18	0.9	0.6	hub	0.1	0	13	0.565147049379509	0.282368739199291	650.962779151453	435.113495888351	946.350798374126	10.637559039744	69.6376149789404	0	2.6699388624971	2.2306612594156
1926	star	18	0.9	0.9	hub	0.1	0	15	0.519638056628851	0.227478385595711	512.219696856848	358.270751527172	699.124737416152	0	0	0	NA	NA
1927	star	18	0.9	0.3	random	0.5	0	0	0.529395031926182	0.232686759606702	549.349640592655	448.468401804674	668.256234355356	509.686294828442	657.591307772554	380.24068621557	0.438119370519765	0.200425170465308
1928	star	18	0.9	0.6	random	0.5	0	0	0.54127687464552	0.241577715146592	624.126809580116	496.892443017245	694.144737501836	601.268466891209	899.389933410009	386.205493631615	0.475809240929945	0.266897813654046
1929	star	18	0.9	0.9	random	0.5	0	0	0.548956482119176	0.253126490846727	433.394997585794	269.721226317429	579.460582996511	397.781898580125	476.461155014619	326.693507981961	0.487355855586138	0.125429440527433
1930	star	18	0.9	0.3	correlated	0.5	0	0	0.551889257069803	0.246722864197132	568.717282834908	471.771415747939	704.52551090382	449.246682431197	593.176347832428	374.031944326461	0.464604392944113	0.139159524047725
1931	star	18	0.9	0.6	correlated	0.5	0	7	0.542338431457972	0.245650623247783	596.431838417408	471.171357725848	821.3038087709	34.2910260137201	135.152027767798	0	2.65430944871567	1.50339959698133
1932	star	18	0.9	0.9	correlated	0.5	0	8	0.546333014068884	0.249924039074699	604.915038860671	444.919343026346	770.291844996231	16.3194898295066	149.748636669104	0	3.16227766016838	2.88442124977081
1933	star	18	0.9	0.3	hub	0.5	0	0	0.499438411845862	0.204568531629762	504.077479802281	354.097436766655	681.142173244628	446.118110311342	594.615935865156	324.510902756573	0.470309821196401	0.208801937799397
1934	star	18	0.9	0.6	hub	0.5	15	0	NA	NA	0	0	0	0	0	0	NA	NA
1935	star	18	0.9	0.9	hub	0.5	0	15	0.509643333204994	0.205227002670147	499.698952821439	395.993886998132	607.236133546321	0	0	0	NA	NA
1936	star	18	0.9	0.3	random	0.9	0	0	0.540992781463799	0.268786473969639	541.247800230991	420.481361210396	690.927210809935	403.364924849411	571.40264629698	286.301381349349	0.484061802800257	0.225511836809734
1937	star	18	0.9	0.6	random	0.9	0	6	0.577120245195892	0.287517474407184	522.457105103242	339.829048286525	629.905676729671	40.6412907669188	142.454995686219	0	2.60005452232077	1.28650845410906
1938	star	18	0.9	0.9	random	0.9	0	12	0.523255872558298	0.25694236946964	547.471219629475	358.146501558137	733.890042664657	8.19759842272328	61.2168850932686	0	3.16227766016838	2.40782752445884
1939	star	18	0.9	0.3	correlated	0.9	0	0	0.48366407314618	0.195640309773228	636.081386751309	486.944618118986	809.019366729911	200.589324640469	433.980600975522	112.122779747499	1.25318928045214	0.440882333765264
1940	star	18	0.9	0.6	correlated	0.9	0	3	0.490766221345197	0.181529899476251	543.920873475973	441.348955352822	681.631087110746	32.904798865177	167.817728738101	0	2.85640216702501	1.69611052311064
1941	star	18	0.9	0.9	correlated	0.9	15	0	NA	NA	0	0	0	0	0	0	NA	NA
1942	star	18	0.9	0.3	hub	0.9	0	0	0.590585087697426	0.274240930932366	543.028130877406	395.430749155903	742.514041450065	430.675512625699	806.136429736615	304.325503419014	0.622843300174729	0.404972656196784
1943	star	18	0.9	0.6	hub	0.9	0	10	0.552036774474804	0.297816523690418	527.648839706103	405.520061980825	754.978983415703	22.6183556457492	94.6429214107497	0	2.92475891675042	1.64759601383871
1944	star	18	0.9	0.9	hub	0.9	0	15	0.529628638255155	0.221204989045057	671.433469462756	511.351940705045	891.951841975775	0	0	0	NA	NA
1945	star	19	0	0.3	random	0.1	0	0	0.460645485996851	0.220911785209919	2367.10045702755	2019.22598430963	2661.30703612678	2340.64367697991	2735.62263147916	1976.2984419682	0.282286362286338	0.086391155442595
1946	star	19	0	0.6	random	0.1	0	0	0.422899132014829	0.218500127488957	2308.94855679398	2023.25651385822	2677.34088584443	2535.60028828658	3213.18938608315	2149.98129087343	0.354905898179743	0.126175803793717
1947	star	19	0	0.9	random	0.1	0	1	0.453493370680331	0.225569428422007	2561.92426590378	2233.32637829439	2956.87089277303	1986.54268617742	2209.8828614217	1709.28953261448	0.31537502623025	0.0846853952899461
1948	star	19	0	0.3	correlated	0.1	0	0	0.471940850138924	0.245081034383582	2723.34218353914	2455.30128299759	2972.047667578	2370.62426764762	2744.60369509004	1970.75323572845	0.340572101659769	0.0951869381532478
1949	star	19	0	0.6	correlated	0.1	0	0	0.435199133207705	0.19994901592399	2399.87675038456	2172.35520455121	2752.52815324712	2334.38698197956	2487.75366517174	2147.64013871958	0.287274717935645	0.0479669212798717
1950	star	19	0	0.9	correlated	0.1	0	0	0.471714805995432	0.223128150899301	2468.13541546733	2124.12448181786	3186.40724119676	2426.60245699461	2892.6607375947	2159.65638374821	0.434497240012121	0.0958272220681375
1951	star	19	0	0.3	hub	0.1	0	0	0.455356563228351	0.214651469530588	2388.21766956348	2011.64859828748	2743.11910713272	2550.57579555915	2801.77589921449	2419.20960032873	0.299976753859897	0.0439944966470364
1952	star	19	0	0.6	hub	0.1	0	0	0.439394393410528	0.231471308842994	2429.23041325902	2280.07672990686	2766.91082732316	2201.49923286696	2548.37123552184	1791.615050816	0.327956240755866	0.10893595180785
1953	star	19	0	0.9	hub	0.1	0	0	0.443416017738499	0.206174779054669	2424.67790372548	2064.82903424499	2715.40367803131	2453.4805968958	2775.4122863109	2147.25568338666	0.459036398297954	0.0915759985984806
1954	star	19	0	0.3	random	0.5	0	0	0.428191325128432	0.20273896324089	2400.06193557007	2160.72046807152	2647.98166927287	1976.75846457805	2161.37796758447	1717.02884359998	0.341056947027529	0.072383572437629
1955	star	19	0	0.6	random	0.5	1	0	0.454883428295698	0.205252127210698	2131.6577173083	1787.30807114416	2486.61467488718	1609.88517049751	1765.50237618379	1327.96299993606	0.304524865439369	0.0917103570549048
1956	star	19	0	0.9	random	0.5	0	5	0.472197371498303	0.248066263787294	2162.21265612285	1848.8972385351	2418.8601618945	1352.70110195966	1555.99306070155	1164.15403642548	0.409084369983961	0.0890674848256891
1957	star	19	0	0.3	correlated	0.5	0	0	0.45062599555924	0.202227615169083	2448.35902549906	2171.96315654362	2683.61116974541	2240.82224474766	2590.34012439893	1910.46503155727	0.371180853524475	0.105498066990127
1958	star	19	0	0.6	correlated	0.5	0	0	0.440760175967439	0.219326701363552	2532.64252709353	2197.15624640212	3404.71551177986	1942.93767621622	2208.73051992942	1757.97206655097	0.349572801390712	0.0707328950029393
1959	star	19	0	0.9	correlated	0.5	1	5	0.466612290164019	0.205606367489929	2145.27469384264	1882.71896492742	2373.53137689647	1142.68167454318	1466.74359085152	963.629988133119	0.523437074708012	0.117454836509071
[truncated: 11,001 more rows]
